# Supplementary material for: Methylation Landscape of Human Breast Cancer Cells in Response to Dietary Compound Resveratrol
Source: PLoS One. 2016 Jun 29;11(6):e0157866. doi: 10.1371/journal.pone.0157866 (PMC4927060; doi:10.1371/journal.pone.0157866)
Supplement: S1 Table — (XLS) [file pone.0157866.s001.xls]

## Sheet: Supplementary Table 1
S1 Table. Methylation raw data for MDA-MB-231 control cells.
# Roche NimbleGen, Inc. DEVA 1.2.1. For Life Science Research only. Not for use in diagnostic procedures.
#Analyzed Data Name:520238A03_2012-04-18_09-30_Area1(Cy3/Cy5) DNA Methylation Workflow 2014-07-01 16:04:33
#Plot Name:Normalized (Biweight) Ratio Results
#Track Name:Normalized (Biweight) Ratio
#Annotation: Name=Primary Transcript, Organism(Build)=Homo sapiens(hg18), Filename=100718_HG18_CpG_Refseq_Prom_MeDIP.gff
#Date Created:2014-07-16 11:38:17
#Filtered By Value
#Only Data Ranges Less Than -0.9 OR Greater Than 0.9 Included
#Base Pairs Downstream For Overlap = 1000
#Base Pairs Upstream For Overlap = 5000
#mappingOption = For each data point, find the nearest annotation feature within the range
DATA_INDEX	CHROMOSOME	DATA_START	DATA_END	Biweight Ratio	Uniqueness Count	FEATURE_TRACK	FEATURE_STRAND	FEATURE_START	FEATURE_END	SHORTEST_DISTANCE_FROM_FEATURE_TO_DATA_POINT	CENTER_TO_CENTER_DISTANCE_FROM_FEATURE_TO_DATA_POINT	ncbi_gene_id	Name	color	description	OTHER	accession	ID	synonyms
4816	chr1	20520	20577	1.911	5	Primary Transcript	-	4224	19233	-1287	-8820	653635	WASH7P	996600	WAS protein family homolog 7 pseudogene	WASH5P,http://genome.ucsc.edu/cgi-bin/hgTracks?hgsid=167433603&clade=mammal&org=Human&db=hg18&position=chr1%3A4224-19233&hgt.suggest=&pix=800&Submit=submit,FLJ51139,FLJ50976,FLJ35264,FLJ99967	NR_024540	28148	FAM39F
4817	chr1	20616	20666	0.9295	5	Primary Transcript	-	4224	19233	-1383	-8912	653635	WASH7P	996600	WAS protein family homolog 7 pseudogene	WASH5P,http://genome.ucsc.edu/cgi-bin/hgTracks?hgsid=167433603&clade=mammal&org=Human&db=hg18&position=chr1%3A4224-19233&hgt.suggest=&pix=800&Submit=submit,FLJ51139,FLJ50976,FLJ35264,FLJ99967	NR_024540	28148	FAM39F
4818	chr1	26676	26725	0.9483	4	Primary Transcript	-	24474	25944	-732	-1491	645520	FAM138A	996600	family with sequence similarity 138, member A	http://genome.ucsc.edu/cgi-bin/hgTracks?hgsid=167433603&clade=mammal&org=Human&db=hg18&position=chr1%3A24474-25944&hgt.suggest=&pix=800&Submit=submit	NR_026818	4540	F379
4819	chr1	26776	26825	1.5162	5	Primary Transcript	-	24474	25944	-832	-1591	645520	FAM138A	996600	family with sequence similarity 138, member A	http://genome.ucsc.edu/cgi-bin/hgTracks?hgsid=167433603&clade=mammal&org=Human&db=hg18&position=chr1%3A24474-25944&hgt.suggest=&pix=800&Submit=submit	NR_026818	4540	F379
4820	chr1	59328	59377	0.982	3	Primary Transcript	+	58953	59871	0	-59	79501	OR4F5	996600	olfactory receptor, family 4, subfamily F, member 5	http://genome.ucsc.edu/cgi-bin/hgTracks?hgsid=167433603&clade=mammal&org=Human&db=hg18&position=chr1%3A58953-59871&hgt.suggest=&pix=800&Submit=submit	NM_001005484	13580	-
4821	chr1	779109	779158	2.4352	1	Primary Transcript	+	752926	779603	0	12869	643837	LOC643837	996600	hypothetical LOC643837	http://genome.ucsc.edu/cgi-bin/hgTracks?hgsid=167433603&clade=mammal&org=Human&db=hg18&position=chr1%3A752926-779603&hgt.suggest=&pix=800&Submit=submit	NR_015368	27538	-
4822	chr1	792308	792357	1.2853	2	Primary Transcript	-	793319	802045	962	5349	284593	FAM41C	996600	family with sequence similarity 41, member C	http://genome.ucsc.edu/cgi-bin/hgTracks?hgsid=167433603&clade=mammal&org=Human&db=hg18&position=chr1%3A793319-802045&hgt.suggest=&pix=800&Submit=submit	NR_027055	7666	-
4823	chr1	802284	802333	-1.5095	1	Primary Transcript	-	793319	802045	-239	-4626	284593	FAM41C	996600	family with sequence similarity 41, member C	http://genome.ucsc.edu/cgi-bin/hgTracks?hgsid=167433603&clade=mammal&org=Human&db=hg18&position=chr1%3A793319-802045&hgt.suggest=&pix=800&Submit=submit	NR_027055	7666	-
4824	chr1	802366	802415	-1.0991	1	Primary Transcript	-	793319	802045	-321	-4708	284593	FAM41C	996600	family with sequence similarity 41, member C	http://genome.ucsc.edu/cgi-bin/hgTracks?hgsid=167433603&clade=mammal&org=Human&db=hg18&position=chr1%3A793319-802045&hgt.suggest=&pix=800&Submit=submit	NR_027055	7666	-
4825	chr1	803160	803209	-1.1399	1	Primary Transcript	-	793319	802045	-1115	-5502	284593	FAM41C	996600	family with sequence similarity 41, member C	http://genome.ucsc.edu/cgi-bin/hgTracks?hgsid=167433603&clade=mammal&org=Human&db=hg18&position=chr1%3A793319-802045&hgt.suggest=&pix=800&Submit=submit	NR_027055	7666	-
4826	chr1	803670	803722	-1.1176	3	Primary Transcript	-	793319	802045	-1625	-6014	284593	FAM41C	996600	family with sequence similarity 41, member C	http://genome.ucsc.edu/cgi-bin/hgTracks?hgsid=167433603&clade=mammal&org=Human&db=hg18&position=chr1%3A793319-802045&hgt.suggest=&pix=800&Submit=submit	NR_027055	7666	-
4827	chr1	849144	849193	-0.9164	1	Primary Transcript	+	850983	869824	-1790	-11235	148398	SAMD11	996600	sterile alpha motif domain containing 11	http://genome.ucsc.edu/cgi-bin/hgTracks?hgsid=167433603&clade=mammal&org=Human&db=hg18&position=chr1%3A850983-869824&hgt.suggest=&pix=800&Submit=submit	NM_152486	13583	MGC45873
4828	chr1	890488	890537	1.1599	1	Primary Transcript	+	885829	890958	0	2119	339451	KLHL17	996600	kelch-like 17 (Drosophila)	http://genome.ucsc.edu/cgi-bin/hgTracks?hgsid=167433603&clade=mammal&org=Human&db=hg18&position=chr1%3A885829-890958&hgt.suggest=&pix=800&Submit=submit	NM_198317	13584	RP11-54O7.6
4829	chr1	892084	892133	1.2584	1	Primary Transcript	+	891739	900347	0	-3934	84069	PLEKHN1	996600	pleckstrin homology domain containing, family N member 1	http://genome.ucsc.edu/cgi-bin/hgTracks?hgsid=167433603&clade=mammal&org=Human&db=hg18&position=chr1%3A891739-900347&hgt.suggest=&pix=800&Submit=submit,MGC120616,MGC120613,RP11-54O7.7	NM_032129	19030	DKFZp434H2010
4830	chr1	972544	972593	-1.1631	1	Primary Transcript	+	945365	981355	0	9208	375790	AGRN	996600	agrin	http://genome.ucsc.edu/cgi-bin/hgTracks?hgsid=167433603&clade=mammal&org=Human&db=hg18&position=chr1%3A945365-981355&hgt.suggest=&pix=800&Submit=submit	NM_198576	17733	FLJ45064
4831	chr1	1099752	1099801	1.1613	1	Primary Transcript	+	1099148	1123176	0	-11385	254173	TTLL10	996600	tubulin tyrosine ligase-like family, member 10	http://genome.ucsc.edu/cgi-bin/hgTracks?hgsid=167433603&clade=mammal&org=Human&db=hg18&position=chr1%3A1099148-1123176&hgt.suggest=&pix=800&Submit=submit,TTLL5,FLJ42131	NM_001130045	21653	FLJ36119
4832	chr1	1099854	1099903	1.9143	1	Primary Transcript	+	1099148	1123176	0	-11283	254173	TTLL10	996600	tubulin tyrosine ligase-like family, member 10	http://genome.ucsc.edu/cgi-bin/hgTracks?hgsid=167433603&clade=mammal&org=Human&db=hg18&position=chr1%3A1099148-1123176&hgt.suggest=&pix=800&Submit=submit,TTLL5,FLJ42131	NM_001130045	21653	FLJ36119
4833	chr1	1156350	1156403	-1.5105	1	Primary Transcript	-	1142150	1157310	0	-6646	51150	SDF4	996600	stromal cell derived factor 4	http://genome.ucsc.edu/cgi-bin/hgTracks?hgsid=167433603&clade=mammal&org=Human&db=hg18&position=chr1%3A1142150-1157310&hgt.suggest=&pix=800&Submit=submit	NM_016176	9718	Cab45
4834	chr1	1159745	1159794	0.9256	1	Primary Transcript	+	1157491	1160283	0	882	126792	B3GALT6	996600	UDP-Gal:betaGal beta 1,3-galactosyltransferase polypeptide 6	http://genome.ucsc.edu/cgi-bin/hgTracks?hgsid=167433603&clade=mammal&org=Human&db=hg18&position=chr1%3A1157491-1160283&hgt.suggest=&pix=800&Submit=submit	NM_080605	21617	beta3GalT6
4835	chr1	1180474	1180524	1.2366	1	Primary Transcript	-	1179154	1199097	0	8626	118424	UBE2J2	996600	ubiquitin-conjugating enzyme E2, J2 (UBC6 homolog, yeast)	http://genome.ucsc.edu/cgi-bin/hgTracks?hgsid=167433603&clade=mammal&org=Human&db=hg18&position=chr1%3A1179154-1199097&hgt.suggest=&pix=800&Submit=submit,PRO2121,NCUBE2	NM_194458	538	NCUBE-2
4836	chr1	1180598	1180647	1.153	1	Primary Transcript	-	1179154	1199097	0	8503	118424	UBE2J2	996600	ubiquitin-conjugating enzyme E2, J2 (UBC6 homolog, yeast)	http://genome.ucsc.edu/cgi-bin/hgTracks?hgsid=167433603&clade=mammal&org=Human&db=hg18&position=chr1%3A1179154-1199097&hgt.suggest=&pix=800&Submit=submit,PRO2121,NCUBE2	NM_194458	538	NCUBE-2
4837	chr1	1186308	1186357	1.0212	1	Primary Transcript	-	1179154	1199097	0	2793	118424	UBE2J2	996600	ubiquitin-conjugating enzyme E2, J2 (UBC6 homolog, yeast)	http://genome.ucsc.edu/cgi-bin/hgTracks?hgsid=167433603&clade=mammal&org=Human&db=hg18&position=chr1%3A1179154-1199097&hgt.suggest=&pix=800&Submit=submit,PRO2121,NCUBE2	NM_194458	538	NCUBE-2
4838	chr1	1187404	1187453	0.9574	1	Primary Transcript	-	1179154	1199097	0	1697	118424	UBE2J2	996600	ubiquitin-conjugating enzyme E2, J2 (UBC6 homolog, yeast)	http://genome.ucsc.edu/cgi-bin/hgTracks?hgsid=167433603&clade=mammal&org=Human&db=hg18&position=chr1%3A1179154-1199097&hgt.suggest=&pix=800&Submit=submit,PRO2121,NCUBE2	NM_194458	538	NCUBE-2
4839	chr1	1254749	1254798	1.1054	2	Primary Transcript	+	1250005	1254139	610	2701	80772	GLTPD1	996600	glycolipid transfer protein domain containing 1	http://genome.ucsc.edu/cgi-bin/hgTracks?hgsid=167433603&clade=mammal&org=Human&db=hg18&position=chr1%3A1250005-1254139&hgt.suggest=&pix=800&Submit=submit	NM_001029885	13604	MGC10334
4840	chr1	1255355	1255404	1.3533	2	Primary Transcript	+	1256588	1259707	-1184	-2768	83756	TAS1R3	996600	taste receptor, type 1, member 3	http://genome.ucsc.edu/cgi-bin/hgTracks?hgsid=167433603&clade=mammal&org=Human&db=hg18&position=chr1%3A1256588-1259707&hgt.suggest=&pix=800&Submit=submit	NM_152228	23637	T1R3
4841	chr1	1286195	1286244	0.9264	1	Primary Transcript	-	1277933	1283778	-2417	-5364	54587	MXRA8	996600	matrix-remodelling associated 8	http://genome.ucsc.edu/cgi-bin/hgTracks?hgsid=167433603&clade=mammal&org=Human&db=hg18&position=chr1%3A1277933-1283778&hgt.suggest=&pix=800&Submit=submit,MGC3047	NM_032348	13608	DKFZp586E2023
4842	chr1	1347019	1347068	1.208	2	Primary Transcript	-	1343664	1346513	-506	-1955	441869	LOC441869	996600	hypothetical protein LOC441869	http://genome.ucsc.edu/cgi-bin/hgTracks?hgsid=167433603&clade=mammal&org=Human&db=hg18&position=chr1%3A1343664-1346513&hgt.suggest=&pix=800&Submit=submit	NM_001145210	7644	-
4843	chr1	1359840	1359889	1.2468	2	Primary Transcript	+	1360771	1366009	-882	-3525	64856	VWA1	996600	von Willebrand factor A domain containing 1	WARP,FLJ22215,http://genome.ucsc.edu/cgi-bin/hgTracks?hgsid=167433603&clade=mammal&org=Human&db=hg18&position=chr1%3A1360771-1366009&hgt.suggest=&pix=800&Submit=submit	NM_022834	3638	DKFZp761O051
4844	chr1	1364847	1364896	0.9201	2	Primary Transcript	+	1360771	1366009	0	1481	64856	VWA1	996600	von Willebrand factor A domain containing 1	WARP,FLJ22215,http://genome.ucsc.edu/cgi-bin/hgTracks?hgsid=167433603&clade=mammal&org=Human&db=hg18&position=chr1%3A1360771-1366009&hgt.suggest=&pix=800&Submit=submit	NM_022834	3638	DKFZp761O051
4845	chr1	1407182	1407231	1.0197	2	Primary Transcript	+	1397026	1421445	0	-2029	83858	ATAD3B	996600	ATPase family, AAA domain containing 3B	TOB3,http://genome.ucsc.edu/cgi-bin/hgTracks?hgsid=167433603&clade=mammal&org=Human&db=hg18&position=chr1%3A1397026-1421445&hgt.suggest=&pix=800&Submit=submit,KIAA1273	NM_031921	6252	AAA-TOB3
4846	chr1	1407258	1407307	1.0835	3	Primary Transcript	+	1397026	1421445	0	-1953	83858	ATAD3B	996600	ATPase family, AAA domain containing 3B	TOB3,http://genome.ucsc.edu/cgi-bin/hgTracks?hgsid=167433603&clade=mammal&org=Human&db=hg18&position=chr1%3A1397026-1421445&hgt.suggest=&pix=800&Submit=submit,KIAA1273	NM_031921	6252	AAA-TOB3
4847	chr1	1407478	1407527	1.3009	3	Primary Transcript	+	1397026	1421445	0	-1733	83858	ATAD3B	996600	ATPase family, AAA domain containing 3B	TOB3,http://genome.ucsc.edu/cgi-bin/hgTracks?hgsid=167433603&clade=mammal&org=Human&db=hg18&position=chr1%3A1397026-1421445&hgt.suggest=&pix=800&Submit=submit,KIAA1273	NM_031921	6252	AAA-TOB3
4848	chr1	1407578	1407627	1.3222	3	Primary Transcript	+	1397026	1421445	0	-1633	83858	ATAD3B	996600	ATPase family, AAA domain containing 3B	TOB3,http://genome.ucsc.edu/cgi-bin/hgTracks?hgsid=167433603&clade=mammal&org=Human&db=hg18&position=chr1%3A1397026-1421445&hgt.suggest=&pix=800&Submit=submit,KIAA1273	NM_031921	6252	AAA-TOB3
4849	chr1	1445517	1445566	2.1992	3	Primary Transcript	+	1437417	1459927	0	-3130	55210	ATAD3A	996600	ATPase family, AAA domain containing 3A	FLJ35514,http://genome.ucsc.edu/cgi-bin/hgTracks?hgsid=167433603&clade=mammal&org=Human&db=hg18&position=chr1%3A1437417-1459927&hgt.suggest=&pix=800&Submit=submit	NM_018188	10165	FLJ10709
4850	chr1	1447837	1447886	1.0553	1	Primary Transcript	+	1437417	1459927	0	-810	55210	ATAD3A	996600	ATPase family, AAA domain containing 3A	FLJ35514,http://genome.ucsc.edu/cgi-bin/hgTracks?hgsid=167433603&clade=mammal&org=Human&db=hg18&position=chr1%3A1437417-1459927&hgt.suggest=&pix=800&Submit=submit	NM_018188	10165	FLJ10709
4851	chr1	1597703	1597752	1.2387	2	Primary Transcript	-	1560962	1645635	0	5571	984	CDK11B	996600	cyclin-dependent kinase 11B	FLJ59152,CDK11-p58,CDK11-p110,p58CLK-1,p58CDC2L1,CDC2L2,CDK11,CLK-1,PK58,CDK11-p46,http://genome.ucsc.edu/cgi-bin/hgTracks?hgsid=167433603&clade=mammal&org=Human&db=hg18&position=chr1%3A1560962-1645635&hgt.suggest=&pix=800&Submit=submit,p58	NM_033488	107	CDC2L1
4852	chr1	1597799	1597848	1.3329	2	Primary Transcript	-	1560962	1645635	0	5475	984	CDK11B	996600	cyclin-dependent kinase 11B	FLJ59152,CDK11-p58,CDK11-p110,p58CLK-1,p58CDC2L1,CDC2L2,CDK11,CLK-1,PK58,CDK11-p46,http://genome.ucsc.edu/cgi-bin/hgTracks?hgsid=167433603&clade=mammal&org=Human&db=hg18&position=chr1%3A1560962-1645635&hgt.suggest=&pix=800&Submit=submit,p58	NM_033488	107	CDC2L1
4853	chr1	1597883	1597932	1.2472	2	Primary Transcript	-	1560962	1645635	0	5391	984	CDK11B	996600	cyclin-dependent kinase 11B	FLJ59152,CDK11-p58,CDK11-p110,p58CLK-1,p58CDC2L1,CDC2L2,CDK11,CLK-1,PK58,CDK11-p46,http://genome.ucsc.edu/cgi-bin/hgTracks?hgsid=167433603&clade=mammal&org=Human&db=hg18&position=chr1%3A1560962-1645635&hgt.suggest=&pix=800&Submit=submit,p58	NM_033488	107	CDC2L1
4854	chr1	1597983	1598032	0.9929	2	Primary Transcript	-	1560962	1645635	0	5291	984	CDK11B	996600	cyclin-dependent kinase 11B	FLJ59152,CDK11-p58,CDK11-p110,p58CLK-1,p58CDC2L1,CDC2L2,CDK11,CLK-1,PK58,CDK11-p46,http://genome.ucsc.edu/cgi-bin/hgTracks?hgsid=167433603&clade=mammal&org=Human&db=hg18&position=chr1%3A1560962-1645635&hgt.suggest=&pix=800&Submit=submit,p58	NM_033488	107	CDC2L1
4855	chr1	1620207	1620256	1.1058	2	Primary Transcript	-	1560962	1645635	0	-16933	984	CDK11B	996600	cyclin-dependent kinase 11B	FLJ59152,CDK11-p58,CDK11-p110,p58CLK-1,p58CDC2L1,CDC2L2,CDK11,CLK-1,PK58,CDK11-p46,http://genome.ucsc.edu/cgi-bin/hgTracks?hgsid=167433603&clade=mammal&org=Human&db=hg18&position=chr1%3A1560962-1645635&hgt.suggest=&pix=800&Submit=submit,p58	NM_033488	107	CDC2L1
4856	chr1	1620297	1620346	1.0793	2	Primary Transcript	-	1560962	1645635	0	-17023	984	CDK11B	996600	cyclin-dependent kinase 11B	FLJ59152,CDK11-p58,CDK11-p110,p58CLK-1,p58CDC2L1,CDC2L2,CDK11,CLK-1,PK58,CDK11-p46,http://genome.ucsc.edu/cgi-bin/hgTracks?hgsid=167433603&clade=mammal&org=Human&db=hg18&position=chr1%3A1560962-1645635&hgt.suggest=&pix=800&Submit=submit,p58	NM_033488	107	CDC2L1
4857	chr1	1620407	1620456	1.0791	2	Primary Transcript	-	1560962	1645635	0	-17133	984	CDK11B	996600	cyclin-dependent kinase 11B	FLJ59152,CDK11-p58,CDK11-p110,p58CLK-1,p58CDC2L1,CDC2L2,CDK11,CLK-1,PK58,CDK11-p46,http://genome.ucsc.edu/cgi-bin/hgTracks?hgsid=167433603&clade=mammal&org=Human&db=hg18&position=chr1%3A1560962-1645635&hgt.suggest=&pix=800&Submit=submit,p58	NM_033488	107	CDC2L1
4858	chr1	1620615	1620664	1.7204	2	Primary Transcript	-	1560962	1645635	0	-17341	984	CDK11B	996600	cyclin-dependent kinase 11B	FLJ59152,CDK11-p58,CDK11-p110,p58CLK-1,p58CDC2L1,CDC2L2,CDK11,CLK-1,PK58,CDK11-p46,http://genome.ucsc.edu/cgi-bin/hgTracks?hgsid=167433603&clade=mammal&org=Human&db=hg18&position=chr1%3A1560962-1645635&hgt.suggest=&pix=800&Submit=submit,p58	NM_033488	107	CDC2L1
4859	chr1	1620703	1620752	1.3173	2	Primary Transcript	-	1560962	1645635	0	-17429	984	CDK11B	996600	cyclin-dependent kinase 11B	FLJ59152,CDK11-p58,CDK11-p110,p58CLK-1,p58CDC2L1,CDC2L2,CDK11,CLK-1,PK58,CDK11-p46,http://genome.ucsc.edu/cgi-bin/hgTracks?hgsid=167433603&clade=mammal&org=Human&db=hg18&position=chr1%3A1560962-1645635&hgt.suggest=&pix=800&Submit=submit,p58	NM_033488	107	CDC2L1
4860	chr1	1620821	1620880	1.5141	2	Primary Transcript	-	1560962	1645635	0	-17552	984	CDK11B	996600	cyclin-dependent kinase 11B	FLJ59152,CDK11-p58,CDK11-p110,p58CLK-1,p58CDC2L1,CDC2L2,CDK11,CLK-1,PK58,CDK11-p46,http://genome.ucsc.edu/cgi-bin/hgTracks?hgsid=167433603&clade=mammal&org=Human&db=hg18&position=chr1%3A1560962-1645635&hgt.suggest=&pix=800&Submit=submit,p58	NM_033488	107	CDC2L1
4861	chr1	1660558	1660607	0.9928	2	Primary Transcript	-	1653540	1667291	0	-167	9906	SLC35E2	996600	solute carrier family 35, member E2	MGC104754,KIAA0447,FLJ44537,FLJ34996,MGC138494,http://genome.ucsc.edu/cgi-bin/hgTracks?hgsid=167433603&clade=mammal&org=Human&db=hg18&position=chr1%3A1653540-1667291&hgt.suggest=&pix=800&Submit=submit,MGC126715,MGC117254	NM_182838	13635	DKFZp686M0869
4862	chr1	1660654	1660703	1.3368	2	Primary Transcript	-	1653540	1667291	0	-263	9906	SLC35E2	996600	solute carrier family 35, member E2	MGC104754,KIAA0447,FLJ44537,FLJ34996,MGC138494,http://genome.ucsc.edu/cgi-bin/hgTracks?hgsid=167433603&clade=mammal&org=Human&db=hg18&position=chr1%3A1653540-1667291&hgt.suggest=&pix=800&Submit=submit,MGC126715,MGC117254	NM_182838	13635	DKFZp686M0869
4863	chr1	1660738	1660787	1.1281	2	Primary Transcript	-	1653540	1667291	0	-347	9906	SLC35E2	996600	solute carrier family 35, member E2	MGC104754,KIAA0447,FLJ44537,FLJ34996,MGC138494,http://genome.ucsc.edu/cgi-bin/hgTracks?hgsid=167433603&clade=mammal&org=Human&db=hg18&position=chr1%3A1653540-1667291&hgt.suggest=&pix=800&Submit=submit,MGC126715,MGC117254	NM_182838	13635	DKFZp686M0869
4864	chr1	1660838	1660887	1.2172	2	Primary Transcript	-	1653540	1667291	0	-447	9906	SLC35E2	996600	solute carrier family 35, member E2	MGC104754,KIAA0447,FLJ44537,FLJ34996,MGC138494,http://genome.ucsc.edu/cgi-bin/hgTracks?hgsid=167433603&clade=mammal&org=Human&db=hg18&position=chr1%3A1653540-1667291&hgt.suggest=&pix=800&Submit=submit,MGC126715,MGC117254	NM_182838	13635	DKFZp686M0869
4865	chr1	1903471	1903520	1.3162	2	Primary Transcript	-	1874611	1925136	0	-3622	85452	KIAA1751	996600	KIAA1751	http://genome.ucsc.edu/cgi-bin/hgTracks?hgsid=167433603&clade=mammal&org=Human&db=hg18&position=chr1%3A1874611-1925136&hgt.suggest=&pix=800&Submit=submit	NM_001080484	4848	FLJ45476
4866	chr1	1993024	1993073	1.6339	1	Primary Transcript	+	1971768	2106694	0	-46182	5590	PRKCZ	996600	protein kinase C, zeta	http://genome.ucsc.edu/cgi-bin/hgTracks?hgsid=167433603&clade=mammal&org=Human&db=hg18&position=chr1%3A1971768-2106694&hgt.suggest=&pix=800&Submit=submit,PKC2	NM_002744	1938	PKC-ZETA
4867	chr1	1993106	1993155	0.9892	1	Primary Transcript	+	1971768	2106694	0	-46100	5590	PRKCZ	996600	protein kinase C, zeta	http://genome.ucsc.edu/cgi-bin/hgTracks?hgsid=167433603&clade=mammal&org=Human&db=hg18&position=chr1%3A1971768-2106694&hgt.suggest=&pix=800&Submit=submit,PKC2	NM_002744	1938	PKC-ZETA
4868	chr1	2106548	2106597	1.0829	1	Primary Transcript	+	1971768	2106694	0	67341	5590	PRKCZ	996600	protein kinase C, zeta	http://genome.ucsc.edu/cgi-bin/hgTracks?hgsid=167433603&clade=mammal&org=Human&db=hg18&position=chr1%3A1971768-2106694&hgt.suggest=&pix=800&Submit=submit,PKC2	NM_002744	1938	PKC-ZETA
4869	chr1	2106736	2106785	1.0845	1	Primary Transcript	+	1971768	2106694	42	67529	5590	PRKCZ	996600	protein kinase C, zeta	http://genome.ucsc.edu/cgi-bin/hgTracks?hgsid=167433603&clade=mammal&org=Human&db=hg18&position=chr1%3A1971768-2106694&hgt.suggest=&pix=800&Submit=submit,PKC2	NM_002744	1938	PKC-ZETA
4870	chr1	2106826	2106875	2.2698	1	Primary Transcript	+	1971768	2106694	132	67619	5590	PRKCZ	996600	protein kinase C, zeta	http://genome.ucsc.edu/cgi-bin/hgTracks?hgsid=167433603&clade=mammal&org=Human&db=hg18&position=chr1%3A1971768-2106694&hgt.suggest=&pix=800&Submit=submit,PKC2	NM_002744	1938	PKC-ZETA
4871	chr1	2323778	2323827	1.066	1	Primary Transcript	+	2313073	2326734	0	3899	11079	RER1	996600	RER1 retention in endoplasmic reticulum 1 homolog (S. cerevisiae)	http://genome.ucsc.edu/cgi-bin/hgTracks?hgsid=167433603&clade=mammal&org=Human&db=hg18&position=chr1%3A2313073-2326734&hgt.suggest=&pix=800&Submit=submit	NM_007033	9423	-
4872	chr1	2323890	2323939	1.1793	1	Primary Transcript	+	2313073	2326734	0	4011	11079	RER1	996600	RER1 retention in endoplasmic reticulum 1 homolog (S. cerevisiae)	http://genome.ucsc.edu/cgi-bin/hgTracks?hgsid=167433603&clade=mammal&org=Human&db=hg18&position=chr1%3A2313073-2326734&hgt.suggest=&pix=800&Submit=submit	NM_007033	9423	-
4873	chr1	2323980	2324029	1.4329	1	Primary Transcript	+	2313073	2326734	0	4101	11079	RER1	996600	RER1 retention in endoplasmic reticulum 1 homolog (S. cerevisiae)	http://genome.ucsc.edu/cgi-bin/hgTracks?hgsid=167433603&clade=mammal&org=Human&db=hg18&position=chr1%3A2313073-2326734&hgt.suggest=&pix=800&Submit=submit	NM_007033	9423	-
4874	chr1	2430025	2430074	0.9781	1	Primary Transcript	-	2429834	2447895	0	8815	55229	PANK4	996600	pantothenate kinase 4	FLJ10782,http://genome.ucsc.edu/cgi-bin/hgTracks?hgsid=167433603&clade=mammal&org=Human&db=hg18&position=chr1%3A2429834-2447895&hgt.suggest=&pix=800&Submit=submit	NM_018216	17002	DKFZp547M242
4875	chr1	2449815	2449864	-1.2728	1	Primary Transcript	-	2450045	2451544	181	955	388585	HES5	996600	hairy and enhancer of split 5 (Drosophila)	http://genome.ucsc.edu/cgi-bin/hgTracks?hgsid=167433603&clade=mammal&org=Human&db=hg18&position=chr1%3A2450045-2451544&hgt.suggest=&pix=800&Submit=submit	NM_001010926	27221	bHLHb38
4876	chr1	3172753	3172802	1.5641	1	Primary Transcript	+	2975603	3345045	0	12453	63976	PRDM16	996600	PR domain containing 16	MGC166915,MEL1,http://genome.ucsc.edu/cgi-bin/hgTracks?hgsid=167433603&clade=mammal&org=Human&db=hg18&position=chr1%3A2975603-3345045&hgt.suggest=&pix=800&Submit=submit,PFM13	NM_199454	18374	KIAA1675
4877	chr1	3174299	3174348	1.1594	1	Primary Transcript	+	2975603	3345045	0	13999	63976	PRDM16	996600	PR domain containing 16	MGC166915,MEL1,http://genome.ucsc.edu/cgi-bin/hgTracks?hgsid=167433603&clade=mammal&org=Human&db=hg18&position=chr1%3A2975603-3345045&hgt.suggest=&pix=800&Submit=submit,PFM13	NM_199454	18374	KIAA1675
4878	chr1	3174503	3174552	1.1571	1	Primary Transcript	+	2975603	3345045	0	14203	63976	PRDM16	996600	PR domain containing 16	MGC166915,MEL1,http://genome.ucsc.edu/cgi-bin/hgTracks?hgsid=167433603&clade=mammal&org=Human&db=hg18&position=chr1%3A2975603-3345045&hgt.suggest=&pix=800&Submit=submit,PFM13	NM_199454	18374	KIAA1675
4879	chr1	3341119	3341168	1.4979	1	Primary Transcript	+	2975603	3345045	0	180819	63976	PRDM16	996600	PR domain containing 16	MGC166915,MEL1,http://genome.ucsc.edu/cgi-bin/hgTracks?hgsid=167433603&clade=mammal&org=Human&db=hg18&position=chr1%3A2975603-3345045&hgt.suggest=&pix=800&Submit=submit,PFM13	NM_199454	18374	KIAA1675
4880	chr1	3417329	3417378	1.0128	1	Primary Transcript	-	3394365	3517919	0	38788	1953	MEGF6	996600	multiple EGF-like-domains 6	KIAA0815,http://genome.ucsc.edu/cgi-bin/hgTracks?hgsid=167433603&clade=mammal&org=Human&db=hg18&position=chr1%3A3394365-3517919&hgt.suggest=&pix=800&Submit=submit	NM_001409	3407	EGFL3
4881	chr1	3654437	3654486	1.6794	1	Primary Transcript	-	3642407	3653746	-691	-6385	57212	KIAA0495	996600	KIAA0495	http://genome.ucsc.edu/cgi-bin/hgTracks?hgsid=167433603&clade=mammal&org=Human&db=hg18&position=chr1%3A3642407-3653746&hgt.suggest=&pix=800&Submit=submit,PDAM	NM_207306	13667	MGC138189
4882	chr1	3654873	3654925	1.328	1	Primary Transcript	-	3642407	3653746	-1127	-6822	57212	KIAA0495	996600	KIAA0495	http://genome.ucsc.edu/cgi-bin/hgTracks?hgsid=167433603&clade=mammal&org=Human&db=hg18&position=chr1%3A3642407-3653746&hgt.suggest=&pix=800&Submit=submit,PDAM	NM_207306	13667	MGC138189
4883	chr1	3721371	3721420	0.9373	1	Primary Transcript	-	3721203	3763657	0	21034	9731	KIAA0562	996600	KIAA0562	http://genome.ucsc.edu/cgi-bin/hgTracks?hgsid=167433603&clade=mammal&org=Human&db=hg18&position=chr1%3A3721203-3763657&hgt.suggest=&pix=800&Submit=submit	NM_014704	13671	GlyBP
4884	chr1	3721447	3721496	0.9412	1	Primary Transcript	-	3721203	3763657	0	20958	9731	KIAA0562	996600	KIAA0562	http://genome.ucsc.edu/cgi-bin/hgTracks?hgsid=167433603&clade=mammal&org=Human&db=hg18&position=chr1%3A3721203-3763657&hgt.suggest=&pix=800&Submit=submit	NM_014704	13671	GlyBP
4885	chr1	3765809	3765858	1.0579	1	Primary Transcript	+	3763704	3791853	0	-11945	1677	DFFB	996600	DNA fragmentation factor, 40kDa, beta polypeptide (caspase-activated DNase)	DFF2,http://genome.ucsc.edu/cgi-bin/hgTracks?hgsid=167433603&clade=mammal&org=Human&db=hg18&position=chr1%3A3763704-3791853&hgt.suggest=&pix=800&Submit=submit,DFF40,CPAN,DFF-40	NM_004402	20719	CAD
4886	chr1	3766007	3766056	0.9567	1	Primary Transcript	+	3763704	3791853	0	-11747	1677	DFFB	996600	DNA fragmentation factor, 40kDa, beta polypeptide (caspase-activated DNase)	DFF2,http://genome.ucsc.edu/cgi-bin/hgTracks?hgsid=167433603&clade=mammal&org=Human&db=hg18&position=chr1%3A3763704-3791853&hgt.suggest=&pix=800&Submit=submit,DFF40,CPAN,DFF-40	NM_004402	20719	CAD
4887	chr1	4370848	4370907	-0.9517	1	Primary Transcript	+	4371970	4384604	-1063	-7409	284661	LOC284661	996600	hypothetical LOC284661	http://genome.ucsc.edu/cgi-bin/hgTracks?hgsid=167433603&clade=mammal&org=Human&db=hg18&position=chr1%3A4371970-4384604&hgt.suggest=&pix=800&Submit=submit	NR_027088	14643	-
4888	chr1	4370944	4371000	-1.6439	1	Primary Transcript	+	4371970	4384604	-970	-7315	284661	LOC284661	996600	hypothetical LOC284661	http://genome.ucsc.edu/cgi-bin/hgTracks?hgsid=167433603&clade=mammal&org=Human&db=hg18&position=chr1%3A4371970-4384604&hgt.suggest=&pix=800&Submit=submit	NR_027088	14643	-
4889	chr1	5859721	5859770	1.6034	1	Primary Transcript	-	5845456	5975118	0	50541	261734	NPHP4	996600	nephronophthisis 4	http://genome.ucsc.edu/cgi-bin/hgTracks?hgsid=167433603&clade=mammal&org=Human&db=hg18&position=chr1%3A5845456-5975118&hgt.suggest=&pix=800&Submit=submit,POC10,SLSN4,KIAA0673	NM_015102	9970	FLJ46306
4890	chr1	5859929	5859978	1.0584	1	Primary Transcript	-	5845456	5975118	0	50333	261734	NPHP4	996600	nephronophthisis 4	http://genome.ucsc.edu/cgi-bin/hgTracks?hgsid=167433603&clade=mammal&org=Human&db=hg18&position=chr1%3A5845456-5975118&hgt.suggest=&pix=800&Submit=submit,POC10,SLSN4,KIAA0673	NM_015102	9970	FLJ46306
4891	chr1	5860023	5860072	1.1771	1	Primary Transcript	-	5845456	5975118	0	50239	261734	NPHP4	996600	nephronophthisis 4	http://genome.ucsc.edu/cgi-bin/hgTracks?hgsid=167433603&clade=mammal&org=Human&db=hg18&position=chr1%3A5845456-5975118&hgt.suggest=&pix=800&Submit=submit,POC10,SLSN4,KIAA0673	NM_015102	9970	FLJ46306
4892	chr1	5873579	5873628	1.0315	1	Primary Transcript	-	5845456	5975118	0	36683	261734	NPHP4	996600	nephronophthisis 4	http://genome.ucsc.edu/cgi-bin/hgTracks?hgsid=167433603&clade=mammal&org=Human&db=hg18&position=chr1%3A5845456-5975118&hgt.suggest=&pix=800&Submit=submit,POC10,SLSN4,KIAA0673	NM_015102	9970	FLJ46306
4893	chr1	6007223	6007272	1.0062	1	Primary Transcript	+	6008966	6083110	-1694	-38790	8514	KCNAB2	996600	potassium voltage-gated channel, shaker-related subfamily, beta member 2	KV-BETA-2,http://genome.ucsc.edu/cgi-bin/hgTracks?hgsid=167433603&clade=mammal&org=Human&db=hg18&position=chr1%3A6008966-6083110&hgt.suggest=&pix=800&Submit=submit,HKvbeta2,HKvbeta2.1,HKvbeta2.2,MGC117289,KCNA2B	NM_003636	13673	AKR6A5
4894	chr1	6225384	6225433	1.231	1	Primary Transcript	+	6226848	6228225	-1415	-2128	390992	HES3	996600	hairy and enhancer of split 3 (Drosophila)	http://genome.ucsc.edu/cgi-bin/hgTracks?hgsid=167433603&clade=mammal&org=Human&db=hg18&position=chr1%3A6226848-6228225&hgt.suggest=&pix=800&Submit=submit	NM_001024598	2421	bHLHb43
4895	chr1	6236387	6236436	1.0799	1	Primary Transcript	-	6231442	6243622	0	1120	387509	GPR153	996600	G protein-coupled receptor 153	PGR1,http://genome.ucsc.edu/cgi-bin/hgTracks?hgsid=167433603&clade=mammal&org=Human&db=hg18&position=chr1%3A6231442-6243622&hgt.suggest=&pix=800&Submit=submit	NM_207370	13682	DKFZp762B2210
4896	chr1	6343801	6343850	1.2326	1	Primary Transcript	-	6246918	6368470	0	-36131	11332	ACOT7	996600	acyl-CoA thioesterase 7	BACH,MGC1126,ACT,LACH1,CTE-II,hBACH,RP1-120G22.10,http://genome.ucsc.edu/cgi-bin/hgTracks?hgsid=167433603&clade=mammal&org=Human&db=hg18&position=chr1%3A6246918-6368470&hgt.suggest=&pix=800&Submit=submit,LACH	NM_181864	3788	ACH1
4897	chr1	6368984	6369042	-1.837	1	Primary Transcript	-	6246918	6376413	0	-57347	11332	ACOT7	996600	acyl-CoA thioesterase 7	BACH,MGC1126,ACT,LACH1,http://genome.ucsc.edu/cgi-bin/hgTracks?hgsid=167433603&clade=mammal&org=Human&db=hg18&position=chr1%3A6246918-6376413&hgt.suggest=&pix=800&Submit=submit,CTE-II,hBACH,RP1-120G22.10,LACH	NM_007274	16200	ACH1
4898	chr1	6369172	6369226	-1.4573	1	Primary Transcript	-	6246918	6376413	0	-57533	11332	ACOT7	996600	acyl-CoA thioesterase 7	BACH,MGC1126,ACT,LACH1,http://genome.ucsc.edu/cgi-bin/hgTracks?hgsid=167433603&clade=mammal&org=Human&db=hg18&position=chr1%3A6246918-6376413&hgt.suggest=&pix=800&Submit=submit,CTE-II,hBACH,RP1-120G22.10,LACH	NM_007274	16200	ACH1
4899	chr1	6370511	6370562	0.9938	1	Primary Transcript	-	6246918	6376413	0	-58871	11332	ACOT7	996600	acyl-CoA thioesterase 7	BACH,MGC1126,ACT,LACH1,http://genome.ucsc.edu/cgi-bin/hgTracks?hgsid=167433603&clade=mammal&org=Human&db=hg18&position=chr1%3A6246918-6376413&hgt.suggest=&pix=800&Submit=submit,CTE-II,hBACH,RP1-120G22.10,LACH	NM_007274	16200	ACH1
4900	chr1	6437802	6437851	1.6354	1	Primary Transcript	+	6407434	6443591	0	12314	83715	ESPN	996600	espin	DKFZp434A196,DKFZp434G2126,http://genome.ucsc.edu/cgi-bin/hgTracks?hgsid=167433603&clade=mammal&org=Human&db=hg18&position=chr1%3A6407434-6443591&hgt.suggest=&pix=800&Submit=submit	NM_031475	21570	DFNB36
4901	chr1	6474867	6474916	1.1389	1	Primary Transcript	-	6448738	6480071	0	-10487	57449	PLEKHG5	996600	pleckstrin homology domain containing, family G (with RhoGef domain) member 5	GEF720,KIAA0720,http://genome.ucsc.edu/cgi-bin/hgTracks?hgsid=167433603&clade=mammal&org=Human&db=hg18&position=chr1%3A6448738-6480071&hgt.suggest=&pix=800&Submit=submit	NM_001042663	14330	DSMA4
4902	chr1	6475067	6475116	1.3049	1	Primary Transcript	-	6448738	6480071	0	-10687	57449	PLEKHG5	996600	pleckstrin homology domain containing, family G (with RhoGef domain) member 5	GEF720,KIAA0720,http://genome.ucsc.edu/cgi-bin/hgTracks?hgsid=167433603&clade=mammal&org=Human&db=hg18&position=chr1%3A6448738-6480071&hgt.suggest=&pix=800&Submit=submit	NM_001042663	14330	DSMA4
4903	chr1	6581576	6581625	1.1889	1	Primary Transcript	-	6573370	6585516	0	-2157	9903	KLHL21	996600	kelch-like 21 (Drosophila)	MGC99635,http://genome.ucsc.edu/cgi-bin/hgTracks?hgsid=167433603&clade=mammal&org=Human&db=hg18&position=chr1%3A6573370-6585516&hgt.suggest=&pix=800&Submit=submit	NM_014851	13700	KIAA0469
4904	chr1	6581964	6582013	1.2117	1	Primary Transcript	-	6573370	6585516	0	-2545	9903	KLHL21	996600	kelch-like 21 (Drosophila)	MGC99635,http://genome.ucsc.edu/cgi-bin/hgTracks?hgsid=167433603&clade=mammal&org=Human&db=hg18&position=chr1%3A6573370-6585516&hgt.suggest=&pix=800&Submit=submit	NM_014851	13700	KIAA0469
4905	chr1	6582052	6582101	1.3793	1	Primary Transcript	-	6573370	6585516	0	-2633	9903	KLHL21	996600	kelch-like 21 (Drosophila)	MGC99635,http://genome.ucsc.edu/cgi-bin/hgTracks?hgsid=167433603&clade=mammal&org=Human&db=hg18&position=chr1%3A6573370-6585516&hgt.suggest=&pix=800&Submit=submit	NM_014851	13700	KIAA0469
4906	chr1	6586468	6586518	-0.9031	1	Primary Transcript	-	6573370	6585516	-952	-7050	9903	KLHL21	996600	kelch-like 21 (Drosophila)	MGC99635,http://genome.ucsc.edu/cgi-bin/hgTracks?hgsid=167433603&clade=mammal&org=Human&db=hg18&position=chr1%3A6573370-6585516&hgt.suggest=&pix=800&Submit=submit	NM_014851	13700	KIAA0469
4907	chr1	6606020	6606069	1.0149	1	Primary Transcript	+	6596342	6606680	0	4533	148479	PHF13	996600	PHD finger protein 13	SPOC1,PHF5,http://genome.ucsc.edu/cgi-bin/hgTracks?hgsid=167433603&clade=mammal&org=Human&db=hg18&position=chr1%3A6596342-6606680&hgt.suggest=&pix=800&Submit=submit	NM_153812	13701	MGC43399
4908	chr1	6606098	6606147	1.2929	1	Primary Transcript	+	6596342	6606680	0	4611	148479	PHF13	996600	PHD finger protein 13	SPOC1,PHF5,http://genome.ucsc.edu/cgi-bin/hgTracks?hgsid=167433603&clade=mammal&org=Human&db=hg18&position=chr1%3A6596342-6606680&hgt.suggest=&pix=800&Submit=submit	NM_153812	13701	MGC43399
4909	chr1	6685563	6685612	0.9659	1	Primary Transcript	-	6616815	6684553	-1010	-34903	55735	DNAJC11	996600	DnaJ (Hsp40) homolog, subfamily C, member 11	dJ126A5.1,http://genome.ucsc.edu/cgi-bin/hgTracks?hgsid=167433603&clade=mammal&org=Human&db=hg18&position=chr1%3A6616815-6684553&hgt.suggest=&pix=800&Submit=submit	NM_018198	16303	FLJ10737
4910	chr1	6685657	6685706	1.8142	1	Primary Transcript	-	6616815	6684553	-1104	-34997	55735	DNAJC11	996600	DnaJ (Hsp40) homolog, subfamily C, member 11	dJ126A5.1,http://genome.ucsc.edu/cgi-bin/hgTracks?hgsid=167433603&clade=mammal&org=Human&db=hg18&position=chr1%3A6616815-6684553&hgt.suggest=&pix=800&Submit=submit	NM_018198	16303	FLJ10737
4911	chr1	6766855	6766904	-0.959	1	Primary Transcript	+	6767970	7752351	-1066	-493281	23261	CAMTA1	996600	calmodulin binding transcription activator 1	http://genome.ucsc.edu/cgi-bin/hgTracks?hgsid=167433603&clade=mammal&org=Human&db=hg18&position=chr1%3A6767970-7752351&hgt.suggest=&pix=800&Submit=submit	NM_015215	2355	KIAA0833
4912	chr1	6767075	6767124	-1.1496	1	Primary Transcript	+	6767970	7752351	-846	-493061	23261	CAMTA1	996600	calmodulin binding transcription activator 1	http://genome.ucsc.edu/cgi-bin/hgTracks?hgsid=167433603&clade=mammal&org=Human&db=hg18&position=chr1%3A6767970-7752351&hgt.suggest=&pix=800&Submit=submit	NM_015215	2355	KIAA0833
4913	chr1	7647588	7647637	1.0704	1	Primary Transcript	+	6767970	7752351	0	387452	23261	CAMTA1	996600	calmodulin binding transcription activator 1	http://genome.ucsc.edu/cgi-bin/hgTracks?hgsid=167433603&clade=mammal&org=Human&db=hg18&position=chr1%3A6767970-7752351&hgt.suggest=&pix=800&Submit=submit	NM_015215	2355	KIAA0833
4914	chr1	7687901	7687950	1.1128	1	Primary Transcript	+	6767970	7752351	0	427765	23261	CAMTA1	996600	calmodulin binding transcription activator 1	http://genome.ucsc.edu/cgi-bin/hgTracks?hgsid=167433603&clade=mammal&org=Human&db=hg18&position=chr1%3A6767970-7752351&hgt.suggest=&pix=800&Submit=submit	NM_015215	2355	KIAA0833
4915	chr1	7752676	7752725	1.0477	1	Primary Transcript	+	6767970	7752351	325	492540	23261	CAMTA1	996600	calmodulin binding transcription activator 1	http://genome.ucsc.edu/cgi-bin/hgTracks?hgsid=167433603&clade=mammal&org=Human&db=hg18&position=chr1%3A6767970-7752351&hgt.suggest=&pix=800&Submit=submit	NM_015215	2355	KIAA0833
4916	chr1	7925136	7925185	1.2366	1	Primary Transcript	-	7902493	7923474	-1662	-12177	3604	TNFRSF9	996600	tumor necrosis factor receptor superfamily, member 9	http://genome.ucsc.edu/cgi-bin/hgTracks?hgsid=167433603&clade=mammal&org=Human&db=hg18&position=chr1%3A7902493-7923474&hgt.suggest=&pix=800&Submit=submit,CDw137,MGC2172,CD137,ILA	NM_001561	15113	4-1BB
4917	chr1	8407926	8407987	1.2479	1	Primary Transcript	-	8335050	8800286	0	159712	473	RERE	996600	arginine-glutamic acid dipeptide (RE) repeats	DNB1,KIAA0458,http://genome.ucsc.edu/cgi-bin/hgTracks?hgsid=167433603&clade=mammal&org=Human&db=hg18&position=chr1%3A8335050-8800286&hgt.suggest=&pix=800&Submit=submit,FLJ38775,ATN1L,ARP	NM_012102	7913	ARG
4918	chr1	8408324	8408374	1.7112	1	Primary Transcript	-	8335050	8800286	0	159319	473	RERE	996600	arginine-glutamic acid dipeptide (RE) repeats	DNB1,KIAA0458,http://genome.ucsc.edu/cgi-bin/hgTracks?hgsid=167433603&clade=mammal&org=Human&db=hg18&position=chr1%3A8335050-8800286&hgt.suggest=&pix=800&Submit=submit,FLJ38775,ATN1L,ARP	NM_012102	7913	ARG
4919	chr1	8800885	8800943	-1.4497	1	Primary Transcript	-	8335050	8800286	-599	-233246	473	RERE	996600	arginine-glutamic acid dipeptide (RE) repeats	DNB1,KIAA0458,http://genome.ucsc.edu/cgi-bin/hgTracks?hgsid=167433603&clade=mammal&org=Human&db=hg18&position=chr1%3A8335050-8800286&hgt.suggest=&pix=800&Submit=submit,FLJ38775,ATN1L,ARP	NM_012102	7913	ARG
4920	chr1	8862889	8862938	-0.9143	1	Primary Transcript	-	8843649	8861367	-1522	-10406	2023	ENO1	996600	enolase 1, (alpha)	PPH,NNE,MPB1,http://genome.ucsc.edu/cgi-bin/hgTracks?hgsid=167433603&clade=mammal&org=Human&db=hg18&position=chr1%3A8843649-8861367&hgt.suggest=&pix=800&Submit=submit	NM_001428	11873	ENO1L1
4921	chr1	8863003	8863052	-0.9008	1	Primary Transcript	-	8843649	8861367	-1636	-10520	2023	ENO1	996600	enolase 1, (alpha)	PPH,NNE,MPB1,http://genome.ucsc.edu/cgi-bin/hgTracks?hgsid=167433603&clade=mammal&org=Human&db=hg18&position=chr1%3A8843649-8861367&hgt.suggest=&pix=800&Submit=submit	NM_001428	11873	ENO1L1
4922	chr1	9052566	9052615	0.9423	1	Primary Transcript	-	9019593	9071097	0	-7245	6518	SLC2A5	996600	solute carrier family 2 (facilitated glucose/fructose transporter), member 5	http://genome.ucsc.edu/cgi-bin/hgTracks?hgsid=167433603&clade=mammal&org=Human&db=hg18&position=chr1%3A9019593-9071097&hgt.suggest=&pix=800&Submit=submit	NR_024180	28447	GLUT5
4923	chr1	9052664	9052716	1.0319	1	Primary Transcript	-	9019593	9071097	0	-7345	6518	SLC2A5	996600	solute carrier family 2 (facilitated glucose/fructose transporter), member 5	http://genome.ucsc.edu/cgi-bin/hgTracks?hgsid=167433603&clade=mammal&org=Human&db=hg18&position=chr1%3A9019593-9071097&hgt.suggest=&pix=800&Submit=submit	NR_024180	28447	GLUT5
4924	chr1	9273509	9273558	1.0753	1	Primary Transcript	+	9275527	9352175	-1969	-40317	80176	SPSB1	996600	splA/ryanodine receptor domain and SOCS box containing 1	http://genome.ucsc.edu/cgi-bin/hgTracks?hgsid=167433603&clade=mammal&org=Human&db=hg18&position=chr1%3A9275527-9352175&hgt.suggest=&pix=800&Submit=submit,SSB1	NM_025106	14208	SSB-1
4925	chr1	9350182	9350231	1.4059	1	Primary Transcript	+	9275527	9352175	0	36355	80176	SPSB1	996600	splA/ryanodine receptor domain and SOCS box containing 1	http://genome.ucsc.edu/cgi-bin/hgTracks?hgsid=167433603&clade=mammal&org=Human&db=hg18&position=chr1%3A9275527-9352175&hgt.suggest=&pix=800&Submit=submit,SSB1	NM_025106	14208	SSB-1
4926	chr1	9350282	9350331	1.0007	1	Primary Transcript	+	9275527	9352175	0	36455	80176	SPSB1	996600	splA/ryanodine receptor domain and SOCS box containing 1	http://genome.ucsc.edu/cgi-bin/hgTracks?hgsid=167433603&clade=mammal&org=Human&db=hg18&position=chr1%3A9275527-9352175&hgt.suggest=&pix=800&Submit=submit,SSB1	NM_025106	14208	SSB-1
4927	chr1	9350360	9350409	1.5378	1	Primary Transcript	+	9275527	9352175	0	36533	80176	SPSB1	996600	splA/ryanodine receptor domain and SOCS box containing 1	http://genome.ucsc.edu/cgi-bin/hgTracks?hgsid=167433603&clade=mammal&org=Human&db=hg18&position=chr1%3A9275527-9352175&hgt.suggest=&pix=800&Submit=submit,SSB1	NM_025106	14208	SSB-1
4928	chr1	9350482	9350531	2.2842	1	Primary Transcript	+	9275527	9352175	0	36655	80176	SPSB1	996600	splA/ryanodine receptor domain and SOCS box containing 1	http://genome.ucsc.edu/cgi-bin/hgTracks?hgsid=167433603&clade=mammal&org=Human&db=hg18&position=chr1%3A9275527-9352175&hgt.suggest=&pix=800&Submit=submit,SSB1	NM_025106	14208	SSB-1
4929	chr1	9521554	9521603	0.9107	1	Primary Transcript	+	9522114	9565418	-511	-22188	84275	SLC25A33	996600	solute carrier family 25, member 33	http://genome.ucsc.edu/cgi-bin/hgTracks?hgsid=167433603&clade=mammal&org=Human&db=hg18&position=chr1%3A9522114-9565418&hgt.suggest=&pix=800&Submit=submit,MGC4399	NM_032315	13718	BMSC-MCP
4930	chr1	9593594	9593643	1.0006	1	Primary Transcript	+	9571563	9597522	0	9076	199953	TMEM201	996600	transmembrane protein 201	http://genome.ucsc.edu/cgi-bin/hgTracks?hgsid=167433603&clade=mammal&org=Human&db=hg18&position=chr1%3A9571563-9597522&hgt.suggest=&pix=800&Submit=submit	NM_001130924	1248	NET5
4931	chr1	9698414	9698463	1.9642	1	Primary Transcript	+	9634376	9711759	0	25370	5293	PIK3CD	996600	phosphoinositide-3-kinase, catalytic, delta polypeptide	p110D,PI3K,http://genome.ucsc.edu/cgi-bin/hgTracks?hgsid=167433603&clade=mammal&org=Human&db=hg18&position=chr1%3A9634376-9711759&hgt.suggest=&pix=800&Submit=submit	NM_005026	20116	P110DELTA
4932	chr1	9924849	9924906	1.3563	1	Primary Transcript	-	9912362	9925413	0	-5990	84328	LZIC	996600	leucine zipper and CTNNBIP1 domain containing	http://genome.ucsc.edu/cgi-bin/hgTracks?hgsid=167433603&clade=mammal&org=Human&db=hg18&position=chr1%3A9912362-9925413&hgt.suggest=&pix=800&Submit=submit	NM_032368	13724	MGC15436
4933	chr1	9925333	9925391	-0.9591	1	Primary Transcript	-	9912362	9925413	0	-6474	84328	LZIC	996600	leucine zipper and CTNNBIP1 domain containing	http://genome.ucsc.edu/cgi-bin/hgTracks?hgsid=167433603&clade=mammal&org=Human&db=hg18&position=chr1%3A9912362-9925413&hgt.suggest=&pix=800&Submit=submit	NM_032368	13724	MGC15436
4934	chr1	10191294	10191351	1.164	1	Primary Transcript	+	10193350	10291242	-1999	-50974	23095	KIF1B	996600	kinesin family member 1B	KIAA0591,CMT2A,NBLST1,FLJ23699,KIAA1448,CMT2A1,http://genome.ucsc.edu/cgi-bin/hgTracks?hgsid=167433603&clade=mammal&org=Human&db=hg18&position=chr1%3A10193350-10291242&hgt.suggest=&pix=800&Submit=submit,HMSNII,KLP,MGC134844	NM_183416	20046	CMT2
4935	chr1	10308932	10308981	1.5022	1	Primary Transcript	+	10193350	10364248	0	30157	23095	KIF1B	996600	kinesin family member 1B	KIAA0591,CMT2A,http://genome.ucsc.edu/cgi-bin/hgTracks?hgsid=167433603&clade=mammal&org=Human&db=hg18&position=chr1%3A10193350-10364248&hgt.suggest=&pix=800&Submit=submit,NBLST1,FLJ23699,KIAA1448,CMT2A1,HMSNII,KLP,MGC134844	NM_015074	3099	CMT2
4936	chr1	10432959	10433008	2.2338	1	Primary Transcript	+	10412745	10434797	0	9213	378708	APITD1	996600	apoptosis-inducing, TAF9-like domain 1	MGC32686,MHF1,CENPS,http://genome.ucsc.edu/cgi-bin/hgTracks?hgsid=167433603&clade=mammal&org=Human&db=hg18&position=chr1%3A10412745-10434797&hgt.suggest=&pix=800&Submit=submit	NM_198544	13742	CENP-S
4937	chr1	10433059	10433108	1.1118	1	Primary Transcript	+	10412745	10434797	0	9313	378708	APITD1	996600	apoptosis-inducing, TAF9-like domain 1	MGC32686,MHF1,CENPS,http://genome.ucsc.edu/cgi-bin/hgTracks?hgsid=167433603&clade=mammal&org=Human&db=hg18&position=chr1%3A10412745-10434797&hgt.suggest=&pix=800&Submit=submit	NM_198544	13742	CENP-S
4938	chr1	10433145	10433194	0.9016	1	Primary Transcript	+	10412745	10434797	0	9399	378708	APITD1	996600	apoptosis-inducing, TAF9-like domain 1	MGC32686,MHF1,CENPS,http://genome.ucsc.edu/cgi-bin/hgTracks?hgsid=167433603&clade=mammal&org=Human&db=hg18&position=chr1%3A10412745-10434797&hgt.suggest=&pix=800&Submit=submit	NM_198544	13742	CENP-S
4939	chr1	10779943	10779999	0.9519	1	Primary Transcript	-	10619252	10779294	-649	-80698	54897	CASZ1	996600	castor zinc finger 1	FLJ12223,http://genome.ucsc.edu/cgi-bin/hgTracks?hgsid=167433603&clade=mammal&org=Human&db=hg18&position=chr1%3A10619252-10779294&hgt.suggest=&pix=800&Submit=submit,SRG,FLJ20321,ZNF693,dJ734G22.1	NM_001079843	3520	CST
4940	chr1	10780127	10780176	1.3453	1	Primary Transcript	-	10619252	10779294	-833	-80879	54897	CASZ1	996600	castor zinc finger 1	FLJ12223,http://genome.ucsc.edu/cgi-bin/hgTracks?hgsid=167433603&clade=mammal&org=Human&db=hg18&position=chr1%3A10619252-10779294&hgt.suggest=&pix=800&Submit=submit,SRG,FLJ20321,ZNF693,dJ734G22.1	NM_001079843	3520	CST
4941	chr1	10780229	10780278	0.9999	1	Primary Transcript	-	10619252	10779294	-935	-80981	54897	CASZ1	996600	castor zinc finger 1	FLJ12223,http://genome.ucsc.edu/cgi-bin/hgTracks?hgsid=167433603&clade=mammal&org=Human&db=hg18&position=chr1%3A10619252-10779294&hgt.suggest=&pix=800&Submit=submit,SRG,FLJ20321,ZNF693,dJ734G22.1	NM_001079843	3520	CST
4942	chr1	10780429	10780490	1.5335	1	Primary Transcript	-	10619252	10779294	-1135	-81187	54897	CASZ1	996600	castor zinc finger 1	FLJ12223,http://genome.ucsc.edu/cgi-bin/hgTracks?hgsid=167433603&clade=mammal&org=Human&db=hg18&position=chr1%3A10619252-10779294&hgt.suggest=&pix=800&Submit=submit,SRG,FLJ20321,ZNF693,dJ734G22.1	NM_001079843	3520	CST
4943	chr1	10781237	10781286	1.9871	1	Primary Transcript	-	10619252	10779294	-1943	-81989	54897	CASZ1	996600	castor zinc finger 1	FLJ12223,http://genome.ucsc.edu/cgi-bin/hgTracks?hgsid=167433603&clade=mammal&org=Human&db=hg18&position=chr1%3A10619252-10779294&hgt.suggest=&pix=800&Submit=submit,SRG,FLJ20321,ZNF693,dJ734G22.1	NM_001079843	3520	CST
4944	chr1	10781331	10781380	1.2647	1	Primary Transcript	-	10619252	10779294	-2037	-82083	54897	CASZ1	996600	castor zinc finger 1	FLJ12223,http://genome.ucsc.edu/cgi-bin/hgTracks?hgsid=167433603&clade=mammal&org=Human&db=hg18&position=chr1%3A10619252-10779294&hgt.suggest=&pix=800&Submit=submit,SRG,FLJ20321,ZNF693,dJ734G22.1	NM_001079843	3520	CST
4945	chr1	10994599	10994648	1.2238	1	Primary Transcript	+	10995265	11008136	-617	-7076	23435	TARDBP	996600	TAR DNA binding protein	TDP-43,http://genome.ucsc.edu/cgi-bin/hgTracks?hgsid=167433603&clade=mammal&org=Human&db=hg18&position=chr1%3A10995265-11008136&hgt.suggest=&pix=800&Submit=submit	NM_007375	5175	ALS10
4946	chr1	11031257	11031306	1.1051	1	Primary Transcript	-	11009166	11029872	-1385	-11763	10747	MASP2	996600	mannan-binding lectin serine peptidase 2	MASP1P1,MASP-2,http://genome.ucsc.edu/cgi-bin/hgTracks?hgsid=167433603&clade=mammal&org=Human&db=hg18&position=chr1%3A11009166-11029872&hgt.suggest=&pix=800&Submit=submit,sMAP	NM_006610	1008	MAP19
4947	chr1	11171235	11171291	-0.9109	1	Primary Transcript	-	11089175	11245195	0	-4078	2475	MTOR	996600	mechanistic target of rapamycin (serine/threonine kinase)	http://genome.ucsc.edu/cgi-bin/hgTracks?hgsid=167433603&clade=mammal&org=Human&db=hg18&position=chr1%3A11089175-11245195&hgt.suggest=&pix=800&Submit=submit,FRAP2,FRAP1,RAPT1,FRAP,RAFT1	NM_004958	4827	FLJ44809
4948	chr1	11171433	11171489	-1.2013	1	Primary Transcript	-	11089175	11245195	0	-4276	2475	MTOR	996600	mechanistic target of rapamycin (serine/threonine kinase)	http://genome.ucsc.edu/cgi-bin/hgTracks?hgsid=167433603&clade=mammal&org=Human&db=hg18&position=chr1%3A11089175-11245195&hgt.suggest=&pix=800&Submit=submit,FRAP2,FRAP1,RAPT1,FRAP,RAFT1	NM_004958	4827	FLJ44809
4949	chr1	11171541	11171606	-1.0827	1	Primary Transcript	-	11089175	11245195	0	-4389	2475	MTOR	996600	mechanistic target of rapamycin (serine/threonine kinase)	http://genome.ucsc.edu/cgi-bin/hgTracks?hgsid=167433603&clade=mammal&org=Human&db=hg18&position=chr1%3A11089175-11245195&hgt.suggest=&pix=800&Submit=submit,FRAP2,FRAP1,RAPT1,FRAP,RAFT1	NM_004958	4827	FLJ44809
4950	chr1	11172519	11172568	1.1543	1	Primary Transcript	-	11089175	11245195	0	-5359	2475	MTOR	996600	mechanistic target of rapamycin (serine/threonine kinase)	http://genome.ucsc.edu/cgi-bin/hgTracks?hgsid=167433603&clade=mammal&org=Human&db=hg18&position=chr1%3A11089175-11245195&hgt.suggest=&pix=800&Submit=submit,FRAP2,FRAP1,RAPT1,FRAP,RAFT1	NM_004958	4827	FLJ44809
4951	chr1	11255612	11255661	-0.9483	1	Primary Transcript	+	11255841	11271077	-180	-7823	29914	UBIAD1	996600	UbiA prenyltransferase domain containing 1	http://genome.ucsc.edu/cgi-bin/hgTracks?hgsid=167433603&clade=mammal&org=Human&db=hg18&position=chr1%3A11255841-11271077&hgt.suggest=&pix=800&Submit=submit,TERE1,SCCD	NM_013319	26773	RP4-796F18.1
4952	chr1	11638675	11638724	1.4053	1	Primary Transcript	+	11637018	11645971	0	-2794	93611	FBXO44	996600	F-box protein 44	Fbx44,FBX30,MGC14140,FBX6A,http://genome.ucsc.edu/cgi-bin/hgTracks?hgsid=167433603&clade=mammal&org=Human&db=hg18&position=chr1%3A11637018-11645971&hgt.suggest=&pix=800&Submit=submit,Fbxo6a,FBG3	NM_183412	13764	DKFZp781J0852
4953	chr1	11664357	11664406	-1.8755	1	Primary Transcript	-	11657123	11674265	0	1312	10459	MAD2L2	996600	MAD2 mitotic arrest deficient-like 2 (yeast)	REV7,http://genome.ucsc.edu/cgi-bin/hgTracks?hgsid=167433603&clade=mammal&org=Human&db=hg18&position=chr1%3A11657123-11674265&hgt.suggest=&pix=800&Submit=submit	NM_001127325	16151	MAD2B
4954	chr1	11664467	11664517	-1.1215	1	Primary Transcript	-	11657123	11674265	0	1202	10459	MAD2L2	996600	MAD2 mitotic arrest deficient-like 2 (yeast)	REV7,http://genome.ucsc.edu/cgi-bin/hgTracks?hgsid=167433603&clade=mammal&org=Human&db=hg18&position=chr1%3A11657123-11674265&hgt.suggest=&pix=800&Submit=submit	NM_001127325	16151	MAD2B
4955	chr1	11665049	11665098	0.9568	1	Primary Transcript	-	11657123	11674265	0	620	10459	MAD2L2	996600	MAD2 mitotic arrest deficient-like 2 (yeast)	REV7,http://genome.ucsc.edu/cgi-bin/hgTracks?hgsid=167433603&clade=mammal&org=Human&db=hg18&position=chr1%3A11657123-11674265&hgt.suggest=&pix=800&Submit=submit	NM_001127325	16151	MAD2B
4956	chr1	11830032	11830088	1.1953	1	Primary Transcript	-	11828362	11830422	0	-668	4878	NPPA	996600	natriuretic peptide precursor A	http://genome.ucsc.edu/cgi-bin/hgTracks?hgsid=167433603&clade=mammal&org=Human&db=hg18&position=chr1%3A11828362-11830422&hgt.suggest=&pix=800&Submit=submit,CDD-ANF,ATFB6,PND,ANP	NM_006172	17604	ANF
4957	chr1	11830112	11830161	1.2314	1	Primary Transcript	-	11828362	11830422	0	-744	4878	NPPA	996600	natriuretic peptide precursor A	http://genome.ucsc.edu/cgi-bin/hgTracks?hgsid=167433603&clade=mammal&org=Human&db=hg18&position=chr1%3A11828362-11830422&hgt.suggest=&pix=800&Submit=submit,CDD-ANF,ATFB6,PND,ANP	NM_006172	17604	ANF
4958	chr1	11830216	11830265	1.2084	1	Primary Transcript	-	11828362	11830422	0	-848	4878	NPPA	996600	natriuretic peptide precursor A	http://genome.ucsc.edu/cgi-bin/hgTracks?hgsid=167433603&clade=mammal&org=Human&db=hg18&position=chr1%3A11828362-11830422&hgt.suggest=&pix=800&Submit=submit,CDD-ANF,ATFB6,PND,ANP	NM_006172	17604	ANF
4959	chr1	11830712	11830761	1.0927	1	Primary Transcript	-	11828362	11830422	-290	-1344	4878	NPPA	996600	natriuretic peptide precursor A	http://genome.ucsc.edu/cgi-bin/hgTracks?hgsid=167433603&clade=mammal&org=Human&db=hg18&position=chr1%3A11828362-11830422&hgt.suggest=&pix=800&Submit=submit,CDD-ANF,ATFB6,PND,ANP	NM_006172	17604	ANF
4960	chr1	11917799	11917848	-1.442	1	Primary Transcript	+	11917332	11958181	0	-19932	5351	PLOD1	996600	procollagen-lysine 1, 2-oxoglutarate 5-dioxygenase 1	http://genome.ucsc.edu/cgi-bin/hgTracks?hgsid=167433603&clade=mammal&org=Human&db=hg18&position=chr1%3A11917332-11958181&hgt.suggest=&pix=800&Submit=submit,LH1,LH,LLH,PLOD	NM_000302	13361	FLJ42041
4961	chr1	12001327	12001376	1.0108	1	Primary Transcript	+	12002098	12014693	-722	-7044	60672	MIIP	996600	migration and invasion inhibitory protein	http://genome.ucsc.edu/cgi-bin/hgTracks?hgsid=167433603&clade=mammal&org=Human&db=hg18&position=chr1%3A12002098-12014693&hgt.suggest=&pix=800&Submit=submit,IIP45,FLJ38609	NM_021933	13785	FLJ12438
4962	chr1	12147538	12147587	1.3689	1	Primary Transcript	+	12149646	12191864	-2059	-23193	7133	TNFRSF1B	996600	tumor necrosis factor receptor superfamily, member 1B	TNFR1B,p75TNFR,TNFR2,TBPII,p75,TNF-R-II,TNFBR,TNFR80,TNF-R75,http://genome.ucsc.edu/cgi-bin/hgTracks?hgsid=167433603&clade=mammal&org=Human&db=hg18&position=chr1%3A12149646-12191864&hgt.suggest=&pix=800&Submit=submit	NM_001066	24811	CD120b
4963	chr1	12148146	12148195	1.0851	1	Primary Transcript	+	12149646	12191864	-1451	-22585	7133	TNFRSF1B	996600	tumor necrosis factor receptor superfamily, member 1B	TNFR1B,p75TNFR,TNFR2,TBPII,p75,TNF-R-II,TNFBR,TNFR80,TNF-R75,http://genome.ucsc.edu/cgi-bin/hgTracks?hgsid=167433603&clade=mammal&org=Human&db=hg18&position=chr1%3A12149646-12191864&hgt.suggest=&pix=800&Submit=submit	NM_001066	24811	CD120b
4964	chr1	12488768	12488817	1.1824	1	Primary Transcript	+	12212699	12494685	0	135100	55187	VPS13D	996600	vacuolar protein sorting 13 homolog D (S. cerevisiae)	http://genome.ucsc.edu/cgi-bin/hgTracks?hgsid=167433603&clade=mammal&org=Human&db=hg18&position=chr1%3A12212699-12494685&hgt.suggest=&pix=800&Submit=submit	NM_015378	13788	FLJ23066
4965	chr1	12490346	12490395	1.1403	1	Primary Transcript	+	12212699	12494685	0	136678	55187	VPS13D	996600	vacuolar protein sorting 13 homolog D (S. cerevisiae)	http://genome.ucsc.edu/cgi-bin/hgTracks?hgsid=167433603&clade=mammal&org=Human&db=hg18&position=chr1%3A12212699-12494685&hgt.suggest=&pix=800&Submit=submit	NM_015378	13788	FLJ23066
4966	chr1	12600131	12600180	-0.9411	1	Primary Transcript	-	12550525	12600407	0	-24690	9249	DHRS3	996600	dehydrogenase/reductase (SDR family) member 3	retSDR1,SDR16C1,Rsdr1,SDR1,http://genome.ucsc.edu/cgi-bin/hgTracks?hgsid=167433603&clade=mammal&org=Human&db=hg18&position=chr1%3A12550525-12600407&hgt.suggest=&pix=800&Submit=submit	NM_004753	18061	RDH17
4967	chr1	12601964	12602013	-1.1666	1	Primary Transcript	-	12550525	12600407	-1557	-26522	9249	DHRS3	996600	dehydrogenase/reductase (SDR family) member 3	retSDR1,SDR16C1,Rsdr1,SDR1,http://genome.ucsc.edu/cgi-bin/hgTracks?hgsid=167433603&clade=mammal&org=Human&db=hg18&position=chr1%3A12550525-12600407&hgt.suggest=&pix=800&Submit=submit	NM_004753	18061	RDH17
4968	chr1	12625458	12625514	0.9681	1	Primary Transcript	+	12627152	12649684	-1638	-12932	343066	AADACL4	996600	arylacetamide deacetylase-like 4	http://genome.ucsc.edu/cgi-bin/hgTracks?hgsid=167433603&clade=mammal&org=Human&db=hg18&position=chr1%3A12627152-12649684&hgt.suggest=&pix=800&Submit=submit	NM_001013630	13790	-
4969	chr1	12627481	12627530	-0.9325	1	Primary Transcript	+	12627152	12649684	0	-10912	343066	AADACL4	996600	arylacetamide deacetylase-like 4	http://genome.ucsc.edu/cgi-bin/hgTracks?hgsid=167433603&clade=mammal&org=Human&db=hg18&position=chr1%3A12627152-12649684&hgt.suggest=&pix=800&Submit=submit	NM_001013630	13790	-
4970	chr1	12755366	12755415	-1.1163	1	Primary Transcript	+	12757570	12760635	-2155	-3712	390999	PRAMEF12	996600	PRAME family member 12	http://genome.ucsc.edu/cgi-bin/hgTracks?hgsid=167433603&clade=mammal&org=Human&db=hg18&position=chr1%3A12757570-12760635&hgt.suggest=&pix=800&Submit=submit	NM_001080830	6909	-
4971	chr1	12755960	12756009	-2.3438	1	Primary Transcript	+	12757570	12760635	-1561	-3118	390999	PRAMEF12	996600	PRAME family member 12	http://genome.ucsc.edu/cgi-bin/hgTracks?hgsid=167433603&clade=mammal&org=Human&db=hg18&position=chr1%3A12757570-12760635&hgt.suggest=&pix=800&Submit=submit	NM_001080830	6909	-
4972	chr1	12756058	12756117	-2.7267	1	Primary Transcript	+	12757570	12760635	-1453	-3014	390999	PRAMEF12	996600	PRAME family member 12	http://genome.ucsc.edu/cgi-bin/hgTracks?hgsid=167433603&clade=mammal&org=Human&db=hg18&position=chr1%3A12757570-12760635&hgt.suggest=&pix=800&Submit=submit	NM_001080830	6909	-
4973	chr1	12756168	12756217	-1.3993	1	Primary Transcript	+	12757570	12760635	-1353	-2910	390999	PRAMEF12	996600	PRAME family member 12	http://genome.ucsc.edu/cgi-bin/hgTracks?hgsid=167433603&clade=mammal&org=Human&db=hg18&position=chr1%3A12757570-12760635&hgt.suggest=&pix=800&Submit=submit	NM_001080830	6909	-
4974	chr1	12756280	12756340	-2.0319	1	Primary Transcript	+	12757570	12760635	-1230	-2792	390999	PRAMEF12	996600	PRAME family member 12	http://genome.ucsc.edu/cgi-bin/hgTracks?hgsid=167433603&clade=mammal&org=Human&db=hg18&position=chr1%3A12757570-12760635&hgt.suggest=&pix=800&Submit=submit	NM_001080830	6909	-
4975	chr1	12756656	12756711	-1.2065	1	Primary Transcript	+	12757570	12760635	-859	-2418	390999	PRAMEF12	996600	PRAME family member 12	http://genome.ucsc.edu/cgi-bin/hgTracks?hgsid=167433603&clade=mammal&org=Human&db=hg18&position=chr1%3A12757570-12760635&hgt.suggest=&pix=800&Submit=submit	NM_001080830	6909	-
4976	chr1	12773466	12773517	-1.49	4	Primary Transcript	+	12774132	12778810	-615	-2979	65121	PRAMEF1	996600	PRAME family member 1	dJ1198H6.1,http://genome.ucsc.edu/cgi-bin/hgTracks?hgsid=167433603&clade=mammal&org=Human&db=hg18&position=chr1%3A12774132-12778810&hgt.suggest=&pix=800&Submit=submit	NM_023013	13794	RP5-845O24.1
4977	chr1	12773560	12773609	-2.0789	2	Primary Transcript	+	12774132	12778810	-523	-2887	65121	PRAMEF1	996600	PRAME family member 1	dJ1198H6.1,http://genome.ucsc.edu/cgi-bin/hgTracks?hgsid=167433603&clade=mammal&org=Human&db=hg18&position=chr1%3A12774132-12778810&hgt.suggest=&pix=800&Submit=submit	NM_023013	13794	RP5-845O24.1
4978	chr1	12773642	12773701	-2.1146	4	Primary Transcript	+	12774132	12778810	-431	-2799	65121	PRAMEF1	996600	PRAME family member 1	dJ1198H6.1,http://genome.ucsc.edu/cgi-bin/hgTracks?hgsid=167433603&clade=mammal&org=Human&db=hg18&position=chr1%3A12774132-12778810&hgt.suggest=&pix=800&Submit=submit	NM_023013	13794	RP5-845O24.1
4979	chr1	12774347	12774406	-1.4424	4	Primary Transcript	+	12774132	12778810	0	-2095	65121	PRAMEF1	996600	PRAME family member 1	dJ1198H6.1,http://genome.ucsc.edu/cgi-bin/hgTracks?hgsid=167433603&clade=mammal&org=Human&db=hg18&position=chr1%3A12774132-12778810&hgt.suggest=&pix=800&Submit=submit	NM_023013	13794	RP5-845O24.1
4980	chr1	12774667	12774729	-1.2225	4	Primary Transcript	+	12774132	12778810	0	-1773	65121	PRAMEF1	996600	PRAME family member 1	dJ1198H6.1,http://genome.ucsc.edu/cgi-bin/hgTracks?hgsid=167433603&clade=mammal&org=Human&db=hg18&position=chr1%3A12774132-12778810&hgt.suggest=&pix=800&Submit=submit	NM_023013	13794	RP5-845O24.1
4981	chr1	12813891	12813942	-1.4106	1	Primary Transcript	-	12807054	12813851	-40	-3464	440560	PRAMEF11	996600	PRAME family member 11	http://genome.ucsc.edu/cgi-bin/hgTracks?hgsid=167433603&clade=mammal&org=Human&db=hg18&position=chr1%3A12807054-12813851&hgt.suggest=&pix=800&Submit=submit	NM_001146344	31431	RP5-845O24.2
4982	chr1	12830339	12830389	0.9025	2	Primary Transcript	-	12829822	12830824	0	-41	649330	LOC649330	996600	heterogeneous nuclear ribonucleoprotein C-like	http://genome.ucsc.edu/cgi-bin/hgTracks?hgsid=167433603&clade=mammal&org=Human&db=hg18&position=chr1%3A12829822-12830824&hgt.suggest=&pix=800&Submit=submit	NM_001146181	29799	-
4983	chr1	12830535	12830584	-1.0698	2	Primary Transcript	-	12829822	12830824	0	-237	649330	LOC649330	996600	heterogeneous nuclear ribonucleoprotein C-like	http://genome.ucsc.edu/cgi-bin/hgTracks?hgsid=167433603&clade=mammal&org=Human&db=hg18&position=chr1%3A12829822-12830824&hgt.suggest=&pix=800&Submit=submit	NM_001146181	29799	-
4984	chr1	12831017	12831066	-1.0262	1	Primary Transcript	-	12829847	12831165	0	-536	343069	HNRNPCL1	996600	heterogeneous nuclear ribonucleoprotein C-like 1	http://genome.ucsc.edu/cgi-bin/hgTracks?hgsid=167433603&clade=mammal&org=Human&db=hg18&position=chr1%3A12829847-12831165&hgt.suggest=&pix=800&Submit=submit	NM_001013631	17229	HNRPCL1
4985	chr1	12831271	12831320	-0.9256	2	Primary Transcript	-	12829847	12831165	-106	-790	343069	HNRNPCL1	996600	heterogeneous nuclear ribonucleoprotein C-like 1	http://genome.ucsc.edu/cgi-bin/hgTracks?hgsid=167433603&clade=mammal&org=Human&db=hg18&position=chr1%3A12829847-12831165&hgt.suggest=&pix=800&Submit=submit	NM_001013631	17229	HNRPCL1
4986	chr1	12837841	12837890	-0.9151	4	Primary Transcript	+	12839527	12844351	-1637	-4073	65122	PRAMEF2	996600	PRAME family member 2	RP5-845O24.1,FLJ43580,http://genome.ucsc.edu/cgi-bin/hgTracks?hgsid=167433603&clade=mammal&org=Human&db=hg18&position=chr1%3A12839527-12844351&hgt.suggest=&pix=800&Submit=submit	NM_023014	3180	DJ845O24.3
4987	chr1	12838817	12838868	-2.1215	4	Primary Transcript	+	12839527	12844351	-659	-3097	65122	PRAMEF2	996600	PRAME family member 2	RP5-845O24.1,FLJ43580,http://genome.ucsc.edu/cgi-bin/hgTracks?hgsid=167433603&clade=mammal&org=Human&db=hg18&position=chr1%3A12839527-12844351&hgt.suggest=&pix=800&Submit=submit	NM_023014	3180	DJ845O24.3
4988	chr1	12838935	12838984	-2.2472	2	Primary Transcript	+	12839527	12844351	-543	-2979	65122	PRAMEF2	996600	PRAME family member 2	RP5-845O24.1,FLJ43580,http://genome.ucsc.edu/cgi-bin/hgTracks?hgsid=167433603&clade=mammal&org=Human&db=hg18&position=chr1%3A12839527-12844351&hgt.suggest=&pix=800&Submit=submit	NM_023014	3180	DJ845O24.3
4989	chr1	12839013	12839074	-2.4164	4	Primary Transcript	+	12839527	12844351	-453	-2895	65122	PRAMEF2	996600	PRAME family member 2	RP5-845O24.1,FLJ43580,http://genome.ucsc.edu/cgi-bin/hgTracks?hgsid=167433603&clade=mammal&org=Human&db=hg18&position=chr1%3A12839527-12844351&hgt.suggest=&pix=800&Submit=submit	NM_023014	3180	DJ845O24.3
4990	chr1	12839726	12839786	-1.34	4	Primary Transcript	+	12839527	12844351	0	-2183	65122	PRAMEF2	996600	PRAME family member 2	RP5-845O24.1,FLJ43580,http://genome.ucsc.edu/cgi-bin/hgTracks?hgsid=167433603&clade=mammal&org=Human&db=hg18&position=chr1%3A12839527-12844351&hgt.suggest=&pix=800&Submit=submit	NM_023014	3180	DJ845O24.3
4991	chr1	12840056	12840112	-1.0263	4	Primary Transcript	+	12839527	12844351	0	-1855	65122	PRAMEF2	996600	PRAME family member 2	RP5-845O24.1,FLJ43580,http://genome.ucsc.edu/cgi-bin/hgTracks?hgsid=167433603&clade=mammal&org=Human&db=hg18&position=chr1%3A12839527-12844351&hgt.suggest=&pix=800&Submit=submit	NM_023014	3180	DJ845O24.3
4992	chr1	12868397	12868446	-0.935	4	Primary Transcript	-	12861619	12868612	0	-3306	400735	PRAMEF4	996600	PRAME family member 4	http://genome.ucsc.edu/cgi-bin/hgTracks?hgsid=167433603&clade=mammal&org=Human&db=hg18&position=chr1%3A12861619-12868612&hgt.suggest=&pix=800&Submit=submit	NM_001009611	13795	RP5-845O24.6
4993	chr1	12868639	12868688	-1.3444	1	Primary Transcript	-	12861619	12868612	-27	-3548	400735	PRAMEF4	996600	PRAME family member 4	http://genome.ucsc.edu/cgi-bin/hgTracks?hgsid=167433603&clade=mammal&org=Human&db=hg18&position=chr1%3A12861619-12868612&hgt.suggest=&pix=800&Submit=submit	NM_001009611	13795	RP5-845O24.6
4994	chr1	12868795	12868862	-0.955	4	Primary Transcript	-	12861619	12868612	-183	-3712	400735	PRAMEF4	996600	PRAME family member 4	http://genome.ucsc.edu/cgi-bin/hgTracks?hgsid=167433603&clade=mammal&org=Human&db=hg18&position=chr1%3A12861619-12868612&hgt.suggest=&pix=800&Submit=submit	NM_001009611	13795	RP5-845O24.6
4995	chr1	12880442	12880495	-1.3115	5	Primary Transcript	-	12875313	12880681	0	-2471	343071	PRAMEF10	996600	PRAME family member 10	MGC138415,RP5-845O24.7,http://genome.ucsc.edu/cgi-bin/hgTracks?hgsid=167433603&clade=mammal&org=Human&db=hg18&position=chr1%3A12875313-12880681&hgt.suggest=&pix=800&Submit=submit	NM_001039361	22640	MGC138413
4996	chr1	12880526	12880575	-1.097	3	Primary Transcript	-	12875313	12880681	0	-2553	343071	PRAMEF10	996600	PRAME family member 10	MGC138415,RP5-845O24.7,http://genome.ucsc.edu/cgi-bin/hgTracks?hgsid=167433603&clade=mammal&org=Human&db=hg18&position=chr1%3A12875313-12880681&hgt.suggest=&pix=800&Submit=submit	NM_001039361	22640	MGC138413
4997	chr1	12880896	12880959	-1.2234	5	Primary Transcript	-	12875313	12880681	-215	-2931	343071	PRAMEF10	996600	PRAME family member 10	MGC138415,RP5-845O24.7,http://genome.ucsc.edu/cgi-bin/hgTracks?hgsid=167433603&clade=mammal&org=Human&db=hg18&position=chr1%3A12875313-12880681&hgt.suggest=&pix=800&Submit=submit	NM_001039361	22640	MGC138413
4998	chr1	12897501	12897552	-1.3058	5	Primary Transcript	+	12899036	12903155	-1484	-3570	391002	PRAMEF8	996600	PRAME family member 8	http://genome.ucsc.edu/cgi-bin/hgTracks?hgsid=167433603&clade=mammal&org=Human&db=hg18&position=chr1%3A12899036-12903155&hgt.suggest=&pix=800&Submit=submit	NM_001012276	13797	-
4999	chr1	12897607	12897656	-1.2873	3	Primary Transcript	+	12899036	12903155	-1380	-3464	391002	PRAMEF8	996600	PRAME family member 8	http://genome.ucsc.edu/cgi-bin/hgTracks?hgsid=167433603&clade=mammal&org=Human&db=hg18&position=chr1%3A12899036-12903155&hgt.suggest=&pix=800&Submit=submit	NM_001012276	13797	-
5000	chr1	12898151	12898201	-0.9023	3	Primary Transcript	+	12899036	12903155	-835	-2920	391002	PRAMEF8	996600	PRAME family member 8	http://genome.ucsc.edu/cgi-bin/hgTracks?hgsid=167433603&clade=mammal&org=Human&db=hg18&position=chr1%3A12899036-12903155&hgt.suggest=&pix=800&Submit=submit	NM_001012276	13797	-
5001	chr1	12898453	12898502	-1.7303	3	Primary Transcript	+	12899036	12903155	-534	-2618	391002	PRAMEF8	996600	PRAME family member 8	http://genome.ucsc.edu/cgi-bin/hgTracks?hgsid=167433603&clade=mammal&org=Human&db=hg18&position=chr1%3A12899036-12903155&hgt.suggest=&pix=800&Submit=submit	NM_001012276	13797	-
5002	chr1	12898549	12898603	-0.9095	3	Primary Transcript	+	12899036	12903155	-433	-2520	391002	PRAMEF8	996600	PRAME family member 8	http://genome.ucsc.edu/cgi-bin/hgTracks?hgsid=167433603&clade=mammal&org=Human&db=hg18&position=chr1%3A12899036-12903155&hgt.suggest=&pix=800&Submit=submit	NM_001012276	13797	-
5003	chr1	12899966	12900015	-0.9025	3	Primary Transcript	+	12899036	12903155	0	-1106	391002	PRAMEF8	996600	PRAME family member 8	http://genome.ucsc.edu/cgi-bin/hgTracks?hgsid=167433603&clade=mammal&org=Human&db=hg18&position=chr1%3A12899036-12903155&hgt.suggest=&pix=800&Submit=submit	NM_001012276	13797	-
5004	chr1	12900060	12900110	-1.6554	3	Primary Transcript	+	12899036	12903155	0	-1011	391002	PRAMEF8	996600	PRAME family member 8	http://genome.ucsc.edu/cgi-bin/hgTracks?hgsid=167433603&clade=mammal&org=Human&db=hg18&position=chr1%3A12899036-12903155&hgt.suggest=&pix=800&Submit=submit	NM_001012276	13797	-
5005	chr1	12958345	12958395	-1.1358	5	Primary Transcript	+	12958129	12960968	0	-1178	653606	PRAMEF22	996600	PRAME family member 22	http://genome.ucsc.edu/cgi-bin/hgTracks?hgsid=167433603&clade=mammal&org=Human&db=hg18&position=chr1%3A12958129-12960968&hgt.suggest=&pix=800&Submit=submit	NM_001100631	23591	PRAMEF3L
5006	chr1	13106389	13106438	1.1503	3	Primary Transcript	-	13105547	13106554	0	-364	440563	LOC440563	996600	heterogeneous nuclear ribonucleoprotein C-like	http://genome.ucsc.edu/cgi-bin/hgTracks?hgsid=167433603&clade=mammal&org=Human&db=hg18&position=chr1%3A13105547-13106554&hgt.suggest=&pix=800&Submit=submit	NM_001136561	10997	-
5007	chr1	13106743	13106799	-1.1099	1	Primary Transcript	-	13105547	13106554	-189	-721	440563	LOC440563	996600	heterogeneous nuclear ribonucleoprotein C-like	http://genome.ucsc.edu/cgi-bin/hgTracks?hgsid=167433603&clade=mammal&org=Human&db=hg18&position=chr1%3A13105547-13106554&hgt.suggest=&pix=800&Submit=submit	NM_001136561	10997	-
5008	chr1	13106839	13106889	-1.6682	1	Primary Transcript	-	13105547	13106554	-285	-814	440563	LOC440563	996600	heterogeneous nuclear ribonucleoprotein C-like	http://genome.ucsc.edu/cgi-bin/hgTracks?hgsid=167433603&clade=mammal&org=Human&db=hg18&position=chr1%3A13105547-13106554&hgt.suggest=&pix=800&Submit=submit	NM_001136561	10997	-
5009	chr1	13106989	13107038	-1.3872	3	Primary Transcript	-	13105547	13106554	-435	-964	440563	LOC440563	996600	heterogeneous nuclear ribonucleoprotein C-like	http://genome.ucsc.edu/cgi-bin/hgTracks?hgsid=167433603&clade=mammal&org=Human&db=hg18&position=chr1%3A13105547-13106554&hgt.suggest=&pix=800&Submit=submit	NM_001136561	10997	-
5010	chr1	13262851	13262901	-1.4586	3	Primary Transcript	-	13259233	13263352	0	-1584	391002	PRAMEF8	996600	PRAME family member 8	http://genome.ucsc.edu/cgi-bin/hgTracks?hgsid=167433603&clade=mammal&org=Human&db=hg18&position=chr1%3A13259233-13263352&hgt.suggest=&pix=800&Submit=submit	NM_001012276	13803	-
5011	chr1	13262943	13262999	-1.1719	3	Primary Transcript	-	13259233	13263352	0	-1679	391002	PRAMEF8	996600	PRAME family member 8	http://genome.ucsc.edu/cgi-bin/hgTracks?hgsid=167433603&clade=mammal&org=Human&db=hg18&position=chr1%3A13259233-13263352&hgt.suggest=&pix=800&Submit=submit	NM_001012276	13803	-
5012	chr1	13263542	13263597	-0.9687	5	Primary Transcript	-	13259233	13263352	-190	-2278	391002	PRAMEF8	996600	PRAME family member 8	http://genome.ucsc.edu/cgi-bin/hgTracks?hgsid=167433603&clade=mammal&org=Human&db=hg18&position=chr1%3A13259233-13263352&hgt.suggest=&pix=800&Submit=submit	NM_001012276	13803	-
5013	chr1	13263852	13263901	-0.9257	3	Primary Transcript	-	13259233	13263352	-500	-2584	391002	PRAMEF8	996600	PRAME family member 8	http://genome.ucsc.edu/cgi-bin/hgTracks?hgsid=167433603&clade=mammal&org=Human&db=hg18&position=chr1%3A13259233-13263352&hgt.suggest=&pix=800&Submit=submit	NM_001012276	13803	-
5014	chr1	13263942	13263991	-0.9882	3	Primary Transcript	-	13259233	13263352	-590	-2674	391002	PRAMEF8	996600	PRAME family member 8	http://genome.ucsc.edu/cgi-bin/hgTracks?hgsid=167433603&clade=mammal&org=Human&db=hg18&position=chr1%3A13259233-13263352&hgt.suggest=&pix=800&Submit=submit	NM_001012276	13803	-
5015	chr1	13264042	13264092	-1.0328	5	Primary Transcript	-	13259233	13263352	-690	-2775	391002	PRAMEF8	996600	PRAME family member 8	http://genome.ucsc.edu/cgi-bin/hgTracks?hgsid=167433603&clade=mammal&org=Human&db=hg18&position=chr1%3A13259233-13263352&hgt.suggest=&pix=800&Submit=submit	NM_001012276	13803	-
5016	chr1	13264780	13264839	-1.5153	3	Primary Transcript	-	13259233	13263352	-1428	-3518	391002	PRAMEF8	996600	PRAME family member 8	http://genome.ucsc.edu/cgi-bin/hgTracks?hgsid=167433603&clade=mammal&org=Human&db=hg18&position=chr1%3A13259233-13263352&hgt.suggest=&pix=800&Submit=submit	NM_001012276	13803	-
5017	chr1	13293510	13293573	-1.3087	4	Primary Transcript	+	13293762	13300777	-189	-3728	653619	PRAMEF15	996600	PRAME family member 15	http://genome.ucsc.edu/cgi-bin/hgTracks?hgsid=167433603&clade=mammal&org=Human&db=hg18&position=chr1%3A13293762-13300777&hgt.suggest=&pix=800&Submit=submit	NM_001098376	13804	PRAMEF9
5018	chr1	13293652	13293701	-1.157	4	Primary Transcript	+	13293762	13300777	-61	-3594	653619	PRAMEF15	996600	PRAME family member 15	http://genome.ucsc.edu/cgi-bin/hgTracks?hgsid=167433603&clade=mammal&org=Human&db=hg18&position=chr1%3A13293762-13300777&hgt.suggest=&pix=800&Submit=submit	NM_001098376	13804	PRAMEF9
5019	chr1	13324638	13324694	-1.2269	4	Primary Transcript	-	13320000	13325243	0	-2044	729528	PRAMEF14	996600	PRAME family member 14	http://genome.ucsc.edu/cgi-bin/hgTracks?hgsid=167433603&clade=mammal&org=Human&db=hg18&position=chr1%3A13320000-13325243&hgt.suggest=&pix=800&Submit=submit	NM_001099854	345	-
5020	chr1	13324738	13324787	-1.0334	3	Primary Transcript	-	13320000	13325243	0	-2140	729528	PRAMEF14	996600	PRAME family member 14	http://genome.ucsc.edu/cgi-bin/hgTracks?hgsid=167433603&clade=mammal&org=Human&db=hg18&position=chr1%3A13320000-13325243&hgt.suggest=&pix=800&Submit=submit	NM_001099854	345	-
5021	chr1	13325035	13325093	-1.6171	4	Primary Transcript	-	13320000	13325243	0	-2442	729528	PRAMEF14	996600	PRAME family member 14	http://genome.ucsc.edu/cgi-bin/hgTracks?hgsid=167433603&clade=mammal&org=Human&db=hg18&position=chr1%3A13320000-13325243&hgt.suggest=&pix=800&Submit=submit	NM_001099854	345	-
5022	chr1	13325141	13325190	-1.3484	3	Primary Transcript	-	13320000	13325243	0	-2544	729528	PRAMEF14	996600	PRAME family member 14	http://genome.ucsc.edu/cgi-bin/hgTracks?hgsid=167433603&clade=mammal&org=Human&db=hg18&position=chr1%3A13320000-13325243&hgt.suggest=&pix=800&Submit=submit	NM_001099854	345	-
5023	chr1	13325237	13325286	-1.2879	4	Primary Transcript	-	13320000	13325243	0	-2640	729528	PRAMEF14	996600	PRAME family member 14	http://genome.ucsc.edu/cgi-bin/hgTracks?hgsid=167433603&clade=mammal&org=Human&db=hg18&position=chr1%3A13320000-13325243&hgt.suggest=&pix=800&Submit=submit	NM_001099854	345	-
5024	chr1	13325682	13325748	-2.3912	4	Primary Transcript	-	13320000	13325243	-439	-3093	729528	PRAMEF14	996600	PRAME family member 14	http://genome.ucsc.edu/cgi-bin/hgTracks?hgsid=167433603&clade=mammal&org=Human&db=hg18&position=chr1%3A13320000-13325243&hgt.suggest=&pix=800&Submit=submit	NM_001099854	345	-
5025	chr1	13325774	13325825	-1.8367	2	Primary Transcript	-	13320000	13325243	-531	-3178	729528	PRAMEF14	996600	PRAME family member 14	http://genome.ucsc.edu/cgi-bin/hgTracks?hgsid=167433603&clade=mammal&org=Human&db=hg18&position=chr1%3A13320000-13325243&hgt.suggest=&pix=800&Submit=submit	NM_001099854	345	-
5026	chr1	13325858	13325913	-2.5741	4	Primary Transcript	-	13320000	13325243	-615	-3264	729528	PRAMEF14	996600	PRAME family member 14	http://genome.ucsc.edu/cgi-bin/hgTracks?hgsid=167433603&clade=mammal&org=Human&db=hg18&position=chr1%3A13320000-13325243&hgt.suggest=&pix=800&Submit=submit	NM_001099854	345	-
5027	chr1	13349856	13349905	-1.1109	5	Primary Transcript	-	13346639	13350156	0	-1482	391003	PRAMEF18	996600	PRAME family member 18	http://genome.ucsc.edu/cgi-bin/hgTracks?hgsid=167433603&clade=mammal&org=Human&db=hg18&position=chr1%3A13346639-13350156&hgt.suggest=&pix=800&Submit=submit	NM_001099850	21156	-
5028	chr1	13388536	13388586	-0.9615	2	Primary Transcript	+	13388652	13399530	-66	-5530	645425	PRAMEF20	996600	PRAME family member 20	http://genome.ucsc.edu/cgi-bin/hgTracks?hgsid=167433603&clade=mammal&org=Human&db=hg18&position=chr1%3A13388652-13399530&hgt.suggest=&pix=800&Submit=submit	NM_001099852	7374	-
5029	chr1	13388644	13388693	-1.3922	2	Primary Transcript	+	13388652	13399530	0	-5423	645425	PRAMEF20	996600	PRAME family member 20	http://genome.ucsc.edu/cgi-bin/hgTracks?hgsid=167433603&clade=mammal&org=Human&db=hg18&position=chr1%3A13388652-13399530&hgt.suggest=&pix=800&Submit=submit	NM_001099852	7374	-
5030	chr1	13388838	13388893	-1.0704	3	Primary Transcript	+	13388652	13399530	0	-5225	645425	PRAMEF20	996600	PRAME family member 20	http://genome.ucsc.edu/cgi-bin/hgTracks?hgsid=167433603&clade=mammal&org=Human&db=hg18&position=chr1%3A13388652-13399530&hgt.suggest=&pix=800&Submit=submit	NM_001099852	7374	-
5031	chr1	13392114	13392171	-0.9304	2	Primary Transcript	+	13388652	13399530	0	-1949	645425	PRAMEF20	996600	PRAME family member 20	http://genome.ucsc.edu/cgi-bin/hgTracks?hgsid=167433603&clade=mammal&org=Human&db=hg18&position=chr1%3A13388652-13399530&hgt.suggest=&pix=800&Submit=submit	NM_001099852	7374	-
5032	chr1	13395033	13395082	-0.9299	2	Primary Transcript	+	13388652	13399530	0	967	645425	PRAMEF20	996600	PRAME family member 20	http://genome.ucsc.edu/cgi-bin/hgTracks?hgsid=167433603&clade=mammal&org=Human&db=hg18&position=chr1%3A13388652-13399530&hgt.suggest=&pix=800&Submit=submit	NM_001099852	7374	-
5033	chr1	13483064	13483115	-1.7859	3	Primary Transcript	-	13480018	13484137	0	-1012	391002	PRAMEF8	996600	PRAME family member 8	http://genome.ucsc.edu/cgi-bin/hgTracks?hgsid=167433603&clade=mammal&org=Human&db=hg18&position=chr1%3A13480018-13484137&hgt.suggest=&pix=800&Submit=submit	NM_001012276	13808	-
5034	chr1	13483164	13483213	-1.0705	3	Primary Transcript	-	13480018	13484137	0	-1110	391002	PRAMEF8	996600	PRAME family member 8	http://genome.ucsc.edu/cgi-bin/hgTracks?hgsid=167433603&clade=mammal&org=Human&db=hg18&position=chr1%3A13480018-13484137&hgt.suggest=&pix=800&Submit=submit	NM_001012276	13808	-
5035	chr1	13483670	13483719	-0.9384	3	Primary Transcript	-	13480018	13484137	0	-1616	391002	PRAMEF8	996600	PRAME family member 8	http://genome.ucsc.edu/cgi-bin/hgTracks?hgsid=167433603&clade=mammal&org=Human&db=hg18&position=chr1%3A13480018-13484137&hgt.suggest=&pix=800&Submit=submit	NM_001012276	13808	-
5036	chr1	13484671	13484720	-0.9141	3	Primary Transcript	-	13480018	13484137	-534	-2618	391002	PRAMEF8	996600	PRAME family member 8	http://genome.ucsc.edu/cgi-bin/hgTracks?hgsid=167433603&clade=mammal&org=Human&db=hg18&position=chr1%3A13480018-13484137&hgt.suggest=&pix=800&Submit=submit	NM_001012276	13808	-
5037	chr1	13485577	13485636	-1.4254	3	Primary Transcript	-	13480018	13484137	-1440	-3528	391002	PRAMEF8	996600	PRAME family member 8	http://genome.ucsc.edu/cgi-bin/hgTracks?hgsid=167433603&clade=mammal&org=Human&db=hg18&position=chr1%3A13480018-13484137&hgt.suggest=&pix=800&Submit=submit	NM_001012276	13808	-
5038	chr1	13514307	13514370	-1.1435	4	Primary Transcript	+	13514559	13521574	-189	-3728	653619	PRAMEF15	996600	PRAME family member 15	http://genome.ucsc.edu/cgi-bin/hgTracks?hgsid=167433603&clade=mammal&org=Human&db=hg18&position=chr1%3A13514559-13521574&hgt.suggest=&pix=800&Submit=submit	NM_001098376	13810	PRAMEF9
5039	chr1	13514449	13514498	-1.283	4	Primary Transcript	+	13514559	13521574	-61	-3592	653619	PRAMEF15	996600	PRAME family member 15	http://genome.ucsc.edu/cgi-bin/hgTracks?hgsid=167433603&clade=mammal&org=Human&db=hg18&position=chr1%3A13514559-13521574&hgt.suggest=&pix=800&Submit=submit	NM_001098376	13810	PRAMEF9
5040	chr1	13545493	13545549	-1.3246	4	Primary Transcript	-	13540855	13546098	0	-2045	400736	PRAMEF13	996600	PRAME family member 13	http://genome.ucsc.edu/cgi-bin/hgTracks?hgsid=167433603&clade=mammal&org=Human&db=hg18&position=chr1%3A13540855-13546098&hgt.suggest=&pix=800&Submit=submit	NM_001024661	11407	-
5041	chr1	13545593	13545642	-0.9564	3	Primary Transcript	-	13540855	13546098	0	-2142	400736	PRAMEF13	996600	PRAME family member 13	http://genome.ucsc.edu/cgi-bin/hgTracks?hgsid=167433603&clade=mammal&org=Human&db=hg18&position=chr1%3A13540855-13546098&hgt.suggest=&pix=800&Submit=submit	NM_001024661	11407	-
5042	chr1	13545890	13545948	-1.6251	4	Primary Transcript	-	13540855	13546098	0	-2443	400736	PRAMEF13	996600	PRAME family member 13	http://genome.ucsc.edu/cgi-bin/hgTracks?hgsid=167433603&clade=mammal&org=Human&db=hg18&position=chr1%3A13540855-13546098&hgt.suggest=&pix=800&Submit=submit	NM_001024661	11407	-
5043	chr1	13545996	13546045	-1.2878	3	Primary Transcript	-	13540855	13546098	0	-2544	400736	PRAMEF13	996600	PRAME family member 13	http://genome.ucsc.edu/cgi-bin/hgTracks?hgsid=167433603&clade=mammal&org=Human&db=hg18&position=chr1%3A13540855-13546098&hgt.suggest=&pix=800&Submit=submit	NM_001024661	11407	-
5044	chr1	13546092	13546141	-1.4055	4	Primary Transcript	-	13540855	13546098	0	-2640	400736	PRAMEF13	996600	PRAME family member 13	http://genome.ucsc.edu/cgi-bin/hgTracks?hgsid=167433603&clade=mammal&org=Human&db=hg18&position=chr1%3A13540855-13546098&hgt.suggest=&pix=800&Submit=submit	NM_001024661	11407	-
5045	chr1	13546537	13546603	-2.3241	4	Primary Transcript	-	13540855	13546098	-439	-3094	400736	PRAMEF13	996600	PRAME family member 13	http://genome.ucsc.edu/cgi-bin/hgTracks?hgsid=167433603&clade=mammal&org=Human&db=hg18&position=chr1%3A13540855-13546098&hgt.suggest=&pix=800&Submit=submit	NM_001024661	11407	-
5046	chr1	13546629	13546680	-1.998	2	Primary Transcript	-	13540855	13546098	-531	-3178	400736	PRAMEF13	996600	PRAME family member 13	http://genome.ucsc.edu/cgi-bin/hgTracks?hgsid=167433603&clade=mammal&org=Human&db=hg18&position=chr1%3A13540855-13546098&hgt.suggest=&pix=800&Submit=submit	NM_001024661	11407	-
5047	chr1	13546713	13546768	-2.459	4	Primary Transcript	-	13540855	13546098	-615	-3264	400736	PRAMEF13	996600	PRAME family member 13	http://genome.ucsc.edu/cgi-bin/hgTracks?hgsid=167433603&clade=mammal&org=Human&db=hg18&position=chr1%3A13540855-13546098&hgt.suggest=&pix=800&Submit=submit	NM_001024661	11407	-
5048	chr1	13546829	13546887	-0.9494	3	Primary Transcript	-	13540855	13546098	-731	-3382	400736	PRAMEF13	996600	PRAME family member 13	http://genome.ucsc.edu/cgi-bin/hgTracks?hgsid=167433603&clade=mammal&org=Human&db=hg18&position=chr1%3A13540855-13546098&hgt.suggest=&pix=800&Submit=submit	NM_001024661	11407	-
5049	chr1	13570692	13570741	-1.2627	5	Primary Transcript	-	13567475	13570992	0	-1482	391003	PRAMEF18	996600	PRAME family member 18	http://genome.ucsc.edu/cgi-bin/hgTracks?hgsid=167433603&clade=mammal&org=Human&db=hg18&position=chr1%3A13567475-13570992&hgt.suggest=&pix=800&Submit=submit	NM_001099850	11924	-
5050	chr1	13609384	13609433	-1.4416	2	Primary Transcript	+	13609493	13620390	-60	-5534	645425	PRAMEF20	996600	PRAME family member 20	http://genome.ucsc.edu/cgi-bin/hgTracks?hgsid=167433603&clade=mammal&org=Human&db=hg18&position=chr1%3A13609493-13620390&hgt.suggest=&pix=800&Submit=submit	NM_001099852	6029	-
5051	chr1	13609498	13609547	-1.0195	2	Primary Transcript	+	13609493	13620390	0	-5420	645425	PRAMEF20	996600	PRAME family member 20	http://genome.ucsc.edu/cgi-bin/hgTracks?hgsid=167433603&clade=mammal&org=Human&db=hg18&position=chr1%3A13609493-13620390&hgt.suggest=&pix=800&Submit=submit	NM_001099852	6029	-
5052	chr1	13609578	13609627	-1.0034	3	Primary Transcript	+	13609493	13620390	0	-5340	645425	PRAMEF20	996600	PRAME family member 20	http://genome.ucsc.edu/cgi-bin/hgTracks?hgsid=167433603&clade=mammal&org=Human&db=hg18&position=chr1%3A13609493-13620390&hgt.suggest=&pix=800&Submit=submit	NM_001099852	6029	-
5053	chr1	13609679	13609734	-0.99	3	Primary Transcript	+	13609493	13620390	0	-5236	645425	PRAMEF20	996600	PRAME family member 20	http://genome.ucsc.edu/cgi-bin/hgTracks?hgsid=167433603&clade=mammal&org=Human&db=hg18&position=chr1%3A13609493-13620390&hgt.suggest=&pix=800&Submit=submit	NM_001099852	6029	-
5054	chr1	13615872	13615921	-1.0843	2	Primary Transcript	+	13609493	13620390	0	954	645425	PRAMEF20	996600	PRAME family member 20	http://genome.ucsc.edu/cgi-bin/hgTracks?hgsid=167433603&clade=mammal&org=Human&db=hg18&position=chr1%3A13609493-13620390&hgt.suggest=&pix=800&Submit=submit	NM_001099852	6029	-
5055	chr1	13784457	13784506	1.67	1	Primary Transcript	+	13782838	13817039	0	-15456	10630	PDPN	996600	podoplanin	http://genome.ucsc.edu/cgi-bin/hgTracks?hgsid=167433603&clade=mammal&org=Human&db=hg18&position=chr1%3A13782838-13817039&hgt.suggest=&pix=800&Submit=submit,GP40,Gp38,T1A-2,PA2.26,OTS8,T1A,HT1A-1,GP36	NM_198389	24361	AGGRUS
5056	chr1	13784973	13785029	-1.4025	1	Primary Transcript	+	13782838	13817039	0	-14937	10630	PDPN	996600	podoplanin	http://genome.ucsc.edu/cgi-bin/hgTracks?hgsid=167433603&clade=mammal&org=Human&db=hg18&position=chr1%3A13782838-13817039&hgt.suggest=&pix=800&Submit=submit,GP40,Gp38,T1A-2,PA2.26,OTS8,T1A,HT1A-1,GP36	NM_198389	24361	AGGRUS
5057	chr1	13898016	13898075	0.908	1	Primary Transcript	+	13899321	14024159	-1246	-63694	7799	PRDM2	996600	PR domain containing 2, with ZNF domain	MTB-ZF,KMT8,RIZ2,RIZ1,RIZ,http://genome.ucsc.edu/cgi-bin/hgTracks?hgsid=167433603&clade=mammal&org=Human&db=hg18&position=chr1%3A13899321-14024159&hgt.suggest=&pix=800&Submit=submit	NM_001135610	16839	HUMHOXY1
5058	chr1	13948073	13948129	-1.2332	1	Primary Transcript	+	13899321	14024159	0	-13639	7799	PRDM2	996600	PR domain containing 2, with ZNF domain	MTB-ZF,KMT8,RIZ2,RIZ1,RIZ,http://genome.ucsc.edu/cgi-bin/hgTracks?hgsid=167433603&clade=mammal&org=Human&db=hg18&position=chr1%3A13899321-14024159&hgt.suggest=&pix=800&Submit=submit	NM_001135610	16839	HUMHOXY1
5059	chr1	15129049	15129098	1.2826	1	Primary Transcript	+	14797799	15267238	0	96556	23254	KAZ	996600	kazrin	MGC142181,KIAA1026,http://genome.ucsc.edu/cgi-bin/hgTracks?hgsid=167433603&clade=mammal&org=Human&db=hg18&position=chr1%3A14797799-15267238&hgt.suggest=&pix=800&Submit=submit,FLJ43806,FLJ43398,MGC126686,FLJ32593,FLJ10199	NM_015209	2043	DKFZp686D08115
5060	chr1	15143570	15143619	1.2775	1	Primary Transcript	+	14797799	15267238	0	111076	23254	KAZ	996600	kazrin	MGC142181,KIAA1026,http://genome.ucsc.edu/cgi-bin/hgTracks?hgsid=167433603&clade=mammal&org=Human&db=hg18&position=chr1%3A14797799-15267238&hgt.suggest=&pix=800&Submit=submit,FLJ43806,FLJ43398,MGC126686,FLJ32593,FLJ10199	NM_015209	2043	DKFZp686D08115
5061	chr1	15143776	15143827	1.0411	1	Primary Transcript	+	14797799	15267238	0	111284	23254	KAZ	996600	kazrin	MGC142181,KIAA1026,http://genome.ucsc.edu/cgi-bin/hgTracks?hgsid=167433603&clade=mammal&org=Human&db=hg18&position=chr1%3A14797799-15267238&hgt.suggest=&pix=800&Submit=submit,FLJ43806,FLJ43398,MGC126686,FLJ32593,FLJ10199	NM_015209	2043	DKFZp686D08115
5062	chr1	15247625	15247674	1.0453	1	Primary Transcript	+	14797799	15267238	0	215132	23254	KAZ	996600	kazrin	MGC142181,KIAA1026,http://genome.ucsc.edu/cgi-bin/hgTracks?hgsid=167433603&clade=mammal&org=Human&db=hg18&position=chr1%3A14797799-15267238&hgt.suggest=&pix=800&Submit=submit,FLJ43806,FLJ43398,MGC126686,FLJ32593,FLJ10199	NM_015209	2043	DKFZp686D08115
5063	chr1	15247807	15247856	1.3967	1	Primary Transcript	+	14797799	15267238	0	215314	23254	KAZ	996600	kazrin	MGC142181,KIAA1026,http://genome.ucsc.edu/cgi-bin/hgTracks?hgsid=167433603&clade=mammal&org=Human&db=hg18&position=chr1%3A14797799-15267238&hgt.suggest=&pix=800&Submit=submit,FLJ43806,FLJ43398,MGC126686,FLJ32593,FLJ10199	NM_015209	2043	DKFZp686D08115
5064	chr1	15884242	15884292	-1.4827	1	Primary Transcript	+	15883413	15933849	0	-24364	23207	PLEKHM2	996600	pleckstrin homology domain containing, family M (with RUN domain) member 2	RP11-169K16.1,http://genome.ucsc.edu/cgi-bin/hgTracks?hgsid=167433603&clade=mammal&org=Human&db=hg18&position=chr1%3A15883413-15933849&hgt.suggest=&pix=800&Submit=submit,SKIP	NM_015164	9102	KIAA0842
5065	chr1	15926332	15926381	0.9632	1	Primary Transcript	+	15883413	15933849	0	17725	23207	PLEKHM2	996600	pleckstrin homology domain containing, family M (with RUN domain) member 2	RP11-169K16.1,http://genome.ucsc.edu/cgi-bin/hgTracks?hgsid=167433603&clade=mammal&org=Human&db=hg18&position=chr1%3A15883413-15933849&hgt.suggest=&pix=800&Submit=submit,SKIP	NM_015164	9102	KIAA0842
5066	chr1	15926536	15926585	1.9897	1	Primary Transcript	+	15883413	15933849	0	17929	23207	PLEKHM2	996600	pleckstrin homology domain containing, family M (with RUN domain) member 2	RP11-169K16.1,http://genome.ucsc.edu/cgi-bin/hgTracks?hgsid=167433603&clade=mammal&org=Human&db=hg18&position=chr1%3A15883413-15933849&hgt.suggest=&pix=800&Submit=submit,SKIP	NM_015164	9102	KIAA0842
5067	chr1	15956303	15956352	3.257	1	Primary Transcript	+	15957841	15985671	-1489	-15428	54751	FBLIM1	996600	filamin binding LIM protein 1	FBLP-1,FBLP1,DKFZp434G171,http://genome.ucsc.edu/cgi-bin/hgTracks?hgsid=167433603&clade=mammal&org=Human&db=hg18&position=chr1%3A15957841-15985671&hgt.suggest=&pix=800&Submit=submit	NM_017556	3985	CAL
5068	chr1	15956501	15956550	1.266	1	Primary Transcript	+	15957841	15985671	-1291	-15230	54751	FBLIM1	996600	filamin binding LIM protein 1	FBLP-1,FBLP1,DKFZp434G171,http://genome.ucsc.edu/cgi-bin/hgTracks?hgsid=167433603&clade=mammal&org=Human&db=hg18&position=chr1%3A15957841-15985671&hgt.suggest=&pix=800&Submit=submit	NM_017556	3985	CAL
5069	chr1	16006271	16006332	1.5734	2	Primary Transcript	-	16006243	16006781	0	210	440567	UQCRHL	996600	ubiquinol-cytochrome c reductase hinge protein-like	http://genome.ucsc.edu/cgi-bin/hgTracks?hgsid=167433603&clade=mammal&org=Human&db=hg18&position=chr1%3A16006243-16006781&hgt.suggest=&pix=800&Submit=submit	NM_001089591	13837	-
5070	chr1	16006371	16006430	1.6166	2	Primary Transcript	-	16006243	16006781	0	112	440567	UQCRHL	996600	ubiquinol-cytochrome c reductase hinge protein-like	http://genome.ucsc.edu/cgi-bin/hgTracks?hgsid=167433603&clade=mammal&org=Human&db=hg18&position=chr1%3A16006243-16006781&hgt.suggest=&pix=800&Submit=submit	NM_001089591	13837	-
5071	chr1	16048104	16048162	-1.0468	1	Primary Transcript	+	16046945	16139537	0	-45108	23013	SPEN	996600	spen homolog, transcriptional regulator (Drosophila)	RBM15C,SHARP,http://genome.ucsc.edu/cgi-bin/hgTracks?hgsid=167433603&clade=mammal&org=Human&db=hg18&position=chr1%3A16046945-16139537&hgt.suggest=&pix=800&Submit=submit,MINT	NM_015001	5293	KIAA0929
5072	chr1	16049002	16049051	-1.8975	1	Primary Transcript	+	16046945	16139537	0	-44215	23013	SPEN	996600	spen homolog, transcriptional regulator (Drosophila)	RBM15C,SHARP,http://genome.ucsc.edu/cgi-bin/hgTracks?hgsid=167433603&clade=mammal&org=Human&db=hg18&position=chr1%3A16046945-16139537&hgt.suggest=&pix=800&Submit=submit,MINT	NM_015001	5293	KIAA0929
5073	chr1	16049200	16049249	-1.2331	1	Primary Transcript	+	16046945	16139537	0	-44017	23013	SPEN	996600	spen homolog, transcriptional regulator (Drosophila)	RBM15C,SHARP,http://genome.ucsc.edu/cgi-bin/hgTracks?hgsid=167433603&clade=mammal&org=Human&db=hg18&position=chr1%3A16046945-16139537&hgt.suggest=&pix=800&Submit=submit,MINT	NM_015001	5293	KIAA0929
5074	chr1	16241995	16242044	0.9549	2	Primary Transcript	+	16242833	16256390	-789	-7592	1188	CLCNKB	996600	chloride channel Kb	MGC24087,http://genome.ucsc.edu/cgi-bin/hgTracks?hgsid=167433603&clade=mammal&org=Human&db=hg18&position=chr1%3A16242833-16256390&hgt.suggest=&pix=800&Submit=submit,ClC-K2,hClC-Kb,ClC-Kb	NM_000085	24630	CLCKB
5075	chr1	16355593	16355649	-2.335	1	Primary Transcript	-	16323418	16355151	-442	-16337	1969	EPHA2	996600	EPH receptor A2	http://genome.ucsc.edu/cgi-bin/hgTracks?hgsid=167433603&clade=mammal&org=Human&db=hg18&position=chr1%3A16323418-16355151&hgt.suggest=&pix=800&Submit=submit,ECK	NM_004431	9929	ARCC2
5076	chr1	16355671	16355734	-1.3137	1	Primary Transcript	-	16323418	16355151	-520	-16418	1969	EPHA2	996600	EPH receptor A2	http://genome.ucsc.edu/cgi-bin/hgTracks?hgsid=167433603&clade=mammal&org=Human&db=hg18&position=chr1%3A16323418-16355151&hgt.suggest=&pix=800&Submit=submit,ECK	NM_004431	9929	ARCC2
5077	chr1	16412504	16412566	-0.9406	1	Primary Transcript	-	16397185	16411691	-813	-8097	128272	ARHGEF19	996600	Rho guanine nucleotide exchange factor (GEF) 19	RP4-733M16.1,http://genome.ucsc.edu/cgi-bin/hgTracks?hgsid=167433603&clade=mammal&org=Human&db=hg18&position=chr1%3A16397185-16411691&hgt.suggest=&pix=800&Submit=submit,WGEF	NM_153213	12897	FLJ33962
5078	chr1	16566679	16566728	0.9379	1	Primary Transcript	+	16566169	16597227	0	-14994	26099	C1orf144	996600	chromosome 1 open reading frame 144	http://genome.ucsc.edu/cgi-bin/hgTracks?hgsid=167433603&clade=mammal&org=Human&db=hg18&position=chr1%3A16566169-16597227&hgt.suggest=&pix=800&Submit=submit,MGC70432	NM_001114600	13854	DKFZp566C0424
5079	chr1	16566863	16566912	-1.0542	1	Primary Transcript	+	16566169	16597227	0	-14810	26099	C1orf144	996600	chromosome 1 open reading frame 144	http://genome.ucsc.edu/cgi-bin/hgTracks?hgsid=167433603&clade=mammal&org=Human&db=hg18&position=chr1%3A16566169-16597227&hgt.suggest=&pix=800&Submit=submit,MGC70432	NM_001114600	13854	DKFZp566C0424
5080	chr1	16814009	16814060	0.9531	1	Primary Transcript	-	16762998	16812569	-1440	-26250	55672	NBPF1	996600	neuroblastoma breakpoint family, member 1	AB23,FLJ20719,AB14,NBPF,NBG,http://genome.ucsc.edu/cgi-bin/hgTracks?hgsid=167433603&clade=mammal&org=Human&db=hg18&position=chr1%3A16762998-16812569&hgt.suggest=&pix=800&Submit=submit,AD2,KIAA1693	NM_017940	13858	AB13
5081	chr1	16831678	16831727	1.0469	1	Primary Transcript	-	16817339	16829988	-1690	-8040	84809	CROCCP2	996600	ciliary rootlet coiled-coil, rootletin pseudogene 2	http://genome.ucsc.edu/cgi-bin/hgTracks?hgsid=167433603&clade=mammal&org=Human&db=hg18&position=chr1%3A16817339-16829988&hgt.suggest=&pix=800&Submit=submit,MGC12760	NR_026752	30266	CROCCL1
5082	chr1	16843120	16843170	-1.5539	2	Primary Transcript	+	16844655	16849501	-1485	-3934	11209	MST1P2	996600	macrophage stimulating 1 (hepatocyte growth factor-like) pseudogene 2	MSPL-3,MSTP3,MSTP2,MSPL1,MSPL3,MSTP1,MSPL2,http://genome.ucsc.edu/cgi-bin/hgTracks?hgsid=167433603&clade=mammal&org=Human&db=hg18&position=chr1%3A16844655-16849501&hgt.suggest=&pix=800&Submit=submit,MSPL-2,MSPL-1	NR_027504	6709	FLJ18435
5083	chr1	16843220	16843269	-0.9136	2	Primary Transcript	+	16844655	16849501	-1386	-3834	11209	MST1P2	996600	macrophage stimulating 1 (hepatocyte growth factor-like) pseudogene 2	MSPL-3,MSTP3,MSTP2,MSPL1,MSPL3,MSTP1,MSPL2,http://genome.ucsc.edu/cgi-bin/hgTracks?hgsid=167433603&clade=mammal&org=Human&db=hg18&position=chr1%3A16844655-16849501&hgt.suggest=&pix=800&Submit=submit,MSPL-2,MSPL-1	NR_027504	6709	FLJ18435
5084	chr1	16844118	16844167	-1.0693	2	Primary Transcript	+	16844655	16849501	-488	-2934	11209	MST1P2	996600	macrophage stimulating 1 (hepatocyte growth factor-like) pseudogene 2	MSPL-3,MSTP3,MSTP2,MSPL1,MSPL3,MSTP1,MSPL2,http://genome.ucsc.edu/cgi-bin/hgTracks?hgsid=167433603&clade=mammal&org=Human&db=hg18&position=chr1%3A16844655-16849501&hgt.suggest=&pix=800&Submit=submit,MSPL-2,MSPL-1	NR_027504	6709	FLJ18435
5085	chr1	16844931	16844980	1.9682	3	Primary Transcript	+	16844655	16849501	0	-2122	11209	MST1P2	996600	macrophage stimulating 1 (hepatocyte growth factor-like) pseudogene 2	MSPL-3,MSTP3,MSTP2,MSPL1,MSPL3,MSTP1,MSPL2,http://genome.ucsc.edu/cgi-bin/hgTracks?hgsid=167433603&clade=mammal&org=Human&db=hg18&position=chr1%3A16844655-16849501&hgt.suggest=&pix=800&Submit=submit,MSPL-2,MSPL-1	NR_027504	6709	FLJ18435
5086	chr1	16899616	16899665	1.2919	1	Primary Transcript	-	16890299	16919239	0	5130	284729	ESPNP	996600	espin pseudogene	RP1-163M9.1,http://genome.ucsc.edu/cgi-bin/hgTracks?hgsid=167433603&clade=mammal&org=Human&db=hg18&position=chr1%3A16890299-16919239&hgt.suggest=&pix=800&Submit=submit,dJ1182A14.1	NR_026567	27926	FLJ60011
5087	chr1	16920577	16920626	1.2404	1	Primary Transcript	-	16890299	16919239	-1338	-15830	284729	ESPNP	996600	espin pseudogene	RP1-163M9.1,http://genome.ucsc.edu/cgi-bin/hgTracks?hgsid=167433603&clade=mammal&org=Human&db=hg18&position=chr1%3A16890299-16919239&hgt.suggest=&pix=800&Submit=submit,dJ1182A14.1	NR_026567	27926	FLJ60011
5088	chr1	16920679	16920731	1.0939	1	Primary Transcript	-	16890299	16919239	-1440	-15936	284729	ESPNP	996600	espin pseudogene	RP1-163M9.1,http://genome.ucsc.edu/cgi-bin/hgTracks?hgsid=167433603&clade=mammal&org=Human&db=hg18&position=chr1%3A16890299-16919239&hgt.suggest=&pix=800&Submit=submit,dJ1182A14.1	NR_026567	27926	FLJ60011
5089	chr1	16963878	16963927	-1.1594	2	Primary Transcript	-	16953988	16963562	-316	-5128	11223	MST1P9	996600	macrophage stimulating 1 (hepatocyte growth factor-like) pseudogene 9	MSTP7,MSTP9,MSPL-7,http://genome.ucsc.edu/cgi-bin/hgTracks?hgsid=167433603&clade=mammal&org=Human&db=hg18&position=chr1%3A16953988-16963562&hgt.suggest=&pix=800&Submit=submit,MSPL7	NR_002729	28581	D1F15S1A
5090	chr1	16965842	16965891	-1.1886	1	Primary Transcript	-	16953988	16963562	-2280	-7092	11223	MST1P9	996600	macrophage stimulating 1 (hepatocyte growth factor-like) pseudogene 9	MSTP7,MSTP9,MSPL-7,http://genome.ucsc.edu/cgi-bin/hgTracks?hgsid=167433603&clade=mammal&org=Human&db=hg18&position=chr1%3A16953988-16963562&hgt.suggest=&pix=800&Submit=submit,MSPL7	NR_002729	28581	D1F15S1A
5091	chr1	16965928	16965977	-1.2734	2	Primary Transcript	-	16953988	16963562	-2366	-7176	11223	MST1P9	996600	macrophage stimulating 1 (hepatocyte growth factor-like) pseudogene 9	MSTP7,MSTP9,MSPL-7,http://genome.ucsc.edu/cgi-bin/hgTracks?hgsid=167433603&clade=mammal&org=Human&db=hg18&position=chr1%3A16953988-16963562&hgt.suggest=&pix=800&Submit=submit,MSPL7	NR_002729	28581	D1F15S1A
5092	chr1	17320150	17320199	0.9686	1	Primary Transcript	-	17265842	17318535	-1615	-27988	11240	PADI2	996600	peptidyl arginine deiminase, type II	PAD-H19,http://genome.ucsc.edu/cgi-bin/hgTracks?hgsid=167433603&clade=mammal&org=Human&db=hg18&position=chr1%3A17265842-17318535&hgt.suggest=&pix=800&Submit=submit,PDI2,PAD2	NM_007365	16444	KIAA0994
5093	chr1	17320238	17320287	0.994	1	Primary Transcript	-	17265842	17318535	-1703	-28076	11240	PADI2	996600	peptidyl arginine deiminase, type II	PAD-H19,http://genome.ucsc.edu/cgi-bin/hgTracks?hgsid=167433603&clade=mammal&org=Human&db=hg18&position=chr1%3A17265842-17318535&hgt.suggest=&pix=800&Submit=submit,PDI2,PAD2	NM_007365	16444	KIAA0994
5094	chr1	17320546	17320595	0.9744	1	Primary Transcript	-	17265842	17318535	-2011	-28384	11240	PADI2	996600	peptidyl arginine deiminase, type II	PAD-H19,http://genome.ucsc.edu/cgi-bin/hgTracks?hgsid=167433603&clade=mammal&org=Human&db=hg18&position=chr1%3A17265842-17318535&hgt.suggest=&pix=800&Submit=submit,PDI2,PAD2	NM_007365	16444	KIAA0994
5095	chr1	17402516	17402570	1.0353	1	Primary Transcript	+	17404207	17445088	-1637	-22104	29943	PADI1	996600	peptidyl arginine deiminase, type I	http://genome.ucsc.edu/cgi-bin/hgTracks?hgsid=167433603&clade=mammal&org=Human&db=hg18&position=chr1%3A17404207-17445088&hgt.suggest=&pix=800&Submit=submit,PDI,PDI1,PAD1	NM_013358	8172	HPAD10
5096	chr1	17402892	17402941	1.0487	1	Primary Transcript	+	17404207	17445088	-1266	-21732	29943	PADI1	996600	peptidyl arginine deiminase, type I	http://genome.ucsc.edu/cgi-bin/hgTracks?hgsid=167433603&clade=mammal&org=Human&db=hg18&position=chr1%3A17404207-17445088&hgt.suggest=&pix=800&Submit=submit,PDI,PDI1,PAD1	NM_013358	8172	HPAD10
5097	chr1	17402994	17403043	1.255	1	Primary Transcript	+	17404207	17445088	-1164	-21628	29943	PADI1	996600	peptidyl arginine deiminase, type I	http://genome.ucsc.edu/cgi-bin/hgTracks?hgsid=167433603&clade=mammal&org=Human&db=hg18&position=chr1%3A17404207-17445088&hgt.suggest=&pix=800&Submit=submit,PDI,PDI1,PAD1	NM_013358	8172	HPAD10
5098	chr1	17448217	17448266	1.3261	1	Primary Transcript	+	17448179	17483314	0	-17508	51702	PADI3	996600	peptidyl arginine deiminase, type III	http://genome.ucsc.edu/cgi-bin/hgTracks?hgsid=167433603&clade=mammal&org=Human&db=hg18&position=chr1%3A17448179-17483314&hgt.suggest=&pix=800&Submit=submit,PAD3,MGC126308,PDI3	NM_016233	2042	MGC126307
5099	chr1	17569299	17569355	1.0297	1	Primary Transcript	+	17571327	17600782	-1972	-16728	353238	PADI6	996600	peptidyl arginine deiminase, type VI	http://genome.ucsc.edu/cgi-bin/hgTracks?hgsid=167433603&clade=mammal&org=Human&db=hg18&position=chr1%3A17571327-17600782&hgt.suggest=&pix=800&Submit=submit	NM_207421	6674	-
5100	chr1	17607124	17607173	1.4829	4	Primary Transcript	-	17605838	17637644	0	14592	55920	RCC2	996600	regulator of chromosome condensation 2	http://genome.ucsc.edu/cgi-bin/hgTracks?hgsid=167433603&clade=mammal&org=Human&db=hg18&position=chr1%3A17605838-17637644&hgt.suggest=&pix=800&Submit=submit,KIAA1470,TD-60	NM_001136204	910	DKFZp762N0610
5101	chr1	17619311	17619360	0.9608	1	Primary Transcript	-	17605838	17637644	0	2404	55920	RCC2	996600	regulator of chromosome condensation 2	http://genome.ucsc.edu/cgi-bin/hgTracks?hgsid=167433603&clade=mammal&org=Human&db=hg18&position=chr1%3A17605838-17637644&hgt.suggest=&pix=800&Submit=submit,KIAA1470,TD-60	NM_001136204	910	DKFZp762N0610
5102	chr1	17639560	17639609	-1.0645	1	Primary Transcript	-	17605838	17638807	-753	-17260	55920	RCC2	996600	regulator of chromosome condensation 2	KIAA1470,TD-60,http://genome.ucsc.edu/cgi-bin/hgTracks?hgsid=167433603&clade=mammal&org=Human&db=hg18&position=chr1%3A17605838-17638807&hgt.suggest=&pix=800&Submit=submit	NM_018715	24033	DKFZp762N0610
5103	chr1	17640706	17640755	-1.07	1	Primary Transcript	-	17605838	17638807	-1899	-18408	55920	RCC2	996600	regulator of chromosome condensation 2	KIAA1470,TD-60,http://genome.ucsc.edu/cgi-bin/hgTracks?hgsid=167433603&clade=mammal&org=Human&db=hg18&position=chr1%3A17605838-17638807&hgt.suggest=&pix=800&Submit=submit	NM_018715	24033	DKFZp762N0610
5104	chr1	17640984	17641034	-1.6064	1	Primary Transcript	-	17605838	17638807	-2177	-18684	55920	RCC2	996600	regulator of chromosome condensation 2	KIAA1470,TD-60,http://genome.ucsc.edu/cgi-bin/hgTracks?hgsid=167433603&clade=mammal&org=Human&db=hg18&position=chr1%3A17605838-17638807&hgt.suggest=&pix=800&Submit=submit	NM_018715	24033	DKFZp762N0610
5105	chr1	18307982	18308031	1.0485	1	Primary Transcript	+	18306826	18577563	0	-134188	84966	IGSF21	996600	immunoglobin superfamily, member 21	MGC15730,http://genome.ucsc.edu/cgi-bin/hgTracks?hgsid=167433603&clade=mammal&org=Human&db=hg18&position=chr1%3A18306826-18577563&hgt.suggest=&pix=800&Submit=submit	NM_032880	13877	FLJ41177
5106	chr1	18308088	18308137	1.0239	1	Primary Transcript	+	18306826	18577563	0	-134084	84966	IGSF21	996600	immunoglobin superfamily, member 21	MGC15730,http://genome.ucsc.edu/cgi-bin/hgTracks?hgsid=167433603&clade=mammal&org=Human&db=hg18&position=chr1%3A18306826-18577563&hgt.suggest=&pix=800&Submit=submit	NM_032880	13877	FLJ41177
5107	chr1	19058953	19059002	-1.0134	1	Primary Transcript	-	19038679	19058742	-211	-10264	80834	TAS1R2	996600	taste receptor, type 1, member 2	T1R2,http://genome.ucsc.edu/cgi-bin/hgTracks?hgsid=167433603&clade=mammal&org=Human&db=hg18&position=chr1%3A19038679-19058742&hgt.suggest=&pix=800&Submit=submit,TR2	NM_152232	18509	GPR71
5108	chr1	19509269	19509318	1.1534	1	Primary Transcript	-	19503048	19511227	0	-2154	8574	AKR7A2	996600	aldo-keto reductase family 7, member A2 (aflatoxin aldehyde reductase)	http://genome.ucsc.edu/cgi-bin/hgTracks?hgsid=167433603&clade=mammal&org=Human&db=hg18&position=chr1%3A19503048-19511227&hgt.suggest=&pix=800&Submit=submit,AKR7,AFB1-AR1,AFAR1	NM_003689	13887	AFAR
5109	chr1	19795637	19795686	-1.5285	1	Primary Transcript	+	19796053	19827761	-367	-16246	440574	C1orf151	996600	chromosome 1 open reading frame 151	http://genome.ucsc.edu/cgi-bin/hgTracks?hgsid=167433603&clade=mammal&org=Human&db=hg18&position=chr1%3A19796053-19827761&hgt.suggest=&pix=800&Submit=submit,FLJ75158	NM_001032363	13892	FLJ36999
5110	chr1	20000815	20000869	0.9722	1	Primary Transcript	-	19881292	19998997	-1818	-60698	255104	TMCO4	996600	transmembrane and coiled-coil domains 4	http://genome.ucsc.edu/cgi-bin/hgTracks?hgsid=167433603&clade=mammal&org=Human&db=hg18&position=chr1%3A19881292-19998997&hgt.suggest=&pix=800&Submit=submit,RP5-1056L3.6	NM_181719	20334	DKFZp686C23231
5111	chr1	20124652	20124701	-1.0491	1	Primary Transcript	-	20119386	20122697	-1955	-3636	30814	PLA2G2E	996600	phospholipase A2, group IIE	http://genome.ucsc.edu/cgi-bin/hgTracks?hgsid=167433603&clade=mammal&org=Human&db=hg18&position=chr1%3A20119386-20122697&hgt.suggest=&pix=800&Submit=submit	NM_014589	14918	-
5112	chr1	20488580	20488629	-1.1658	1	Primary Transcript	+	20489998	20553974	-1369	-33382	127731	VWA5B1	996600	von Willebrand factor A domain containing 5B1	http://genome.ucsc.edu/cgi-bin/hgTracks?hgsid=167433603&clade=mammal&org=Human&db=hg18&position=chr1%3A20489998-20553974&hgt.suggest=&pix=800&Submit=submit,FLJ43845	NM_001039500	28679	FLJ32784
5113	chr1	20687475	20687524	1.1747	1	Primary Transcript	-	20681470	20685315	-2160	-4108	55450	CAMK2N1	996600	calcium/calmodulin-dependent protein kinase II inhibitor 1	PRO1489,http://genome.ucsc.edu/cgi-bin/hgTracks?hgsid=167433603&clade=mammal&org=Human&db=hg18&position=chr1%3A20681470-20685315&hgt.suggest=&pix=800&Submit=submit,RP11-401M16.1	NM_018584	2477	MGC22256
5114	chr1	20707955	20708004	1.2808	1	Primary Transcript	-	20698527	20707261	-694	-5086	79594	MUL1	996600	mitochondrial E3 ubiquitin ligase 1	RP11-401M16.2,RNF218,FLJ12875,http://genome.ucsc.edu/cgi-bin/hgTracks?hgsid=167433603&clade=mammal&org=Human&db=hg18&position=chr1%3A20698527-20707261&hgt.suggest=&pix=800&Submit=submit,GIDE,MULAN,MAPL	NM_024544	17153	C1orf166
5115	chr1	20862841	20862890	0.9395	1	Primary Transcript	-	20863093	20916904	203	27134	57576	KIF17	996600	kinesin family member 17	http://genome.ucsc.edu/cgi-bin/hgTracks?hgsid=167433603&clade=mammal&org=Human&db=hg18&position=chr1%3A20863093-20916904&hgt.suggest=&pix=800&Submit=submit,KIF17B,KIF3X	NM_020816	2450	KIAA1405
5116	chr1	21377416	21377465	1.3514	1	Primary Transcript	-	21005560	21375927	-1489	-186696	8672	EIF4G3	996600	eukaryotic translation initiation factor 4 gamma, 3	eIF4G 3,http://genome.ucsc.edu/cgi-bin/hgTracks?hgsid=167433603&clade=mammal&org=Human&db=hg18&position=chr1%3A21005560-21375927&hgt.suggest=&pix=800&Submit=submit,eIF4GII	NM_003760	13905	eIF-4G 3
5117	chr1	21480399	21480448	1.0395	1	Primary Transcript	-	21416326	21489353	0	-27584	1889	ECE1	996600	endothelin converting enzyme 1	http://genome.ucsc.edu/cgi-bin/hgTracks?hgsid=167433603&clade=mammal&org=Human&db=hg18&position=chr1%3A21416326-21489353&hgt.suggest=&pix=800&Submit=submit	NM_001113349	13123	ECE
5118	chr1	21546807	21546856	0.9925	1	Primary Transcript	-	21416326	21544621	-2186	-66360	1889	ECE1	996600	endothelin converting enzyme 1	http://genome.ucsc.edu/cgi-bin/hgTracks?hgsid=167433603&clade=mammal&org=Human&db=hg18&position=chr1%3A21416326-21544621&hgt.suggest=&pix=800&Submit=submit	NM_001113348	13124	ECE
5119	chr1	21638100	21638149	0.9098	1	Primary Transcript	+	21639217	21683980	-1068	-23474	84224	NBPF3	996600	neuroblastoma breakpoint family, member 3	DKFZp434D177,http://genome.ucsc.edu/cgi-bin/hgTracks?hgsid=167433603&clade=mammal&org=Human&db=hg18&position=chr1%3A21639217-21683980&hgt.suggest=&pix=800&Submit=submit	NM_032264	17872	AE2
5120	chr1	21659016	21659065	1.6776	1	Primary Transcript	+	21639217	21683980	0	-2558	84224	NBPF3	996600	neuroblastoma breakpoint family, member 3	DKFZp434D177,http://genome.ucsc.edu/cgi-bin/hgTracks?hgsid=167433603&clade=mammal&org=Human&db=hg18&position=chr1%3A21639217-21683980&hgt.suggest=&pix=800&Submit=submit	NM_032264	17872	AE2
5121	chr1	21659116	21659165	1.2551	1	Primary Transcript	+	21639217	21683980	0	-2458	84224	NBPF3	996600	neuroblastoma breakpoint family, member 3	DKFZp434D177,http://genome.ucsc.edu/cgi-bin/hgTracks?hgsid=167433603&clade=mammal&org=Human&db=hg18&position=chr1%3A21639217-21683980&hgt.suggest=&pix=800&Submit=submit	NM_032264	17872	AE2
5122	chr1	21850675	21850724	0.9591	1	Primary Transcript	-	21795295	21850935	0	-27584	5909	RAP1GAP	996600	RAP1 GTPase activating protein	http://genome.ucsc.edu/cgi-bin/hgTracks?hgsid=167433603&clade=mammal&org=Human&db=hg18&position=chr1%3A21795295-21850935&hgt.suggest=&pix=800&Submit=submit,RAP1GAPII,RAP1GA1,RAPGAP,RAP1GAP1	NM_001145658	16709	KIAA0474
5123	chr1	21870258	21870316	0.9786	1	Primary Transcript	-	21795295	21868443	-1815	-38418	5909	RAP1GAP	996600	RAP1 GTPase activating protein	http://genome.ucsc.edu/cgi-bin/hgTracks?hgsid=167433603&clade=mammal&org=Human&db=hg18&position=chr1%3A21795295-21868443&hgt.suggest=&pix=800&Submit=submit,RAP1GAPII,RAP1GA1,RAPGAP,RAP1GAP1	NM_002885	9919	KIAA0474
5124	chr1	22649863	22649912	-1.2624	1	Primary Transcript	+	22650930	22730237	-1018	-40696	9923	ZBTB40	996600	zinc finger and BTB domain containing 40	http://genome.ucsc.edu/cgi-bin/hgTracks?hgsid=167433603&clade=mammal&org=Human&db=hg18&position=chr1%3A22650930-22730237&hgt.suggest=&pix=800&Submit=submit,MGC133098,ZNF923	NM_001083621	17913	KIAA0478
5125	chr1	22792649	22792698	1.5802	1	Primary Transcript	+	22762590	22802674	0	10040	2046	EPHA8	996600	EPH receptor A8	HEK3,EK3,http://genome.ucsc.edu/cgi-bin/hgTracks?hgsid=167433603&clade=mammal&org=Human&db=hg18&position=chr1%3A22762590-22802674&hgt.suggest=&pix=800&Submit=submit,KIAA1459	NM_020526	14010	EEK
5126	chr1	23544143	23544205	-1.0007	1	Primary Transcript	-	23508862	23543440	-703	-18022	10236	HNRNPR	996600	heterogeneous nuclear ribonucleoprotein R	hnRNP-R,http://genome.ucsc.edu/cgi-bin/hgTracks?hgsid=167433603&clade=mammal&org=Human&db=hg18&position=chr1%3A23508862-23543440&hgt.suggest=&pix=800&Submit=submit,hnRNP R,HNRPR	NM_001102399	8860	FLJ25714
5127	chr1	23544241	23544297	-2.4845	1	Primary Transcript	-	23508862	23543440	-801	-18116	10236	HNRNPR	996600	heterogeneous nuclear ribonucleoprotein R	hnRNP-R,http://genome.ucsc.edu/cgi-bin/hgTracks?hgsid=167433603&clade=mammal&org=Human&db=hg18&position=chr1%3A23508862-23543440&hgt.suggest=&pix=800&Submit=submit,hnRNP R,HNRPR	NM_001102399	8860	FLJ25714
5128	chr1	23544333	23544382	-1.4838	1	Primary Transcript	-	23508862	23543440	-893	-18204	10236	HNRNPR	996600	heterogeneous nuclear ribonucleoprotein R	hnRNP-R,http://genome.ucsc.edu/cgi-bin/hgTracks?hgsid=167433603&clade=mammal&org=Human&db=hg18&position=chr1%3A23508862-23543440&hgt.suggest=&pix=800&Submit=submit,hnRNP R,HNRPR	NM_001102399	8860	FLJ25714
5129	chr1	23545583	23545643	1.0416	1	Primary Transcript	-	23508862	23543440	-2143	-19462	10236	HNRNPR	996600	heterogeneous nuclear ribonucleoprotein R	hnRNP-R,http://genome.ucsc.edu/cgi-bin/hgTracks?hgsid=167433603&clade=mammal&org=Human&db=hg18&position=chr1%3A23508862-23543440&hgt.suggest=&pix=800&Submit=submit,hnRNP R,HNRPR	NM_001102399	8860	FLJ25714
5130	chr1	23565634	23565690	1.9585	1	Primary Transcript	-	23558527	23567466	0	-2666	80818	ZNF436	996600	zinc finger protein 436	ZNF,http://genome.ucsc.edu/cgi-bin/hgTracks?hgsid=167433603&clade=mammal&org=Human&db=hg18&position=chr1%3A23558527-23567466&hgt.suggest=&pix=800&Submit=submit,Zfp46	NM_030634	13940	KIAA1710
5131	chr1	23566134	23566183	1.188	1	Primary Transcript	-	23558527	23567466	0	-3164	80818	ZNF436	996600	zinc finger protein 436	ZNF,http://genome.ucsc.edu/cgi-bin/hgTracks?hgsid=167433603&clade=mammal&org=Human&db=hg18&position=chr1%3A23558527-23567466&hgt.suggest=&pix=800&Submit=submit,Zfp46	NM_030634	13940	KIAA1710
5132	chr1	23568610	23568659	-1.3107	1	Primary Transcript	-	23558527	23568944	0	-4900	80818	ZNF436	996600	zinc finger protein 436	http://genome.ucsc.edu/cgi-bin/hgTracks?hgsid=167433603&clade=mammal&org=Human&db=hg18&position=chr1%3A23558527-23568944&hgt.suggest=&pix=800&Submit=submit,ZNF,Zfp46	NM_001077195	11198	KIAA1710
5133	chr1	23568916	23568972	-1.2154	1	Primary Transcript	-	23558527	23568944	0	-5208	80818	ZNF436	996600	zinc finger protein 436	http://genome.ucsc.edu/cgi-bin/hgTracks?hgsid=167433603&clade=mammal&org=Human&db=hg18&position=chr1%3A23558527-23568944&hgt.suggest=&pix=800&Submit=submit,ZNF,Zfp46	NM_001077195	11198	KIAA1710
5134	chr1	23571011	23571060	1.2897	1	Primary Transcript	+	23568050	23570866	145	1578	148898	C1orf213	996600	chromosome 1 open reading frame 213	http://genome.ucsc.edu/cgi-bin/hgTracks?hgsid=167433603&clade=mammal&org=Human&db=hg18&position=chr1%3A23568050-23570866&hgt.suggest=&pix=800&Submit=submit	NM_001008896	13942	FLJ90508
5135	chr1	23571111	23571160	1.0371	1	Primary Transcript	+	23568050	23570866	245	1678	148898	C1orf213	996600	chromosome 1 open reading frame 213	http://genome.ucsc.edu/cgi-bin/hgTracks?hgsid=167433603&clade=mammal&org=Human&db=hg18&position=chr1%3A23568050-23570866&hgt.suggest=&pix=800&Submit=submit	NM_001008896	13942	FLJ90508
5136	chr1	23571315	23571364	1.3602	1	Primary Transcript	+	23568050	23570866	449	1882	148898	C1orf213	996600	chromosome 1 open reading frame 213	http://genome.ucsc.edu/cgi-bin/hgTracks?hgsid=167433603&clade=mammal&org=Human&db=hg18&position=chr1%3A23568050-23570866&hgt.suggest=&pix=800&Submit=submit	NM_001008896	13942	FLJ90508
5137	chr1	23636541	23636590	1.2399	1	Primary Transcript	-	23627642	23683337	0	18924	55616	ASAP3	996600	ArfGAP with SH3 domain, ankyrin repeat and PH domain 3	FLJ20199,CENTB6,http://genome.ucsc.edu/cgi-bin/hgTracks?hgsid=167433603&clade=mammal&org=Human&db=hg18&position=chr1%3A23627642-23683337&hgt.suggest=&pix=800&Submit=submit,UPLC1,DDEFL1	NM_017707	9125	ACAP4
5138	chr1	23759705	23759754	-1.142	1	Primary Transcript	-	23756995	23758909	-796	-1776	3399	ID3	996600	inhibitor of DNA binding 3, dominant negative helix-loop-helix protein	http://genome.ucsc.edu/cgi-bin/hgTracks?hgsid=167433603&clade=mammal&org=Human&db=hg18&position=chr1%3A23756995-23758909&hgt.suggest=&pix=800&Submit=submit,bHLHb25	NM_002167	19182	HEIR-1
5139	chr1	23759797	23759853	-1.341	1	Primary Transcript	-	23756995	23758909	-888	-1872	3399	ID3	996600	inhibitor of DNA binding 3, dominant negative helix-loop-helix protein	http://genome.ucsc.edu/cgi-bin/hgTracks?hgsid=167433603&clade=mammal&org=Human&db=hg18&position=chr1%3A23756995-23758909&hgt.suggest=&pix=800&Submit=submit,bHLHb25	NM_002167	19182	HEIR-1
5140	chr1	23760389	23760438	1.2451	1	Primary Transcript	-	23756995	23758909	-1480	-2460	3399	ID3	996600	inhibitor of DNA binding 3, dominant negative helix-loop-helix protein	http://genome.ucsc.edu/cgi-bin/hgTracks?hgsid=167433603&clade=mammal&org=Human&db=hg18&position=chr1%3A23756995-23758909&hgt.suggest=&pix=800&Submit=submit,bHLHb25	NM_002167	19182	HEIR-1
5141	chr1	24157772	24157824	-1.0968	2	Primary Transcript	+	24158887	24162534	-1063	-2914	55629	PNRC2	996600	proline-rich nuclear receptor coactivator 2	MGC99541,http://genome.ucsc.edu/cgi-bin/hgTracks?hgsid=167433603&clade=mammal&org=Human&db=hg18&position=chr1%3A24158887-24162534&hgt.suggest=&pix=800&Submit=submit	NM_017761	5323	FLJ20312
5142	chr1	24181191	24181243	1.0041	2	Primary Transcript	-	24165525	24179408	-1783	-8752	10772	SRSF10	996600	serine/arginine-rich splicing factor 10	FUSIP1,FUSIP2,TASR1,TASR2,SFRS13A,FLJ30749,FLJ43846,NSSR,SRrp40,SFRS13,TASR,http://genome.ucsc.edu/cgi-bin/hgTracks?hgsid=167433603&clade=mammal&org=Human&db=hg18&position=chr1%3A24165525-24179408&hgt.suggest=&pix=800&Submit=submit,SRp38	NM_006625	13955	DKFZp686H0644
5143	chr1	24399735	24399784	0.9318	1	Primary Transcript	+	24399316	24410767	0	-5282	284632	LOC284632	996600	hypothetical LOC284632	http://genome.ucsc.edu/cgi-bin/hgTracks?hgsid=167433603&clade=mammal&org=Human&db=hg18&position=chr1%3A24399316-24410767&hgt.suggest=&pix=800&Submit=submit	NR_027087	14644	-
5144	chr1	24518530	24518579	-0.9107	1	Primary Transcript	+	24518467	24554395	0	-17876	57822	GRHL3	996600	grainyhead-like 3 (Drosophila)	SOM,http://genome.ucsc.edu/cgi-bin/hgTracks?hgsid=167433603&clade=mammal&org=Human&db=hg18&position=chr1%3A24518467-24554395&hgt.suggest=&pix=800&Submit=submit,TFCP2L4	NM_198173	13959	MGC46624
5145	chr1	24518628	24518677	-1.5372	1	Primary Transcript	+	24518467	24554395	0	-17780	57822	GRHL3	996600	grainyhead-like 3 (Drosophila)	SOM,http://genome.ucsc.edu/cgi-bin/hgTracks?hgsid=167433603&clade=mammal&org=Human&db=hg18&position=chr1%3A24518467-24554395&hgt.suggest=&pix=800&Submit=submit,TFCP2L4	NM_198173	13959	MGC46624
5146	chr1	24518752	24518801	-1.3556	1	Primary Transcript	+	24518467	24554395	0	-17656	57822	GRHL3	996600	grainyhead-like 3 (Drosophila)	SOM,http://genome.ucsc.edu/cgi-bin/hgTracks?hgsid=167433603&clade=mammal&org=Human&db=hg18&position=chr1%3A24518467-24554395&hgt.suggest=&pix=800&Submit=submit,TFCP2L4	NM_198173	13959	MGC46624
5147	chr1	24612520	24612569	-1.0256	1	Primary Transcript	+	24614831	24672059	-2262	-30902	57185	NIPAL3	996600	NIPA-like domain containing 3	http://genome.ucsc.edu/cgi-bin/hgTracks?hgsid=167433603&clade=mammal&org=Human&db=hg18&position=chr1%3A24614831-24672059&hgt.suggest=&pix=800&Submit=submit,DKFZp686E22155,NPAL3	NM_020448	7475	DJ462O23.2
5148	chr1	24615679	24615728	-1.0762	1	Primary Transcript	+	24614831	24672059	0	-27742	57185	NIPAL3	996600	NIPA-like domain containing 3	http://genome.ucsc.edu/cgi-bin/hgTracks?hgsid=167433603&clade=mammal&org=Human&db=hg18&position=chr1%3A24614831-24672059&hgt.suggest=&pix=800&Submit=submit,DKFZp686E22155,NPAL3	NM_020448	7475	DJ462O23.2
5149	chr1	24615791	24615841	-1.8978	1	Primary Transcript	+	24614831	24672059	0	-27630	57185	NIPAL3	996600	NIPA-like domain containing 3	http://genome.ucsc.edu/cgi-bin/hgTracks?hgsid=167433603&clade=mammal&org=Human&db=hg18&position=chr1%3A24614831-24672059&hgt.suggest=&pix=800&Submit=submit,DKFZp686E22155,NPAL3	NM_020448	7475	DJ462O23.2
5150	chr1	24702489	24702540	-1.3434	1	Primary Transcript	+	24701973	24735014	0	-15978	11123	RCAN3	996600	RCAN family member 3	http://genome.ucsc.edu/cgi-bin/hgTracks?hgsid=167433603&clade=mammal&org=Human&db=hg18&position=chr1%3A24701973-24735014&hgt.suggest=&pix=800&Submit=submit,MCIP3,RCN3,hRCN3	NM_013441	14539	DSCR1L2
5151	chr1	25165078	25165131	1.2284	1	Primary Transcript	-	25098588	25164088	-990	-33766	864	RUNX3	996600	runt-related transcription factor 3	FLJ34510,http://genome.ucsc.edu/cgi-bin/hgTracks?hgsid=167433603&clade=mammal&org=Human&db=hg18&position=chr1%3A25098588-25164088&hgt.suggest=&pix=800&Submit=submit,MGC16070,PEBP2aC,CBFA3	NM_001031680	25444	AML2
5152	chr1	25165178	25165227	0.9201	1	Primary Transcript	-	25098588	25164088	-1090	-33866	864	RUNX3	996600	runt-related transcription factor 3	FLJ34510,http://genome.ucsc.edu/cgi-bin/hgTracks?hgsid=167433603&clade=mammal&org=Human&db=hg18&position=chr1%3A25098588-25164088&hgt.suggest=&pix=800&Submit=submit,MGC16070,PEBP2aC,CBFA3	NM_001031680	25444	AML2
5153	chr1	25431592	25431641	-1.2355	1	Primary Transcript	-	25421353	25431600	0	-5140	25949	SYF2	996600	SYF2 homolog, RNA splicing factor (S. cerevisiae)	NTC31,DKFZp564O2082,fSAP29,P29,http://genome.ucsc.edu/cgi-bin/hgTracks?hgsid=167433603&clade=mammal&org=Human&db=hg18&position=chr1%3A25421353-25431600&hgt.suggest=&pix=800&Submit=submit	NM_207170	13969	CBPIN
5154	chr1	25433320	25433377	1.2077	1	Primary Transcript	-	25421353	25431600	-1720	-6872	25949	SYF2	996600	SYF2 homolog, RNA splicing factor (S. cerevisiae)	NTC31,DKFZp564O2082,fSAP29,P29,http://genome.ucsc.edu/cgi-bin/hgTracks?hgsid=167433603&clade=mammal&org=Human&db=hg18&position=chr1%3A25421353-25431600&hgt.suggest=&pix=800&Submit=submit	NM_207170	13969	CBPIN
5155	chr1	26070725	26070774	1.2043	1	Primary Transcript	-	26060561	26070331	-394	-5302	164091	PAQR7	996600	progestin and adipoQ receptor family member VII	PGLP,mSR,http://genome.ucsc.edu/cgi-bin/hgTracks?hgsid=167433603&clade=mammal&org=Human&db=hg18&position=chr1%3A26060561-26070331&hgt.suggest=&pix=800&Submit=submit	NM_178422	24993	MPRA
5156	chr1	26070837	26070887	1.9644	1	Primary Transcript	-	26060561	26070331	-506	-5416	164091	PAQR7	996600	progestin and adipoQ receptor family member VII	PGLP,mSR,http://genome.ucsc.edu/cgi-bin/hgTracks?hgsid=167433603&clade=mammal&org=Human&db=hg18&position=chr1%3A26060561-26070331&hgt.suggest=&pix=800&Submit=submit	NM_178422	24993	MPRA
5157	chr1	26071121	26071171	1.0592	1	Primary Transcript	-	26060561	26070331	-790	-5700	164091	PAQR7	996600	progestin and adipoQ receptor family member VII	PGLP,mSR,http://genome.ucsc.edu/cgi-bin/hgTracks?hgsid=167433603&clade=mammal&org=Human&db=hg18&position=chr1%3A26060561-26070331&hgt.suggest=&pix=800&Submit=submit	NM_178422	24993	MPRA
5158	chr1	26196725	26196774	-1.0202	1	Primary Transcript	-	26158844	26197235	0	-18708	5051	PAFAH2	996600	platelet-activating factor acetylhydrolase 2, 40kDa	HSD-PLA2,http://genome.ucsc.edu/cgi-bin/hgTracks?hgsid=167433603&clade=mammal&org=Human&db=hg18&position=chr1%3A26158844-26197235&hgt.suggest=&pix=800&Submit=submit	NM_000437	13783	FLJ26025
5159	chr1	26197247	26197296	-2.2778	1	Primary Transcript	-	26158844	26197235	-12	-19232	5051	PAFAH2	996600	platelet-activating factor acetylhydrolase 2, 40kDa	HSD-PLA2,http://genome.ucsc.edu/cgi-bin/hgTracks?hgsid=167433603&clade=mammal&org=Human&db=hg18&position=chr1%3A26158844-26197235&hgt.suggest=&pix=800&Submit=submit	NM_000437	13783	FLJ26025
5160	chr1	26197425	26197474	-1.4925	1	Primary Transcript	-	26158844	26197235	-190	-19408	5051	PAFAH2	996600	platelet-activating factor acetylhydrolase 2, 40kDa	HSD-PLA2,http://genome.ucsc.edu/cgi-bin/hgTracks?hgsid=167433603&clade=mammal&org=Human&db=hg18&position=chr1%3A26158844-26197235&hgt.suggest=&pix=800&Submit=submit	NM_000437	13783	FLJ26025
5161	chr1	26356881	26356942	1.2066	1	Primary Transcript	+	26358097	26361706	-1155	-2988	79927	GRRP1	996600	glycine/arginine rich protein 1	FLJ14050,http://genome.ucsc.edu/cgi-bin/hgTracks?hgsid=167433603&clade=mammal&org=Human&db=hg18&position=chr1%3A26358097-26361706&hgt.suggest=&pix=800&Submit=submit,RP11-96L14.5	NM_024869	18513	FAM110D
5162	chr1	26356971	26357020	0.9508	1	Primary Transcript	+	26358097	26361706	-1077	-2904	79927	GRRP1	996600	glycine/arginine rich protein 1	FLJ14050,http://genome.ucsc.edu/cgi-bin/hgTracks?hgsid=167433603&clade=mammal&org=Human&db=hg18&position=chr1%3A26358097-26361706&hgt.suggest=&pix=800&Submit=submit,RP11-96L14.5	NM_024869	18513	FAM110D
5163	chr1	26631551	26631600	-0.9451	1	Primary Transcript	+	26631388	26670382	0	-19308	79947	DHDDS	996600	dehydrodolichyl diphosphate synthase	FLJ13102,CPT,http://genome.ucsc.edu/cgi-bin/hgTracks?hgsid=167433603&clade=mammal&org=Human&db=hg18&position=chr1%3A26631388-26670382&hgt.suggest=&pix=800&Submit=submit,DS,HDS	NM_024887	14003	CIT
5164	chr1	26729215	26729264	1.0136	1	Primary Transcript	+	26728835	26774107	0	-22232	6195	RPS6KA1	996600	ribosomal protein S6 kinase, 90kDa, polypeptide 1	RSK1,RSK,MAPKAPK1A,http://genome.ucsc.edu/cgi-bin/hgTracks?hgsid=167433603&clade=mammal&org=Human&db=hg18&position=chr1%3A26728835-26774107&hgt.suggest=&pix=800&Submit=submit	NM_002953	1586	HU-1
5165	chr1	26892677	26892734	-1.2557	1	Primary Transcript	+	26895108	26981188	-2374	-45444	8289	ARID1A	996600	AT rich interactive domain 1A (SWI-like)	BM029,SMARCF1,P270,BAF250a,BAF250,C1orf4,http://genome.ucsc.edu/cgi-bin/hgTracks?hgsid=167433603&clade=mammal&org=Human&db=hg18&position=chr1%3A26895108-26981188&hgt.suggest=&pix=800&Submit=submit	NM_006015	8368	B120
5166	chr1	26892775	26892824	-1.5078	1	Primary Transcript	+	26895108	26981188	-2284	-45348	8289	ARID1A	996600	AT rich interactive domain 1A (SWI-like)	BM029,SMARCF1,P270,BAF250a,BAF250,C1orf4,http://genome.ucsc.edu/cgi-bin/hgTracks?hgsid=167433603&clade=mammal&org=Human&db=hg18&position=chr1%3A26895108-26981188&hgt.suggest=&pix=800&Submit=submit	NM_006015	8368	B120
5167	chr1	26985656	26985714	-1.655	1	Primary Transcript	+	26987072	26997474	-1358	-6588	55650	PIGV	996600	phosphatidylinositol glycan anchor biosynthesis, class V	http://genome.ucsc.edu/cgi-bin/hgTracks?hgsid=167433603&clade=mammal&org=Human&db=hg18&position=chr1%3A26987072-26997474&hgt.suggest=&pix=800&Submit=submit	NM_017837	15525	FLJ20477
5168	chr1	26985736	26985785	-1.082	1	Primary Transcript	+	26987072	26997474	-1287	-6512	55650	PIGV	996600	phosphatidylinositol glycan anchor biosynthesis, class V	http://genome.ucsc.edu/cgi-bin/hgTracks?hgsid=167433603&clade=mammal&org=Human&db=hg18&position=chr1%3A26987072-26997474&hgt.suggest=&pix=800&Submit=submit	NM_017837	15525	FLJ20477
5169	chr1	26985939	26985988	-2.4106	1	Primary Transcript	+	26987072	26997474	-1084	-6308	55650	PIGV	996600	phosphatidylinositol glycan anchor biosynthesis, class V	http://genome.ucsc.edu/cgi-bin/hgTracks?hgsid=167433603&clade=mammal&org=Human&db=hg18&position=chr1%3A26987072-26997474&hgt.suggest=&pix=800&Submit=submit	NM_017837	15525	FLJ20477
5170	chr1	26986057	26986106	-1.2058	1	Primary Transcript	+	26987072	26997474	-966	-6192	55650	PIGV	996600	phosphatidylinositol glycan anchor biosynthesis, class V	http://genome.ucsc.edu/cgi-bin/hgTracks?hgsid=167433603&clade=mammal&org=Human&db=hg18&position=chr1%3A26987072-26997474&hgt.suggest=&pix=800&Submit=submit	NM_017837	15525	FLJ20477
5171	chr1	27025099	27025148	0.9169	1	Primary Transcript	+	27025787	27054795	-639	-15168	84243	ZDHHC18	996600	zinc finger, DHHC-type containing 18	DKFZp667O2416,DHHC18,http://genome.ucsc.edu/cgi-bin/hgTracks?hgsid=167433603&clade=mammal&org=Human&db=hg18&position=chr1%3A27025787-27054795&hgt.suggest=&pix=800&Submit=submit	NM_032283	14012	DHHC-18
5172	chr1	27059884	27059940	1.1542	1	Primary Transcript	+	27062219	27063534	-2279	-2964	2810	SFN	996600	stratifin	http://genome.ucsc.edu/cgi-bin/hgTracks?hgsid=167433603&clade=mammal&org=Human&db=hg18&position=chr1%3A27062219-27063534&hgt.suggest=&pix=800&Submit=submit	NM_006142	5670	YWHAS
5173	chr1	27091439	27091488	1.2326	1	Primary Transcript	-	27089566	27099549	0	3092	63906	GPATCH3	996600	G patch domain containing 3	FLJ12455,GPATC3,http://genome.ucsc.edu/cgi-bin/hgTracks?hgsid=167433603&clade=mammal&org=Human&db=hg18&position=chr1%3A27089566-27099549&hgt.suggest=&pix=800&Submit=submit	NM_022078	5217	DKFZp686E0221
5174	chr1	27212311	27212362	-0.985	1	Primary Transcript	-	27204099	27211920	-391	-4326	115572	FAM46B	996600	family with sequence similarity 46, member B	http://genome.ucsc.edu/cgi-bin/hgTracks?hgsid=167433603&clade=mammal&org=Human&db=hg18&position=chr1%3A27204099-27211920&hgt.suggest=&pix=800&Submit=submit,MGC20845,RP11-344H11.8	NM_052943	15598	MGC16491
5175	chr1	27212411	27212460	-1.0397	1	Primary Transcript	-	27204099	27211920	-491	-4426	115572	FAM46B	996600	family with sequence similarity 46, member B	http://genome.ucsc.edu/cgi-bin/hgTracks?hgsid=167433603&clade=mammal&org=Human&db=hg18&position=chr1%3A27204099-27211920&hgt.suggest=&pix=800&Submit=submit,MGC20845,RP11-344H11.8	NM_052943	15598	MGC16491
5176	chr1	27802861	27802910	-1.1147	1	Primary Transcript	-	27733342	27802730	-131	-34848	27245	AHDC1	996600	AT hook, DNA binding motif, containing 1	http://genome.ucsc.edu/cgi-bin/hgTracks?hgsid=167433603&clade=mammal&org=Human&db=hg18&position=chr1%3A27733342-27802730&hgt.suggest=&pix=800&Submit=submit,RP1-159A19.1,DJ159A19.3	NM_001029882	14026	CL23945
5177	chr1	28030386	28030435	1.019	1	Primary Transcript	+	28029879	28050770	0	-9912	5511	PPP1R8	996600	protein phosphatase 1, regulatory (inhibitor) subunit 8	NIPP-1,http://genome.ucsc.edu/cgi-bin/hgTracks?hgsid=167433603&clade=mammal&org=Human&db=hg18&position=chr1%3A28029879-28050770&hgt.suggest=&pix=800&Submit=submit,NIPP1,ARD1,PRO2047	NM_138558	4759	ARD-1
5178	chr1	28115271	28115320	-1.1616	1	Primary Transcript	-	28090635	28113823	-1448	-13066	6118	RPA2	996600	replication protein A2, 32kDa	http://genome.ucsc.edu/cgi-bin/hgTracks?hgsid=167433603&clade=mammal&org=Human&db=hg18&position=chr1%3A28090635-28113823&hgt.suggest=&pix=800&Submit=submit,RPA32	NM_002946	14039	REPA2
5179	chr1	28156951	28157001	1.6367	1	Primary Transcript	+	28134090	28158250	0	10806	27293	SMPDL3B	996600	sphingomyelin phosphodiesterase, acid-like 3B	http://genome.ucsc.edu/cgi-bin/hgTracks?hgsid=167433603&clade=mammal&org=Human&db=hg18&position=chr1%3A28134090-28158250&hgt.suggest=&pix=800&Submit=submit	NM_014474	14041	ASML3B
5180	chr1	28157071	28157120	1.349	1	Primary Transcript	+	28134090	28158250	0	10926	27293	SMPDL3B	996600	sphingomyelin phosphodiesterase, acid-like 3B	http://genome.ucsc.edu/cgi-bin/hgTracks?hgsid=167433603&clade=mammal&org=Human&db=hg18&position=chr1%3A28134090-28158250&hgt.suggest=&pix=800&Submit=submit	NM_014474	14041	ASML3B
5181	chr1	28157151	28157213	2.3486	1	Primary Transcript	+	28134090	28158250	0	11012	27293	SMPDL3B	996600	sphingomyelin phosphodiesterase, acid-like 3B	http://genome.ucsc.edu/cgi-bin/hgTracks?hgsid=167433603&clade=mammal&org=Human&db=hg18&position=chr1%3A28134090-28158250&hgt.suggest=&pix=800&Submit=submit	NM_014474	14041	ASML3B
5182	chr1	28377768	28377817	1.1803	1	Primary Transcript	-	28348448	28375778	-1990	-15680	5724	PTAFR	996600	platelet-activating factor receptor	http://genome.ucsc.edu/cgi-bin/hgTracks?hgsid=167433603&clade=mammal&org=Human&db=hg18&position=chr1%3A28348448-28375778&hgt.suggest=&pix=800&Submit=submit	NM_000952	18714	PAFR
5183	chr1	28431628	28431680	-0.9554	1	Primary Transcript	-	28399376	28432129	0	-15902	22826	DNAJC8	996600	DnaJ (Hsp40) homolog, subfamily C, member 8	SPF31,http://genome.ucsc.edu/cgi-bin/hgTracks?hgsid=167433603&clade=mammal&org=Human&db=hg18&position=chr1%3A28399376-28432129&hgt.suggest=&pix=800&Submit=submit	NM_014280	12695	HSPC331
5184	chr1	28432024	28432073	-1.0223	1	Primary Transcript	-	28399376	28432129	0	-16296	22826	DNAJC8	996600	DnaJ (Hsp40) homolog, subfamily C, member 8	SPF31,http://genome.ucsc.edu/cgi-bin/hgTracks?hgsid=167433603&clade=mammal&org=Human&db=hg18&position=chr1%3A28399376-28432129&hgt.suggest=&pix=800&Submit=submit	NM_014280	12695	HSPC331
5185	chr1	28434743	28434801	-2.0618	1	Primary Transcript	+	28435197	28437198	-396	-1424	93974	ATPIF1	996600	ATPase inhibitory factor 1	IP,MGC1167,ATPIP,http://genome.ucsc.edu/cgi-bin/hgTracks?hgsid=167433603&clade=mammal&org=Human&db=hg18&position=chr1%3A28435197-28437198&hgt.suggest=&pix=800&Submit=submit,MGC8898	NM_016311	12477	ATPI
5186	chr1	28527830	28527889	-0.9725	1	Primary Transcript	+	28528099	28535065	-210	-3722	54797	MED18	996600	mediator complex subunit 18	http://genome.ucsc.edu/cgi-bin/hgTracks?hgsid=167433603&clade=mammal&org=Human&db=hg18&position=chr1%3A28528099-28535065&hgt.suggest=&pix=800&Submit=submit,p28b	NM_001127350	7648	FLJ20045
5187	chr1	28704830	28704879	-1.8126	1	Primary Transcript	+	28705082	28708733	-203	-2052	8420	SNHG3	996600	small nucleolar RNA host gene 3 (non-protein coding)	U17HG-AB,U17HG,http://genome.ucsc.edu/cgi-bin/hgTracks?hgsid=167433603&clade=mammal&org=Human&db=hg18&position=chr1%3A28705082-28708733&hgt.suggest=&pix=800&Submit=submit,U17HG-A,NCRNA00014,RNU17C,RNU17D	NR_002909	3791	FLJ18619
5188	chr1	28751320	28751371	1.1132	1	Primary Transcript	+	28752115	28777644	-744	-13534	54952	TRNAU1AP	996600	tRNA selenocysteine 1 associated protein 1	http://genome.ucsc.edu/cgi-bin/hgTracks?hgsid=167433603&clade=mammal&org=Human&db=hg18&position=chr1%3A28752115-28777644&hgt.suggest=&pix=800&Submit=submit,PRO1902,TRSPAP1,SECP43,RP4-669K10.4	NM_017846	13759	FLJ20503
5189	chr1	28847289	28847338	-1.3988	1	Primary Transcript	+	28847698	28847833	-360	-452	26824	RNU11	996600	RNA, U11 small nuclear	http://genome.ucsc.edu/cgi-bin/hgTracks?hgsid=167433603&clade=mammal&org=Human&db=hg18&position=chr1%3A28847698-28847833&hgt.suggest=&pix=800&Submit=submit	NR_004407	28055	U11
5190	chr1	28848133	28848191	-0.9618	1	Primary Transcript	+	28847698	28847833	300	398	26824	RNU11	996600	RNA, U11 small nuclear	http://genome.ucsc.edu/cgi-bin/hgTracks?hgsid=167433603&clade=mammal&org=Human&db=hg18&position=chr1%3A28847698-28847833&hgt.suggest=&pix=800&Submit=submit	NR_004407	28055	U11
5191	chr1	28867290	28867341	-0.9178	1	Primary Transcript	+	28867830	28913972	-489	-23584	10691	GMEB1	996600	glucocorticoid modulatory element binding protein 1	http://genome.ucsc.edu/cgi-bin/hgTracks?hgsid=167433603&clade=mammal&org=Human&db=hg18&position=chr1%3A28867830-28913972&hgt.suggest=&pix=800&Submit=submit,PIF96	NM_006582	25161	P96PIF
5192	chr1	28867466	28867527	-1.3609	1	Primary Transcript	+	28867830	28913972	-303	-23404	10691	GMEB1	996600	glucocorticoid modulatory element binding protein 1	http://genome.ucsc.edu/cgi-bin/hgTracks?hgsid=167433603&clade=mammal&org=Human&db=hg18&position=chr1%3A28867830-28913972&hgt.suggest=&pix=800&Submit=submit,PIF96	NM_006582	25161	P96PIF
5193	chr1	28935456	28935505	-1.2694	1	Primary Transcript	+	28935722	28968874	-217	-16818	51441	YTHDF2	996600	YTH domain family, member 2	NY-REN-2,http://genome.ucsc.edu/cgi-bin/hgTracks?hgsid=167433603&clade=mammal&org=Human&db=hg18&position=chr1%3A28935722-28968874&hgt.suggest=&pix=800&Submit=submit	NM_016258	10435	HGRG8
5194	chr1	29009125	29009177	1.2482	1	Primary Transcript	+	29011240	29062795	-2063	-27868	4985	OPRD1	996600	opioid receptor, delta 1	http://genome.ucsc.edu/cgi-bin/hgTracks?hgsid=167433603&clade=mammal&org=Human&db=hg18&position=chr1%3A29011240-29062795&hgt.suggest=&pix=800&Submit=submit	NM_000911	21748	OPRD
5195	chr1	29010805	29010854	1.4277	1	Primary Transcript	+	29011240	29062795	-386	-26190	4985	OPRD1	996600	opioid receptor, delta 1	http://genome.ucsc.edu/cgi-bin/hgTracks?hgsid=167433603&clade=mammal&org=Human&db=hg18&position=chr1%3A29011240-29062795&hgt.suggest=&pix=800&Submit=submit	NM_000911	21748	OPRD
5196	chr1	29085290	29085346	0.95	1	Primary Transcript	+	29086214	29319545	-868	-117562	2035	EPB41	996600	erythrocyte membrane protein band 4.1 (elliptocytosis 1, RH-linked)	HE,EL1,http://genome.ucsc.edu/cgi-bin/hgTracks?hgsid=167433603&clade=mammal&org=Human&db=hg18&position=chr1%3A29086214-29319545&hgt.suggest=&pix=800&Submit=submit	NM_004437	3930	4.1R
5197	chr1	29085890	29085939	-2.0306	1	Primary Transcript	+	29086214	29319545	-275	-116964	2035	EPB41	996600	erythrocyte membrane protein band 4.1 (elliptocytosis 1, RH-linked)	HE,EL1,http://genome.ucsc.edu/cgi-bin/hgTracks?hgsid=167433603&clade=mammal&org=Human&db=hg18&position=chr1%3A29086214-29319545&hgt.suggest=&pix=800&Submit=submit	NM_004437	3930	4.1R
5198	chr1	29382895	29382951	-1.0248	1	Primary Transcript	-	29346837	29381224	-1671	-18894	6429	SRSF4	996600	serine/arginine-rich splicing factor 4	http://genome.ucsc.edu/cgi-bin/hgTracks?hgsid=167433603&clade=mammal&org=Human&db=hg18&position=chr1%3A29346837-29381224&hgt.suggest=&pix=800&Submit=submit,SRP75	NM_005626	30705	SFRS4
5199	chr1	31004489	31004539	-1.174	1	Primary Transcript	-	30977901	31003270	-1219	-13930	7805	LAPTM5	996600	lysosomal protein transmembrane 5	MGC125861,FLJ61683,http://genome.ucsc.edu/cgi-bin/hgTracks?hgsid=167433603&clade=mammal&org=Human&db=hg18&position=chr1%3A30977901-31003270&hgt.suggest=&pix=800&Submit=submit,FLJ97251,MGC125860	NM_006762	27707	CLAST6
5200	chr1	31214986	31215046	1.2531	1	Primary Transcript	-	31176939	31311151	0	29030	9698	PUM1	996600	pumilio homolog 1 (Drosophila)	http://genome.ucsc.edu/cgi-bin/hgTracks?hgsid=167433603&clade=mammal&org=Human&db=hg18&position=chr1%3A31176939-31311151&hgt.suggest=&pix=800&Submit=submit,PUMH,PUML1,PUMH1,KIAA0099	NM_001020658	8074	HSPUM
5201	chr1	31215562	31215622	-0.9428	1	Primary Transcript	-	31176939	31311151	0	28454	9698	PUM1	996600	pumilio homolog 1 (Drosophila)	http://genome.ucsc.edu/cgi-bin/hgTracks?hgsid=167433603&clade=mammal&org=Human&db=hg18&position=chr1%3A31176939-31311151&hgt.suggest=&pix=800&Submit=submit,PUMH,PUML1,PUMH1,KIAA0099	NM_001020658	8074	HSPUM
5202	chr1	31544434	31544494	-0.9285	1	Primary Transcript	+	31542428	31610367	0	-31934	51538	ZCCHC17	996600	zinc finger, CCHC domain containing 17	pNO40,RP11-266K22.1,http://genome.ucsc.edu/cgi-bin/hgTracks?hgsid=167433603&clade=mammal&org=Human&db=hg18&position=chr1%3A31542428-31610367&hgt.suggest=&pix=800&Submit=submit,PS1D	NM_016505	14081	HSPC251
5203	chr1	31619982	31620031	1.2116	1	Primary Transcript	-	31610686	31618510	-1472	-5410	2170	FABP3	996600	fatty acid binding protein 3, muscle and heart (mammary-derived growth inhibitor)	MDGI,http://genome.ucsc.edu/cgi-bin/hgTracks?hgsid=167433603&clade=mammal&org=Human&db=hg18&position=chr1%3A31610686-31618510&hgt.suggest=&pix=800&Submit=submit,O-FABP,H-FABP	NM_004102	22118	FABP11
5204	chr1	31620094	31620143	1.0016	1	Primary Transcript	-	31610686	31618510	-1584	-5522	2170	FABP3	996600	fatty acid binding protein 3, muscle and heart (mammary-derived growth inhibitor)	MDGI,http://genome.ucsc.edu/cgi-bin/hgTracks?hgsid=167433603&clade=mammal&org=Human&db=hg18&position=chr1%3A31610686-31618510&hgt.suggest=&pix=800&Submit=submit,O-FABP,H-FABP	NM_004102	22118	FABP11
5205	chr1	31620476	31620525	1.025	1	Primary Transcript	-	31610686	31618510	-1966	-5902	2170	FABP3	996600	fatty acid binding protein 3, muscle and heart (mammary-derived growth inhibitor)	MDGI,http://genome.ucsc.edu/cgi-bin/hgTracks?hgsid=167433603&clade=mammal&org=Human&db=hg18&position=chr1%3A31610686-31618510&hgt.suggest=&pix=800&Submit=submit,O-FABP,H-FABP	NM_004102	22118	FABP11
5206	chr1	31885221	31885270	1.1768	1	Primary Transcript	-	31868057	31883064	-2157	-9684	553115	PEF1	996600	penta-EF-hand domain containing 1	http://genome.ucsc.edu/cgi-bin/hgTracks?hgsid=167433603&clade=mammal&org=Human&db=hg18&position=chr1%3A31868057-31883064&hgt.suggest=&pix=800&Submit=submit,PEF1A	NM_012392	14087	ABP32
5207	chr1	31885305	31885354	1.0528	1	Primary Transcript	-	31868057	31883064	-2241	-9768	553115	PEF1	996600	penta-EF-hand domain containing 1	http://genome.ucsc.edu/cgi-bin/hgTracks?hgsid=167433603&clade=mammal&org=Human&db=hg18&position=chr1%3A31868057-31883064&hgt.suggest=&pix=800&Submit=submit,PEF1A	NM_012392	14087	ABP32
5208	chr1	32003158	32003208	1.2413	1	Primary Transcript	-	31965304	32002235	-923	-19414	576	BAI2	996600	brain-specific angiogenesis inhibitor 2	http://genome.ucsc.edu/cgi-bin/hgTracks?hgsid=167433603&clade=mammal&org=Human&db=hg18&position=chr1%3A31965304-32002235&hgt.suggest=&pix=800&Submit=submit	NM_001703	22766	-
5209	chr1	32003234	32003283	0.965	1	Primary Transcript	-	31965304	32002235	-999	-19490	576	BAI2	996600	brain-specific angiogenesis inhibitor 2	http://genome.ucsc.edu/cgi-bin/hgTracks?hgsid=167433603&clade=mammal&org=Human&db=hg18&position=chr1%3A31965304-32002235&hgt.suggest=&pix=800&Submit=submit	NM_001703	22766	-
5210	chr1	32345140	32345195	0.9111	1	Primary Transcript	+	32346230	32414755	-1035	-35324	23633	KPNA6	996600	karyopherin alpha 6 (importin alpha 7)	http://genome.ucsc.edu/cgi-bin/hgTracks?hgsid=167433603&clade=mammal&org=Human&db=hg18&position=chr1%3A32346230-32414755&hgt.suggest=&pix=800&Submit=submit,IPOA7,KPNA7,MGC17918	NM_012316	14102	FLJ11249
5211	chr1	32436762	32436812	1.0563	1	Primary Transcript	+	32417931	32436473	289	9586	200081	TXLNA	996600	taxilin alpha	MGC118870,http://genome.ucsc.edu/cgi-bin/hgTracks?hgsid=167433603&clade=mammal&org=Human&db=hg18&position=chr1%3A32417931-32436473&hgt.suggest=&pix=800&Submit=submit,MGC118871,RP4-622L5.4,TXLN,IL14	NM_175852	12750	DKFZp451J0118
5212	chr1	32529429	32529480	1.3264	1	Primary Transcript	+	32530294	32571811	-814	-21598	3065	HDAC1	996600	histone deacetylase 1	HD1,RPD3L1,http://genome.ucsc.edu/cgi-bin/hgTracks?hgsid=167433603&clade=mammal&org=Human&db=hg18&position=chr1%3A32530294-32571811&hgt.suggest=&pix=800&Submit=submit,GON-10,RPD3	NM_004964	23929	DKFZp686H12203
5213	chr1	32599283	32599332	1.2202	1	Primary Transcript	+	32600448	32602511	-1116	-2172	81629	TSSK3	996600	testis-specific serine kinase 3	TSK3,STK22D,http://genome.ucsc.edu/cgi-bin/hgTracks?hgsid=167433603&clade=mammal&org=Human&db=hg18&position=chr1%3A32600448-32602511&hgt.suggest=&pix=800&Submit=submit,STK22C	NM_052841	583	SPOGA3
5214	chr1	32890294	32890350	-1.3014	1	Primary Transcript	+	32889335	32924397	0	-16544	5928	RBBP4	996600	retinoblastoma binding protein 4	http://genome.ucsc.edu/cgi-bin/hgTracks?hgsid=167433603&clade=mammal&org=Human&db=hg18&position=chr1%3A32889335-32924397&hgt.suggest=&pix=800&Submit=submit,RBAP48	NM_005610	1181	NURF55
5215	chr1	33008451	33008500	1.1055	1	Primary Transcript	+	32980098	33013158	0	11848	57648	KIAA1522	996600	KIAA1522	http://genome.ucsc.edu/cgi-bin/hgTracks?hgsid=167433603&clade=mammal&org=Human&db=hg18&position=chr1%3A32980098-33013158&hgt.suggest=&pix=800&Submit=submit	NM_020888	22676	-
5216	chr1	33053874	33053924	1.0044	1	Primary Transcript	-	33013426	33056220	0	-19076	8565	YARS	996600	tyrosyl-tRNA synthetase	http://genome.ucsc.edu/cgi-bin/hgTracks?hgsid=167433603&clade=mammal&org=Human&db=hg18&position=chr1%3A33013426-33056220&hgt.suggest=&pix=800&Submit=submit,YTS,TYRRS,YRS	NM_003680	19424	CMTDIC
5217	chr1	33053972	33054021	0.9824	1	Primary Transcript	-	33013426	33056220	0	-19172	8565	YARS	996600	tyrosyl-tRNA synthetase	http://genome.ucsc.edu/cgi-bin/hgTracks?hgsid=167433603&clade=mammal&org=Human&db=hg18&position=chr1%3A33013426-33056220&hgt.suggest=&pix=800&Submit=submit,YTS,TYRRS,YRS	NM_003680	19424	CMTDIC
5218	chr1	33131680	33131729	-0.9049	1	Primary Transcript	+	33124684	33132834	0	2944	3208	HPCA	996600	hippocalcin	http://genome.ucsc.edu/cgi-bin/hgTracks?hgsid=167433603&clade=mammal&org=Human&db=hg18&position=chr1%3A33124684-33132834&hgt.suggest=&pix=800&Submit=submit	NM_002143	14120	BDR2
5219	chr1	33140779	33140828	0.9652	1	Primary Transcript	-	33132782	33139540	-1239	-4644	113452	TMEM54	996600	transmembrane protein 54	http://genome.ucsc.edu/cgi-bin/hgTracks?hgsid=167433603&clade=mammal&org=Human&db=hg18&position=chr1%3A33132782-33139540&hgt.suggest=&pix=800&Submit=submit,CAC-1,CAC1,MGC10137	NM_033504	14121	BCLP
5220	chr1	33275165	33275214	-2.0024	1	Primary Transcript	-	33246172	33275079	-86	-14562	204	AK2	996600	adenylate kinase 2	http://genome.ucsc.edu/cgi-bin/hgTracks?hgsid=167433603&clade=mammal&org=Human&db=hg18&position=chr1%3A33246172-33275079&hgt.suggest=&pix=800&Submit=submit	NM_013411	23329	ADK2
5221	chr1	33317985	33318041	1.3812	1	Primary Transcript	+	33319300	33358582	-1259	-20928	113451	ADC	996600	arginine decarboxylase	ODC1L,ODC-p,http://genome.ucsc.edu/cgi-bin/hgTracks?hgsid=167433603&clade=mammal&org=Human&db=hg18&position=chr1%3A33319300-33358582&hgt.suggest=&pix=800&Submit=submit,KIAA1945	NM_052998	19130	AZI2
5222	chr1	33319059	33319108	-0.9377	1	Primary Transcript	+	33319300	33358582	-192	-19856	113451	ADC	996600	arginine decarboxylase	ODC1L,ODC-p,http://genome.ucsc.edu/cgi-bin/hgTracks?hgsid=167433603&clade=mammal&org=Human&db=hg18&position=chr1%3A33319300-33358582&hgt.suggest=&pix=800&Submit=submit,KIAA1945	NM_052998	19130	AZI2
5223	chr1	33319159	33319208	-2.0853	1	Primary Transcript	+	33319300	33358582	-92	-19756	113451	ADC	996600	arginine decarboxylase	ODC1L,ODC-p,http://genome.ucsc.edu/cgi-bin/hgTracks?hgsid=167433603&clade=mammal&org=Human&db=hg18&position=chr1%3A33319300-33358582&hgt.suggest=&pix=800&Submit=submit,KIAA1945	NM_052998	19130	AZI2
5224	chr1	33319241	33319290	-1.0783	1	Primary Transcript	+	33319300	33358582	-10	-19676	113451	ADC	996600	arginine decarboxylase	ODC1L,ODC-p,http://genome.ucsc.edu/cgi-bin/hgTracks?hgsid=167433603&clade=mammal&org=Human&db=hg18&position=chr1%3A33319300-33358582&hgt.suggest=&pix=800&Submit=submit,KIAA1945	NM_052998	19130	AZI2
5225	chr1	33421722	33421771	-1.3867	1	Primary Transcript	-	33383590	33420258	-1464	-19824	55223	TRIM62	996600	tripartite motif-containing 62	FLJ16558,http://genome.ucsc.edu/cgi-bin/hgTracks?hgsid=167433603&clade=mammal&org=Human&db=hg18&position=chr1%3A33383590-33420258&hgt.suggest=&pix=800&Submit=submit,FLJ10759	NM_018207	7661	DEAR1
5226	chr1	33492696	33492745	0.9529	1	Primary Transcript	+	33494760	33538907	-2015	-24114	149076	ZNF362	996600	zinc finger protein 362	MGC138318,http://genome.ucsc.edu/cgi-bin/hgTracks?hgsid=167433603&clade=mammal&org=Human&db=hg18&position=chr1%3A33494760-33538907&hgt.suggest=&pix=800&Submit=submit,lin-29,RN	NM_152493	14123	FLJ25476
5227	chr1	33561598	33561647	-1.4567	1	Primary Transcript	-	33561810	33588086	163	13324	1912	PHC2	996600	polyhomeotic homolog 2 (Drosophila)	PH2,MGC163502,http://genome.ucsc.edu/cgi-bin/hgTracks?hgsid=167433603&clade=mammal&org=Human&db=hg18&position=chr1%3A33561810-33588086&hgt.suggest=&pix=800&Submit=submit,HPH2	NM_004427	14124	EDR2
5228	chr1	33613796	33613853	0.9141	1	Primary Transcript	-	33561810	33613781	-15	-26032	1912	PHC2	996600	polyhomeotic homolog 2 (Drosophila)	PH2,MGC163502,http://genome.ucsc.edu/cgi-bin/hgTracks?hgsid=167433603&clade=mammal&org=Human&db=hg18&position=chr1%3A33561810-33613781&hgt.suggest=&pix=800&Submit=submit,HPH2	NM_198040	14125	EDR2
5229	chr1	33614144	33614193	1.0473	1	Primary Transcript	-	33561810	33613781	-363	-26376	1912	PHC2	996600	polyhomeotic homolog 2 (Drosophila)	PH2,MGC163502,http://genome.ucsc.edu/cgi-bin/hgTracks?hgsid=167433603&clade=mammal&org=Human&db=hg18&position=chr1%3A33561810-33613781&hgt.suggest=&pix=800&Submit=submit,HPH2	NM_198040	14125	EDR2
5230	chr1	33708379	33708439	-1.2204	1	Primary Transcript	+	33710818	33734582	-2379	-14292	7579	ZSCAN20	996600	zinc finger and SCAN domain containing 20	ZNF360,http://genome.ucsc.edu/cgi-bin/hgTracks?hgsid=167433603&clade=mammal&org=Human&db=hg18&position=chr1%3A33710818-33734582&hgt.suggest=&pix=800&Submit=submit,ZFP-31,ZNF31	NM_145238	6310	KOX29
5231	chr1	33708487	33708537	-1.3104	1	Primary Transcript	+	33710818	33734582	-2281	-14188	7579	ZSCAN20	996600	zinc finger and SCAN domain containing 20	ZNF360,http://genome.ucsc.edu/cgi-bin/hgTracks?hgsid=167433603&clade=mammal&org=Human&db=hg18&position=chr1%3A33710818-33734582&hgt.suggest=&pix=800&Submit=submit,ZFP-31,ZNF31	NM_145238	6310	KOX29
5232	chr1	33708791	33708840	-1.2879	1	Primary Transcript	+	33710818	33734582	-1978	-13884	7579	ZSCAN20	996600	zinc finger and SCAN domain containing 20	ZNF360,http://genome.ucsc.edu/cgi-bin/hgTracks?hgsid=167433603&clade=mammal&org=Human&db=hg18&position=chr1%3A33710818-33734582&hgt.suggest=&pix=800&Submit=submit,ZFP-31,ZNF31	NM_145238	6310	KOX29
5233	chr1	33708981	33709030	-1.4227	1	Primary Transcript	+	33710818	33734582	-1788	-13692	7579	ZSCAN20	996600	zinc finger and SCAN domain containing 20	ZNF360,http://genome.ucsc.edu/cgi-bin/hgTracks?hgsid=167433603&clade=mammal&org=Human&db=hg18&position=chr1%3A33710818-33734582&hgt.suggest=&pix=800&Submit=submit,ZFP-31,ZNF31	NM_145238	6310	KOX29
5234	chr1	33709095	33709144	-1.2541	1	Primary Transcript	+	33710818	33734582	-1674	-13580	7579	ZSCAN20	996600	zinc finger and SCAN domain containing 20	ZNF360,http://genome.ucsc.edu/cgi-bin/hgTracks?hgsid=167433603&clade=mammal&org=Human&db=hg18&position=chr1%3A33710818-33734582&hgt.suggest=&pix=800&Submit=submit,ZFP-31,ZNF31	NM_145238	6310	KOX29
5235	chr1	33709203	33709252	-1.1522	1	Primary Transcript	+	33710818	33734582	-1566	-13472	7579	ZSCAN20	996600	zinc finger and SCAN domain containing 20	ZNF360,http://genome.ucsc.edu/cgi-bin/hgTracks?hgsid=167433603&clade=mammal&org=Human&db=hg18&position=chr1%3A33710818-33734582&hgt.suggest=&pix=800&Submit=submit,ZFP-31,ZNF31	NM_145238	6310	KOX29
5236	chr1	33709285	33709343	-1.2787	1	Primary Transcript	+	33710818	33734582	-1475	-13388	7579	ZSCAN20	996600	zinc finger and SCAN domain containing 20	ZNF360,http://genome.ucsc.edu/cgi-bin/hgTracks?hgsid=167433603&clade=mammal&org=Human&db=hg18&position=chr1%3A33710818-33734582&hgt.suggest=&pix=800&Submit=submit,ZFP-31,ZNF31	NM_145238	6310	KOX29
5237	chr1	33710313	33710370	1.3385	1	Primary Transcript	+	33710818	33734582	-448	-12360	7579	ZSCAN20	996600	zinc finger and SCAN domain containing 20	ZNF360,http://genome.ucsc.edu/cgi-bin/hgTracks?hgsid=167433603&clade=mammal&org=Human&db=hg18&position=chr1%3A33710818-33734582&hgt.suggest=&pix=800&Submit=submit,ZFP-31,ZNF31	NM_145238	6310	KOX29
5238	chr1	34096726	34096789	1.1609	1	Primary Transcript	-	33752195	34404030	0	-18648	114784	CSMD2	996600	CUB and Sushi multiple domains 2	dJ947L8.1,dJ1007G16.1,dJ1007G16.2,http://genome.ucsc.edu/cgi-bin/hgTracks?hgsid=167433603&clade=mammal&org=Human&db=hg18&position=chr1%3A33752195-34404030&hgt.suggest=&pix=800&Submit=submit	NM_052896	17388	KIAA1884
5239	chr1	34099994	34100043	1.0898	1	Primary Transcript	-	33752195	34404030	0	-21904	114784	CSMD2	996600	CUB and Sushi multiple domains 2	dJ947L8.1,dJ1007G16.1,dJ1007G16.2,http://genome.ucsc.edu/cgi-bin/hgTracks?hgsid=167433603&clade=mammal&org=Human&db=hg18&position=chr1%3A33752195-34404030&hgt.suggest=&pix=800&Submit=submit	NM_052896	17388	KIAA1884
5240	chr1	34100786	34100835	-2.1729	1	Primary Transcript	-	33752195	34404030	0	-22696	114784	CSMD2	996600	CUB and Sushi multiple domains 2	dJ947L8.1,dJ1007G16.1,dJ1007G16.2,http://genome.ucsc.edu/cgi-bin/hgTracks?hgsid=167433603&clade=mammal&org=Human&db=hg18&position=chr1%3A33752195-34404030&hgt.suggest=&pix=800&Submit=submit	NM_052896	17388	KIAA1884
5241	chr1	34100902	34100951	-1.2976	1	Primary Transcript	-	33752195	34404030	0	-22816	114784	CSMD2	996600	CUB and Sushi multiple domains 2	dJ947L8.1,dJ1007G16.1,dJ1007G16.2,http://genome.ucsc.edu/cgi-bin/hgTracks?hgsid=167433603&clade=mammal&org=Human&db=hg18&position=chr1%3A33752195-34404030&hgt.suggest=&pix=800&Submit=submit	NM_052896	17388	KIAA1884
5242	chr1	34101098	34101148	-2.0057	1	Primary Transcript	-	33752195	34404030	0	-23008	114784	CSMD2	996600	CUB and Sushi multiple domains 2	dJ947L8.1,dJ1007G16.1,dJ1007G16.2,http://genome.ucsc.edu/cgi-bin/hgTracks?hgsid=167433603&clade=mammal&org=Human&db=hg18&position=chr1%3A33752195-34404030&hgt.suggest=&pix=800&Submit=submit	NM_052896	17388	KIAA1884
5243	chr1	35028970	35029019	0.9529	1	Primary Transcript	+	35031185	35033935	-2166	-3568	2701	GJA4	996600	gap junction protein, alpha 4, 37kDa	http://genome.ucsc.edu/cgi-bin/hgTracks?hgsid=167433603&clade=mammal&org=Human&db=hg18&position=chr1%3A35031185-35033935&hgt.suggest=&pix=800&Submit=submit	NM_002060	12382	CX37
5244	chr1	35029160	35029209	1.0052	1	Primary Transcript	+	35031185	35033935	-1976	-3376	2701	GJA4	996600	gap junction protein, alpha 4, 37kDa	http://genome.ucsc.edu/cgi-bin/hgTracks?hgsid=167433603&clade=mammal&org=Human&db=hg18&position=chr1%3A35031185-35033935&hgt.suggest=&pix=800&Submit=submit	NM_002060	12382	CX37
5245	chr1	35269547	35269596	-0.9152	1	Primary Transcript	-	35224353	35270156	0	-22316	9204	ZMYM6	996600	zinc finger, MYM-type 6	http://genome.ucsc.edu/cgi-bin/hgTracks?hgsid=167433603&clade=mammal&org=Human&db=hg18&position=chr1%3A35224353-35270156&hgt.suggest=&pix=800&Submit=submit,MYM,ZNF198L4,ZNF258	NM_007167	19847	Buster2
5246	chr1	35270056	35270105	-1.158	1	Primary Transcript	-	35224353	35270156	0	-22824	9204	ZMYM6	996600	zinc finger, MYM-type 6	http://genome.ucsc.edu/cgi-bin/hgTracks?hgsid=167433603&clade=mammal&org=Human&db=hg18&position=chr1%3A35224353-35270156&hgt.suggest=&pix=800&Submit=submit,MYM,ZNF198L4,ZNF258	NM_007167	19847	Buster2
5247	chr1	35879571	35879620	-1.3914	1	Primary Transcript	-	35841325	35879730	0	-19068	5690	PSMB2	996600	proteasome (prosome, macropain) subunit, beta type, 2	MGC126885,MGC104215,http://genome.ucsc.edu/cgi-bin/hgTracks?hgsid=167433603&clade=mammal&org=Human&db=hg18&position=chr1%3A35841325-35879730&hgt.suggest=&pix=800&Submit=submit	NM_002794	26219	HC7-I
5248	chr1	35880565	35880626	-2.1652	1	Primary Transcript	-	35841325	35879730	-835	-20064	5690	PSMB2	996600	proteasome (prosome, macropain) subunit, beta type, 2	MGC126885,MGC104215,http://genome.ucsc.edu/cgi-bin/hgTracks?hgsid=167433603&clade=mammal&org=Human&db=hg18&position=chr1%3A35841325-35879730&hgt.suggest=&pix=800&Submit=submit	NM_002794	26219	HC7-I
5249	chr1	35880645	35880698	-1.1726	1	Primary Transcript	-	35841325	35879730	-915	-20144	5690	PSMB2	996600	proteasome (prosome, macropain) subunit, beta type, 2	MGC126885,MGC104215,http://genome.ucsc.edu/cgi-bin/hgTracks?hgsid=167433603&clade=mammal&org=Human&db=hg18&position=chr1%3A35841325-35879730&hgt.suggest=&pix=800&Submit=submit	NM_002794	26219	HC7-I
5250	chr1	35881144	35881194	-1.0068	1	Primary Transcript	-	35841325	35879730	-1414	-20640	5690	PSMB2	996600	proteasome (prosome, macropain) subunit, beta type, 2	MGC126885,MGC104215,http://genome.ucsc.edu/cgi-bin/hgTracks?hgsid=167433603&clade=mammal&org=Human&db=hg18&position=chr1%3A35841325-35879730&hgt.suggest=&pix=800&Submit=submit	NM_002794	26219	HC7-I
5251	chr1	36167422	36167483	-1.1808	1	Primary Transcript	+	36169358	36294650	-1875	-64548	192669	EIF2C3	996600	eukaryotic translation initiation factor 2C, 3	FLJ12765,http://genome.ucsc.edu/cgi-bin/hgTracks?hgsid=167433603&clade=mammal&org=Human&db=hg18&position=chr1%3A36169358-36294650&hgt.suggest=&pix=800&Submit=submit,MGC86946	NM_024852	2027	2003-08-01
5252	chr1	36167524	36167586	-0.9168	1	Primary Transcript	+	36169358	36294650	-1772	-64452	192669	EIF2C3	996600	eukaryotic translation initiation factor 2C, 3	FLJ12765,http://genome.ucsc.edu/cgi-bin/hgTracks?hgsid=167433603&clade=mammal&org=Human&db=hg18&position=chr1%3A36169358-36294650&hgt.suggest=&pix=800&Submit=submit,MGC86946	NM_024852	2027	2003-08-01
5253	chr1	36388846	36388897	-0.9129	1	Primary Transcript	-	36374759	36387654	-1192	-7664	27095	TRAPPC3	996600	trafficking protein particle complex 3	http://genome.ucsc.edu/cgi-bin/hgTracks?hgsid=167433603&clade=mammal&org=Human&db=hg18&position=chr1%3A36374759-36387654&hgt.suggest=&pix=800&Submit=submit	NM_014408	14168	BET3
5254	chr1	36624963	36625012	-0.9986	1	Primary Transcript	-	36577811	36624072	-891	-24044	83931	STK40	996600	serine/threonine kinase 40	http://genome.ucsc.edu/cgi-bin/hgTracks?hgsid=167433603&clade=mammal&org=Human&db=hg18&position=chr1%3A36577811-36624072&hgt.suggest=&pix=800&Submit=submit,SgK495,RP11-268J15.4,SHIK	NM_032017	7964	MGC4796
5255	chr1	36625563	36625612	-1.1997	1	Primary Transcript	-	36577811	36624072	-1491	-24644	83931	STK40	996600	serine/threonine kinase 40	http://genome.ucsc.edu/cgi-bin/hgTracks?hgsid=167433603&clade=mammal&org=Human&db=hg18&position=chr1%3A36577811-36624072&hgt.suggest=&pix=800&Submit=submit,SgK495,RP11-268J15.4,SHIK	NM_032017	7964	MGC4796
5256	chr1	36625679	36625728	-1.4752	1	Primary Transcript	-	36577811	36624072	-1607	-24760	83931	STK40	996600	serine/threonine kinase 40	http://genome.ucsc.edu/cgi-bin/hgTracks?hgsid=167433603&clade=mammal&org=Human&db=hg18&position=chr1%3A36577811-36624072&hgt.suggest=&pix=800&Submit=submit,SgK495,RP11-268J15.4,SHIK	NM_032017	7964	MGC4796
5257	chr1	37794692	37794750	1.1336	1	Primary Transcript	+	37795106	37805045	-356	-5352	7802	DNALI1	996600	dynein, axonemal, light intermediate chain 1	hp28,dJ423B22.5,http://genome.ucsc.edu/cgi-bin/hgTracks?hgsid=167433603&clade=mammal&org=Human&db=hg18&position=chr1%3A37795106-37805045&hgt.suggest=&pix=800&Submit=submit	NM_003462	14182	P28
5258	chr1	37928831	37928880	-1.1802	1	Primary Transcript	-	37919828	37928779	-52	-4552	54955	C1orf109	996600	chromosome 1 open reading frame 109	http://genome.ucsc.edu/cgi-bin/hgTracks?hgsid=167433603&clade=mammal&org=Human&db=hg18&position=chr1%3A37919828-37928779&hgt.suggest=&pix=800&Submit=submit	NM_017850	14185	FLJ20508
5259	chr1	38044044	38044093	1.1961	1	Primary Transcript	-	38041200	38046452	0	-244	79693	YRDC	996600	yrdC domain containing (E. coli)	FLJ26165,FLJ23476,SUA5,IRIP,http://genome.ucsc.edu/cgi-bin/hgTracks?hgsid=167433603&clade=mammal&org=Human&db=hg18&position=chr1%3A38041200-38046452&hgt.suggest=&pix=800&Submit=submit,RP11-109P14.4	NM_024640	5566	DRIP3
5260	chr1	38045143	38045192	1.3366	1	Primary Transcript	-	38041200	38046452	0	-1344	79693	YRDC	996600	yrdC domain containing (E. coli)	FLJ26165,FLJ23476,SUA5,IRIP,http://genome.ucsc.edu/cgi-bin/hgTracks?hgsid=167433603&clade=mammal&org=Human&db=hg18&position=chr1%3A38041200-38046452&hgt.suggest=&pix=800&Submit=submit,RP11-109P14.4	NM_024640	5566	DRIP3
5261	chr1	38046836	38046885	0.9412	1	Primary Transcript	+	38046059	38047713	0	-28	127687	C1orf122	996600	chromosome 1 open reading frame 122	http://genome.ucsc.edu/cgi-bin/hgTracks?hgsid=167433603&clade=mammal&org=Human&db=hg18&position=chr1%3A38046059-38047713&hgt.suggest=&pix=800&Submit=submit,FLJ23476,FLJ45459	NM_001142726	2925	ALAESM
5262	chr1	38098094	38098143	-1.0379	1	Primary Transcript	-	38047825	38097879	-215	-25268	4520	MTF1	996600	metal-regulatory transcription factor 1	MTF-1,ZRF,http://genome.ucsc.edu/cgi-bin/hgTracks?hgsid=167433603&clade=mammal&org=Human&db=hg18&position=chr1%3A38047825-38097879&hgt.suggest=&pix=800&Submit=submit	NM_005955	393	MGC23036
5263	chr1	38186605	38186660	-1.5839	1	Primary Transcript	-	38098955	38185316	-1289	-44496	3633	INPP5B	996600	inositol polyphosphate-5-phosphatase, 75kDa	MGC71303,MGC65156,http://genome.ucsc.edu/cgi-bin/hgTracks?hgsid=167433603&clade=mammal&org=Human&db=hg18&position=chr1%3A38098955-38185316&hgt.suggest=&pix=800&Submit=submit	NM_005540	18225	5PTase
5264	chr1	38186691	38186747	-1.7868	1	Primary Transcript	-	38098955	38185316	-1375	-44584	3633	INPP5B	996600	inositol polyphosphate-5-phosphatase, 75kDa	MGC71303,MGC65156,http://genome.ucsc.edu/cgi-bin/hgTracks?hgsid=167433603&clade=mammal&org=Human&db=hg18&position=chr1%3A38098955-38185316&hgt.suggest=&pix=800&Submit=submit	NM_005540	18225	5PTase
5265	chr1	38186883	38186932	-0.9325	1	Primary Transcript	-	38098955	38185316	-1567	-44772	3633	INPP5B	996600	inositol polyphosphate-5-phosphatase, 75kDa	MGC71303,MGC65156,http://genome.ucsc.edu/cgi-bin/hgTracks?hgsid=167433603&clade=mammal&org=Human&db=hg18&position=chr1%3A38098955-38185316&hgt.suggest=&pix=800&Submit=submit	NM_005540	18225	5PTase
5266	chr1	38244745	38244795	1.2214	1	Primary Transcript	-	38235028	38243821	-924	-5344	2275	FHL3	996600	four and a half LIM domains 3	http://genome.ucsc.edu/cgi-bin/hgTracks?hgsid=167433603&clade=mammal&org=Human&db=hg18&position=chr1%3A38235028-38243821&hgt.suggest=&pix=800&Submit=submit,MGC8696,SLIM2,MGC23614	NM_004468	14195	MGC19547
5267	chr1	39112052	39112110	-0.9682	1	Primary Transcript	-	39112325	39119876	215	4020	81025	GJA9	996600	gap junction protein, alpha 9, 59kDa	http://genome.ucsc.edu/cgi-bin/hgTracks?hgsid=167433603&clade=mammal&org=Human&db=hg18&position=chr1%3A39112325-39119876&hgt.suggest=&pix=800&Submit=submit,GJA10,MGC50985,CX59	NM_030772	17260	CX58
5268	chr1	39179436	39179486	-1.0251	1	Primary Transcript	-	39124065	39180043	0	-27408	54933	RHBDL2	996600	rhomboid, veinlet-like 2 (Drosophila)	RRP2,http://genome.ucsc.edu/cgi-bin/hgTracks?hgsid=167433603&clade=mammal&org=Human&db=hg18&position=chr1%3A39124065-39180043&hgt.suggest=&pix=800&Submit=submit	NM_017821	1984	MGC16997
5269	chr1	39180350	39180399	-1.7095	1	Primary Transcript	-	39124065	39180043	-307	-28320	54933	RHBDL2	996600	rhomboid, veinlet-like 2 (Drosophila)	RRP2,http://genome.ucsc.edu/cgi-bin/hgTracks?hgsid=167433603&clade=mammal&org=Human&db=hg18&position=chr1%3A39124065-39180043&hgt.suggest=&pix=800&Submit=submit	NM_017821	1984	MGC16997
5270	chr1	39180434	39180483	-2.1887	1	Primary Transcript	-	39124065	39180043	-391	-28400	54933	RHBDL2	996600	rhomboid, veinlet-like 2 (Drosophila)	RRP2,http://genome.ucsc.edu/cgi-bin/hgTracks?hgsid=167433603&clade=mammal&org=Human&db=hg18&position=chr1%3A39124065-39180043&hgt.suggest=&pix=800&Submit=submit	NM_017821	1984	MGC16997
5271	chr1	39181922	39181971	0.927	1	Primary Transcript	-	39124065	39180043	-1879	-29888	54933	RHBDL2	996600	rhomboid, veinlet-like 2 (Drosophila)	RRP2,http://genome.ucsc.edu/cgi-bin/hgTracks?hgsid=167433603&clade=mammal&org=Human&db=hg18&position=chr1%3A39124065-39180043&hgt.suggest=&pix=800&Submit=submit	NM_017821	1984	MGC16997
5272	chr1	39228476	39228539	-0.9143	1	Primary Transcript	+	39229502	39244322	-963	-8404	79647	AKIRIN1	996600	akirin 1	RP11-781D11.2,http://genome.ucsc.edu/cgi-bin/hgTracks?hgsid=167433603&clade=mammal&org=Human&db=hg18&position=chr1%3A39229502-39244322&hgt.suggest=&pix=800&Submit=submit,FLJ12666,STRF2	NM_001136275	1027	C1orf108
5273	chr1	39797648	39797697	1.1464	1	Primary Transcript	-	39760538	39797957	0	-18424	728448	PPIEL	996600	peptidylprolyl isomerase E-like (pseudogene)	FLJ36340,http://genome.ucsc.edu/cgi-bin/hgTracks?hgsid=167433603&clade=mammal&org=Human&db=hg18&position=chr1%3A39760538-39797957&hgt.suggest=&pix=800&Submit=submit	NR_003929	28305	FLJ35287
5274	chr1	39807938	39807994	0.9861	1	Primary Transcript	-	39799071	39815108	0	-876	8761	PABPC4	996600	poly(A) binding protein, cytoplasmic 4 (inducible form)	APP1,iPABP,http://genome.ucsc.edu/cgi-bin/hgTracks?hgsid=167433603&clade=mammal&org=Human&db=hg18&position=chr1%3A39799071-39815108&hgt.suggest=&pix=800&Submit=submit,FLJ43938,PABP4	NM_003819	449	APP-1
5275	chr1	39929271	39929320	1.2043	1	Primary Transcript	-	39917231	39929676	0	-5840	51440	HPCAL4	996600	hippocalcin like 4	http://genome.ucsc.edu/cgi-bin/hgTracks?hgsid=167433603&clade=mammal&org=Human&db=hg18&position=chr1%3A39917231-39929676&hgt.suggest=&pix=800&Submit=submit,HLP4	NM_016257	4103	DKFZp761G122
5276	chr1	40010955	40011004	-1.1312	2	Primary Transcript	-	39996489	40027120	0	824	656	BMP8B	996600	bone morphogenetic protein 8b	OP2,MGC131757,http://genome.ucsc.edu/cgi-bin/hgTracks?hgsid=167433603&clade=mammal&org=Human&db=hg18&position=chr1%3A39996489-40027120&hgt.suggest=&pix=800&Submit=submit	NM_001720	24558	BMP8
5277	chr1	40121358	40121412	-1.0688	1	Primary Transcript	-	40079292	40121764	0	-20856	54802	TRIT1	996600	tRNA isopentenyltransferase 1	MGC149242,IPT,MGC149243,http://genome.ucsc.edu/cgi-bin/hgTracks?hgsid=167433603&clade=mammal&org=Human&db=hg18&position=chr1%3A40079292-40121764&hgt.suggest=&pix=800&Submit=submit,MOD5	NM_017646	18845	FLJ20061
5278	chr1	40190941	40190991	0.9304	1	Primary Transcript	+	40193370	40208214	-2379	-9824	84879	MFSD2A	996600	major facilitator superfamily domain containing 2A	FLJ35904,MFSD2,http://genome.ucsc.edu/cgi-bin/hgTracks?hgsid=167433603&clade=mammal&org=Human&db=hg18&position=chr1%3A40193370-40208214&hgt.suggest=&pix=800&Submit=submit	NM_001136493	5030	FLJ14490
5279	chr1	40277926	40277980	-1.2449	1	Primary Transcript	+	40278841	40310908	-861	-16920	10487	CAP1	996600	CAP, adenylate cyclase-associated protein 1 (yeast)	http://genome.ucsc.edu/cgi-bin/hgTracks?hgsid=167433603&clade=mammal&org=Human&db=hg18&position=chr1%3A40278841-40310908&hgt.suggest=&pix=800&Submit=submit,CAP1-PEN	NM_006367	4688	CAP
5280	chr1	40279426	40279477	-1.6779	1	Primary Transcript	+	40278841	40310908	0	-15424	10487	CAP1	996600	CAP, adenylate cyclase-associated protein 1 (yeast)	http://genome.ucsc.edu/cgi-bin/hgTracks?hgsid=167433603&clade=mammal&org=Human&db=hg18&position=chr1%3A40278841-40310908&hgt.suggest=&pix=800&Submit=submit,CAP1-PEN	NM_006367	4688	CAP
5281	chr1	40496403	40496452	-0.9922	1	Primary Transcript	+	40496319	40532443	0	-17956	10269	ZMPSTE24	996600	zinc metallopeptidase (STE24 homolog, S. cerevisiae)	http://genome.ucsc.edu/cgi-bin/hgTracks?hgsid=167433603&clade=mammal&org=Human&db=hg18&position=chr1%3A40496319-40532443&hgt.suggest=&pix=800&Submit=submit,STE24,HGPS,Ste24p,PRO1,FLJ14968,FACE1	NM_005857	26692	FACE-1
5282	chr1	40687551	40687609	0.9679	1	Primary Transcript	+	40688365	40701939	-756	-7572	65243	ZNF643	996600	zinc finger protein 643	http://genome.ucsc.edu/cgi-bin/hgTracks?hgsid=167433603&clade=mammal&org=Human&db=hg18&position=chr1%3A40688365-40701939&hgt.suggest=&pix=800&Submit=submit,RP11-656D10.1	NM_023070	14233	FLJ34293
5283	chr1	40769772	40769821	-1.3661	1	Primary Transcript	+	40769819	40786426	0	-8324	127396	ZNF684	996600	zinc finger protein 684	http://genome.ucsc.edu/cgi-bin/hgTracks?hgsid=167433603&clade=mammal&org=Human&db=hg18&position=chr1%3A40769819-40786426&hgt.suggest=&pix=800&Submit=submit	NM_152373	14235	MGC27466
5284	chr1	40769878	40769927	-3.2361	1	Primary Transcript	+	40769819	40786426	0	-8216	127396	ZNF684	996600	zinc finger protein 684	http://genome.ucsc.edu/cgi-bin/hgTracks?hgsid=167433603&clade=mammal&org=Human&db=hg18&position=chr1%3A40769819-40786426&hgt.suggest=&pix=800&Submit=submit	NM_152373	14235	MGC27466
5285	chr1	40769970	40770019	-0.9142	1	Primary Transcript	+	40769819	40786426	0	-8128	127396	ZNF684	996600	zinc finger protein 684	http://genome.ucsc.edu/cgi-bin/hgTracks?hgsid=167433603&clade=mammal&org=Human&db=hg18&position=chr1%3A40769819-40786426&hgt.suggest=&pix=800&Submit=submit	NM_152373	14235	MGC27466
5286	chr1	40770074	40770123	-1.9947	1	Primary Transcript	+	40769819	40786426	0	-8024	127396	ZNF684	996600	zinc finger protein 684	http://genome.ucsc.edu/cgi-bin/hgTracks?hgsid=167433603&clade=mammal&org=Human&db=hg18&position=chr1%3A40769819-40786426&hgt.suggest=&pix=800&Submit=submit	NM_152373	14235	MGC27466
5287	chr1	40770154	40770203	-1.0626	1	Primary Transcript	+	40769819	40786426	0	-7944	127396	ZNF684	996600	zinc finger protein 684	http://genome.ucsc.edu/cgi-bin/hgTracks?hgsid=167433603&clade=mammal&org=Human&db=hg18&position=chr1%3A40769819-40786426&hgt.suggest=&pix=800&Submit=submit	NM_152373	14235	MGC27466
5288	chr1	40770274	40770324	-1.4714	1	Primary Transcript	+	40769819	40786426	0	-7824	127396	ZNF684	996600	zinc finger protein 684	http://genome.ucsc.edu/cgi-bin/hgTracks?hgsid=167433603&clade=mammal&org=Human&db=hg18&position=chr1%3A40769819-40786426&hgt.suggest=&pix=800&Submit=submit	NM_152373	14235	MGC27466
5289	chr1	41217903	41217952	-0.9188	1	Primary Transcript	+	41217593	41250822	0	-16280	1503	CTPS	996600	CTP synthase	http://genome.ucsc.edu/cgi-bin/hgTracks?hgsid=167433603&clade=mammal&org=Human&db=hg18&position=chr1%3A41217593-41250822&hgt.suggest=&pix=800&Submit=submit	NM_001905	16863	-
5290	chr1	42157707	42157767	1.0128	1	Primary Transcript	-	41748270	42157083	-624	-205056	59269	HIVEP3	996600	human immunodeficiency virus type I enhancer binding protein 3	ZAS3,Schnurri-3,KRC,ZNF40C,SHN3,KBP1,http://genome.ucsc.edu/cgi-bin/hgTracks?hgsid=167433603&clade=mammal&org=Human&db=hg18&position=chr1%3A41748270-42157083&hgt.suggest=&pix=800&Submit=submit,KIAA1555,KBP-1	NM_024503	1427	FLJ16752
5291	chr1	42389456	42389505	1.994	1	Primary Transcript	+	42391678	42394082	-2173	-3400	2981	GUCA2B	996600	guanylate cyclase activator 2B (uroguanylin)	http://genome.ucsc.edu/cgi-bin/hgTracks?hgsid=167433603&clade=mammal&org=Human&db=hg18&position=chr1%3A42391678-42394082&hgt.suggest=&pix=800&Submit=submit,UGN	NM_007102	23614	GCAP-II
5292	chr1	42389560	42389609	1.1476	1	Primary Transcript	+	42391678	42394082	-2069	-3296	2981	GUCA2B	996600	guanylate cyclase activator 2B (uroguanylin)	http://genome.ucsc.edu/cgi-bin/hgTracks?hgsid=167433603&clade=mammal&org=Human&db=hg18&position=chr1%3A42391678-42394082&hgt.suggest=&pix=800&Submit=submit,UGN	NM_007102	23614	GCAP-II
5293	chr1	42390170	42390231	-2.2416	1	Primary Transcript	+	42391678	42394082	-1447	-2680	2981	GUCA2B	996600	guanylate cyclase activator 2B (uroguanylin)	http://genome.ucsc.edu/cgi-bin/hgTracks?hgsid=167433603&clade=mammal&org=Human&db=hg18&position=chr1%3A42391678-42394082&hgt.suggest=&pix=800&Submit=submit,UGN	NM_007102	23614	GCAP-II
5294	chr1	42403972	42404021	-2.3124	1	Primary Transcript	-	42400948	42402982	-990	-2028	2980	GUCA2A	996600	guanylate cyclase activator 2A (guanylin)	STARA,GUCA2,http://genome.ucsc.edu/cgi-bin/hgTracks?hgsid=167433603&clade=mammal&org=Human&db=hg18&position=chr1%3A42400948-42402982&hgt.suggest=&pix=800&Submit=submit	NM_033553	14245	GUANYLIN
5295	chr1	42404958	42405007	1.3322	1	Primary Transcript	-	42400948	42402982	-1976	-3016	2980	GUCA2A	996600	guanylate cyclase activator 2A (guanylin)	STARA,GUCA2,http://genome.ucsc.edu/cgi-bin/hgTracks?hgsid=167433603&clade=mammal&org=Human&db=hg18&position=chr1%3A42400948-42402982&hgt.suggest=&pix=800&Submit=submit	NM_033553	14245	GUANYLIN
5296	chr1	42405324	42405373	1.173	4	Primary Transcript	-	42400948	42402982	-2342	-3380	2980	GUCA2A	996600	guanylate cyclase activator 2A (guanylin)	STARA,GUCA2,http://genome.ucsc.edu/cgi-bin/hgTracks?hgsid=167433603&clade=mammal&org=Human&db=hg18&position=chr1%3A42400948-42402982&hgt.suggest=&pix=800&Submit=submit	NM_033553	14245	GUANYLIN
5297	chr1	42574273	42574332	-1.2729	1	Primary Transcript	-	42414796	42573490	-783	-80160	22887	FOXJ3	996600	forkhead box J3	MGC176686,http://genome.ucsc.edu/cgi-bin/hgTracks?hgsid=167433603&clade=mammal&org=Human&db=hg18&position=chr1%3A42414796-42573490&hgt.suggest=&pix=800&Submit=submit	NM_014947	14246	MGC165036
5298	chr1	42574365	42574428	-2.5752	1	Primary Transcript	-	42414796	42573490	-875	-80252	22887	FOXJ3	996600	forkhead box J3	MGC176686,http://genome.ucsc.edu/cgi-bin/hgTracks?hgsid=167433603&clade=mammal&org=Human&db=hg18&position=chr1%3A42414796-42573490&hgt.suggest=&pix=800&Submit=submit	NM_014947	14246	MGC165036
5299	chr1	42574477	42574526	-2.0085	1	Primary Transcript	-	42414796	42573490	-987	-80360	22887	FOXJ3	996600	forkhead box J3	MGC176686,http://genome.ucsc.edu/cgi-bin/hgTracks?hgsid=167433603&clade=mammal&org=Human&db=hg18&position=chr1%3A42414796-42573490&hgt.suggest=&pix=800&Submit=submit	NM_014947	14246	MGC165036
5300	chr1	42574553	42574610	-1.6629	1	Primary Transcript	-	42414796	42573490	-1063	-80436	22887	FOXJ3	996600	forkhead box J3	MGC176686,http://genome.ucsc.edu/cgi-bin/hgTracks?hgsid=167433603&clade=mammal&org=Human&db=hg18&position=chr1%3A42414796-42573490&hgt.suggest=&pix=800&Submit=submit	NM_014947	14246	MGC165036
5301	chr1	42574665	42574722	-1.6983	1	Primary Transcript	-	42414796	42573490	-1175	-80548	22887	FOXJ3	996600	forkhead box J3	MGC176686,http://genome.ucsc.edu/cgi-bin/hgTracks?hgsid=167433603&clade=mammal&org=Human&db=hg18&position=chr1%3A42414796-42573490&hgt.suggest=&pix=800&Submit=submit	NM_014947	14246	MGC165036
5302	chr1	42574753	42574812	-1.6315	1	Primary Transcript	-	42414796	42573490	-1263	-80640	22887	FOXJ3	996600	forkhead box J3	MGC176686,http://genome.ucsc.edu/cgi-bin/hgTracks?hgsid=167433603&clade=mammal&org=Human&db=hg18&position=chr1%3A42414796-42573490&hgt.suggest=&pix=800&Submit=submit	NM_014947	14246	MGC165036
5303	chr1	42693120	42693176	1.002	1	Primary Transcript	-	42668589	42694525	0	-11592	84217	ZMYND12	996600	zinc finger, MYND-type containing 12	http://genome.ucsc.edu/cgi-bin/hgTracks?hgsid=167433603&clade=mammal&org=Human&db=hg18&position=chr1%3A42668589-42694525&hgt.suggest=&pix=800&Submit=submit	NM_001146192	25302	DKFZp434N2435
5304	chr1	42695820	42695869	1.1678	1	Primary Transcript	+	42694759	42698673	0	-872	79717	PPCS	996600	phosphopantothenoylcysteine synthetase	MGC117357,http://genome.ucsc.edu/cgi-bin/hgTracks?hgsid=167433603&clade=mammal&org=Human&db=hg18&position=chr1%3A42694759-42698673&hgt.suggest=&pix=800&Submit=submit,MGC138220	NM_001077447	3646	FLJ11838
5305	chr1	42895319	42895378	-1.0322	1	Primary Transcript	+	42896634	42915016	-1256	-10476	10465	PPIH	996600	peptidylprolyl isomerase H (cyclophilin H)	SnuCyp-20,MGC5016,USA-CYP,CYPH,http://genome.ucsc.edu/cgi-bin/hgTracks?hgsid=167433603&clade=mammal&org=Human&db=hg18&position=chr1%3A42896634-42915016&hgt.suggest=&pix=800&Submit=submit	NM_006347	19658	CYP-20
5306	chr1	42897116	42897165	1.0522	1	Primary Transcript	+	42896634	42915016	0	-8684	10465	PPIH	996600	peptidylprolyl isomerase H (cyclophilin H)	SnuCyp-20,MGC5016,USA-CYP,CYPH,http://genome.ucsc.edu/cgi-bin/hgTracks?hgsid=167433603&clade=mammal&org=Human&db=hg18&position=chr1%3A42896634-42915016&hgt.suggest=&pix=800&Submit=submit	NM_006347	19658	CYP-20
5307	chr1	43004379	43004428	-2.5759	1	Primary Transcript	-	42984592	43005342	0	-9436	64175	LEPRE1	996600	leucine proline-enriched proteoglycan (leprecan) 1	P3H1,OI8,MGC117314,http://genome.ucsc.edu/cgi-bin/hgTracks?hgsid=167433603&clade=mammal&org=Human&db=hg18&position=chr1%3A42984592-43005342&hgt.suggest=&pix=800&Submit=submit	NM_022356	2083	GROS1
5308	chr1	43063602	43063652	1.3663	1	Primary Transcript	+	43055362	43083247	0	-5680	114625	ERMAP	996600	erythroblast membrane-associated protein (Scianna blood group)	SC,PRO2801,http://genome.ucsc.edu/cgi-bin/hgTracks?hgsid=167433603&clade=mammal&org=Human&db=hg18&position=chr1%3A43055362-43083247&hgt.suggest=&pix=800&Submit=submit,RD,MGC118812,MGC118813,MGC118811	NM_001017922	4613	MGC118810
5309	chr1	43385052	43385103	1.1388	1	Primary Transcript	+	43386180	43394654	-1077	-5336	440585	FAM183A	996600	family with sequence similarity 183, member A	http://genome.ucsc.edu/cgi-bin/hgTracks?hgsid=167433603&clade=mammal&org=Human&db=hg18&position=chr1%3A43386180-43394654&hgt.suggest=&pix=800&Submit=submit	NM_001101376	1582	-
5310	chr1	43409570	43409626	1.359	1	Primary Transcript	-	43402441	43410518	0	-3116	10969	EBNA1BP2	996600	EBNA1 binding protein 2	NOBP,P40,http://genome.ucsc.edu/cgi-bin/hgTracks?hgsid=167433603&clade=mammal&org=Human&db=hg18&position=chr1%3A43402441-43410518&hgt.suggest=&pix=800&Submit=submit	NM_006824	20434	EBP2
5311	chr1	43575068	43575117	1.017	2	Primary Transcript	+	43576061	43592722	-944	-9300	4352	MPL	996600	myeloproliferative leukemia virus oncogene	MPLV,CD110,TPOR,http://genome.ucsc.edu/cgi-bin/hgTracks?hgsid=167433603&clade=mammal&org=Human&db=hg18&position=chr1%3A43576061-43592722&hgt.suggest=&pix=800&Submit=submit	NM_005373	19075	C-MPL
5312	chr1	43607007	43607056	1.102	1	Primary Transcript	-	43601658	43606286	-721	-3060	64834	ELOVL1	996600	elongation of very long chain fatty acids (FEN1/Elo2, SUR4/Elo3, yeast)-like 1	http://genome.ucsc.edu/cgi-bin/hgTracks?hgsid=167433603&clade=mammal&org=Human&db=hg18&position=chr1%3A43601658-43606286&hgt.suggest=&pix=800&Submit=submit	NM_022821	14267	Ssc1
5313	chr1	43608651	43608707	1.0872	1	Primary Transcript	-	43601658	43606286	-2365	-4708	64834	ELOVL1	996600	elongation of very long chain fatty acids (FEN1/Elo2, SUR4/Elo3, yeast)-like 1	http://genome.ucsc.edu/cgi-bin/hgTracks?hgsid=167433603&clade=mammal&org=Human&db=hg18&position=chr1%3A43601658-43606286&hgt.suggest=&pix=800&Submit=submit	NM_022821	14267	Ssc1
5314	chr1	43659044	43659093	1.8375	1	Primary Transcript	+	43661383	43690891	-2290	-17068	23334	KIAA0467	996600	KIAA0467	http://genome.ucsc.edu/cgi-bin/hgTracks?hgsid=167433603&clade=mammal&org=Human&db=hg18&position=chr1%3A43661383-43690891&hgt.suggest=&pix=800&Submit=submit,FLJ10387,RP11-506B15.3,FLJ23425	NM_015284	14272	FLJ00408
5315	chr1	43659168	43659217	3.6023	1	Primary Transcript	+	43661383	43690891	-2166	-16944	23334	KIAA0467	996600	KIAA0467	http://genome.ucsc.edu/cgi-bin/hgTracks?hgsid=167433603&clade=mammal&org=Human&db=hg18&position=chr1%3A43661383-43690891&hgt.suggest=&pix=800&Submit=submit,FLJ10387,RP11-506B15.3,FLJ23425	NM_015284	14272	FLJ00408
5316	chr1	43659250	43659299	1.0838	1	Primary Transcript	+	43661383	43690891	-2084	-16864	23334	KIAA0467	996600	KIAA0467	http://genome.ucsc.edu/cgi-bin/hgTracks?hgsid=167433603&clade=mammal&org=Human&db=hg18&position=chr1%3A43661383-43690891&hgt.suggest=&pix=800&Submit=submit,FLJ10387,RP11-506B15.3,FLJ23425	NM_015284	14272	FLJ00408
5317	chr1	43659568	43659617	1.7148	1	Primary Transcript	+	43661383	43690891	-1766	-16544	23334	KIAA0467	996600	KIAA0467	http://genome.ucsc.edu/cgi-bin/hgTracks?hgsid=167433603&clade=mammal&org=Human&db=hg18&position=chr1%3A43661383-43690891&hgt.suggest=&pix=800&Submit=submit,FLJ10387,RP11-506B15.3,FLJ23425	NM_015284	14272	FLJ00408
5318	chr1	43692586	43692644	-1.3484	1	Primary Transcript	-	43689415	43692505	-81	-1656	81888	HYI	996600	hydroxypyruvate isomerase (putative)	http://genome.ucsc.edu/cgi-bin/hgTracks?hgsid=167433603&clade=mammal&org=Human&db=hg18&position=chr1%3A43689415-43692505&hgt.suggest=&pix=800&Submit=submit,MGC20767	NM_031207	1426	HT036
5319	chr1	43692770	43692822	-0.944	1	Primary Transcript	-	43689415	43692505	-265	-1836	81888	HYI	996600	hydroxypyruvate isomerase (putative)	http://genome.ucsc.edu/cgi-bin/hgTracks?hgsid=167433603&clade=mammal&org=Human&db=hg18&position=chr1%3A43689415-43692505&hgt.suggest=&pix=800&Submit=submit,MGC20767	NM_031207	1426	HT036
5320	chr1	44169457	44169506	0.9257	1	Primary Transcript	+	43945804	44169418	39	111872	6487	ST3GAL3	996600	ST3 beta-galactoside alpha-2,3-sialyltransferase 3	ST3N,ST3GalIII,http://genome.ucsc.edu/cgi-bin/hgTracks?hgsid=167433603&clade=mammal&org=Human&db=hg18&position=chr1%3A43945804-44169418&hgt.suggest=&pix=800&Submit=submit,ST3GALII	NM_174965	2381	SIAT6
5321	chr1	44183237	44183286	-0.951	1	Primary Transcript	+	44185064	44206280	-1778	-12408	9670	IPO13	996600	importin 13	http://genome.ucsc.edu/cgi-bin/hgTracks?hgsid=167433603&clade=mammal&org=Human&db=hg18&position=chr1%3A44185064-44206280&hgt.suggest=&pix=800&Submit=submit,RANBP13,LGL2,KIAA0724,KAP13	NM_014652	10873	IMP13
5322	chr1	44183924	44183973	1.0072	1	Primary Transcript	+	44185064	44206280	-1091	-11724	9670	IPO13	996600	importin 13	http://genome.ucsc.edu/cgi-bin/hgTracks?hgsid=167433603&clade=mammal&org=Human&db=hg18&position=chr1%3A44185064-44206280&hgt.suggest=&pix=800&Submit=submit,RANBP13,LGL2,KIAA0724,KAP13	NM_014652	10873	IMP13
5323	chr1	44206300	44206349	0.9512	1	Primary Transcript	+	44185064	44206280	20	10652	9670	IPO13	996600	importin 13	http://genome.ucsc.edu/cgi-bin/hgTracks?hgsid=167433603&clade=mammal&org=Human&db=hg18&position=chr1%3A44185064-44206280&hgt.suggest=&pix=800&Submit=submit,RANBP13,LGL2,KIAA0724,KAP13	NM_014652	10873	IMP13
5324	chr1	44212049	44212098	1.0191	1	Primary Transcript	+	44208239	44211630	419	2136	1802	DPH2	996600	DPH2 homolog (S. cerevisiae)	http://genome.ucsc.edu/cgi-bin/hgTracks?hgsid=167433603&clade=mammal&org=Human&db=hg18&position=chr1%3A44208239-44211630&hgt.suggest=&pix=800&Submit=submit	NM_001039589	288	DPH2L2
5325	chr1	44230381	44230430	-1.0899	1	Primary Transcript	+	44229866	44234785	0	-1916	149473	CCDC24	996600	coiled-coil domain containing 24	RP5-1198O20.2,http://genome.ucsc.edu/cgi-bin/hgTracks?hgsid=167433603&clade=mammal&org=Human&db=hg18&position=chr1%3A44229866-44234785&hgt.suggest=&pix=800&Submit=submit	NM_152499	14299	MGC45441
5326	chr1	44356543	44356592	1.1575	1	Primary Transcript	+	44357108	44373396	-516	-8684	128209	KLF17	996600	Kruppel-like factor 17	Zfp393,http://genome.ucsc.edu/cgi-bin/hgTracks?hgsid=167433603&clade=mammal&org=Human&db=hg18&position=chr1%3A44357108-44373396&hgt.suggest=&pix=800&Submit=submit,ZNF393	NM_173484	14303	FLJ40160
5327	chr1	44356619	44356668	1.2513	1	Primary Transcript	+	44357108	44373396	-440	-8608	128209	KLF17	996600	Kruppel-like factor 17	Zfp393,http://genome.ucsc.edu/cgi-bin/hgTracks?hgsid=167433603&clade=mammal&org=Human&db=hg18&position=chr1%3A44357108-44373396&hgt.suggest=&pix=800&Submit=submit,ZNF393	NM_173484	14303	FLJ40160
5328	chr1	44594316	44594365	1.466	1	Primary Transcript	-	44459328	44593526	-790	-67912	79033	ERI3	996600	ERI1 exoribonuclease family member 3	PRNPIP,PINT1,MGC2683,http://genome.ucsc.edu/cgi-bin/hgTracks?hgsid=167433603&clade=mammal&org=Human&db=hg18&position=chr1%3A44459328-44593526&hgt.suggest=&pix=800&Submit=submit	NM_024066	339	FLJ22943
5329	chr1	44594436	44594485	1.5476	1	Primary Transcript	-	44459328	44593526	-910	-68032	79033	ERI3	996600	ERI1 exoribonuclease family member 3	PRNPIP,PINT1,MGC2683,http://genome.ucsc.edu/cgi-bin/hgTracks?hgsid=167433603&clade=mammal&org=Human&db=hg18&position=chr1%3A44459328-44593526&hgt.suggest=&pix=800&Submit=submit	NM_024066	339	FLJ22943
5330	chr1	44641931	44641987	0.9426	1	Primary Transcript	+	44643546	44889983	-1559	-124804	55182	RNF220	996600	ring finger protein 220	FLJ10597,http://genome.ucsc.edu/cgi-bin/hgTracks?hgsid=167433603&clade=mammal&org=Human&db=hg18&position=chr1%3A44643546-44889983&hgt.suggest=&pix=800&Submit=submit	NM_018150	4199	C1orf164
5331	chr1	44911146	44911195	1.6798	1	Primary Transcript	-	44892087	44912686	0	-8780	79639	TMEM53	996600	transmembrane protein 53	http://genome.ucsc.edu/cgi-bin/hgTracks?hgsid=167433603&clade=mammal&org=Human&db=hg18&position=chr1%3A44892087-44912686&hgt.suggest=&pix=800&Submit=submit,NET4	NM_024587	14312	FLJ22353
5332	chr1	45014294	45014343	1.4855	2	Primary Transcript	+	45013832	45016999	0	-1096	6202	RPS8	996600	ribosomal protein S8	http://genome.ucsc.edu/cgi-bin/hgTracks?hgsid=167433603&clade=mammal&org=Human&db=hg18&position=chr1%3A45013832-45016999&hgt.suggest=&pix=800&Submit=submit	NM_001012	16062	-
5333	chr1	45015910	45015959	1.1817	5	Primary Transcript	+	45013832	45016999	0	520	6202	RPS8	996600	ribosomal protein S8	http://genome.ucsc.edu/cgi-bin/hgTracks?hgsid=167433603&clade=mammal&org=Human&db=hg18&position=chr1%3A45013832-45016999&hgt.suggest=&pix=800&Submit=submit	NM_001012	16062	-
5334	chr1	45051459	45051508	1.0495	1	Primary Transcript	+	45046740	45052388	0	1920	149478	BTBD19	996600	BTB (POZ) domain containing 19	http://genome.ucsc.edu/cgi-bin/hgTracks?hgsid=167433603&clade=mammal&org=Human&db=hg18&position=chr1%3A45046740-45052388&hgt.suggest=&pix=800&Submit=submit	NM_001136537	28756	-
5335	chr1	45082313	45082362	1.352	1	Primary Transcript	-	45060673	45081203	-1110	-11400	8643	PTCH2	996600	patched 2	http://genome.ucsc.edu/cgi-bin/hgTracks?hgsid=167433603&clade=mammal&org=Human&db=hg18&position=chr1%3A45060673-45081203&hgt.suggest=&pix=800&Submit=submit	NM_003738	20315	PTC2
5336	chr1	45540351	45540413	0.9955	1	Primary Transcript	+	45542168	45543877	-1755	-2640	400752	LOC400752	996600	hypothetical LOC400752	http://genome.ucsc.edu/cgi-bin/hgTracks?hgsid=167433603&clade=mammal&org=Human&db=hg18&position=chr1%3A45542168-45543877&hgt.suggest=&pix=800&Submit=submit	NR_024270	22564	-
5337	chr1	45580528	45580577	0.9221	1	Primary Transcript	+	45577928	45582237	0	472	114034	TOE1	996600	target of EGR1, member 1 (nuclear)	http://genome.ucsc.edu/cgi-bin/hgTracks?hgsid=167433603&clade=mammal&org=Human&db=hg18&position=chr1%3A45577928-45582237&hgt.suggest=&pix=800&Submit=submit	NM_025077	14332	FLJ13949
5338	chr1	45580718	45580767	0.9357	1	Primary Transcript	+	45577928	45582237	0	664	114034	TOE1	996600	target of EGR1, member 1 (nuclear)	http://genome.ucsc.edu/cgi-bin/hgTracks?hgsid=167433603&clade=mammal&org=Human&db=hg18&position=chr1%3A45577928-45582237&hgt.suggest=&pix=800&Submit=submit	NM_025077	14332	FLJ13949
5339	chr1	45728818	45728867	-1.1045	1	Primary Transcript	-	45582141	45729427	0	-73056	10420	TESK2	996600	testis-specific kinase 2	http://genome.ucsc.edu/cgi-bin/hgTracks?hgsid=167433603&clade=mammal&org=Human&db=hg18&position=chr1%3A45582141-45729427&hgt.suggest=&pix=800&Submit=submit	NM_007170	3248	-
5340	chr1	45729522	45729571	-1.0528	1	Primary Transcript	-	45582141	45729427	-95	-73760	10420	TESK2	996600	testis-specific kinase 2	http://genome.ucsc.edu/cgi-bin/hgTracks?hgsid=167433603&clade=mammal&org=Human&db=hg18&position=chr1%3A45582141-45729427&hgt.suggest=&pix=800&Submit=submit	NM_007170	3248	-
5341	chr1	45821741	45821790	-1.0722	1	Primary Transcript	+	45822303	45857154	-513	-17960	4678	NASP	996600	nuclear autoantigenic sperm protein (histone-binding)	FLB7527,MGC2297,MGC20372,PRO1999,http://genome.ucsc.edu/cgi-bin/hgTracks?hgsid=167433603&clade=mammal&org=Human&db=hg18&position=chr1%3A45822303-45857154&hgt.suggest=&pix=800&Submit=submit,FLJ35510,MGC19722,FLJ31599	NM_002482	1719	DKFZp547F162
5342	chr1	45822847	45822896	-0.942	1	Primary Transcript	+	45822303	45857154	0	-16856	4678	NASP	996600	nuclear autoantigenic sperm protein (histone-binding)	FLB7527,MGC2297,MGC20372,PRO1999,http://genome.ucsc.edu/cgi-bin/hgTracks?hgsid=167433603&clade=mammal&org=Human&db=hg18&position=chr1%3A45822303-45857154&hgt.suggest=&pix=800&Submit=submit,FLJ35510,MGC19722,FLJ31599	NM_002482	1719	DKFZp547F162
5343	chr1	45823042	45823091	-1.2943	1	Primary Transcript	+	45822303	45857154	0	-16664	4678	NASP	996600	nuclear autoantigenic sperm protein (histone-binding)	FLB7527,MGC2297,MGC20372,PRO1999,http://genome.ucsc.edu/cgi-bin/hgTracks?hgsid=167433603&clade=mammal&org=Human&db=hg18&position=chr1%3A45822303-45857154&hgt.suggest=&pix=800&Submit=submit,FLJ35510,MGC19722,FLJ31599	NM_002482	1719	DKFZp547F162
5344	chr1	45862082	45862131	1.1437	1	Primary Transcript	-	45858302	45862316	0	-1792	149483	CCDC17	996600	coiled-coil domain containing 17	http://genome.ucsc.edu/cgi-bin/hgTracks?hgsid=167433603&clade=mammal&org=Human&db=hg18&position=chr1%3A45858302-45862316&hgt.suggest=&pix=800&Submit=submit,FLJ33084	NM_001114938	26145	FLJ17921
5345	chr1	45862284	45862333	0.9556	1	Primary Transcript	-	45858302	45862316	0	-1996	149483	CCDC17	996600	coiled-coil domain containing 17	http://genome.ucsc.edu/cgi-bin/hgTracks?hgsid=167433603&clade=mammal&org=Human&db=hg18&position=chr1%3A45858302-45862316&hgt.suggest=&pix=800&Submit=submit,FLJ33084	NM_001114938	26145	FLJ17921
5346	chr1	45862586	45862635	1.3176	1	Primary Transcript	-	45858302	45862316	-270	-2296	149483	CCDC17	996600	coiled-coil domain containing 17	http://genome.ucsc.edu/cgi-bin/hgTracks?hgsid=167433603&clade=mammal&org=Human&db=hg18&position=chr1%3A45858302-45862316&hgt.suggest=&pix=800&Submit=submit,FLJ33084	NM_001114938	26145	FLJ17921
5347	chr1	45862782	45862832	0.9675	1	Primary Transcript	-	45858302	45862316	-466	-2496	149483	CCDC17	996600	coiled-coil domain containing 17	http://genome.ucsc.edu/cgi-bin/hgTracks?hgsid=167433603&clade=mammal&org=Human&db=hg18&position=chr1%3A45858302-45862316&hgt.suggest=&pix=800&Submit=submit,FLJ33084	NM_001114938	26145	FLJ17921
5348	chr1	45926612	45926661	-1.0186	1	Primary Transcript	+	45926433	45932695	0	-2928	51249	TMEM69	996600	transmembrane protein 69	RP11-767N6.4,FLJ21029,MGC104183,http://genome.ucsc.edu/cgi-bin/hgTracks?hgsid=167433603&clade=mammal&org=Human&db=hg18&position=chr1%3A45926433-45932695&hgt.suggest=&pix=800&Submit=submit	NM_016486	6043	C1orf154
5349	chr1	46370669	46370718	-2.4003	1	Primary Transcript	-	46278398	46370967	0	-46012	8503	PIK3R3	996600	phosphoinositide-3-kinase, regulatory subunit 3 (gamma)	http://genome.ucsc.edu/cgi-bin/hgTracks?hgsid=167433603&clade=mammal&org=Human&db=hg18&position=chr1%3A46278398-46370967&hgt.suggest=&pix=800&Submit=submit,p55-GAMMA,FLJ41892,p55	NM_003629	16862	DKFZp686P05226
5350	chr1	46459374	46459436	2.1769	1	Primary Transcript	+	46441592	46459514	0	8856	541468	C1orf190	996600	chromosome 1 open reading frame 190	http://genome.ucsc.edu/cgi-bin/hgTracks?hgsid=167433603&clade=mammal&org=Human&db=hg18&position=chr1%3A46441592-46459514&hgt.suggest=&pix=800&Submit=submit	NM_001013615	28782	FLJ25163
5351	chr1	46486106	46486155	-0.9173	1	Primary Transcript	+	46485953	46516732	0	-15216	8438	RAD54L	996600	RAD54-like (S. cerevisiae)	http://genome.ucsc.edu/cgi-bin/hgTracks?hgsid=167433603&clade=mammal&org=Human&db=hg18&position=chr1%3A46485953-46516732&hgt.suggest=&pix=800&Submit=submit,hRAD54,RAD54A,hHR54	NM_003579	29655	HR54
5352	chr1	46579510	46579559	-0.9047	1	Primary Transcript	+	46578976	46603277	0	-11592	387338	NSUN4	996600	NOP2/Sun domain family, member 4	http://genome.ucsc.edu/cgi-bin/hgTracks?hgsid=167433603&clade=mammal&org=Human&db=hg18&position=chr1%3A46578976-46603277&hgt.suggest=&pix=800&Submit=submit,RP4-603I14.2	NM_199044	18517	MGC22960
5353	chr1	46744242	46744301	1.0176	1	Primary Transcript	+	46745254	46752473	-953	-4592	127343	DMBX1	996600	diencephalon/mesencephalon homeobox 1	http://genome.ucsc.edu/cgi-bin/hgTracks?hgsid=167433603&clade=mammal&org=Human&db=hg18&position=chr1%3A46745254-46752473&hgt.suggest=&pix=800&Submit=submit,OTX3,PAXB	NM_147192	14354	MBX
5354	chr1	46843286	46843342	1.0464	1	Primary Transcript	-	46795677	46842553	-733	-24204	8569	MKNK1	996600	MAP kinase interacting serine/threonine kinase 1	http://genome.ucsc.edu/cgi-bin/hgTracks?hgsid=167433603&clade=mammal&org=Human&db=hg18&position=chr1%3A46795677-46842553&hgt.suggest=&pix=800&Submit=submit	NM_001135553	1960	MNK1
5355	chr1	46852790	46852839	1.5272	1	Primary Transcript	-	46845973	46853392	0	-3136	148932	MOBKL2C	996600	MOB1, Mps One Binder kinase activator-like 2C (yeast)	MOB3C,http://genome.ucsc.edu/cgi-bin/hgTracks?hgsid=167433603&clade=mammal&org=Human&db=hg18&position=chr1%3A46845973-46853392&hgt.suggest=&pix=800&Submit=submit	NM_145279	14359	MGC26743
5356	chr1	46909296	46909358	0.938	1	Primary Transcript	+	46910086	46911836	-728	-1632	374973	C1orf223	996600	chromosome 1 open reading frame 223	http://genome.ucsc.edu/cgi-bin/hgTracks?hgsid=167433603&clade=mammal&org=Human&db=hg18&position=chr1%3A46910086-46911836&hgt.suggest=&pix=800&Submit=submit	NM_001145474	10043	THEG4
5357	chr1	47138348	47138405	-0.9071	1	Primary Transcript	-	47096492	47138734	0	-20760	163720	CYP4Z2P	996600	cytochrome P450, family 4, subfamily Z, polypeptide 2 pseudogene	http://genome.ucsc.edu/cgi-bin/hgTracks?hgsid=167433603&clade=mammal&org=Human&db=hg18&position=chr1%3A47096492-47138734&hgt.suggest=&pix=800&Submit=submit	NR_002788	27554	FLJ40054
5358	chr1	47140910	47140959	-1.1877	2	Primary Transcript	-	47096492	47138734	-2176	-23320	163720	CYP4Z2P	996600	cytochrome P450, family 4, subfamily Z, polypeptide 2 pseudogene	http://genome.ucsc.edu/cgi-bin/hgTracks?hgsid=167433603&clade=mammal&org=Human&db=hg18&position=chr1%3A47096492-47138734&hgt.suggest=&pix=800&Submit=submit	NR_002788	27554	FLJ40054
5359	chr1	47141024	47141073	-1.0069	1	Primary Transcript	-	47096492	47138734	-2290	-23432	163720	CYP4Z2P	996600	cytochrome P450, family 4, subfamily Z, polypeptide 2 pseudogene	http://genome.ucsc.edu/cgi-bin/hgTracks?hgsid=167433603&clade=mammal&org=Human&db=hg18&position=chr1%3A47096492-47138734&hgt.suggest=&pix=800&Submit=submit	NR_002788	27554	FLJ40054
5360	chr1	47654784	47654833	1.415	1	Primary Transcript	+	47654330	47656311	0	-512	2301	FOXE3	996600	forkhead box E3	FREAC8,http://genome.ucsc.edu/cgi-bin/hgTracks?hgsid=167433603&clade=mammal&org=Human&db=hg18&position=chr1%3A47654330-47656311&hgt.suggest=&pix=800&Submit=submit	NM_012186	17412	FKHL12
5361	chr1	49017522	49017571	-1.8709	1	Primary Transcript	-	48771113	50262213	0	499120	84871	AGBL4	996600	ATP/GTP binding protein-like 4	FLJ14442,http://genome.ucsc.edu/cgi-bin/hgTracks?hgsid=167433603&clade=mammal&org=Human&db=hg18&position=chr1%3A48771113-50262213&hgt.suggest=&pix=800&Submit=submit	NM_032785	24148	CCP6
5362	chr1	50263917	50263979	-0.9824	3	Primary Transcript	-	48771113	50262213	-1704	-747284	84871	AGBL4	996600	ATP/GTP binding protein-like 4	FLJ14442,http://genome.ucsc.edu/cgi-bin/hgTracks?hgsid=167433603&clade=mammal&org=Human&db=hg18&position=chr1%3A48771113-50262213&hgt.suggest=&pix=800&Submit=submit	NM_032785	24148	CCP6
5363	chr1	50284657	50284718	-0.9464	1	Primary Transcript	+	50286272	50440127	-1554	-78512	1996	ELAVL4	996600	ELAV (embryonic lethal, abnormal vision, Drosophila)-like 4 (Hu antigen D)	PNEM,http://genome.ucsc.edu/cgi-bin/hgTracks?hgsid=167433603&clade=mammal&org=Human&db=hg18&position=chr1%3A50286272-50440127&hgt.suggest=&pix=800&Submit=submit	NM_001144777	6628	HUD
5364	chr1	50341905	50341961	-1.7489	1	Primary Transcript	+	50286272	50440127	0	-21268	1996	ELAVL4	996600	ELAV (embryonic lethal, abnormal vision, Drosophila)-like 4 (Hu antigen D)	PNEM,http://genome.ucsc.edu/cgi-bin/hgTracks?hgsid=167433603&clade=mammal&org=Human&db=hg18&position=chr1%3A50286272-50440127&hgt.suggest=&pix=800&Submit=submit	NM_001144777	6628	HUD
5365	chr1	50344893	50344949	-2.5778	1	Primary Transcript	+	50286272	50440127	0	-18280	1996	ELAVL4	996600	ELAV (embryonic lethal, abnormal vision, Drosophila)-like 4 (Hu antigen D)	PNEM,http://genome.ucsc.edu/cgi-bin/hgTracks?hgsid=167433603&clade=mammal&org=Human&db=hg18&position=chr1%3A50286272-50440127&hgt.suggest=&pix=800&Submit=submit	NM_001144777	6628	HUD
5366	chr1	50347709	50347768	-1.0951	1	Primary Transcript	+	50286272	50440127	0	-15464	1996	ELAVL4	996600	ELAV (embryonic lethal, abnormal vision, Drosophila)-like 4 (Hu antigen D)	PNEM,http://genome.ucsc.edu/cgi-bin/hgTracks?hgsid=167433603&clade=mammal&org=Human&db=hg18&position=chr1%3A50286272-50440127&hgt.suggest=&pix=800&Submit=submit	NM_001144777	6628	HUD
5367	chr1	51198814	51198870	-1.0289	1	Primary Transcript	-	50679522	51198524	-290	-259820	11124	FAF1	996600	Fas (TNFRSF6) associated factor 1	hFAF1,UBXN3A,UBXD12,http://genome.ucsc.edu/cgi-bin/hgTracks?hgsid=167433603&clade=mammal&org=Human&db=hg18&position=chr1%3A50679522-51198524&hgt.suggest=&pix=800&Submit=submit,HFAF1s	NM_007051	1772	FLJ37524
5368	chr1	51340600	51340659	1.5669	1	Primary Transcript	+	51340493	51386340	0	-22784	284546	C1orf185	996600	chromosome 1 open reading frame 185	http://genome.ucsc.edu/cgi-bin/hgTracks?hgsid=167433603&clade=mammal&org=Human&db=hg18&position=chr1%3A51340493-51386340&hgt.suggest=&pix=800&Submit=submit	NM_001136508	6566	FLJ27485
5369	chr1	51582963	51583012	0.9568	1	Primary Transcript	-	51525518	51583373	0	-28540	22996	TTC39A	996600	tetratricopeptide repeat domain 39A	http://genome.ucsc.edu/cgi-bin/hgTracks?hgsid=167433603&clade=mammal&org=Human&db=hg18&position=chr1%3A51525518-51583373&hgt.suggest=&pix=800&Submit=submit,KIAA0452,DEME-6	NM_001144832	29915	C1orf34
5370	chr1	51759197	51759252	-0.9517	1	Primary Transcript	-	51592522	51757583	-1614	-84172	2060	EPS15	996600	epidermal growth factor receptor pathway substrate 15	AF1P,MLLT5,http://genome.ucsc.edu/cgi-bin/hgTracks?hgsid=167433603&clade=mammal&org=Human&db=hg18&position=chr1%3A51592522-51757583&hgt.suggest=&pix=800&Submit=submit	NM_001981	10306	AF-1P
5371	chr1	51759297	51759354	-1.7282	1	Primary Transcript	-	51592522	51757583	-1714	-84272	2060	EPS15	996600	epidermal growth factor receptor pathway substrate 15	AF1P,MLLT5,http://genome.ucsc.edu/cgi-bin/hgTracks?hgsid=167433603&clade=mammal&org=Human&db=hg18&position=chr1%3A51592522-51757583&hgt.suggest=&pix=800&Submit=submit	NM_001981	10306	AF-1P
5372	chr1	51759397	51759456	-2.7134	1	Primary Transcript	-	51592522	51757583	-1814	-84372	2060	EPS15	996600	epidermal growth factor receptor pathway substrate 15	AF1P,MLLT5,http://genome.ucsc.edu/cgi-bin/hgTracks?hgsid=167433603&clade=mammal&org=Human&db=hg18&position=chr1%3A51592522-51757583&hgt.suggest=&pix=800&Submit=submit	NM_001981	10306	AF-1P
5373	chr1	52116612	52116661	-1.5482	1	Primary Transcript	-	52027453	52117197	0	-44312	4898	NRD1	996600	nardilysin (N-arginine dibasic convertase)	http://genome.ucsc.edu/cgi-bin/hgTracks?hgsid=167433603&clade=mammal&org=Human&db=hg18&position=chr1%3A52027453-52117197&hgt.suggest=&pix=800&Submit=submit,hNRD2	NM_001101662	263	hNRD1
5374	chr1	52116694	52116743	-1.1084	1	Primary Transcript	-	52027453	52117197	0	-44396	4898	NRD1	996600	nardilysin (N-arginine dibasic convertase)	http://genome.ucsc.edu/cgi-bin/hgTracks?hgsid=167433603&clade=mammal&org=Human&db=hg18&position=chr1%3A52027453-52117197&hgt.suggest=&pix=800&Submit=submit,hNRD2	NM_001101662	263	hNRD1
5375	chr1	52117088	52117137	-1.5899	1	Primary Transcript	-	52027453	52117197	0	-44788	4898	NRD1	996600	nardilysin (N-arginine dibasic convertase)	http://genome.ucsc.edu/cgi-bin/hgTracks?hgsid=167433603&clade=mammal&org=Human&db=hg18&position=chr1%3A52027453-52117197&hgt.suggest=&pix=800&Submit=submit,hNRD2	NM_001101662	263	hNRD1
5376	chr1	52271041	52271090	-1.4503	1	Primary Transcript	-	52258391	52293635	0	4952	51060	TXNDC12	996600	thioredoxin domain containing 12 (endoplasmic reticulum)	ERP19,hAG-1,ERP18,PDIA16,http://genome.ucsc.edu/cgi-bin/hgTracks?hgsid=167433603&clade=mammal&org=Human&db=hg18&position=chr1%3A52258391-52293635&hgt.suggest=&pix=800&Submit=submit,TLP19,AGR1	NM_015913	2227	AG1
5377	chr1	52271153	52271202	-1.6368	1	Primary Transcript	-	52258391	52293635	0	4840	51060	TXNDC12	996600	thioredoxin domain containing 12 (endoplasmic reticulum)	ERP19,hAG-1,ERP18,PDIA16,http://genome.ucsc.edu/cgi-bin/hgTracks?hgsid=167433603&clade=mammal&org=Human&db=hg18&position=chr1%3A52258391-52293635&hgt.suggest=&pix=800&Submit=submit,TLP19,AGR1	NM_015913	2227	AG1
5378	chr1	52293227	52293277	-1.2845	1	Primary Transcript	-	52258391	52293635	0	-17236	51060	TXNDC12	996600	thioredoxin domain containing 12 (endoplasmic reticulum)	ERP19,hAG-1,ERP18,PDIA16,http://genome.ucsc.edu/cgi-bin/hgTracks?hgsid=167433603&clade=mammal&org=Human&db=hg18&position=chr1%3A52258391-52293635&hgt.suggest=&pix=800&Submit=submit,TLP19,AGR1	NM_015913	2227	AG1
5379	chr1	52378314	52378377	-0.9133	1	Primary Transcript	+	52380633	52502307	-2256	-63128	9372	ZFYVE9	996600	zinc finger, FYVE domain containing 9	NSP,http://genome.ucsc.edu/cgi-bin/hgTracks?hgsid=167433603&clade=mammal&org=Human&db=hg18&position=chr1%3A52380633-52502307&hgt.suggest=&pix=800&Submit=submit,SARA,SMADIP	NM_007323	16330	MADHIP
5380	chr1	52640380	52640429	1.0162	1	Primary Transcript	-	52611088	52642719	0	-13500	4998	ORC1L	996600	origin recognition complex, subunit 1-like (S. cerevisiae)	http://genome.ucsc.edu/cgi-bin/hgTracks?hgsid=167433603&clade=mammal&org=Human&db=hg18&position=chr1%3A52611088-52642719&hgt.suggest=&pix=800&Submit=submit,ORC1,PARC1	NM_004153	16658	HSORC1
5381	chr1	52642142	52642200	-1.0865	1	Primary Transcript	-	52611088	52642719	0	-15268	4998	ORC1L	996600	origin recognition complex, subunit 1-like (S. cerevisiae)	http://genome.ucsc.edu/cgi-bin/hgTracks?hgsid=167433603&clade=mammal&org=Human&db=hg18&position=chr1%3A52611088-52642719&hgt.suggest=&pix=800&Submit=submit,ORC1,PARC1	NM_004153	16658	HSORC1
5382	chr1	52642766	52642815	-0.9249	1	Primary Transcript	+	52642806	52656580	0	-6904	84950	PRPF38A	996600	PRP38 pre-mRNA processing factor 38 (yeast) domain containing A	Prp38,http://genome.ucsc.edu/cgi-bin/hgTracks?hgsid=167433603&clade=mammal&org=Human&db=hg18&position=chr1%3A52642806-52656580&hgt.suggest=&pix=800&Submit=submit,RP5-965L7.1,MGC3320	NM_032864	14403	FLJ14936
5383	chr1	52790746	52790805	-0.9873	1	Primary Transcript	-	52661535	52791331	0	-64344	23318	ZCCHC11	996600	zinc finger, CCHC domain containing 11	PAPD3,TUT4,FLJ42878,http://genome.ucsc.edu/cgi-bin/hgTracks?hgsid=167433603&clade=mammal&org=Human&db=hg18&position=chr1%3A52661535-52791331&hgt.suggest=&pix=800&Submit=submit	NM_001009881	14404	DKFZp779C1943
5384	chr1	52792723	52792779	0.9856	1	Primary Transcript	-	52661535	52791331	-1392	-66320	23318	ZCCHC11	996600	zinc finger, CCHC domain containing 11	PAPD3,TUT4,FLJ42878,http://genome.ucsc.edu/cgi-bin/hgTracks?hgsid=167433603&clade=mammal&org=Human&db=hg18&position=chr1%3A52661535-52791331&hgt.suggest=&pix=800&Submit=submit	NM_001009881	14404	DKFZp779C1943
5385	chr1	53159710	53159759	-0.9989	1	Primary Transcript	-	53134491	53160034	0	-12472	55268	ECHDC2	996600	enoyl CoA hydratase domain containing 2	http://genome.ucsc.edu/cgi-bin/hgTracks?hgsid=167433603&clade=mammal&org=Human&db=hg18&position=chr1%3A53134491-53160034&hgt.suggest=&pix=800&Submit=submit	NM_018281	3768	FLJ10948
5386	chr1	53159806	53159855	-0.9644	1	Primary Transcript	-	53134491	53160034	0	-12568	55268	ECHDC2	996600	enoyl CoA hydratase domain containing 2	http://genome.ucsc.edu/cgi-bin/hgTracks?hgsid=167433603&clade=mammal&org=Human&db=hg18&position=chr1%3A53134491-53160034&hgt.suggest=&pix=800&Submit=submit	NM_018281	3768	FLJ10948
5387	chr1	53164994	53165043	1.865	1	Primary Transcript	+	53165535	53232492	-492	-34000	6342	SCP2	996600	sterol carrier protein 2	SCP-X,SCPX,NLTP,http://genome.ucsc.edu/cgi-bin/hgTracks?hgsid=167433603&clade=mammal&org=Human&db=hg18&position=chr1%3A53165535-53232492&hgt.suggest=&pix=800&Submit=submit,DKFZp686D11188,SCP-2,SCP-CHI,NSL-TP	NM_001007098	12791	DKFZp686C12188
5388	chr1	53298756	53298805	1.1994	1	Primary Transcript	+	53300472	53323762	-1667	-13336	127435	PODN	996600	podocan	PCAN,http://genome.ucsc.edu/cgi-bin/hgTracks?hgsid=167433603&clade=mammal&org=Human&db=hg18&position=chr1%3A53300472-53323762&hgt.suggest=&pix=800&Submit=submit,SLRR5A	NM_153703	14414	MGC24995
5389	chr1	53381834	53381883	1.1115	1	Primary Transcript	-	53325442	53380877	-957	-28696	6512	SLC1A7	996600	solute carrier family 1 (glutamate transporter), member 7	http://genome.ucsc.edu/cgi-bin/hgTracks?hgsid=167433603&clade=mammal&org=Human&db=hg18&position=chr1%3A53325442-53380877&hgt.suggest=&pix=800&Submit=submit,EAAT5,FLJ36602	NM_006671	9305	AAAT
5390	chr1	53476607	53476656	-0.9676	1	Primary Transcript	-	53465151	53476795	0	-5656	4116	MAGOH	996600	mago-nashi homolog, proliferation-associated (Drosophila)	http://genome.ucsc.edu/cgi-bin/hgTracks?hgsid=167433603&clade=mammal&org=Human&db=hg18&position=chr1%3A53465151-53476795&hgt.suggest=&pix=800&Submit=submit,MAGOHA	NM_002370	14416	MAGOH1
5391	chr1	53476785	53476834	-0.9912	1	Primary Transcript	-	53465151	53476795	0	-5832	4116	MAGOH	996600	mago-nashi homolog, proliferation-associated (Drosophila)	http://genome.ucsc.edu/cgi-bin/hgTracks?hgsid=167433603&clade=mammal&org=Human&db=hg18&position=chr1%3A53465151-53476795&hgt.suggest=&pix=800&Submit=submit,MAGOHA	NM_002370	14416	MAGOH1
5392	chr1	53515115	53515164	0.9713	1	Primary Transcript	-	53483799	53566409	0	9964	7804	LRP8	996600	low density lipoprotein receptor-related protein 8, apolipoprotein e receptor	http://genome.ucsc.edu/cgi-bin/hgTracks?hgsid=167433603&clade=mammal&org=Human&db=hg18&position=chr1%3A53483799-53566409&hgt.suggest=&pix=800&Submit=submit,HSZ75190,MCI1	NM_033300	4216	APOER2
5393	chr1	53678971	53679029	1.0293	1	Primary Transcript	-	53676631	53678281	-690	-1544	163742	FLJ40434	996600	hypothetical FLJ40434	MGC149199,http://genome.ucsc.edu/cgi-bin/hgTracks?hgsid=167433603&clade=mammal&org=Human&db=hg18&position=chr1%3A53676631-53678281&hgt.suggest=&pix=800&Submit=submit	NR_002314	14457	MGC149198
5394	chr1	53971878	53971939	1.9289	1	Primary Transcript	-	53744493	53972465	0	-113432	148979	GLIS1	996600	GLIS family zinc finger 1	http://genome.ucsc.edu/cgi-bin/hgTracks?hgsid=167433603&clade=mammal&org=Human&db=hg18&position=chr1%3A53744493-53972465&hgt.suggest=&pix=800&Submit=submit	NM_147193	24342	FLJ36155
5395	chr1	54131495	54131545	1.0388	1	Primary Transcript	+	54132448	54149347	-903	-9376	1733	DIO1	996600	deiodinase, iodothyronine, type I	TXDI1,MGC130051,MGC130050,http://genome.ucsc.edu/cgi-bin/hgTracks?hgsid=167433603&clade=mammal&org=Human&db=hg18&position=chr1%3A54132448-54149347&hgt.suggest=&pix=800&Submit=submit	NM_001039716	319	5DI
5396	chr1	54257182	54257231	0.9728	1	Primary Transcript	-	54247093	54256391	-791	-5464	388633	LDLRAD1	996600	low density lipoprotein receptor class A domain containing 1	http://genome.ucsc.edu/cgi-bin/hgTracks?hgsid=167433603&clade=mammal&org=Human&db=hg18&position=chr1%3A54247093-54256391&hgt.suggest=&pix=800&Submit=submit	NM_001010978	14431	-
5397	chr1	54290845	54290894	-1.7462	1	Primary Transcript	-	54269936	54291699	0	-10056	9528	TMEM59	996600	transmembrane protein 59	http://genome.ucsc.edu/cgi-bin/hgTracks?hgsid=167433603&clade=mammal&org=Human&db=hg18&position=chr1%3A54269936-54291699&hgt.suggest=&pix=800&Submit=submit,FLJ42977,HSPC001	NM_004872	14432	C1orf8
5398	chr1	54292627	54292676	0.9289	1	Primary Transcript	+	54291861	54338004	0	-22280	127428	C1orf83	996600	chromosome 1 open reading frame 83	RP4-758J24.3,http://genome.ucsc.edu/cgi-bin/hgTracks?hgsid=167433603&clade=mammal&org=Human&db=hg18&position=chr1%3A54291861-54338004&hgt.suggest=&pix=800&Submit=submit,FLJ39169	NM_153035	14433	FLJ32112
5399	chr1	54292921	54292978	1.5715	1	Primary Transcript	+	54291861	54338004	0	-21984	127428	C1orf83	996600	chromosome 1 open reading frame 83	RP4-758J24.3,http://genome.ucsc.edu/cgi-bin/hgTracks?hgsid=167433603&clade=mammal&org=Human&db=hg18&position=chr1%3A54291861-54338004&hgt.suggest=&pix=800&Submit=submit,FLJ39169	NM_153035	14433	FLJ32112
5400	chr1	54595021	54595070	1.633	1	Primary Transcript	-	54464782	54644567	0	-40372	23648	SSBP3	996600	single stranded DNA binding protein 3	FLJ10355,http://genome.ucsc.edu/cgi-bin/hgTracks?hgsid=167433603&clade=mammal&org=Human&db=hg18&position=chr1%3A54464782-54644567&hgt.suggest=&pix=800&Submit=submit,SSDP,SSDP1	NM_018070	2904	CSDP
5401	chr1	54879756	54879805	-0.9528	1	Primary Transcript	+	54880014	54948527	-209	-34492	374977	C1orf175	996600	chromosome 1 open reading frame 175	DKFZp781B0622,http://genome.ucsc.edu/cgi-bin/hgTracks?hgsid=167433603&clade=mammal&org=Human&db=hg18&position=chr1%3A54880014-54948527&hgt.suggest=&pix=800&Submit=submit,DKFZp686L2332,FLJ46354,FLJ45063	NM_001039464	30245	DKFZp434K085
5402	chr1	54879852	54879901	-1.7493	1	Primary Transcript	+	54880014	54948527	-113	-34396	374977	C1orf175	996600	chromosome 1 open reading frame 175	DKFZp781B0622,http://genome.ucsc.edu/cgi-bin/hgTracks?hgsid=167433603&clade=mammal&org=Human&db=hg18&position=chr1%3A54880014-54948527&hgt.suggest=&pix=800&Submit=submit,DKFZp686L2332,FLJ46354,FLJ45063	NM_001039464	30245	DKFZp434K085
5403	chr1	54880150	54880207	-1.7017	1	Primary Transcript	+	54880014	54948527	0	-34092	374977	C1orf175	996600	chromosome 1 open reading frame 175	DKFZp781B0622,http://genome.ucsc.edu/cgi-bin/hgTracks?hgsid=167433603&clade=mammal&org=Human&db=hg18&position=chr1%3A54880014-54948527&hgt.suggest=&pix=800&Submit=submit,DKFZp686L2332,FLJ46354,FLJ45063	NM_001039464	30245	DKFZp434K085
5404	chr1	54880266	54880315	-0.916	1	Primary Transcript	+	54880014	54948527	0	-33984	374977	C1orf175	996600	chromosome 1 open reading frame 175	DKFZp781B0622,http://genome.ucsc.edu/cgi-bin/hgTracks?hgsid=167433603&clade=mammal&org=Human&db=hg18&position=chr1%3A54880014-54948527&hgt.suggest=&pix=800&Submit=submit,DKFZp686L2332,FLJ46354,FLJ45063	NM_001039464	30245	DKFZp434K085
5405	chr1	55454964	55455014	1.8934	1	Primary Transcript	-	55304619	55453350	-1614	-76008	23358	USP24	996600	ubiquitin specific peptidase 24	http://genome.ucsc.edu/cgi-bin/hgTracks?hgsid=167433603&clade=mammal&org=Human&db=hg18&position=chr1%3A55304619-55453350&hgt.suggest=&pix=800&Submit=submit,KIAA1057	NM_015306	14926	FLJ31309
5406	chr1	56882648	56882702	-1.4476	1	Primary Transcript	+	56883577	56953596	-875	-35908	5563	PRKAA2	996600	protein kinase, AMP-activated, alpha 2 catalytic subunit	PRKAA,http://genome.ucsc.edu/cgi-bin/hgTracks?hgsid=167433603&clade=mammal&org=Human&db=hg18&position=chr1%3A56883577-56953596&hgt.suggest=&pix=800&Submit=submit,AMPK2	NM_006252	18840	AMPK
5407	chr1	56882738	56882795	-3.0314	1	Primary Transcript	+	56883577	56953596	-782	-35816	5563	PRKAA2	996600	protein kinase, AMP-activated, alpha 2 catalytic subunit	PRKAA,http://genome.ucsc.edu/cgi-bin/hgTracks?hgsid=167433603&clade=mammal&org=Human&db=hg18&position=chr1%3A56883577-56953596&hgt.suggest=&pix=800&Submit=submit,AMPK2	NM_006252	18840	AMPK
5408	chr1	57093103	57093159	-1.6992	1	Primary Transcript	+	57093030	57156482	0	-31624	731	C8A	996600	complement component 8, alpha polypeptide	http://genome.ucsc.edu/cgi-bin/hgTracks?hgsid=167433603&clade=mammal&org=Human&db=hg18&position=chr1%3A57093030-57156482&hgt.suggest=&pix=800&Submit=submit	NM_000562	273	-
5409	chr1	57093391	57093447	-0.9062	1	Primary Transcript	+	57093030	57156482	0	-31336	731	C8A	996600	complement component 8, alpha polypeptide	http://genome.ucsc.edu/cgi-bin/hgTracks?hgsid=167433603&clade=mammal&org=Human&db=hg18&position=chr1%3A57093030-57156482&hgt.suggest=&pix=800&Submit=submit	NM_000562	273	-
5410	chr1	57204375	57204433	-1.1427	1	Primary Transcript	-	57167470	57204276	-99	-18532	732	C8B	996600	complement component 8, beta polypeptide	http://genome.ucsc.edu/cgi-bin/hgTracks?hgsid=167433603&clade=mammal&org=Human&db=hg18&position=chr1%3A57167470-57204276&hgt.suggest=&pix=800&Submit=submit	NM_000066	967	MGC163447
5411	chr1	57204715	57204777	-0.9195	1	Primary Transcript	-	57167470	57204276	-439	-18872	732	C8B	996600	complement component 8, beta polypeptide	http://genome.ucsc.edu/cgi-bin/hgTracks?hgsid=167433603&clade=mammal&org=Human&db=hg18&position=chr1%3A57167470-57204276&hgt.suggest=&pix=800&Submit=submit	NM_000066	967	MGC163447
5412	chr1	58815923	58815979	1.7699	1	Primary Transcript	-	58813682	58815754	-169	-1236	4070	TACSTD2	996600	tumor-associated calcium signal transducer 2	M1S1,GP50,http://genome.ucsc.edu/cgi-bin/hgTracks?hgsid=167433603&clade=mammal&org=Human&db=hg18&position=chr1%3A58813682-58815754&hgt.suggest=&pix=800&Submit=submit,EGP1,TROP2,GA733-1,GA7331	NM_002353	19116	EGP-1
5413	chr1	58816309	58816370	1.0351	1	Primary Transcript	-	58813682	58815754	-555	-1620	4070	TACSTD2	996600	tumor-associated calcium signal transducer 2	M1S1,GP50,http://genome.ucsc.edu/cgi-bin/hgTracks?hgsid=167433603&clade=mammal&org=Human&db=hg18&position=chr1%3A58813682-58815754&hgt.suggest=&pix=800&Submit=submit,EGP1,TROP2,GA733-1,GA7331	NM_002353	19116	EGP-1
5414	chr1	58817799	58817861	1.0804	1	Primary Transcript	-	58813682	58815754	-2045	-3116	4070	TACSTD2	996600	tumor-associated calcium signal transducer 2	M1S1,GP50,http://genome.ucsc.edu/cgi-bin/hgTracks?hgsid=167433603&clade=mammal&org=Human&db=hg18&position=chr1%3A58813682-58815754&hgt.suggest=&pix=800&Submit=submit,EGP1,TROP2,GA733-1,GA7331	NM_002353	19116	EGP-1
5415	chr1	59024099	59024148	-0.9304	1	Primary Transcript	-	59019050	59022373	-1726	-3412	3725	JUN	996600	jun oncogene	c-Jun,AP1,http://genome.ucsc.edu/cgi-bin/hgTracks?hgsid=167433603&clade=mammal&org=Human&db=hg18&position=chr1%3A59019050-59022373&hgt.suggest=&pix=800&Submit=submit	NM_002228	11178	AP-1
5416	chr1	59024283	59024332	-1.5341	1	Primary Transcript	-	59019050	59022373	-1910	-3596	3725	JUN	996600	jun oncogene	c-Jun,AP1,http://genome.ucsc.edu/cgi-bin/hgTracks?hgsid=167433603&clade=mammal&org=Human&db=hg18&position=chr1%3A59019050-59022373&hgt.suggest=&pix=800&Submit=submit	NM_002228	11178	AP-1
5417	chr1	59533112	59533168	2.8078	1	Primary Transcript	+	59535212	60000990	-2044	-234964	55277	FGGY	996600	FGGY carbohydrate kinase domain containing	http://genome.ucsc.edu/cgi-bin/hgTracks?hgsid=167433603&clade=mammal&org=Human&db=hg18&position=chr1%3A59535212-60000990&hgt.suggest=&pix=800&Submit=submit	NM_018291	5696	FLJ10986
5418	chr1	59533322	59533379	1.4269	1	Primary Transcript	+	59535212	60000990	-1833	-234752	55277	FGGY	996600	FGGY carbohydrate kinase domain containing	http://genome.ucsc.edu/cgi-bin/hgTracks?hgsid=167433603&clade=mammal&org=Human&db=hg18&position=chr1%3A59535212-60000990&hgt.suggest=&pix=800&Submit=submit	NM_018291	5696	FLJ10986
5419	chr1	61313394	61313451	-0.9439	1	Primary Transcript	+	61315533	61701047	-2082	-194864	4774	NFIA	996600	nuclear factor I/A	http://genome.ucsc.edu/cgi-bin/hgTracks?hgsid=167433603&clade=mammal&org=Human&db=hg18&position=chr1%3A61315533-61701047&hgt.suggest=&pix=800&Submit=submit,FLJ39164,NFI-L,DKFZp686J23256,KIAA1439	NM_001145511	30851	DKFZp434L0422
5420	chr1	61965802	61965856	-1.0023	1	Primary Transcript	-	61919306	61963683	-2119	-24332	83941	TM2D1	996600	TM2 domain containing 1	http://genome.ucsc.edu/cgi-bin/hgTracks?hgsid=167433603&clade=mammal&org=Human&db=hg18&position=chr1%3A61919306-61963683&hgt.suggest=&pix=800&Submit=submit	NM_032027	14473	BBP
5421	chr1	62672241	62672290	0.954	1	Primary Transcript	+	62674562	62690063	-2272	-10048	7398	USP1	996600	ubiquitin specific peptidase 1	http://genome.ucsc.edu/cgi-bin/hgTracks?hgsid=167433603&clade=mammal&org=Human&db=hg18&position=chr1%3A62674562-62690063&hgt.suggest=&pix=800&Submit=submit	NM_001017415	22694	UBP
5422	chr1	62673265	62673322	1.6517	1	Primary Transcript	+	62674562	62690063	-1240	-9020	7398	USP1	996600	ubiquitin specific peptidase 1	http://genome.ucsc.edu/cgi-bin/hgTracks?hgsid=167433603&clade=mammal&org=Human&db=hg18&position=chr1%3A62674562-62690063&hgt.suggest=&pix=800&Submit=submit	NM_001017415	22694	UBP
5423	chr1	62673627	62673676	0.927	1	Primary Transcript	+	62674562	62690063	-886	-8660	7398	USP1	996600	ubiquitin specific peptidase 1	http://genome.ucsc.edu/cgi-bin/hgTracks?hgsid=167433603&clade=mammal&org=Human&db=hg18&position=chr1%3A62674562-62690063&hgt.suggest=&pix=800&Submit=submit	NM_001017415	22694	UBP
5424	chr1	62673947	62673998	0.9894	1	Primary Transcript	+	62674562	62690063	-564	-8336	7398	USP1	996600	ubiquitin specific peptidase 1	http://genome.ucsc.edu/cgi-bin/hgTracks?hgsid=167433603&clade=mammal&org=Human&db=hg18&position=chr1%3A62674562-62690063&hgt.suggest=&pix=800&Submit=submit	NM_001017415	22694	UBP
5425	chr1	62833454	62833512	-1.4603	1	Primary Transcript	-	62692984	62926557	0	-23716	85440	DOCK7	996600	dedicator of cytokinesis 7	ZIR2,http://genome.ucsc.edu/cgi-bin/hgTracks?hgsid=167433603&clade=mammal&org=Human&db=hg18&position=chr1%3A62692984-62926557&hgt.suggest=&pix=800&Submit=submit	NM_033407	17130	KIAA1771
5426	chr1	62927897	62927946	-1.1585	1	Primary Transcript	-	62692984	62926557	-1340	-118152	85440	DOCK7	996600	dedicator of cytokinesis 7	ZIR2,http://genome.ucsc.edu/cgi-bin/hgTracks?hgsid=167433603&clade=mammal&org=Human&db=hg18&position=chr1%3A62692984-62926557&hgt.suggest=&pix=800&Submit=submit	NM_033407	17130	KIAA1771
5427	chr1	63558906	63558955	0.9182	1	Primary Transcript	+	63561317	63563385	-2362	-3424	27022	FOXD3	996600	forkhead box D3	http://genome.ucsc.edu/cgi-bin/hgTracks?hgsid=167433603&clade=mammal&org=Human&db=hg18&position=chr1%3A63561317-63563385&hgt.suggest=&pix=800&Submit=submit,HFH2,Genesis	NM_012183	23879	AIS1
5428	chr1	63560684	63560733	-1.1362	1	Primary Transcript	+	63561317	63563385	-584	-1644	27022	FOXD3	996600	forkhead box D3	http://genome.ucsc.edu/cgi-bin/hgTracks?hgsid=167433603&clade=mammal&org=Human&db=hg18&position=chr1%3A63561317-63563385&hgt.suggest=&pix=800&Submit=submit,HFH2,Genesis	NM_012183	23879	AIS1
5429	chr1	63761359	63761408	-0.9301	1	Primary Transcript	-	63679049	63761423	0	-41148	23421	ITGB3BP	996600	integrin beta 3 binding protein (beta3-endonexin)	http://genome.ucsc.edu/cgi-bin/hgTracks?hgsid=167433603&clade=mammal&org=Human&db=hg18&position=chr1%3A63679049-63761423&hgt.suggest=&pix=800&Submit=submit,NRIF3,CENPR,HSU37139,TAP20	NM_014288	6168	CENP-R
5430	chr1	63830095	63830160	1.1192	1	Primary Transcript	+	63831534	63898505	-1374	-34892	5236	PGM1	996600	phosphoglucomutase 1	http://genome.ucsc.edu/cgi-bin/hgTracks?hgsid=167433603&clade=mammal&org=Human&db=hg18&position=chr1%3A63831534-63898505&hgt.suggest=&pix=800&Submit=submit	NM_002633	5768	GSD14
5431	chr1	63831210	63831267	-1.4468	1	Primary Transcript	+	63831534	63898505	-267	-33780	5236	PGM1	996600	phosphoglucomutase 1	http://genome.ucsc.edu/cgi-bin/hgTracks?hgsid=167433603&clade=mammal&org=Human&db=hg18&position=chr1%3A63831534-63898505&hgt.suggest=&pix=800&Submit=submit	NM_002633	5768	GSD14
5432	chr1	63831302	63831353	-1.1264	1	Primary Transcript	+	63831534	63898505	-181	-33692	5236	PGM1	996600	phosphoglucomutase 1	http://genome.ucsc.edu/cgi-bin/hgTracks?hgsid=167433603&clade=mammal&org=Human&db=hg18&position=chr1%3A63831534-63898505&hgt.suggest=&pix=800&Submit=submit	NM_002633	5768	GSD14
5433	chr1	64441739	64441788	0.9794	1	Primary Transcript	+	64442077	64482615	-289	-20580	148581	UBE2U	996600	ubiquitin-conjugating enzyme E2U (putative)	http://genome.ucsc.edu/cgi-bin/hgTracks?hgsid=167433603&clade=mammal&org=Human&db=hg18&position=chr1%3A64442077-64482615&hgt.suggest=&pix=800&Submit=submit,RP4-636O23.1	NM_152489	1326	MGC35130
5434	chr1	64441937	64441986	1.7068	1	Primary Transcript	+	64442077	64482615	-91	-20384	148581	UBE2U	996600	ubiquitin-conjugating enzyme E2U (putative)	http://genome.ucsc.edu/cgi-bin/hgTracks?hgsid=167433603&clade=mammal&org=Human&db=hg18&position=chr1%3A64442077-64482615&hgt.suggest=&pix=800&Submit=submit,RP4-636O23.1	NM_152489	1326	MGC35130
5435	chr1	64442055	64442104	1.0168	1	Primary Transcript	+	64442077	64482615	0	-20264	148581	UBE2U	996600	ubiquitin-conjugating enzyme E2U (putative)	http://genome.ucsc.edu/cgi-bin/hgTracks?hgsid=167433603&clade=mammal&org=Human&db=hg18&position=chr1%3A64442077-64482615&hgt.suggest=&pix=800&Submit=submit,RP4-636O23.1	NM_152489	1326	MGC35130
5436	chr1	64442147	64442201	1.9396	1	Primary Transcript	+	64442077	64482615	0	-20168	148581	UBE2U	996600	ubiquitin-conjugating enzyme E2U (putative)	http://genome.ucsc.edu/cgi-bin/hgTracks?hgsid=167433603&clade=mammal&org=Human&db=hg18&position=chr1%3A64442077-64482615&hgt.suggest=&pix=800&Submit=submit,RP4-636O23.1	NM_152489	1326	MGC35130
5437	chr1	64743844	64743893	-1.0236	1	Primary Transcript	+	64709063	64931329	0	-76328	57685	CACHD1	996600	cache domain containing 1	RP4-655E10.1,http://genome.ucsc.edu/cgi-bin/hgTracks?hgsid=167433603&clade=mammal&org=Human&db=hg18&position=chr1%3A64709063-64931329&hgt.suggest=&pix=800&Submit=submit	NM_020925	5769	KIAA1573
5438	chr1	65205852	65205901	0.9271	1	Primary Transcript	-	65071493	65204775	-1077	-67740	3716	JAK1	996600	Janus kinase 1	JTK3,http://genome.ucsc.edu/cgi-bin/hgTracks?hgsid=167433603&clade=mammal&org=Human&db=hg18&position=chr1%3A65071493-65204775&hgt.suggest=&pix=800&Submit=submit,JAK1B	NM_002227	7190	JAK1A
5439	chr1	65384626	65384675	1.3379	1	Primary Transcript	+	65385819	65465763	-1144	-41144	205	AK4	996600	adenylate kinase 4	MGC166959,AK3L2,AK3L1,http://genome.ucsc.edu/cgi-bin/hgTracks?hgsid=167433603&clade=mammal&org=Human&db=hg18&position=chr1%3A65385819-65465763&hgt.suggest=&pix=800&Submit=submit	NM_203464	25332	AK3
5440	chr1	65502884	65502933	0.9341	1	Primary Transcript	+	65503017	65654140	-84	-75668	9829	DNAJC6	996600	DnaJ (Hsp40) homolog, subfamily C, member 6	http://genome.ucsc.edu/cgi-bin/hgTracks?hgsid=167433603&clade=mammal&org=Human&db=hg18&position=chr1%3A65503017-65654140&hgt.suggest=&pix=800&Submit=submit,MGC129914,MGC48436,MGC129915,KIAA0473	NM_014787	13897	DJC6
5441	chr1	65503002	65503054	1.3644	1	Primary Transcript	+	65503017	65654140	0	-75548	9829	DNAJC6	996600	DnaJ (Hsp40) homolog, subfamily C, member 6	http://genome.ucsc.edu/cgi-bin/hgTracks?hgsid=167433603&clade=mammal&org=Human&db=hg18&position=chr1%3A65503017-65654140&hgt.suggest=&pix=800&Submit=submit,MGC129914,MGC48436,MGC129915,KIAA0473	NM_014787	13897	DJC6
5442	chr1	66989615	66989677	-1.0008	1	Primary Transcript	+	66990729	67017058	-1052	-14244	200132	TCTEX1D1	996600	Tctex1 domain containing 1	MGC125768,RP11-266I14.2,http://genome.ucsc.edu/cgi-bin/hgTracks?hgsid=167433603&clade=mammal&org=Human&db=hg18&position=chr1%3A66990729-67017058&hgt.suggest=&pix=800&Submit=submit	NM_152665	14515	FLJ40873
5443	chr1	66989715	66989774	-0.9239	1	Primary Transcript	+	66990729	67017058	-955	-14148	200132	TCTEX1D1	996600	Tctex1 domain containing 1	MGC125768,RP11-266I14.2,http://genome.ucsc.edu/cgi-bin/hgTracks?hgsid=167433603&clade=mammal&org=Human&db=hg18&position=chr1%3A66990729-67017058&hgt.suggest=&pix=800&Submit=submit	NM_152665	14515	FLJ40873
5444	chr1	67161641	67161693	0.9763	1	Primary Transcript	-	67051159	67163158	0	-54504	79819	WDR78	996600	WD repeat domain 78	http://genome.ucsc.edu/cgi-bin/hgTracks?hgsid=167433603&clade=mammal&org=Human&db=hg18&position=chr1%3A67051159-67163158&hgt.suggest=&pix=800&Submit=submit	NM_024763	14517	FLJ23129
5445	chr1	67668130	67668179	-2.0195	1	Primary Transcript	-	67646080	67668711	0	-10760	26135	SERBP1	996600	SERPINE1 mRNA binding protein 1	PAIRBP1,HABP4L,http://genome.ucsc.edu/cgi-bin/hgTracks?hgsid=167433603&clade=mammal&org=Human&db=hg18&position=chr1%3A67646080-67668711&hgt.suggest=&pix=800&Submit=submit,DKFZp564M2423,FLJ90489,PAI-RBP1	NM_001018068	8655	CHD3IP
5446	chr1	67669248	67669297	-1.7569	1	Primary Transcript	-	67646080	67668711	-537	-11880	26135	SERBP1	996600	SERPINE1 mRNA binding protein 1	PAIRBP1,HABP4L,http://genome.ucsc.edu/cgi-bin/hgTracks?hgsid=167433603&clade=mammal&org=Human&db=hg18&position=chr1%3A67646080-67668711&hgt.suggest=&pix=800&Submit=submit,DKFZp564M2423,FLJ90489,PAI-RBP1	NM_001018068	8655	CHD3IP
5447	chr1	67922454	67922520	-1.2088	1	Primary Transcript	+	67923470	67926607	-950	-2552	1647	GADD45A	996600	growth arrest and DNA-damage-inducible, alpha	GADD45,http://genome.ucsc.edu/cgi-bin/hgTracks?hgsid=167433603&clade=mammal&org=Human&db=hg18&position=chr1%3A67923470-67926607&hgt.suggest=&pix=800&Submit=submit	NM_001924	22010	DDIT1
5448	chr1	67922532	67922587	-2.3754	1	Primary Transcript	+	67923470	67926607	-883	-2480	1647	GADD45A	996600	growth arrest and DNA-damage-inducible, alpha	GADD45,http://genome.ucsc.edu/cgi-bin/hgTracks?hgsid=167433603&clade=mammal&org=Human&db=hg18&position=chr1%3A67923470-67926607&hgt.suggest=&pix=800&Submit=submit	NM_001924	22010	DDIT1
5449	chr1	67922742	67922791	-1.0587	1	Primary Transcript	+	67923470	67926607	-679	-2272	1647	GADD45A	996600	growth arrest and DNA-damage-inducible, alpha	GADD45,http://genome.ucsc.edu/cgi-bin/hgTracks?hgsid=167433603&clade=mammal&org=Human&db=hg18&position=chr1%3A67923470-67926607&hgt.suggest=&pix=800&Submit=submit	NM_001924	22010	DDIT1
5450	chr1	67922931	67922987	-1.3691	1	Primary Transcript	+	67923470	67926607	-483	-2080	1647	GADD45A	996600	growth arrest and DNA-damage-inducible, alpha	GADD45,http://genome.ucsc.edu/cgi-bin/hgTracks?hgsid=167433603&clade=mammal&org=Human&db=hg18&position=chr1%3A67923470-67926607&hgt.suggest=&pix=800&Submit=submit	NM_001924	22010	DDIT1
5451	chr1	68072188	68072241	0.9641	1	Primary Transcript	-	67939736	68071730	-458	-66488	55970	GNG12	996600	guanine nucleotide binding protein (G protein), gamma 12	http://genome.ucsc.edu/cgi-bin/hgTracks?hgsid=167433603&clade=mammal&org=Human&db=hg18&position=chr1%3A67939736-68071730&hgt.suggest=&pix=800&Submit=submit,FLJ34695	NM_018841	22245	FLJ31352
5452	chr1	68072802	68072858	1.0427	1	Primary Transcript	-	67939736	68071730	-1072	-67104	55970	GNG12	996600	guanine nucleotide binding protein (G protein), gamma 12	http://genome.ucsc.edu/cgi-bin/hgTracks?hgsid=167433603&clade=mammal&org=Human&db=hg18&position=chr1%3A67939736-68071730&hgt.suggest=&pix=800&Submit=submit,FLJ34695	NM_018841	22245	FLJ31352
5453	chr1	68073008	68073070	1.0953	1	Primary Transcript	-	67939736	68071730	-1278	-67312	55970	GNG12	996600	guanine nucleotide binding protein (G protein), gamma 12	http://genome.ucsc.edu/cgi-bin/hgTracks?hgsid=167433603&clade=mammal&org=Human&db=hg18&position=chr1%3A67939736-68071730&hgt.suggest=&pix=800&Submit=submit,FLJ34695	NM_018841	22245	FLJ31352
5454	chr1	68291187	68291242	-0.9525	1	Primary Transcript	-	68284232	68289048	-2139	-4576	9077	DIRAS3	996600	DIRAS family, GTP-binding RAS-like 3	NOEY2,http://genome.ucsc.edu/cgi-bin/hgTracks?hgsid=167433603&clade=mammal&org=Human&db=hg18&position=chr1%3A68284232-68289048&hgt.suggest=&pix=800&Submit=submit	NM_004675	13676	ARHI
5455	chr1	68689421	68689480	-0.925	1	Primary Transcript	-	68667094	68688230	-1191	-11792	6121	RPE65	996600	retinal pigment epithelium-specific protein 65kDa	http://genome.ucsc.edu/cgi-bin/hgTracks?hgsid=167433603&clade=mammal&org=Human&db=hg18&position=chr1%3A68667094-68688230&hgt.suggest=&pix=800&Submit=submit,rd12,RP20,mRPE65,sRPE65	NM_000329	20026	LCA2
5456	chr1	71319372	71319421	-0.9193	1	Primary Transcript	-	71301561	71319333	-39	-8952	9406	ZRANB2	996600	zinc finger, RAN-binding domain containing 2	FLJ41119,ZIS1,ZNF265,ZIS2,DKFZp686N09117,ZIS,http://genome.ucsc.edu/cgi-bin/hgTracks?hgsid=167433603&clade=mammal&org=Human&db=hg18&position=chr1%3A71301561-71319333&hgt.suggest=&pix=800&Submit=submit	NM_203350	13691	DKFZp686J1831
5457	chr1	72521429	72521483	-2.2657	1	Primary Transcript	-	71641212	72520865	-564	-440416	257194	NEGR1	996600	neuronal growth regulator 1	Ntra,KILON,http://genome.ucsc.edu/cgi-bin/hgTracks?hgsid=167433603&clade=mammal&org=Human&db=hg18&position=chr1%3A71641212-72520865&hgt.suggest=&pix=800&Submit=submit,IGLON4,MGC46680	NM_173808	17737	DMML2433
5458	chr1	72521505	72521554	-2.7179	1	Primary Transcript	-	71641212	72520865	-640	-440488	257194	NEGR1	996600	neuronal growth regulator 1	Ntra,KILON,http://genome.ucsc.edu/cgi-bin/hgTracks?hgsid=167433603&clade=mammal&org=Human&db=hg18&position=chr1%3A71641212-72520865&hgt.suggest=&pix=800&Submit=submit,IGLON4,MGC46680	NM_173808	17737	DMML2433
5459	chr1	72521605	72521654	-1.9015	1	Primary Transcript	-	71641212	72520865	-740	-440592	257194	NEGR1	996600	neuronal growth regulator 1	Ntra,KILON,http://genome.ucsc.edu/cgi-bin/hgTracks?hgsid=167433603&clade=mammal&org=Human&db=hg18&position=chr1%3A71641212-72520865&hgt.suggest=&pix=800&Submit=submit,IGLON4,MGC46680	NM_173808	17737	DMML2433
5460	chr1	72521727	72521776	-3.3261	1	Primary Transcript	-	71641212	72520865	-862	-440712	257194	NEGR1	996600	neuronal growth regulator 1	Ntra,KILON,http://genome.ucsc.edu/cgi-bin/hgTracks?hgsid=167433603&clade=mammal&org=Human&db=hg18&position=chr1%3A71641212-72520865&hgt.suggest=&pix=800&Submit=submit,IGLON4,MGC46680	NM_173808	17737	DMML2433
5461	chr1	72521811	72521860	-1.672	1	Primary Transcript	-	71641212	72520865	-946	-440792	257194	NEGR1	996600	neuronal growth regulator 1	Ntra,KILON,http://genome.ucsc.edu/cgi-bin/hgTracks?hgsid=167433603&clade=mammal&org=Human&db=hg18&position=chr1%3A71641212-72520865&hgt.suggest=&pix=800&Submit=submit,IGLON4,MGC46680	NM_173808	17737	DMML2433
5462	chr1	72521919	72521969	-0.9518	1	Primary Transcript	-	71641212	72520865	-1054	-440904	257194	NEGR1	996600	neuronal growth regulator 1	Ntra,KILON,http://genome.ucsc.edu/cgi-bin/hgTracks?hgsid=167433603&clade=mammal&org=Human&db=hg18&position=chr1%3A71641212-72520865&hgt.suggest=&pix=800&Submit=submit,IGLON4,MGC46680	NM_173808	17737	DMML2433
5463	chr1	72522425	72522475	-0.9461	1	Primary Transcript	-	71641212	72520865	-1560	-441408	257194	NEGR1	996600	neuronal growth regulator 1	Ntra,KILON,http://genome.ucsc.edu/cgi-bin/hgTracks?hgsid=167433603&clade=mammal&org=Human&db=hg18&position=chr1%3A71641212-72520865&hgt.suggest=&pix=800&Submit=submit,IGLON4,MGC46680	NM_173808	17737	DMML2433
5464	chr1	72522716	72522765	-0.9272	1	Primary Transcript	-	71641212	72520865	-1851	-441704	257194	NEGR1	996600	neuronal growth regulator 1	Ntra,KILON,http://genome.ucsc.edu/cgi-bin/hgTracks?hgsid=167433603&clade=mammal&org=Human&db=hg18&position=chr1%3A71641212-72520865&hgt.suggest=&pix=800&Submit=submit,IGLON4,MGC46680	NM_173808	17737	DMML2433
5465	chr1	74436198	74436249	-1.0468	1	Primary Transcript	-	74264289	74436459	0	-85856	127255	LRRIQ3	996600	leucine-rich repeats and IQ motif containing 3	MGC22773,http://genome.ucsc.edu/cgi-bin/hgTracks?hgsid=167433603&clade=mammal&org=Human&db=hg18&position=chr1%3A74264289-74436459&hgt.suggest=&pix=800&Submit=submit	NM_001105659	18456	LRRC44
5466	chr1	74438103	74438161	1.8952	1	Primary Transcript	+	74436513	74445708	0	-2984	8790	FPGT	996600	fucose-1-phosphate guanylyltransferase	http://genome.ucsc.edu/cgi-bin/hgTracks?hgsid=167433603&clade=mammal&org=Human&db=hg18&position=chr1%3A74436513-74445708&hgt.suggest=&pix=800&Submit=submit	NM_003838	12258	GFPP
5467	chr1	75849225	75849281	-1.0322	1	Primary Transcript	-	75440403	75849387	0	-204352	204962	SLC44A5	996600	solute carrier family 44, member 5	MGC34032,FLJ34081,http://genome.ucsc.edu/cgi-bin/hgTracks?hgsid=167433603&clade=mammal&org=Human&db=hg18&position=chr1%3A75440403-75849387&hgt.suggest=&pix=800&Submit=submit	NM_001130058	5129	CTL5
5468	chr1	75961465	75961514	1.068	1	Primary Transcript	+	75962630	76001943	-1116	-20800	34	ACADM	996600	acyl-CoA dehydrogenase, C-4 to C-12 straight chain	MCAD,FLJ18227,MCADH,FLJ99884,FLJ93013,http://genome.ucsc.edu/cgi-bin/hgTracks?hgsid=167433603&clade=mammal&org=Human&db=hg18&position=chr1%3A75962630-76001943&hgt.suggest=&pix=800&Submit=submit	NM_001127328	853	ACAD1
5469	chr1	76025731	76025788	-1.1014	1	Primary Transcript	+	76024473	76033352	0	-3152	5876	RABGGTB	996600	Rab geranylgeranyltransferase, beta subunit	http://genome.ucsc.edu/cgi-bin/hgTracks?hgsid=167433603&clade=mammal&org=Human&db=hg18&position=chr1%3A76024473-76033352&hgt.suggest=&pix=800&Submit=submit	NM_004582	13	GGTB
5470	chr1	76025809	76025860	-0.9982	1	Primary Transcript	+	76024473	76033352	0	-3080	5876	RABGGTB	996600	Rab geranylgeranyltransferase, beta subunit	http://genome.ucsc.edu/cgi-bin/hgTracks?hgsid=167433603&clade=mammal&org=Human&db=hg18&position=chr1%3A76024473-76033352&hgt.suggest=&pix=800&Submit=submit	NM_004582	13	GGTB
5471	chr1	76312194	76312244	-1.2469	1	Primary Transcript	+	76312991	76869220	-747	-278888	256435	ST6GALNAC3	996600	ST6 (alpha-N-acetyl-neuraminyl-2,3-beta-galactosyl-1,3)-N-acetylgalactosaminide alpha-2,6-sialyltransferase 3	http://genome.ucsc.edu/cgi-bin/hgTracks?hgsid=167433603&clade=mammal&org=Human&db=hg18&position=chr1%3A76312991-76869220&hgt.suggest=&pix=800&Submit=submit,ST6GALNACIII,PRO7177,STY,FLJ27239,SIAT7C	NM_152996	25128	FLJ13669
5472	chr1	76312296	76312365	-1.0557	1	Primary Transcript	+	76312991	76869220	-626	-278768	256435	ST6GALNAC3	996600	ST6 (alpha-N-acetyl-neuraminyl-2,3-beta-galactosyl-1,3)-N-acetylgalactosaminide alpha-2,6-sialyltransferase 3	http://genome.ucsc.edu/cgi-bin/hgTracks?hgsid=167433603&clade=mammal&org=Human&db=hg18&position=chr1%3A76312991-76869220&hgt.suggest=&pix=800&Submit=submit,ST6GALNACIII,PRO7177,STY,FLJ27239,SIAT7C	NM_152996	25128	FLJ13669
5473	chr1	76312378	76312434	-1.2519	1	Primary Transcript	+	76312991	76869220	-557	-278704	256435	ST6GALNAC3	996600	ST6 (alpha-N-acetyl-neuraminyl-2,3-beta-galactosyl-1,3)-N-acetylgalactosaminide alpha-2,6-sialyltransferase 3	http://genome.ucsc.edu/cgi-bin/hgTracks?hgsid=167433603&clade=mammal&org=Human&db=hg18&position=chr1%3A76312991-76869220&hgt.suggest=&pix=800&Submit=submit,ST6GALNACIII,PRO7177,STY,FLJ27239,SIAT7C	NM_152996	25128	FLJ13669
5474	chr1	76312484	76312542	-1.2148	1	Primary Transcript	+	76312991	76869220	-449	-278592	256435	ST6GALNAC3	996600	ST6 (alpha-N-acetyl-neuraminyl-2,3-beta-galactosyl-1,3)-N-acetylgalactosaminide alpha-2,6-sialyltransferase 3	http://genome.ucsc.edu/cgi-bin/hgTracks?hgsid=167433603&clade=mammal&org=Human&db=hg18&position=chr1%3A76312991-76869220&hgt.suggest=&pix=800&Submit=submit,ST6GALNACIII,PRO7177,STY,FLJ27239,SIAT7C	NM_152996	25128	FLJ13669
5475	chr1	77457724	77457773	-1.9458	1	Primary Transcript	-	77327254	77457720	-4	-65264	10026	PIGK	996600	phosphatidylinositol glycan anchor biosynthesis, class K	http://genome.ucsc.edu/cgi-bin/hgTracks?hgsid=167433603&clade=mammal&org=Human&db=hg18&position=chr1%3A77327254-77457720&hgt.suggest=&pix=800&Submit=submit,MGC22559	NM_005482	7117	GPI8
5476	chr1	77457810	77457859	-1.6225	1	Primary Transcript	-	77327254	77457720	-90	-65344	10026	PIGK	996600	phosphatidylinositol glycan anchor biosynthesis, class K	http://genome.ucsc.edu/cgi-bin/hgTracks?hgsid=167433603&clade=mammal&org=Human&db=hg18&position=chr1%3A77327254-77457720&hgt.suggest=&pix=800&Submit=submit,MGC22559	NM_005482	7117	GPI8
5477	chr1	77518114	77518163	1.0149	1	Primary Transcript	+	77520329	77798242	-2166	-141144	26289	AK5	996600	adenylate kinase 5	http://genome.ucsc.edu/cgi-bin/hgTracks?hgsid=167433603&clade=mammal&org=Human&db=hg18&position=chr1%3A77520329-77798242&hgt.suggest=&pix=800&Submit=submit,MGC33326	NM_174858	16464	AK6
5478	chr1	77920745	77920794	-1.1288	1	Primary Transcript	-	77802777	77920931	0	-58912	26009	ZZZ3	996600	zinc finger, ZZ-type containing 3	DKFZp564I052,FLJ10362,DKFZp313N0119,http://genome.ucsc.edu/cgi-bin/hgTracks?hgsid=167433603&clade=mammal&org=Human&db=hg18&position=chr1%3A77802777-77920931&hgt.suggest=&pix=800&Submit=submit	NM_015534	22861	ATAC1
5479	chr1	78017643	78017692	-1.3394	1	Primary Transcript	+	78017896	78116669	-204	-49616	374986	FAM73A	996600	family with sequence similarity 73, member A	http://genome.ucsc.edu/cgi-bin/hgTracks?hgsid=167433603&clade=mammal&org=Human&db=hg18&position=chr1%3A78017896-78116669&hgt.suggest=&pix=800&Submit=submit,FLJ35093	NM_198549	14579	DKFZp686M07166
5480	chr1	78017834	78017883	-1.1612	1	Primary Transcript	+	78017896	78116669	-13	-49424	374986	FAM73A	996600	family with sequence similarity 73, member A	http://genome.ucsc.edu/cgi-bin/hgTracks?hgsid=167433603&clade=mammal&org=Human&db=hg18&position=chr1%3A78017896-78116669&hgt.suggest=&pix=800&Submit=submit,FLJ35093	NM_198549	14579	DKFZp686M07166
5481	chr1	78018034	78018083	-1.1139	1	Primary Transcript	+	78017896	78116669	0	-49224	374986	FAM73A	996600	family with sequence similarity 73, member A	http://genome.ucsc.edu/cgi-bin/hgTracks?hgsid=167433603&clade=mammal&org=Human&db=hg18&position=chr1%3A78017896-78116669&hgt.suggest=&pix=800&Submit=submit,FLJ35093	NM_198549	14579	DKFZp686M07166
5482	chr1	78217700	78217749	-1.1481	1	Primary Transcript	-	78186178	78217365	-335	-15952	8880	FUBP1	996600	far upstream element (FUSE) binding protein 1	http://genome.ucsc.edu/cgi-bin/hgTracks?hgsid=167433603&clade=mammal&org=Human&db=hg18&position=chr1%3A78186178-78217365&hgt.suggest=&pix=800&Submit=submit,FUBP	NM_003902	13975	FBP
5483	chr1	78217916	78217969	-1.4202	1	Primary Transcript	-	78186178	78217365	-551	-16168	8880	FUBP1	996600	far upstream element (FUSE) binding protein 1	http://genome.ucsc.edu/cgi-bin/hgTracks?hgsid=167433603&clade=mammal&org=Human&db=hg18&position=chr1%3A78186178-78217365&hgt.suggest=&pix=800&Submit=submit,FUBP	NM_003902	13975	FBP
5484	chr1	78241885	78241944	1.0721	1	Primary Transcript	+	78243223	78255583	-1279	-7488	11080	DNAJB4	996600	DnaJ (Hsp40) homolog, subfamily B, member 4	HLJ1,DjB4,http://genome.ucsc.edu/cgi-bin/hgTracks?hgsid=167433603&clade=mammal&org=Human&db=hg18&position=chr1%3A78243223-78255583&hgt.suggest=&pix=800&Submit=submit	NM_007034	20869	DNAJW
5485	chr1	78466754	78466806	1.6528	1	Primary Transcript	+	78467893	78607733	-1087	-71032	149047	MGC27382	996600	hypothetical MGC27382	http://genome.ucsc.edu/cgi-bin/hgTracks?hgsid=167433603&clade=mammal&org=Human&db=hg18&position=chr1%3A78467893-78607733&hgt.suggest=&pix=800&Submit=submit	NR_027310	12688	FLJ34438
5486	chr1	78729878	78729927	-1.5133	1	Primary Transcript	+	78729315	78778974	0	-24240	5737	PTGFR	996600	prostaglandin F receptor (FP)	MGC46203,MGC120498,http://genome.ucsc.edu/cgi-bin/hgTracks?hgsid=167433603&clade=mammal&org=Human&db=hg18&position=chr1%3A78729315-78778974&hgt.suggest=&pix=800&Submit=submit	NM_001039585	12813	FP
5487	chr1	78730076	78730125	-1.7166	1	Primary Transcript	+	78729315	78778974	0	-24040	5737	PTGFR	996600	prostaglandin F receptor (FP)	MGC46203,MGC120498,http://genome.ucsc.edu/cgi-bin/hgTracks?hgsid=167433603&clade=mammal&org=Human&db=hg18&position=chr1%3A78729315-78778974&hgt.suggest=&pix=800&Submit=submit	NM_001039585	12813	FP
5488	chr1	78857160	78857216	-0.9093	1	Primary Transcript	+	78858675	78884418	-1459	-14360	10964	IFI44L	996600	interferon-induced protein 44-like	http://genome.ucsc.edu/cgi-bin/hgTracks?hgsid=167433603&clade=mammal&org=Human&db=hg18&position=chr1%3A78858675-78884418&hgt.suggest=&pix=800&Submit=submit	NM_006820	7062	C1orf29
5489	chr1	84238461	84238522	0.9253	1	Primary Transcript	-	84107644	84237421	-1040	-65960	79739	TTLL7	996600	tubulin tyrosine ligase-like family, member 7	RP5-836J3.2,FLJ36855,http://genome.ucsc.edu/cgi-bin/hgTracks?hgsid=167433603&clade=mammal&org=Human&db=hg18&position=chr1%3A84107644-84237421&hgt.suggest=&pix=800&Submit=submit	NM_024686	1289	FLJ23033
5490	chr1	84238557	84238606	1.3624	1	Primary Transcript	-	84107644	84237421	-1136	-66048	79739	TTLL7	996600	tubulin tyrosine ligase-like family, member 7	RP5-836J3.2,FLJ36855,http://genome.ucsc.edu/cgi-bin/hgTracks?hgsid=167433603&clade=mammal&org=Human&db=hg18&position=chr1%3A84107644-84237421&hgt.suggest=&pix=800&Submit=submit	NM_024686	1289	FLJ23033
5491	chr1	84636664	84636713	1.9735	1	Primary Transcript	+	84636802	84653279	-89	-8352	58511	DNASE2B	996600	deoxyribonuclease II beta	http://genome.ucsc.edu/cgi-bin/hgTracks?hgsid=167433603&clade=mammal&org=Human&db=hg18&position=chr1%3A84636802-84653279&hgt.suggest=&pix=800&Submit=submit	NM_021233	25133	DLAD
5492	chr1	84636764	84636813	1.2084	1	Primary Transcript	+	84636802	84653279	0	-8248	58511	DNASE2B	996600	deoxyribonuclease II beta	http://genome.ucsc.edu/cgi-bin/hgTracks?hgsid=167433603&clade=mammal&org=Human&db=hg18&position=chr1%3A84636802-84653279&hgt.suggest=&pix=800&Submit=submit	NM_021233	25133	DLAD
5493	chr1	84636966	84637015	1.0845	1	Primary Transcript	+	84636802	84653279	0	-8048	58511	DNASE2B	996600	deoxyribonuclease II beta	http://genome.ucsc.edu/cgi-bin/hgTracks?hgsid=167433603&clade=mammal&org=Human&db=hg18&position=chr1%3A84636802-84653279&hgt.suggest=&pix=800&Submit=submit	NM_021233	25133	DLAD
5494	chr1	84637386	84637435	0.9286	1	Primary Transcript	+	84636802	84653279	0	-7632	58511	DNASE2B	996600	deoxyribonuclease II beta	http://genome.ucsc.edu/cgi-bin/hgTracks?hgsid=167433603&clade=mammal&org=Human&db=hg18&position=chr1%3A84636802-84653279&hgt.suggest=&pix=800&Submit=submit	NM_021233	25133	DLAD
5495	chr1	84744768	84744817	-1.3661	1	Primary Transcript	-	84736593	84744850	0	-4072	2787	GNG5	996600	guanine nucleotide binding protein (G protein), gamma 5	http://genome.ucsc.edu/cgi-bin/hgTracks?hgsid=167433603&clade=mammal&org=Human&db=hg18&position=chr1%3A84736593-84744850&hgt.suggest=&pix=800&Submit=submit	NM_005274	7612	FLJ92393
5496	chr1	84744854	84744903	-1.3016	1	Primary Transcript	+	84744561	84804463	0	-29632	64173	SPATA1	996600	spermatogenesis associated 1	SPAP1,http://genome.ucsc.edu/cgi-bin/hgTracks?hgsid=167433603&clade=mammal&org=Human&db=hg18&position=chr1%3A84744561-84804463&hgt.suggest=&pix=800&Submit=submit	NM_001081472	14598	SP-2
5497	chr1	84745070	84745119	-1.0051	1	Primary Transcript	+	84744561	84804463	0	-29416	64173	SPATA1	996600	spermatogenesis associated 1	SPAP1,http://genome.ucsc.edu/cgi-bin/hgTracks?hgsid=167433603&clade=mammal&org=Human&db=hg18&position=chr1%3A84744561-84804463&hgt.suggest=&pix=800&Submit=submit	NM_001081472	14598	SP-2
5498	chr1	84745265	84745318	-1.5286	1	Primary Transcript	+	84744561	84804463	0	-29216	64173	SPATA1	996600	spermatogenesis associated 1	SPAP1,http://genome.ucsc.edu/cgi-bin/hgTracks?hgsid=167433603&clade=mammal&org=Human&db=hg18&position=chr1%3A84744561-84804463&hgt.suggest=&pix=800&Submit=submit	NM_001081472	14598	SP-2
5499	chr1	84745364	84745421	-1.4341	1	Primary Transcript	+	84744561	84804463	0	-29120	64173	SPATA1	996600	spermatogenesis associated 1	SPAP1,http://genome.ucsc.edu/cgi-bin/hgTracks?hgsid=167433603&clade=mammal&org=Human&db=hg18&position=chr1%3A84744561-84804463&hgt.suggest=&pix=800&Submit=submit	NM_001081472	14598	SP-2
5500	chr1	84745448	84745504	-1.6276	1	Primary Transcript	+	84744561	84804463	0	-29040	64173	SPATA1	996600	spermatogenesis associated 1	SPAP1,http://genome.ucsc.edu/cgi-bin/hgTracks?hgsid=167433603&clade=mammal&org=Human&db=hg18&position=chr1%3A84744561-84804463&hgt.suggest=&pix=800&Submit=submit	NM_001081472	14598	SP-2
5501	chr1	85236276	85236325	0.9294	1	Primary Transcript	-	85163853	85235384	-892	-36688	255231	MCOLN2	996600	mucolipin 2	http://genome.ucsc.edu/cgi-bin/hgTracks?hgsid=167433603&clade=mammal&org=Human&db=hg18&position=chr1%3A85163853-85235384&hgt.suggest=&pix=800&Submit=submit,TRPML2,TRP-ML2	NM_153259	14601	FLJ36691
5502	chr1	85287100	85287149	-1.3907	1	Primary Transcript	-	85256352	85286757	-343	-15576	55283	MCOLN3	996600	mucolipin 3	http://genome.ucsc.edu/cgi-bin/hgTracks?hgsid=167433603&clade=mammal&org=Human&db=hg18&position=chr1%3A85256352-85286757&hgt.suggest=&pix=800&Submit=submit,TRPML3,TRP-ML3,FLJ36629,MGC71509	NM_018298	7106	FLJ11006
5503	chr1	85287222	85287271	-1.1224	1	Primary Transcript	-	85256352	85286757	-465	-15696	55283	MCOLN3	996600	mucolipin 3	http://genome.ucsc.edu/cgi-bin/hgTracks?hgsid=167433603&clade=mammal&org=Human&db=hg18&position=chr1%3A85256352-85286757&hgt.suggest=&pix=800&Submit=submit,TRPML3,TRP-ML3,FLJ36629,MGC71509	NM_018298	7106	FLJ11006
5504	chr1	85300466	85300515	-0.949	1	Primary Transcript	+	85300580	85371408	-65	-35504	126820	WDR63	996600	WD repeat domain 63	http://genome.ucsc.edu/cgi-bin/hgTracks?hgsid=167433603&clade=mammal&org=Human&db=hg18&position=chr1%3A85300580-85371408&hgt.suggest=&pix=800&Submit=submit,NYD-SP29,RP11-507C22.2	NM_145172	29393	FLJ30067
5505	chr1	85300790	85300847	-2.1537	1	Primary Transcript	+	85300580	85371408	0	-35176	126820	WDR63	996600	WD repeat domain 63	http://genome.ucsc.edu/cgi-bin/hgTracks?hgsid=167433603&clade=mammal&org=Human&db=hg18&position=chr1%3A85300580-85371408&hgt.suggest=&pix=800&Submit=submit,NYD-SP29,RP11-507C22.2	NM_145172	29393	FLJ30067
5506	chr1	85816245	85816294	-1.097	1	Primary Transcript	-	85556756	85816634	0	-129584	23576	DDAH1	996600	dimethylarginine dimethylaminohydrolase 1	FLJ25539,http://genome.ucsc.edu/cgi-bin/hgTracks?hgsid=167433603&clade=mammal&org=Human&db=hg18&position=chr1%3A85556756-85816634&hgt.suggest=&pix=800&Submit=submit,FLJ21264	NM_001134445	26720	DDAH
5507	chr1	85818048	85818097	-1.1097	1	Primary Transcript	+	85819031	85822234	-934	-2560	3491	CYR61	996600	cysteine-rich, angiogenic inducer, 61	http://genome.ucsc.edu/cgi-bin/hgTracks?hgsid=167433603&clade=mammal&org=Human&db=hg18&position=chr1%3A85819031-85822234&hgt.suggest=&pix=800&Submit=submit,GIG1,IGFBP10	NM_001554	19511	CCN1
5508	chr1	85818349	85818398	-1.4426	1	Primary Transcript	+	85819031	85822234	-633	-2256	3491	CYR61	996600	cysteine-rich, angiogenic inducer, 61	http://genome.ucsc.edu/cgi-bin/hgTracks?hgsid=167433603&clade=mammal&org=Human&db=hg18&position=chr1%3A85819031-85822234&hgt.suggest=&pix=800&Submit=submit,GIG1,IGFBP10	NM_001554	19511	CCN1
5509	chr1	85818427	85818478	-2.039	1	Primary Transcript	+	85819031	85822234	-553	-2184	3491	CYR61	996600	cysteine-rich, angiogenic inducer, 61	http://genome.ucsc.edu/cgi-bin/hgTracks?hgsid=167433603&clade=mammal&org=Human&db=hg18&position=chr1%3A85819031-85822234&hgt.suggest=&pix=800&Submit=submit,GIG1,IGFBP10	NM_001554	19511	CCN1
5510	chr1	85818525	85818574	-1.3161	1	Primary Transcript	+	85819031	85822234	-457	-2080	3491	CYR61	996600	cysteine-rich, angiogenic inducer, 61	http://genome.ucsc.edu/cgi-bin/hgTracks?hgsid=167433603&clade=mammal&org=Human&db=hg18&position=chr1%3A85819031-85822234&hgt.suggest=&pix=800&Submit=submit,GIG1,IGFBP10	NM_001554	19511	CCN1
5511	chr1	86395890	86395946	1.1484	1	Primary Transcript	-	85967503	86394709	-1181	-214816	255631	COL24A1	996600	collagen, type XXIV, alpha 1	http://genome.ucsc.edu/cgi-bin/hgTracks?hgsid=167433603&clade=mammal&org=Human&db=hg18&position=chr1%3A85967503-86394709&hgt.suggest=&pix=800&Submit=submit	NM_152890	17492	MGC142214
5512	chr1	86707596	86707666	-1.5143	1	Primary Transcript	+	86707113	86738562	0	-15200	1179	CLCA1	996600	chloride channel accessory 1	hCLCA1,hCaCC-1,CaCC-1,GOB5,http://genome.ucsc.edu/cgi-bin/hgTracks?hgsid=167433603&clade=mammal&org=Human&db=hg18&position=chr1%3A86707113-86738562&hgt.suggest=&pix=800&Submit=submit,CACC1,FLJ95147,CLCRG1	NM_001285	15727	CACC
5513	chr1	86707688	86707751	-1.2452	1	Primary Transcript	+	86707113	86738562	0	-15112	1179	CLCA1	996600	chloride channel accessory 1	hCLCA1,hCaCC-1,CaCC-1,GOB5,http://genome.ucsc.edu/cgi-bin/hgTracks?hgsid=167433603&clade=mammal&org=Human&db=hg18&position=chr1%3A86707113-86738562&hgt.suggest=&pix=800&Submit=submit,CACC1,FLJ95147,CLCRG1	NM_001285	15727	CACC
5514	chr1	87367011	87367073	1.1656	1	Primary Transcript	+	87368035	87374938	-962	-4448	339524	LOC339524	996600	hypothetical LOC339524	http://genome.ucsc.edu/cgi-bin/hgTracks?hgsid=167433603&clade=mammal&org=Human&db=hg18&position=chr1%3A87368035-87374938&hgt.suggest=&pix=800&Submit=submit	NR_026988	27394	MGC161518
5515	chr1	87564316	87564366	-1.1183	1	Primary Transcript	+	87566738	87587191	-2372	-12616	8543	LMO4	996600	LIM domain only 4	http://genome.ucsc.edu/cgi-bin/hgTracks?hgsid=167433603&clade=mammal&org=Human&db=hg18&position=chr1%3A87566738-87587191&hgt.suggest=&pix=800&Submit=submit	NM_006769	5241	-
5516	chr1	87564522	87564583	-1.1053	1	Primary Transcript	+	87566738	87587191	-2155	-12408	8543	LMO4	996600	LIM domain only 4	http://genome.ucsc.edu/cgi-bin/hgTracks?hgsid=167433603&clade=mammal&org=Human&db=hg18&position=chr1%3A87566738-87587191&hgt.suggest=&pix=800&Submit=submit	NM_006769	5241	-
5517	chr1	87567568	87567617	-1.0231	1	Primary Transcript	+	87566738	87587191	0	-9368	8543	LMO4	996600	LIM domain only 4	http://genome.ucsc.edu/cgi-bin/hgTracks?hgsid=167433603&clade=mammal&org=Human&db=hg18&position=chr1%3A87566738-87587191&hgt.suggest=&pix=800&Submit=submit	NM_006769	5241	-
5518	chr1	87567648	87567697	-1.4222	1	Primary Transcript	+	87566738	87587191	0	-9288	8543	LMO4	996600	LIM domain only 4	http://genome.ucsc.edu/cgi-bin/hgTracks?hgsid=167433603&clade=mammal&org=Human&db=hg18&position=chr1%3A87566738-87587191&hgt.suggest=&pix=800&Submit=submit	NM_006769	5241	-
5519	chr1	89233266	89233316	1.6642	1	Primary Transcript	-	89174043	89231104	-2162	-30712	56267	CCBL2	996600	cysteine conjugate-beta lyase 2	http://genome.ucsc.edu/cgi-bin/hgTracks?hgsid=167433603&clade=mammal&org=Human&db=hg18&position=chr1%3A89174043-89231104&hgt.suggest=&pix=800&Submit=submit,RP4-531M19.2,KATIII,DKFZp667D0223,MGC9398,KAT3	NM_001008662	25433	DKFZp547N1117
5520	chr1	89363899	89363959	-1.0163	1	Primary Transcript	-	89345897	89364387	0	-8792	2634	GBP2	996600	guanylate binding protein 2, interferon-inducible	http://genome.ucsc.edu/cgi-bin/hgTracks?hgsid=167433603&clade=mammal&org=Human&db=hg18&position=chr1%3A89345897-89364387&hgt.suggest=&pix=800&Submit=submit	NM_004120	24841	-
5521	chr1	89364079	89364128	-1.2689	1	Primary Transcript	-	89345897	89364387	0	-8968	2634	GBP2	996600	guanylate binding protein 2, interferon-inducible	http://genome.ucsc.edu/cgi-bin/hgTracks?hgsid=167433603&clade=mammal&org=Human&db=hg18&position=chr1%3A89345897-89364387&hgt.suggest=&pix=800&Submit=submit	NM_004120	24841	-
5522	chr1	89364195	89364244	-0.9628	1	Primary Transcript	-	89345897	89364387	0	-9080	2634	GBP2	996600	guanylate binding protein 2, interferon-inducible	http://genome.ucsc.edu/cgi-bin/hgTracks?hgsid=167433603&clade=mammal&org=Human&db=hg18&position=chr1%3A89345897-89364387&hgt.suggest=&pix=800&Submit=submit	NM_004120	24841	-
5523	chr1	89364392	89364453	-1.6476	1	Primary Transcript	-	89345897	89364387	-5	-9288	2634	GBP2	996600	guanylate binding protein 2, interferon-inducible	http://genome.ucsc.edu/cgi-bin/hgTracks?hgsid=167433603&clade=mammal&org=Human&db=hg18&position=chr1%3A89345897-89364387&hgt.suggest=&pix=800&Submit=submit	NM_004120	24841	-
5524	chr1	89366452	89366501	1.045	1	Primary Transcript	-	89345897	89364387	-2065	-11344	2634	GBP2	996600	guanylate binding protein 2, interferon-inducible	http://genome.ucsc.edu/cgi-bin/hgTracks?hgsid=167433603&clade=mammal&org=Human&db=hg18&position=chr1%3A89345897-89364387&hgt.suggest=&pix=800&Submit=submit	NM_004120	24841	-
5525	chr1	89643394	89643443	-0.9851	2	Primary Transcript	+	89645825	89663081	-2382	-11032	400759	LOC400759	996600	interferon-induced guanylate-binding protein 1 pseudogene	http://genome.ucsc.edu/cgi-bin/hgTracks?hgsid=167433603&clade=mammal&org=Human&db=hg18&position=chr1%3A89645825-89663081&hgt.suggest=&pix=800&Submit=submit	NR_003133	27884	FLJ17004
5526	chr1	89644778	89644828	-0.9072	2	Primary Transcript	+	89645825	89663081	-997	-9648	400759	LOC400759	996600	interferon-induced guanylate-binding protein 1 pseudogene	http://genome.ucsc.edu/cgi-bin/hgTracks?hgsid=167433603&clade=mammal&org=Human&db=hg18&position=chr1%3A89645825-89663081&hgt.suggest=&pix=800&Submit=submit	NR_003133	27884	FLJ17004
5527	chr1	89760897	89760953	-1.6335	1	Primary Transcript	+	89762984	89836006	-2031	-38568	23507	LRRC8B	996600	leucine rich repeat containing 8 family, member B	TA-LRRP,MGC42220,http://genome.ucsc.edu/cgi-bin/hgTracks?hgsid=167433603&clade=mammal&org=Human&db=hg18&position=chr1%3A89762984-89836006&hgt.suggest=&pix=800&Submit=submit,TALRRP	NM_001134476	12279	KIAA0231
5528	chr1	90057773	90057829	1.344	1	Primary Transcript	+	90059160	90174575	-1331	-59056	55144	LRRC8D	996600	leucine rich repeat containing 8 family, member D	http://genome.ucsc.edu/cgi-bin/hgTracks?hgsid=167433603&clade=mammal&org=Human&db=hg18&position=chr1%3A90059160-90174575&hgt.suggest=&pix=800&Submit=submit,LRRC5,FLJ20403	NM_001134479	12278	FLJ10470
5529	chr1	90057895	90057944	0.9303	1	Primary Transcript	+	90059160	90174575	-1216	-58944	55144	LRRC8D	996600	leucine rich repeat containing 8 family, member D	http://genome.ucsc.edu/cgi-bin/hgTracks?hgsid=167433603&clade=mammal&org=Human&db=hg18&position=chr1%3A90059160-90174575&hgt.suggest=&pix=800&Submit=submit,LRRC5,FLJ20403	NM_001134479	12278	FLJ10470
5530	chr1	90057973	90058022	1.1201	1	Primary Transcript	+	90059160	90174575	-1138	-58864	55144	LRRC8D	996600	leucine rich repeat containing 8 family, member D	http://genome.ucsc.edu/cgi-bin/hgTracks?hgsid=167433603&clade=mammal&org=Human&db=hg18&position=chr1%3A90059160-90174575&hgt.suggest=&pix=800&Submit=submit,LRRC5,FLJ20403	NM_001134479	12278	FLJ10470
5531	chr1	90060676	90060729	1.2147	1	Primary Transcript	+	90059160	90174575	0	-56160	55144	LRRC8D	996600	leucine rich repeat containing 8 family, member D	http://genome.ucsc.edu/cgi-bin/hgTracks?hgsid=167433603&clade=mammal&org=Human&db=hg18&position=chr1%3A90059160-90174575&hgt.suggest=&pix=800&Submit=submit,LRRC5,FLJ20403	NM_001134479	12278	FLJ10470
5532	chr1	90231647	90231696	1.0611	1	Primary Transcript	-	90231411	90233113	0	584	492303	GEMIN8P4	996600	gem (nuclear organelle) associated protein 8 pseudogene 4	http://genome.ucsc.edu/cgi-bin/hgTracks?hgsid=167433603&clade=mammal&org=Human&db=hg18&position=chr1%3A90231411-90233113&hgt.suggest=&pix=800&Submit=submit	NR_002830	27635	-
5533	chr1	90231737	90231786	1.7348	1	Primary Transcript	-	90231411	90233113	0	496	492303	GEMIN8P4	996600	gem (nuclear organelle) associated protein 8 pseudogene 4	http://genome.ucsc.edu/cgi-bin/hgTracks?hgsid=167433603&clade=mammal&org=Human&db=hg18&position=chr1%3A90231411-90233113&hgt.suggest=&pix=800&Submit=submit	NR_002830	27635	-
5534	chr1	90231829	90231878	1.5945	1	Primary Transcript	-	90231411	90233113	0	400	492303	GEMIN8P4	996600	gem (nuclear organelle) associated protein 8 pseudogene 4	http://genome.ucsc.edu/cgi-bin/hgTracks?hgsid=167433603&clade=mammal&org=Human&db=hg18&position=chr1%3A90231411-90233113&hgt.suggest=&pix=800&Submit=submit	NR_002830	27635	-
5535	chr1	90231931	90231980	1.7112	1	Primary Transcript	-	90231411	90233113	0	304	492303	GEMIN8P4	996600	gem (nuclear organelle) associated protein 8 pseudogene 4	http://genome.ucsc.edu/cgi-bin/hgTracks?hgsid=167433603&clade=mammal&org=Human&db=hg18&position=chr1%3A90231411-90233113&hgt.suggest=&pix=800&Submit=submit	NR_002830	27635	-
5536	chr1	90232039	90232088	2.1537	1	Primary Transcript	-	90231411	90233113	0	192	492303	GEMIN8P4	996600	gem (nuclear organelle) associated protein 8 pseudogene 4	http://genome.ucsc.edu/cgi-bin/hgTracks?hgsid=167433603&clade=mammal&org=Human&db=hg18&position=chr1%3A90231411-90233113&hgt.suggest=&pix=800&Submit=submit	NR_002830	27635	-
5537	chr1	90232227	90232276	1.8096	1	Primary Transcript	-	90231411	90233113	0	8	492303	GEMIN8P4	996600	gem (nuclear organelle) associated protein 8 pseudogene 4	http://genome.ucsc.edu/cgi-bin/hgTracks?hgsid=167433603&clade=mammal&org=Human&db=hg18&position=chr1%3A90231411-90233113&hgt.suggest=&pix=800&Submit=submit	NR_002830	27635	-
5538	chr1	90232327	90232376	1.1492	2	Primary Transcript	-	90231411	90233113	0	-96	492303	GEMIN8P4	996600	gem (nuclear organelle) associated protein 8 pseudogene 4	http://genome.ucsc.edu/cgi-bin/hgTracks?hgsid=167433603&clade=mammal&org=Human&db=hg18&position=chr1%3A90231411-90233113&hgt.suggest=&pix=800&Submit=submit	NR_002830	27635	-
5539	chr1	90232539	90232588	1.1688	1	Primary Transcript	-	90231411	90233113	0	-304	492303	GEMIN8P4	996600	gem (nuclear organelle) associated protein 8 pseudogene 4	http://genome.ucsc.edu/cgi-bin/hgTracks?hgsid=167433603&clade=mammal&org=Human&db=hg18&position=chr1%3A90231411-90233113&hgt.suggest=&pix=800&Submit=submit	NR_002830	27635	-
5540	chr1	91259133	91259190	-0.9769	1	Primary Transcript	-	91153444	91259618	0	-52640	84146	ZNF644	996600	zinc finger protein 644	KIAA1221,Zep-2,MGC70410,http://genome.ucsc.edu/cgi-bin/hgTracks?hgsid=167433603&clade=mammal&org=Human&db=hg18&position=chr1%3A91153444-91259618&hgt.suggest=&pix=800&Submit=submit,MGC60165	NM_016620	14636	BM-005
5541	chr1	91259217	91259266	-1.0722	1	Primary Transcript	-	91153444	91259618	0	-52712	84146	ZNF644	996600	zinc finger protein 644	KIAA1221,Zep-2,MGC70410,http://genome.ucsc.edu/cgi-bin/hgTracks?hgsid=167433603&clade=mammal&org=Human&db=hg18&position=chr1%3A91153444-91259618&hgt.suggest=&pix=800&Submit=submit,MGC60165	NM_016620	14636	BM-005
5542	chr1	91261834	91261892	1.1353	1	Primary Transcript	-	91153444	91260259	-1575	-55008	84146	ZNF644	996600	zinc finger protein 644	KIAA1221,Zep-2,MGC70410,http://genome.ucsc.edu/cgi-bin/hgTracks?hgsid=167433603&clade=mammal&org=Human&db=hg18&position=chr1%3A91153444-91260259&hgt.suggest=&pix=800&Submit=submit,MGC60165	NM_032186	14637	BM-005
5543	chr1	91261936	91261998	1.0356	1	Primary Transcript	-	91153444	91260259	-1677	-55120	84146	ZNF644	996600	zinc finger protein 644	KIAA1221,Zep-2,MGC70410,http://genome.ucsc.edu/cgi-bin/hgTracks?hgsid=167433603&clade=mammal&org=Human&db=hg18&position=chr1%3A91153444-91260259&hgt.suggest=&pix=800&Submit=submit,MGC60165	NM_032186	14637	BM-005
5544	chr1	91262252	91262301	1.1076	2	Primary Transcript	-	91153444	91260259	-1993	-55432	84146	ZNF644	996600	zinc finger protein 644	KIAA1221,Zep-2,MGC70410,http://genome.ucsc.edu/cgi-bin/hgTracks?hgsid=167433603&clade=mammal&org=Human&db=hg18&position=chr1%3A91153444-91260259&hgt.suggest=&pix=800&Submit=submit,MGC60165	NM_032186	14637	BM-005
5545	chr1	91737769	91737818	1.0182	1	Primary Transcript	+	91738991	91763908	-1173	-13656	8317	CDC7	996600	cell division cycle 7 homolog (S. cerevisiae)	huCDC7,HsCDC7,Hsk1,MGC117361,MGC126238,http://genome.ucsc.edu/cgi-bin/hgTracks?hgsid=167433603&clade=mammal&org=Human&db=hg18&position=chr1%3A91738991-91763908&hgt.suggest=&pix=800&Submit=submit,MGC126237	NM_001134419	1687	CDC7L1
5546	chr1	91739352	91739401	-0.9351	1	Primary Transcript	+	91738991	91763908	0	-12072	8317	CDC7	996600	cell division cycle 7 homolog (S. cerevisiae)	huCDC7,HsCDC7,Hsk1,MGC117361,MGC126238,http://genome.ucsc.edu/cgi-bin/hgTracks?hgsid=167433603&clade=mammal&org=Human&db=hg18&position=chr1%3A91738991-91763908&hgt.suggest=&pix=800&Submit=submit,MGC126237	NM_001134419	1687	CDC7L1
5547	chr1	91739751	91739809	-1.8179	1	Primary Transcript	+	91738991	91763908	0	-11672	8317	CDC7	996600	cell division cycle 7 homolog (S. cerevisiae)	huCDC7,HsCDC7,Hsk1,MGC117361,MGC126238,http://genome.ucsc.edu/cgi-bin/hgTracks?hgsid=167433603&clade=mammal&org=Human&db=hg18&position=chr1%3A91738991-91763908&hgt.suggest=&pix=800&Submit=submit,MGC126237	NM_001134419	1687	CDC7L1
5548	chr1	91873264	91873313	1.2313	1	Primary Transcript	+	91873155	91881922	0	-4248	343477	HSP90B3P	996600	heat shock protein 90kDa beta (Grp94), member 3 (pseudogene)	TRAP2,TRA1P2,http://genome.ucsc.edu/cgi-bin/hgTracks?hgsid=167433603&clade=mammal&org=Human&db=hg18&position=chr1%3A91873155-91881922&hgt.suggest=&pix=800&Submit=submit	NR_003130	27322	GRP94C
5549	chr1	91873462	91873518	1.3221	1	Primary Transcript	+	91873155	91881922	0	-4048	343477	HSP90B3P	996600	heat shock protein 90kDa beta (Grp94), member 3 (pseudogene)	TRAP2,TRA1P2,http://genome.ucsc.edu/cgi-bin/hgTracks?hgsid=167433603&clade=mammal&org=Human&db=hg18&position=chr1%3A91873155-91881922&hgt.suggest=&pix=800&Submit=submit	NR_003130	27322	GRP94C
5550	chr1	91873650	91873700	1.8358	1	Primary Transcript	+	91873155	91881922	0	-3864	343477	HSP90B3P	996600	heat shock protein 90kDa beta (Grp94), member 3 (pseudogene)	TRAP2,TRA1P2,http://genome.ucsc.edu/cgi-bin/hgTracks?hgsid=167433603&clade=mammal&org=Human&db=hg18&position=chr1%3A91873155-91881922&hgt.suggest=&pix=800&Submit=submit	NR_003130	27322	GRP94C
5551	chr1	92125005	92125054	-1.0406	1	Primary Transcript	-	91918489	92124375	-630	-103600	7049	TGFBR3	996600	transforming growth factor, beta receptor III	http://genome.ucsc.edu/cgi-bin/hgTracks?hgsid=167433603&clade=mammal&org=Human&db=hg18&position=chr1%3A91918489-92124375&hgt.suggest=&pix=800&Submit=submit,betaglycan	NM_003243	11222	BGCAN
5552	chr1	92188682	92188731	1.1388	1	Primary Transcript	+	92187515	92252573	0	-31344	676	BRDT	996600	bromodomain, testis-specific	http://genome.ucsc.edu/cgi-bin/hgTracks?hgsid=167433603&clade=mammal&org=Human&db=hg18&position=chr1%3A92187515-92252573&hgt.suggest=&pix=800&Submit=submit,CT9	NM_207189	3780	BRD6
5553	chr1	92266804	92266862	0.963	1	Primary Transcript	+	92268120	92301681	-1258	-18064	253152	EPHX4	996600	epoxide hydrolase 4	FLJ90341,EPHXRP,http://genome.ucsc.edu/cgi-bin/hgTracks?hgsid=167433603&clade=mammal&org=Human&db=hg18&position=chr1%3A92268120-92301681&hgt.suggest=&pix=800&Submit=submit	NM_173567	5666	ABHD7
5554	chr1	92455570	92455629	0.9498	1	Primary Transcript	+	92456160	92483955	-531	-14456	388649	C1orf146	996600	chromosome 1 open reading frame 146	http://genome.ucsc.edu/cgi-bin/hgTracks?hgsid=167433603&clade=mammal&org=Human&db=hg18&position=chr1%3A92456160-92483955&hgt.suggest=&pix=800&Submit=submit	NM_001012425	14645	RP11-163M2.4
5555	chr1	92536727	92536776	-1.4126	1	Primary Transcript	-	92484542	92537154	0	-25904	11146	GLMN	996600	glomulin, FKBP associated protein	FAP68,VMGLOM,GVM,FAP48,GLML,http://genome.ucsc.edu/cgi-bin/hgTracks?hgsid=167433603&clade=mammal&org=Human&db=hg18&position=chr1%3A92484542-92537154&hgt.suggest=&pix=800&Submit=submit,FKBPAP	NM_053274	14646	FAP
5556	chr1	92537341	92537390	-1.3824	1	Primary Transcript	+	92537109	92626320	0	-44344	79871	RPAP2	996600	RNA polymerase II associated protein 2	http://genome.ucsc.edu/cgi-bin/hgTracks?hgsid=167433603&clade=mammal&org=Human&db=hg18&position=chr1%3A92537109-92626320&hgt.suggest=&pix=800&Submit=submit,FLJ13150	NM_024813	22698	C1orf82
5557	chr1	92538343	92538402	0.9258	2	Primary Transcript	+	92537109	92626320	0	-43344	79871	RPAP2	996600	RNA polymerase II associated protein 2	http://genome.ucsc.edu/cgi-bin/hgTracks?hgsid=167433603&clade=mammal&org=Human&db=hg18&position=chr1%3A92537109-92626320&hgt.suggest=&pix=800&Submit=submit,FLJ13150	NM_024813	22698	C1orf82
5558	chr1	92538627	92538683	1.3803	1	Primary Transcript	+	92537109	92626320	0	-43056	79871	RPAP2	996600	RNA polymerase II associated protein 2	http://genome.ucsc.edu/cgi-bin/hgTracks?hgsid=167433603&clade=mammal&org=Human&db=hg18&position=chr1%3A92537109-92626320&hgt.suggest=&pix=800&Submit=submit,FLJ13150	NM_024813	22698	C1orf82
5559	chr1	92720303	92720359	-1.851	1	Primary Transcript	-	92712905	92721944	0	-2912	2672	GFI1	996600	growth factor independent 1 transcription repressor	ZNF163,GFI-1,http://genome.ucsc.edu/cgi-bin/hgTracks?hgsid=167433603&clade=mammal&org=Human&db=hg18&position=chr1%3A92712905-92721944&hgt.suggest=&pix=800&Submit=submit,SCN2	NM_001127215	26521	FLJ94509
5560	chr1	92726619	92726669	-1.1049	1	Primary Transcript	-	92712905	92725021	-1598	-7680	2672	GFI1	996600	growth factor independent 1 transcription repressor	http://genome.ucsc.edu/cgi-bin/hgTracks?hgsid=167433603&clade=mammal&org=Human&db=hg18&position=chr1%3A92712905-92725021&hgt.suggest=&pix=800&Submit=submit,ZNF163,GFI-1,SCN2	NM_005263	14816	FLJ94509
5561	chr1	92727002	92727053	-0.9567	1	Primary Transcript	-	92712905	92725021	-1981	-8064	2672	GFI1	996600	growth factor independent 1 transcription repressor	http://genome.ucsc.edu/cgi-bin/hgTracks?hgsid=167433603&clade=mammal&org=Human&db=hg18&position=chr1%3A92712905-92725021&hgt.suggest=&pix=800&Submit=submit,ZNF163,GFI-1,SCN2	NM_005263	14816	FLJ94509
5562	chr1	93022529	93022578	-0.9083	1	Primary Transcript	-	92746840	93030549	0	-133856	7813	EVI5	996600	ecotropic viral integration site 5	http://genome.ucsc.edu/cgi-bin/hgTracks?hgsid=167433603&clade=mammal&org=Human&db=hg18&position=chr1%3A92746840-93030549&hgt.suggest=&pix=800&Submit=submit	NM_005665	15715	NB4S
5563	chr1	93023647	93023696	-2.1756	1	Primary Transcript	-	92746840	93030549	0	-134976	7813	EVI5	996600	ecotropic viral integration site 5	http://genome.ucsc.edu/cgi-bin/hgTracks?hgsid=167433603&clade=mammal&org=Human&db=hg18&position=chr1%3A92746840-93030549&hgt.suggest=&pix=800&Submit=submit	NM_005665	15715	NB4S
5564	chr1	93031915	93031971	-0.9205	1	Primary Transcript	-	92746840	93030549	-1366	-143240	7813	EVI5	996600	ecotropic viral integration site 5	http://genome.ucsc.edu/cgi-bin/hgTracks?hgsid=167433603&clade=mammal&org=Human&db=hg18&position=chr1%3A92746840-93030549&hgt.suggest=&pix=800&Submit=submit	NM_005665	15715	NB4S
5565	chr1	93076841	93076890	1.0624	1	Primary Transcript	+	93070181	93080069	0	1736	6125	RPL5	996600	ribosomal protein L5	MGC117339,http://genome.ucsc.edu/cgi-bin/hgTracks?hgsid=167433603&clade=mammal&org=Human&db=hg18&position=chr1%3A93070181-93080069&hgt.suggest=&pix=800&Submit=submit	NM_000969	20328	DBA6
5566	chr1	93077123	93077183	1.0903	1	Primary Transcript	+	93070181	93080069	0	2024	6125	RPL5	996600	ribosomal protein L5	MGC117339,http://genome.ucsc.edu/cgi-bin/hgTracks?hgsid=167433603&clade=mammal&org=Human&db=hg18&position=chr1%3A93070181-93080069&hgt.suggest=&pix=800&Submit=submit	NM_000969	20328	DBA6
5567	chr1	93077518	93077575	1.449	1	Primary Transcript	+	93070181	93080069	0	2424	6125	RPL5	996600	ribosomal protein L5	MGC117339,http://genome.ucsc.edu/cgi-bin/hgTracks?hgsid=167433603&clade=mammal&org=Human&db=hg18&position=chr1%3A93070181-93080069&hgt.suggest=&pix=800&Submit=submit	NM_000969	20328	DBA6
5568	chr1	93317140	93317189	1.1113	1	Primary Transcript	+	93317379	93377226	-190	-30128	22823	MTF2	996600	metal response element binding transcription factor 2	PCL2,RP5-976O13.1,dJ976O13.2,http://genome.ucsc.edu/cgi-bin/hgTracks?hgsid=167433603&clade=mammal&org=Human&db=hg18&position=chr1%3A93317379-93377226&hgt.suggest=&pix=800&Submit=submit	NM_007358	14651	M96
5569	chr1	93317840	93317889	-0.979	1	Primary Transcript	+	93317379	93377226	0	-29432	22823	MTF2	996600	metal response element binding transcription factor 2	PCL2,RP5-976O13.1,dJ976O13.2,http://genome.ucsc.edu/cgi-bin/hgTracks?hgsid=167433603&clade=mammal&org=Human&db=hg18&position=chr1%3A93317379-93377226&hgt.suggest=&pix=800&Submit=submit	NM_007358	14651	M96
5570	chr1	93417086	93417143	-1.8603	1	Primary Transcript	-	93389996	93418834	0	-12704	50999	TMED5	996600	transmembrane emp24 protein transport domain containing 5	http://genome.ucsc.edu/cgi-bin/hgTracks?hgsid=167433603&clade=mammal&org=Human&db=hg18&position=chr1%3A93389996-93418834&hgt.suggest=&pix=800&Submit=submit,DKFZp781B2248	NM_016040	14652	CGI-100
5571	chr1	93417180	93417239	-2.2442	1	Primary Transcript	-	93389996	93418834	0	-12800	50999	TMED5	996600	transmembrane emp24 protein transport domain containing 5	http://genome.ucsc.edu/cgi-bin/hgTracks?hgsid=167433603&clade=mammal&org=Human&db=hg18&position=chr1%3A93389996-93418834&hgt.suggest=&pix=800&Submit=submit,DKFZp781B2248	NM_016040	14652	CGI-100
5572	chr1	93417528	93417583	-1.1427	1	Primary Transcript	-	93389996	93418834	0	-13136	50999	TMED5	996600	transmembrane emp24 protein transport domain containing 5	http://genome.ucsc.edu/cgi-bin/hgTracks?hgsid=167433603&clade=mammal&org=Human&db=hg18&position=chr1%3A93389996-93418834&hgt.suggest=&pix=800&Submit=submit,DKFZp781B2248	NM_016040	14652	CGI-100
5573	chr1	93685265	93685314	-0.9186	1	Primary Transcript	+	93686426	93792806	-1112	-54328	54874	FNBP1L	996600	formin binding protein 1-like	TOCA1,http://genome.ucsc.edu/cgi-bin/hgTracks?hgsid=167433603&clade=mammal&org=Human&db=hg18&position=chr1%3A93686426-93792806&hgt.suggest=&pix=800&Submit=submit	NM_001024948	10685	C1orf39
5574	chr1	93685379	93685428	-1.5268	1	Primary Transcript	+	93686426	93792806	-998	-54216	54874	FNBP1L	996600	formin binding protein 1-like	TOCA1,http://genome.ucsc.edu/cgi-bin/hgTracks?hgsid=167433603&clade=mammal&org=Human&db=hg18&position=chr1%3A93686426-93792806&hgt.suggest=&pix=800&Submit=submit	NM_001024948	10685	C1orf39
5575	chr1	93685563	93685612	-1.2984	1	Primary Transcript	+	93686426	93792806	-814	-54032	54874	FNBP1L	996600	formin binding protein 1-like	TOCA1,http://genome.ucsc.edu/cgi-bin/hgTracks?hgsid=167433603&clade=mammal&org=Human&db=hg18&position=chr1%3A93686426-93792806&hgt.suggest=&pix=800&Submit=submit	NM_001024948	10685	C1orf39
5576	chr1	94118043	94118092	-0.9866	1	Primary Transcript	-	94107923	94117330	-713	-5440	30836	DNTTIP2	996600	deoxynucleotidyltransferase, terminal, interacting protein 2	TdIF2,LPTS-RP2,MGC163494,RP4-561L24.1,HSU15552,FCF2,http://genome.ucsc.edu/cgi-bin/hgTracks?hgsid=167433603&clade=mammal&org=Human&db=hg18&position=chr1%3A94107923-94117330&hgt.suggest=&pix=800&Submit=submit	NM_014597	14659	ERBP
5577	chr1	94654182	94654237	-1.1922	1	Primary Transcript	+	94656520	94716848	-2283	-32480	5825	ABCD3	996600	ATP-binding cassette, sub-family D (ALD), member 3	ZWS2,http://genome.ucsc.edu/cgi-bin/hgTracks?hgsid=167433603&clade=mammal&org=Human&db=hg18&position=chr1%3A94656520-94716848&hgt.suggest=&pix=800&Submit=submit,PXMP1,PMP70	NM_001122674	3548	ABC43
5578	chr1	94654304	94654358	-0.9661	1	Primary Transcript	+	94656520	94716848	-2162	-32352	5825	ABCD3	996600	ATP-binding cassette, sub-family D (ALD), member 3	ZWS2,http://genome.ucsc.edu/cgi-bin/hgTracks?hgsid=167433603&clade=mammal&org=Human&db=hg18&position=chr1%3A94656520-94716848&hgt.suggest=&pix=800&Submit=submit,PXMP1,PMP70	NM_001122674	3548	ABC43
5579	chr1	94655793	94655849	-0.9586	1	Primary Transcript	+	94656520	94716848	-671	-30864	5825	ABCD3	996600	ATP-binding cassette, sub-family D (ALD), member 3	ZWS2,http://genome.ucsc.edu/cgi-bin/hgTracks?hgsid=167433603&clade=mammal&org=Human&db=hg18&position=chr1%3A94656520-94716848&hgt.suggest=&pix=800&Submit=submit,PXMP1,PMP70	NM_001122674	3548	ABC43
5580	chr1	94780464	94780513	-1.5901	1	Primary Transcript	-	94767319	94779959	-505	-6848	2152	F3	996600	coagulation factor III (thromboplastin, tissue factor)	TF,TFA,FLJ17960,http://genome.ucsc.edu/cgi-bin/hgTracks?hgsid=167433603&clade=mammal&org=Human&db=hg18&position=chr1%3A94767319-94779959&hgt.suggest=&pix=800&Submit=submit	NM_001993	11927	CD142
5581	chr1	94780670	94780719	-1.0833	1	Primary Transcript	-	94767319	94779959	-711	-7056	2152	F3	996600	coagulation factor III (thromboplastin, tissue factor)	TF,TFA,FLJ17960,http://genome.ucsc.edu/cgi-bin/hgTracks?hgsid=167433603&clade=mammal&org=Human&db=hg18&position=chr1%3A94767319-94779959&hgt.suggest=&pix=800&Submit=submit	NM_001993	11927	CD142
5582	chr1	95310886	95310935	-1.2799	1	Primary Transcript	-	95220866	95311095	0	-44928	199857	ALG14	996600	asparagine-linked glycosylation 14 homolog (S. cerevisiae)	http://genome.ucsc.edu/cgi-bin/hgTracks?hgsid=167433603&clade=mammal&org=Human&db=hg18&position=chr1%3A95220866-95311095&hgt.suggest=&pix=800&Submit=submit	NM_144988	8023	MGC19780
5583	chr1	95353541	95353598	1.1244	1	Primary Transcript	+	95355481	95435747	-1883	-42048	148534	TMEM56	996600	transmembrane protein 56	MGC102912,http://genome.ucsc.edu/cgi-bin/hgTracks?hgsid=167433603&clade=mammal&org=Human&db=hg18&position=chr1%3A95355481-95435747&hgt.suggest=&pix=800&Submit=submit	NM_152487	22053	FLJ31842
5584	chr1	95353917	95353966	1.4574	1	Primary Transcript	+	95355481	95435747	-1515	-41672	148534	TMEM56	996600	transmembrane protein 56	MGC102912,http://genome.ucsc.edu/cgi-bin/hgTracks?hgsid=167433603&clade=mammal&org=Human&db=hg18&position=chr1%3A95355481-95435747&hgt.suggest=&pix=800&Submit=submit	NM_152487	22053	FLJ31842
5585	chr1	95354039	95354095	1.5385	1	Primary Transcript	+	95355481	95435747	-1386	-41552	148534	TMEM56	996600	transmembrane protein 56	MGC102912,http://genome.ucsc.edu/cgi-bin/hgTracks?hgsid=167433603&clade=mammal&org=Human&db=hg18&position=chr1%3A95355481-95435747&hgt.suggest=&pix=800&Submit=submit	NM_152487	22053	FLJ31842
5586	chr1	95354131	95354180	1.3244	1	Primary Transcript	+	95355481	95435747	-1301	-41464	148534	TMEM56	996600	transmembrane protein 56	MGC102912,http://genome.ucsc.edu/cgi-bin/hgTracks?hgsid=167433603&clade=mammal&org=Human&db=hg18&position=chr1%3A95355481-95435747&hgt.suggest=&pix=800&Submit=submit	NM_152487	22053	FLJ31842
5587	chr1	95354241	95354290	1.0983	1	Primary Transcript	+	95355481	95435747	-1191	-41352	148534	TMEM56	996600	transmembrane protein 56	MGC102912,http://genome.ucsc.edu/cgi-bin/hgTracks?hgsid=167433603&clade=mammal&org=Human&db=hg18&position=chr1%3A95355481-95435747&hgt.suggest=&pix=800&Submit=submit	NM_152487	22053	FLJ31842
5588	chr1	95354621	95354676	-1.1315	1	Primary Transcript	+	95355481	95435747	-805	-40968	148534	TMEM56	996600	transmembrane protein 56	MGC102912,http://genome.ucsc.edu/cgi-bin/hgTracks?hgsid=167433603&clade=mammal&org=Human&db=hg18&position=chr1%3A95355481-95435747&hgt.suggest=&pix=800&Submit=submit	NM_152487	22053	FLJ31842
5589	chr1	95471353	95471416	-1.4061	1	Primary Transcript	+	95472298	95485369	-882	-7448	25950	RWDD3	996600	RWD domain containing 3	http://genome.ucsc.edu/cgi-bin/hgTracks?hgsid=167433603&clade=mammal&org=Human&db=hg18&position=chr1%3A95472298-95485369&hgt.suggest=&pix=800&Submit=submit,RSUME	NM_015485	8622	DKFZp566K023
5590	chr1	98159417	98159466	-1.6919	1	Primary Transcript	-	97315887	98159203	-214	-421896	1806	DPYD	996600	dihydropyrimidine dehydrogenase	MGC70799,MGC132008,DHPDHASE,DPD,http://genome.ucsc.edu/cgi-bin/hgTracks?hgsid=167433603&clade=mammal&org=Human&db=hg18&position=chr1%3A97315887-98159203&hgt.suggest=&pix=800&Submit=submit	NM_000110	11530	DHP
5591	chr1	98159503	98159552	-2.3895	1	Primary Transcript	-	97315887	98159203	-300	-421984	1806	DPYD	996600	dihydropyrimidine dehydrogenase	MGC70799,MGC132008,DHPDHASE,DPD,http://genome.ucsc.edu/cgi-bin/hgTracks?hgsid=167433603&clade=mammal&org=Human&db=hg18&position=chr1%3A97315887-98159203&hgt.suggest=&pix=800&Submit=submit	NM_000110	11530	DHP
5592	chr1	98159607	98159656	-1.5828	1	Primary Transcript	-	97315887	98159203	-404	-422088	1806	DPYD	996600	dihydropyrimidine dehydrogenase	MGC70799,MGC132008,DHPDHASE,DPD,http://genome.ucsc.edu/cgi-bin/hgTracks?hgsid=167433603&clade=mammal&org=Human&db=hg18&position=chr1%3A97315887-98159203&hgt.suggest=&pix=800&Submit=submit	NM_000110	11530	DHP
5593	chr1	98159897	98159949	-1.6304	1	Primary Transcript	-	97315887	98159203	-694	-422376	1806	DPYD	996600	dihydropyrimidine dehydrogenase	MGC70799,MGC132008,DHPDHASE,DPD,http://genome.ucsc.edu/cgi-bin/hgTracks?hgsid=167433603&clade=mammal&org=Human&db=hg18&position=chr1%3A97315887-98159203&hgt.suggest=&pix=800&Submit=submit	NM_000110	11530	DHP
5594	chr1	98160013	98160062	-1.4903	1	Primary Transcript	-	97315887	98159203	-810	-422496	1806	DPYD	996600	dihydropyrimidine dehydrogenase	MGC70799,MGC132008,DHPDHASE,DPD,http://genome.ucsc.edu/cgi-bin/hgTracks?hgsid=167433603&clade=mammal&org=Human&db=hg18&position=chr1%3A97315887-98159203&hgt.suggest=&pix=800&Submit=submit	NM_000110	11530	DHP
5595	chr1	98160113	98160175	-1.5453	1	Primary Transcript	-	97315887	98159203	-910	-422600	1806	DPYD	996600	dihydropyrimidine dehydrogenase	MGC70799,MGC132008,DHPDHASE,DPD,http://genome.ucsc.edu/cgi-bin/hgTracks?hgsid=167433603&clade=mammal&org=Human&db=hg18&position=chr1%3A97315887-98159203&hgt.suggest=&pix=800&Submit=submit	NM_000110	11530	DHP
5596	chr1	98160193	98160255	-2.1428	1	Primary Transcript	-	97315887	98159203	-990	-422680	1806	DPYD	996600	dihydropyrimidine dehydrogenase	MGC70799,MGC132008,DHPDHASE,DPD,http://genome.ucsc.edu/cgi-bin/hgTracks?hgsid=167433603&clade=mammal&org=Human&db=hg18&position=chr1%3A97315887-98159203&hgt.suggest=&pix=800&Submit=submit	NM_000110	11530	DHP
5597	chr1	98160293	98160342	-1.7702	1	Primary Transcript	-	97315887	98159203	-1090	-422776	1806	DPYD	996600	dihydropyrimidine dehydrogenase	MGC70799,MGC132008,DHPDHASE,DPD,http://genome.ucsc.edu/cgi-bin/hgTracks?hgsid=167433603&clade=mammal&org=Human&db=hg18&position=chr1%3A97315887-98159203&hgt.suggest=&pix=800&Submit=submit	NM_000110	11530	DHP
5598	chr1	98160705	98160762	1.7492	1	Primary Transcript	-	97315887	98159203	-1502	-423192	1806	DPYD	996600	dihydropyrimidine dehydrogenase	MGC70799,MGC132008,DHPDHASE,DPD,http://genome.ucsc.edu/cgi-bin/hgTracks?hgsid=167433603&clade=mammal&org=Human&db=hg18&position=chr1%3A97315887-98159203&hgt.suggest=&pix=800&Submit=submit	NM_000110	11530	DHP
5599	chr1	98160793	98160845	1.3888	1	Primary Transcript	-	97315887	98159203	-1590	-423272	1806	DPYD	996600	dihydropyrimidine dehydrogenase	MGC70799,MGC132008,DHPDHASE,DPD,http://genome.ucsc.edu/cgi-bin/hgTracks?hgsid=167433603&clade=mammal&org=Human&db=hg18&position=chr1%3A97315887-98159203&hgt.suggest=&pix=800&Submit=submit	NM_000110	11530	DHP
5600	chr1	99501372	99501421	-1.0392	1	Primary Transcript	+	99502487	99547726	-1066	-23704	9890	LPPR4	996600	lipid phosphate phosphatase-related protein type 4	PRG-1,LPR4,PRG1,PHP1,RP4-788L13.1,http://genome.ucsc.edu/cgi-bin/hgTracks?hgsid=167433603&clade=mammal&org=Human&db=hg18&position=chr1%3A99502487-99547726&hgt.suggest=&pix=800&Submit=submit	NM_014839	4793	KIAA0455
5601	chr1	99501450	99501499	-1.4914	1	Primary Transcript	+	99502487	99547726	-988	-23632	9890	LPPR4	996600	lipid phosphate phosphatase-related protein type 4	PRG-1,LPR4,PRG1,PHP1,RP4-788L13.1,http://genome.ucsc.edu/cgi-bin/hgTracks?hgsid=167433603&clade=mammal&org=Human&db=hg18&position=chr1%3A99502487-99547726&hgt.suggest=&pix=800&Submit=submit	NM_014839	4793	KIAA0455
5602	chr1	99501550	99501600	-2.1234	1	Primary Transcript	+	99502487	99547726	-887	-23528	9890	LPPR4	996600	lipid phosphate phosphatase-related protein type 4	PRG-1,LPR4,PRG1,PHP1,RP4-788L13.1,http://genome.ucsc.edu/cgi-bin/hgTracks?hgsid=167433603&clade=mammal&org=Human&db=hg18&position=chr1%3A99502487-99547726&hgt.suggest=&pix=800&Submit=submit	NM_014839	4793	KIAA0455
5603	chr1	99501648	99501708	-1.3335	1	Primary Transcript	+	99502487	99547726	-779	-23424	9890	LPPR4	996600	lipid phosphate phosphatase-related protein type 4	PRG-1,LPR4,PRG1,PHP1,RP4-788L13.1,http://genome.ucsc.edu/cgi-bin/hgTracks?hgsid=167433603&clade=mammal&org=Human&db=hg18&position=chr1%3A99502487-99547726&hgt.suggest=&pix=800&Submit=submit	NM_014839	4793	KIAA0455
5604	chr1	99501766	99501828	-1.1777	1	Primary Transcript	+	99502487	99547726	-659	-23312	9890	LPPR4	996600	lipid phosphate phosphatase-related protein type 4	PRG-1,LPR4,PRG1,PHP1,RP4-788L13.1,http://genome.ucsc.edu/cgi-bin/hgTracks?hgsid=167433603&clade=mammal&org=Human&db=hg18&position=chr1%3A99502487-99547726&hgt.suggest=&pix=800&Submit=submit	NM_014839	4793	KIAA0455
5605	chr1	99884182	99884231	-1.0235	1	Primary Transcript	+	99884018	99932684	0	-24144	54873	PALMD	996600	palmdelphin	FLJ20271,PALML,http://genome.ucsc.edu/cgi-bin/hgTracks?hgsid=167433603&clade=mammal&org=Human&db=hg18&position=chr1%3A99884018-99932684&hgt.suggest=&pix=800&Submit=submit	NM_017734	9682	C1orf11
5606	chr1	99884280	99884329	-1.59	1	Primary Transcript	+	99884018	99932684	0	-24048	54873	PALMD	996600	palmdelphin	FLJ20271,PALML,http://genome.ucsc.edu/cgi-bin/hgTracks?hgsid=167433603&clade=mammal&org=Human&db=hg18&position=chr1%3A99884018-99932684&hgt.suggest=&pix=800&Submit=submit	NM_017734	9682	C1orf11
5607	chr1	99884402	99884451	-1.9529	1	Primary Transcript	+	99884018	99932684	0	-23928	54873	PALMD	996600	palmdelphin	FLJ20271,PALML,http://genome.ucsc.edu/cgi-bin/hgTracks?hgsid=167433603&clade=mammal&org=Human&db=hg18&position=chr1%3A99884018-99932684&hgt.suggest=&pix=800&Submit=submit	NM_017734	9682	C1orf11
5608	chr1	100087008	100087058	1.0997	1	Primary Transcript	+	100088227	100162167	-1169	-38168	178	AGL	996600	amylo-alpha-1, 6-glucosidase, 4-alpha-glucanotransferase	http://genome.ucsc.edu/cgi-bin/hgTracks?hgsid=167433603&clade=mammal&org=Human&db=hg18&position=chr1%3A100088227-100162167&hgt.suggest=&pix=800&Submit=submit	NM_000642	7056	GDE
5609	chr1	100274924	100274980	-1.4225	1	Primary Transcript	+	100276376	100321517	-1396	-23992	64645	HIAT1	996600	hippocampus abundant transcript 1	http://genome.ucsc.edu/cgi-bin/hgTracks?hgsid=167433603&clade=mammal&org=Human&db=hg18&position=chr1%3A100276376-100321517&hgt.suggest=&pix=800&Submit=submit	NM_033055	19140	DKFZp564L0864
5610	chr1	100275336	100275393	-1.0815	1	Primary Transcript	+	100276376	100321517	-983	-23584	64645	HIAT1	996600	hippocampus abundant transcript 1	http://genome.ucsc.edu/cgi-bin/hgTracks?hgsid=167433603&clade=mammal&org=Human&db=hg18&position=chr1%3A100276376-100321517&hgt.suggest=&pix=800&Submit=submit	NM_033055	19140	DKFZp564L0864
5611	chr1	100369983	100370041	1.4873	1	Primary Transcript	-	100321689	100371099	0	-23624	163786	SASS6	996600	spindle assembly 6 homolog (C. elegans)	http://genome.ucsc.edu/cgi-bin/hgTracks?hgsid=167433603&clade=mammal&org=Human&db=hg18&position=chr1%3A100321689-100371099&hgt.suggest=&pix=800&Submit=submit,SAS-6,SAS6,MGC119440	NM_194292	14700	FLJ22097
5612	chr1	100370181	100370231	-1.4487	1	Primary Transcript	-	100321689	100371099	0	-23816	163786	SASS6	996600	spindle assembly 6 homolog (C. elegans)	http://genome.ucsc.edu/cgi-bin/hgTracks?hgsid=167433603&clade=mammal&org=Human&db=hg18&position=chr1%3A100321689-100371099&hgt.suggest=&pix=800&Submit=submit,SAS-6,SAS6,MGC119440	NM_194292	14700	FLJ22097
5613	chr1	100370788	100370837	-1.3046	1	Primary Transcript	-	100321689	100371099	0	-24424	163786	SASS6	996600	spindle assembly 6 homolog (C. elegans)	http://genome.ucsc.edu/cgi-bin/hgTracks?hgsid=167433603&clade=mammal&org=Human&db=hg18&position=chr1%3A100321689-100371099&hgt.suggest=&pix=800&Submit=submit,SAS-6,SAS6,MGC119440	NM_194292	14700	FLJ22097
5614	chr1	100370902	100370951	-1.7013	1	Primary Transcript	-	100321689	100371099	0	-24536	163786	SASS6	996600	spindle assembly 6 homolog (C. elegans)	http://genome.ucsc.edu/cgi-bin/hgTracks?hgsid=167433603&clade=mammal&org=Human&db=hg18&position=chr1%3A100321689-100371099&hgt.suggest=&pix=800&Submit=submit,SAS-6,SAS6,MGC119440	NM_194292	14700	FLJ22097
5615	chr1	100372820	100372879	1.1368	1	Primary Transcript	+	100371293	100388641	0	-7120	54482	CCDC76	996600	coiled-coil domain containing 76	FLJ11219,http://genome.ucsc.edu/cgi-bin/hgTracks?hgsid=167433603&clade=mammal&org=Human&db=hg18&position=chr1%3A100371293-100388641&hgt.suggest=&pix=800&Submit=submit	NM_019083	31491	FLJ10287
5616	chr1	100372928	100372989	1.7755	1	Primary Transcript	+	100371293	100388641	0	-7008	54482	CCDC76	996600	coiled-coil domain containing 76	FLJ11219,http://genome.ucsc.edu/cgi-bin/hgTracks?hgsid=167433603&clade=mammal&org=Human&db=hg18&position=chr1%3A100371293-100388641&hgt.suggest=&pix=800&Submit=submit	NM_019083	31491	FLJ10287
5617	chr1	100418091	100418140	-1.0325	1	Primary Transcript	-	100387000	100416359	-1732	-16432	127495	LRRC39	996600	leucine rich repeat containing 39	http://genome.ucsc.edu/cgi-bin/hgTracks?hgsid=167433603&clade=mammal&org=Human&db=hg18&position=chr1%3A100387000-100416359&hgt.suggest=&pix=800&Submit=submit,MGC14816	NM_144620	20802	DKFZp313O1122
5618	chr1	100418397	100418452	-0.9405	1	Primary Transcript	-	100387000	100416359	-2038	-16744	127495	LRRC39	996600	leucine rich repeat containing 39	http://genome.ucsc.edu/cgi-bin/hgTracks?hgsid=167433603&clade=mammal&org=Human&db=hg18&position=chr1%3A100387000-100416359&hgt.suggest=&pix=800&Submit=submit,MGC14816	NM_144620	20802	DKFZp313O1122
5619	chr1	100418583	100418639	-0.9114	1	Primary Transcript	-	100387000	100416359	-2224	-16928	127495	LRRC39	996600	leucine rich repeat containing 39	http://genome.ucsc.edu/cgi-bin/hgTracks?hgsid=167433603&clade=mammal&org=Human&db=hg18&position=chr1%3A100387000-100416359&hgt.suggest=&pix=800&Submit=submit,MGC14816	NM_144620	20802	DKFZp313O1122
5620	chr1	100503868	100503918	-1.1211	1	Primary Transcript	+	100504301	100530911	-383	-13712	8634	RTCD1	996600	RNA terminal phosphate cyclase domain 1	http://genome.ucsc.edu/cgi-bin/hgTracks?hgsid=167433603&clade=mammal&org=Human&db=hg18&position=chr1%3A100504301-100530911&hgt.suggest=&pix=800&Submit=submit	NM_003729	23956	RPC
5621	chr1	100503966	100504015	-1.8572	1	Primary Transcript	+	100504301	100530911	-286	-13616	8634	RTCD1	996600	RNA terminal phosphate cyclase domain 1	http://genome.ucsc.edu/cgi-bin/hgTracks?hgsid=167433603&clade=mammal&org=Human&db=hg18&position=chr1%3A100504301-100530911&hgt.suggest=&pix=800&Submit=submit	NM_003729	23956	RPC
5622	chr1	100504086	100504135	-1.0912	1	Primary Transcript	+	100504301	100530911	-166	-13496	8634	RTCD1	996600	RNA terminal phosphate cyclase domain 1	http://genome.ucsc.edu/cgi-bin/hgTracks?hgsid=167433603&clade=mammal&org=Human&db=hg18&position=chr1%3A100504301-100530911&hgt.suggest=&pix=800&Submit=submit	NM_003729	23956	RPC
5623	chr1	100589446	100589495	-1.3326	1	Primary Transcript	+	100590610	100723514	-1115	-67584	8556	CDC14A	996600	CDC14 cell division cycle 14 homolog A (S. cerevisiae)	http://genome.ucsc.edu/cgi-bin/hgTracks?hgsid=167433603&clade=mammal&org=Human&db=hg18&position=chr1%3A100590610-100723514&hgt.suggest=&pix=800&Submit=submit,hCDC14	NM_033313	1626	cdc14
5624	chr1	100589570	100589619	-1.6552	1	Primary Transcript	+	100590610	100723514	-991	-67464	8556	CDC14A	996600	CDC14 cell division cycle 14 homolog A (S. cerevisiae)	http://genome.ucsc.edu/cgi-bin/hgTracks?hgsid=167433603&clade=mammal&org=Human&db=hg18&position=chr1%3A100590610-100723514&hgt.suggest=&pix=800&Submit=submit,hCDC14	NM_033313	1626	cdc14
5625	chr1	100589946	100589995	-1.3511	1	Primary Transcript	+	100590610	100723514	-615	-67088	8556	CDC14A	996600	CDC14 cell division cycle 14 homolog A (S. cerevisiae)	http://genome.ucsc.edu/cgi-bin/hgTracks?hgsid=167433603&clade=mammal&org=Human&db=hg18&position=chr1%3A100590610-100723514&hgt.suggest=&pix=800&Submit=submit,hCDC14	NM_033313	1626	cdc14
5626	chr1	100591446	100591495	-0.9648	1	Primary Transcript	+	100590610	100723514	0	-65584	8556	CDC14A	996600	CDC14 cell division cycle 14 homolog A (S. cerevisiae)	http://genome.ucsc.edu/cgi-bin/hgTracks?hgsid=167433603&clade=mammal&org=Human&db=hg18&position=chr1%3A100590610-100723514&hgt.suggest=&pix=800&Submit=submit,hCDC14	NM_033313	1626	cdc14
5627	chr1	100774922	100774981	-1.1894	1	Primary Transcript	+	100776315	100780171	-1334	-3288	54112	GPR88	996600	G protein-coupled receptor 88	http://genome.ucsc.edu/cgi-bin/hgTracks?hgsid=167433603&clade=mammal&org=Human&db=hg18&position=chr1%3A100776315-100780171&hgt.suggest=&pix=800&Submit=submit	NM_022049	14708	STRG
5628	chr1	100956698	100956755	1.3837	1	Primary Transcript	+	100957884	100977189	-1129	-10816	7412	VCAM1	996600	vascular cell adhesion molecule 1	http://genome.ucsc.edu/cgi-bin/hgTracks?hgsid=167433603&clade=mammal&org=Human&db=hg18&position=chr1%3A100957884-100977189&hgt.suggest=&pix=800&Submit=submit,INCAM-100,MGC99561,DKFZp779G2333	NM_080682	15180	CD106
5629	chr1	101133397	101133448	-1.6765	1	Primary Transcript	-	101110528	101133006	-391	-11656	2135	EXTL2	996600	exostoses (multiple)-like 2	http://genome.ucsc.edu/cgi-bin/hgTracks?hgsid=167433603&clade=mammal&org=Human&db=hg18&position=chr1%3A101110528-101133006&hgt.suggest=&pix=800&Submit=submit	NM_001439	9247	EXTR2
5630	chr1	101266190	101266248	-0.9583	1	Primary Transcript	-	101227768	101263950	-2240	-20368	51611	DPH5	996600	DPH5 homolog (S. cerevisiae)	http://genome.ucsc.edu/cgi-bin/hgTracks?hgsid=167433603&clade=mammal&org=Human&db=hg18&position=chr1%3A101227768-101263950&hgt.suggest=&pix=800&Submit=submit,NPD015,HSPC143,MGC61450	NM_001077394	3647	CGI-30
5631	chr1	102235787	102235842	-1.9209	1	Primary Transcript	-	102040714	102235378	-409	-97760	118427	OLFM3	996600	olfactomedin 3	http://genome.ucsc.edu/cgi-bin/hgTracks?hgsid=167433603&clade=mammal&org=Human&db=hg18&position=chr1%3A102040714-102235378&hgt.suggest=&pix=800&Submit=submit,NOELIN3_V4,NOELIN3_V3,NOELIN3_V2,NOELIN3,NOELIN3_V1,NOELIN3_V6,OPTIMEDIN,NOELIN3_V5	NM_058170	16335	NOE3
5632	chr1	102235893	102235953	-1.301	1	Primary Transcript	-	102040714	102235378	-515	-97872	118427	OLFM3	996600	olfactomedin 3	http://genome.ucsc.edu/cgi-bin/hgTracks?hgsid=167433603&clade=mammal&org=Human&db=hg18&position=chr1%3A102040714-102235378&hgt.suggest=&pix=800&Submit=submit,NOELIN3_V4,NOELIN3_V3,NOELIN3_V2,NOELIN3,NOELIN3_V1,NOELIN3_V6,OPTIMEDIN,NOELIN3_V5	NM_058170	16335	NOE3
5633	chr1	102236069	102236126	-1.1522	1	Primary Transcript	-	102040714	102235378	-691	-98048	118427	OLFM3	996600	olfactomedin 3	http://genome.ucsc.edu/cgi-bin/hgTracks?hgsid=167433603&clade=mammal&org=Human&db=hg18&position=chr1%3A102040714-102235378&hgt.suggest=&pix=800&Submit=submit,NOELIN3_V4,NOELIN3_V3,NOELIN3_V2,NOELIN3,NOELIN3_V1,NOELIN3_V6,OPTIMEDIN,NOELIN3_V5	NM_058170	16335	NOE3
5634	chr1	102236169	102236227	-1.8351	1	Primary Transcript	-	102040714	102235378	-791	-98144	118427	OLFM3	996600	olfactomedin 3	http://genome.ucsc.edu/cgi-bin/hgTracks?hgsid=167433603&clade=mammal&org=Human&db=hg18&position=chr1%3A102040714-102235378&hgt.suggest=&pix=800&Submit=submit,NOELIN3_V4,NOELIN3_V3,NOELIN3_V2,NOELIN3,NOELIN3_V1,NOELIN3_V6,OPTIMEDIN,NOELIN3_V5	NM_058170	16335	NOE3
5635	chr1	103840849	103840898	-0.9221	1	Primary Transcript	+	103841165	103899382	-267	-29400	55599	RNPC3	996600	RNA-binding region (RNP1, RRM) containing 3	RBM40,http://genome.ucsc.edu/cgi-bin/hgTracks?hgsid=167433603&clade=mammal&org=Human&db=hg18&position=chr1%3A103841165-103899382&hgt.suggest=&pix=800&Submit=submit,FLJ25070,RNP,KIAA183	NM_017619	12170	FLJ20008
5636	chr1	103841133	103841182	-2.5973	1	Primary Transcript	+	103841165	103899382	0	-29112	55599	RNPC3	996600	RNA-binding region (RNP1, RRM) containing 3	RBM40,http://genome.ucsc.edu/cgi-bin/hgTracks?hgsid=167433603&clade=mammal&org=Human&db=hg18&position=chr1%3A103841165-103899382&hgt.suggest=&pix=800&Submit=submit,FLJ25070,RNP,KIAA183	NM_017619	12170	FLJ20008
5637	chr1	103841225	103841275	-3.307	1	Primary Transcript	+	103841165	103899382	0	-29024	55599	RNPC3	996600	RNA-binding region (RNP1, RRM) containing 3	RBM40,http://genome.ucsc.edu/cgi-bin/hgTracks?hgsid=167433603&clade=mammal&org=Human&db=hg18&position=chr1%3A103841165-103899382&hgt.suggest=&pix=800&Submit=submit,FLJ25070,RNP,KIAA183	NM_017619	12170	FLJ20008
5638	chr1	103841349	103841398	-1.891	1	Primary Transcript	+	103841165	103899382	0	-28896	55599	RNPC3	996600	RNA-binding region (RNP1, RRM) containing 3	RBM40,http://genome.ucsc.edu/cgi-bin/hgTracks?hgsid=167433603&clade=mammal&org=Human&db=hg18&position=chr1%3A103841165-103899382&hgt.suggest=&pix=800&Submit=submit,FLJ25070,RNP,KIAA183	NM_017619	12170	FLJ20008
5639	chr1	103841435	103841484	-2.2257	1	Primary Transcript	+	103841165	103899382	0	-28816	55599	RNPC3	996600	RNA-binding region (RNP1, RRM) containing 3	RBM40,http://genome.ucsc.edu/cgi-bin/hgTracks?hgsid=167433603&clade=mammal&org=Human&db=hg18&position=chr1%3A103841165-103899382&hgt.suggest=&pix=800&Submit=submit,FLJ25070,RNP,KIAA183	NM_017619	12170	FLJ20008
5640	chr1	103841543	103841592	-2.0758	1	Primary Transcript	+	103841165	103899382	0	-28704	55599	RNPC3	996600	RNA-binding region (RNP1, RRM) containing 3	RBM40,http://genome.ucsc.edu/cgi-bin/hgTracks?hgsid=167433603&clade=mammal&org=Human&db=hg18&position=chr1%3A103841165-103899382&hgt.suggest=&pix=800&Submit=submit,FLJ25070,RNP,KIAA183	NM_017619	12170	FLJ20008
5641	chr1	103961187	103961238	0.9013	1	Primary Transcript	+	103961521	103969923	-283	-4504	279	AMY2A	996600	amylase, alpha 2A (pancreatic)	AMY2B,PA,http://genome.ucsc.edu/cgi-bin/hgTracks?hgsid=167433603&clade=mammal&org=Human&db=hg18&position=chr1%3A103961521-103969923&hgt.suggest=&pix=800&Submit=submit	NM_000699	5679	AMY2
5642	chr1	104040215	104040264	0.922	4	Primary Transcript	-	104031562	104040435	0	-4240	276	AMY1A	996600	amylase, alpha 1A (salivary)	http://genome.ucsc.edu/cgi-bin/hgTracks?hgsid=167433603&clade=mammal&org=Human&db=hg18&position=chr1%3A104031562-104040435&hgt.suggest=&pix=800&Submit=submit,AMY1C,AMY1B	NM_004038	5264	AMY1
5643	chr1	104093876	104093926	0.9868	3	Primary Transcript	+	104093801	104102834	0	-4416	276	AMY1A	996600	amylase, alpha 1A (salivary)	http://genome.ucsc.edu/cgi-bin/hgTracks?hgsid=167433603&clade=mammal&org=Human&db=hg18&position=chr1%3A104093801-104102834&hgt.suggest=&pix=800&Submit=submit,AMY1C,AMY1B	NM_001008221	16469	AMY1
5644	chr1	108033888	108033942	-1.4533	1	Primary Transcript	-	107915304	108309068	0	78272	10451	VAV3	996600	vav 3 guanine nucleotide exchange factor	http://genome.ucsc.edu/cgi-bin/hgTracks?hgsid=167433603&clade=mammal&org=Human&db=hg18&position=chr1%3A107915304-108309068&hgt.suggest=&pix=800&Submit=submit	NM_006113	23034	FLJ40431
5645	chr1	108311169	108311219	1.2435	1	Primary Transcript	-	107915304	108309068	-2101	-199000	10451	VAV3	996600	vav 3 guanine nucleotide exchange factor	http://genome.ucsc.edu/cgi-bin/hgTracks?hgsid=167433603&clade=mammal&org=Human&db=hg18&position=chr1%3A107915304-108309068&hgt.suggest=&pix=800&Submit=submit	NM_006113	23034	FLJ40431
5646	chr1	108536376	108536432	0.9424	1	Primary Transcript	-	108478969	108536886	0	-28472	29957	SLC25A24	996600	solute carrier family 25 (mitochondrial carrier	http://genome.ucsc.edu/cgi-bin/hgTracks?hgsid=167433603&clade=mammal&org=Human&db=hg18&position=chr1%3A108478969-108536886&hgt.suggest=&pix=800&Submit=submit,SCAMC-1, phosphate carrier), member 24,DKFZp586G0123	NM_213651	14761	APC1
5647	chr1	108536694	108536744	1.3195	1	Primary Transcript	-	108478969	108536886	0	-28792	29957	SLC25A24	996600	solute carrier family 25 (mitochondrial carrier	http://genome.ucsc.edu/cgi-bin/hgTracks?hgsid=167433603&clade=mammal&org=Human&db=hg18&position=chr1%3A108478969-108536886&hgt.suggest=&pix=800&Submit=submit,SCAMC-1, phosphate carrier), member 24,DKFZp586G0123	NM_213651	14761	APC1
5648	chr1	108588241	108588290	1.0459	3	Primary Transcript	-	108566609	108588226	-15	-10848	148545	NBPF4	996600	neuroblastoma breakpoint family, member 4	http://genome.ucsc.edu/cgi-bin/hgTracks?hgsid=167433603&clade=mammal&org=Human&db=hg18&position=chr1%3A108566609-108588226&hgt.suggest=&pix=800&Submit=submit	NM_001143989	14519	FLJ32833
5649	chr1	108588331	108588380	1.1727	4	Primary Transcript	-	108566609	108588226	-105	-10936	148545	NBPF4	996600	neuroblastoma breakpoint family, member 4	http://genome.ucsc.edu/cgi-bin/hgTracks?hgsid=167433603&clade=mammal&org=Human&db=hg18&position=chr1%3A108566609-108588226&hgt.suggest=&pix=800&Submit=submit	NM_001143989	14519	FLJ32833
5650	chr1	108588417	108588475	1.373	4	Primary Transcript	-	108566609	108588226	-191	-11032	148545	NBPF4	996600	neuroblastoma breakpoint family, member 4	http://genome.ucsc.edu/cgi-bin/hgTracks?hgsid=167433603&clade=mammal&org=Human&db=hg18&position=chr1%3A108566609-108588226&hgt.suggest=&pix=800&Submit=submit	NM_001143989	14519	FLJ32833
5651	chr1	108792406	108792465	0.9665	4	Primary Transcript	+	108794426	108814782	-1961	-12176	653149	NBPF6	996600	neuroblastoma breakpoint family, member 6	http://genome.ucsc.edu/cgi-bin/hgTracks?hgsid=167433603&clade=mammal&org=Human&db=hg18&position=chr1%3A108794426-108814782&hgt.suggest=&pix=800&Submit=submit	NM_001143987	27211	-
5652	chr1	108794210	108794272	1.4093	4	Primary Transcript	+	108794426	108814782	-154	-10368	653149	NBPF6	996600	neuroblastoma breakpoint family, member 6	http://genome.ucsc.edu/cgi-bin/hgTracks?hgsid=167433603&clade=mammal&org=Human&db=hg18&position=chr1%3A108794426-108814782&hgt.suggest=&pix=800&Submit=submit	NM_001143987	27211	-
5653	chr1	108794390	108794439	1.251	3	Primary Transcript	+	108794426	108814782	0	-10192	653149	NBPF6	996600	neuroblastoma breakpoint family, member 6	http://genome.ucsc.edu/cgi-bin/hgTracks?hgsid=167433603&clade=mammal&org=Human&db=hg18&position=chr1%3A108794426-108814782&hgt.suggest=&pix=800&Submit=submit	NM_001143987	27211	-
5654	chr1	108902061	108902118	-1.1289	1	Primary Transcript	+	108904493	108983472	-2375	-41888	284611	FAM102B	996600	family with sequence similarity 102, member B	DKFZp779B126,http://genome.ucsc.edu/cgi-bin/hgTracks?hgsid=167433603&clade=mammal&org=Human&db=hg18&position=chr1%3A108904493-108983472&hgt.suggest=&pix=800&Submit=submit	NM_001010883	14765	DKFZp686N01110
5655	chr1	108902153	108902209	-0.9324	1	Primary Transcript	+	108904493	108983472	-2284	-41808	284611	FAM102B	996600	family with sequence similarity 102, member B	DKFZp779B126,http://genome.ucsc.edu/cgi-bin/hgTracks?hgsid=167433603&clade=mammal&org=Human&db=hg18&position=chr1%3A108904493-108983472&hgt.suggest=&pix=800&Submit=submit	NM_001010883	14765	DKFZp686N01110
5656	chr1	109035739	109035788	-0.9518	1	Primary Transcript	+	109036454	109045945	-666	-5440	55119	PRPF38B	996600	PRP38 pre-mRNA processing factor 38 (yeast) domain containing B	RP11-293A10.1,MGC41809,http://genome.ucsc.edu/cgi-bin/hgTracks?hgsid=167433603&clade=mammal&org=Human&db=hg18&position=chr1%3A109036454-109045945&hgt.suggest=&pix=800&Submit=submit,MGC163218,NET1	NM_018061	14767	FLJ10330
5657	chr1	109035841	109035890	-0.9194	1	Primary Transcript	+	109036454	109045945	-564	-5336	55119	PRPF38B	996600	PRP38 pre-mRNA processing factor 38 (yeast) domain containing B	RP11-293A10.1,MGC41809,http://genome.ucsc.edu/cgi-bin/hgTracks?hgsid=167433603&clade=mammal&org=Human&db=hg18&position=chr1%3A109036454-109045945&hgt.suggest=&pix=800&Submit=submit,MGC163218,NET1	NM_018061	14767	FLJ10330
5658	chr1	109035955	109036011	-1.3687	1	Primary Transcript	+	109036454	109045945	-443	-5216	55119	PRPF38B	996600	PRP38 pre-mRNA processing factor 38 (yeast) domain containing B	RP11-293A10.1,MGC41809,http://genome.ucsc.edu/cgi-bin/hgTracks?hgsid=167433603&clade=mammal&org=Human&db=hg18&position=chr1%3A109036454-109045945&hgt.suggest=&pix=800&Submit=submit,MGC163218,NET1	NM_018061	14767	FLJ10330
5659	chr1	109036639	109036688	-0.9543	1	Primary Transcript	+	109036454	109045945	0	-4536	55119	PRPF38B	996600	PRP38 pre-mRNA processing factor 38 (yeast) domain containing B	RP11-293A10.1,MGC41809,http://genome.ucsc.edu/cgi-bin/hgTracks?hgsid=167433603&clade=mammal&org=Human&db=hg18&position=chr1%3A109036454-109045945&hgt.suggest=&pix=800&Submit=submit,MGC163218,NET1	NM_018061	14767	FLJ10330
5660	chr1	109220091	109220141	0.9345	1	Primary Transcript	+	109221125	109274567	-984	-27736	29899	GPSM2	996600	G-protein signaling modulator 2	Pins,http://genome.ucsc.edu/cgi-bin/hgTracks?hgsid=167433603&clade=mammal&org=Human&db=hg18&position=chr1%3A109221125-109274567&hgt.suggest=&pix=800&Submit=submit	NM_013296	14770	LGN
5661	chr1	109308173	109308222	0.9219	1	Primary Transcript	-	109273652	109307634	-539	-17560	23155	CLCC1	996600	chloride channel CLIC-like 1	http://genome.ucsc.edu/cgi-bin/hgTracks?hgsid=167433603&clade=mammal&org=Human&db=hg18&position=chr1%3A109273652-109307634&hgt.suggest=&pix=800&Submit=submit,MCLC	NM_001048210	6019	KIAA0761
5662	chr1	109420037	109420086	-0.965	2	Primary Transcript	-	109408520	109420147	0	-5728	6884	TAF13	996600	TAF13 RNA polymerase II, TATA box binding protein (TBP)-associated factor, 18kDa	TAF2K,TAFII18,http://genome.ucsc.edu/cgi-bin/hgTracks?hgsid=167433603&clade=mammal&org=Human&db=hg18&position=chr1%3A109408520-109420147&hgt.suggest=&pix=800&Submit=submit	NM_005645	22042	MGC22425
5663	chr1	109444124	109444174	-1.7015	2	Primary Transcript	+	109444337	109444757	-163	-392	677766	SCARNA2	996600	small Cajal body-specific RNA 2	http://genome.ucsc.edu/cgi-bin/hgTracks?hgsid=167433603&clade=mammal&org=Human&db=hg18&position=chr1%3A109444337-109444757&hgt.suggest=&pix=800&Submit=submit,mgU2-25/61	NR_003023	28130	HBII-382
5664	chr1	109444232	109444281	1.0504	2	Primary Transcript	+	109444337	109444757	-56	-288	677766	SCARNA2	996600	small Cajal body-specific RNA 2	http://genome.ucsc.edu/cgi-bin/hgTracks?hgsid=167433603&clade=mammal&org=Human&db=hg18&position=chr1%3A109444337-109444757&hgt.suggest=&pix=800&Submit=submit,mgU2-25/61	NR_003023	28130	HBII-382
5665	chr1	109444438	109444487	1.234	2	Primary Transcript	+	109444337	109444757	0	-80	677766	SCARNA2	996600	small Cajal body-specific RNA 2	http://genome.ucsc.edu/cgi-bin/hgTracks?hgsid=167433603&clade=mammal&org=Human&db=hg18&position=chr1%3A109444337-109444757&hgt.suggest=&pix=800&Submit=submit,mgU2-25/61	NR_003023	28130	HBII-382
5666	chr1	109460002	109460051	1.5071	2	Primary Transcript	+	109458055	109547377	0	-42696	57535	KIAA1324	996600	KIAA1324	MGC150624,http://genome.ucsc.edu/cgi-bin/hgTracks?hgsid=167433603&clade=mammal&org=Human&db=hg18&position=chr1%3A109458055-109547377&hgt.suggest=&pix=800&Submit=submit	NM_020775	14777	EIG121
5667	chr1	109593423	109593472	-1.6107	1	Primary Transcript	+	109594163	109619901	-691	-13584	1952	CELSR2	996600	cadherin, EGF LAG seven-pass G-type receptor 2 (flamingo homolog, Drosophila)	http://genome.ucsc.edu/cgi-bin/hgTracks?hgsid=167433603&clade=mammal&org=Human&db=hg18&position=chr1%3A109594163-109619901&hgt.suggest=&pix=800&Submit=submit,Flamingo1,EGFL2,FLJ42737,FLJ45845,KIAA0279,FLJ45143,MEGF3,FLJ34118	NM_001408	12500	CDHF10
5668	chr1	109625812	109625861	1.8126	1	Primary Transcript	-	109623700	109627294	0	-344	84722	PSRC1	996600	proline/serine-rich coiled-coil 1	FP3214,MGC1780,http://genome.ucsc.edu/cgi-bin/hgTracks?hgsid=167433603&clade=mammal&org=Human&db=hg18&position=chr1%3A109623700-109627294&hgt.suggest=&pix=800&Submit=submit	NM_032636	4223	DDA3
5669	chr1	109625912	109625961	1.0477	1	Primary Transcript	-	109623700	109627294	0	-440	84722	PSRC1	996600	proline/serine-rich coiled-coil 1	FP3214,MGC1780,http://genome.ucsc.edu/cgi-bin/hgTracks?hgsid=167433603&clade=mammal&org=Human&db=hg18&position=chr1%3A109623700-109627294&hgt.suggest=&pix=800&Submit=submit	NM_032636	4223	DDA3
5670	chr1	109628852	109628905	1.0573	1	Primary Transcript	-	109623700	109627294	-1558	-3384	84722	PSRC1	996600	proline/serine-rich coiled-coil 1	FP3214,MGC1780,http://genome.ucsc.edu/cgi-bin/hgTracks?hgsid=167433603&clade=mammal&org=Human&db=hg18&position=chr1%3A109623700-109627294&hgt.suggest=&pix=800&Submit=submit	NM_032636	4223	DDA3
5671	chr1	109808227	109808293	-1.3023	1	Primary Transcript	+	109810622	109826287	-2329	-10200	284612	SYPL2	996600	synaptophysin-like 2	http://genome.ucsc.edu/cgi-bin/hgTracks?hgsid=167433603&clade=mammal&org=Human&db=hg18&position=chr1%3A109810622-109826287&hgt.suggest=&pix=800&Submit=submit	NM_001040709	23468	MG29
5672	chr1	109809032	109809081	1.2184	1	Primary Transcript	+	109810622	109826287	-1541	-9400	284612	SYPL2	996600	synaptophysin-like 2	http://genome.ucsc.edu/cgi-bin/hgTracks?hgsid=167433603&clade=mammal&org=Human&db=hg18&position=chr1%3A109810622-109826287&hgt.suggest=&pix=800&Submit=submit	NM_001040709	23468	MG29
5673	chr1	109809773	109809830	1.0937	1	Primary Transcript	+	109810622	109826287	-792	-8648	284612	SYPL2	996600	synaptophysin-like 2	http://genome.ucsc.edu/cgi-bin/hgTracks?hgsid=167433603&clade=mammal&org=Human&db=hg18&position=chr1%3A109810622-109826287&hgt.suggest=&pix=800&Submit=submit	NM_001040709	23468	MG29
5674	chr1	109854350	109854399	-1.039	1	Primary Transcript	-	109850968	109853859	-491	-1960	57463	AMIGO1	996600	adhesion molecule with Ig-like domain 1	http://genome.ucsc.edu/cgi-bin/hgTracks?hgsid=167433603&clade=mammal&org=Human&db=hg18&position=chr1%3A109850968-109853859&hgt.suggest=&pix=800&Submit=submit,AMIGO-1	NM_020703	14790	AMIGO
5675	chr1	109892919	109892968	-0.957	1	Primary Transcript	+	109892708	109939975	0	-23392	2773	GNAI3	996600	guanine nucleotide binding protein (G protein), alpha inhibiting activity polypeptide 3	FLJ26559,http://genome.ucsc.edu/cgi-bin/hgTracks?hgsid=167433603&clade=mammal&org=Human&db=hg18&position=chr1%3A109892708-109939975&hgt.suggest=&pix=800&Submit=submit	NM_006496	7912	87U6
5676	chr1	109957718	109957771	0.9584	1	Primary Transcript	-	109947411	109957228	-490	-5424	2780	GNAT2	996600	guanine nucleotide binding protein (G protein), alpha transducing activity polypeptide 2	http://genome.ucsc.edu/cgi-bin/hgTracks?hgsid=167433603&clade=mammal&org=Human&db=hg18&position=chr1%3A109947411-109957228&hgt.suggest=&pix=800&Submit=submit,GNATC	NM_005272	14795	ACHM4
5677	chr1	109962290	109962346	-0.9208	1	Primary Transcript	+	109963981	109976200	-1635	-7776	271	AMPD2	996600	adenosine monophosphate deaminase 2	http://genome.ucsc.edu/cgi-bin/hgTracks?hgsid=167433603&clade=mammal&org=Human&db=hg18&position=chr1%3A109963981-109976200&hgt.suggest=&pix=800&Submit=submit	NM_139156	12037	-
5678	chr1	109999037	109999090	0.9735	1	Primary Transcript	+	110000220	110005853	-1130	-3976	2948	GSTM4	996600	glutathione S-transferase mu 4	MGC131945,http://genome.ucsc.edu/cgi-bin/hgTracks?hgsid=167433603&clade=mammal&org=Human&db=hg18&position=chr1%3A110000220-110005853&hgt.suggest=&pix=800&Submit=submit,MGC9247,GTM4	NM_000850	9375	GSTM4-4
5679	chr1	110009750	110009808	1.1156	3	Primary Transcript	+	110000220	110009646	104	4840	2948	GSTM4	996600	glutathione S-transferase mu 4	MGC131945,http://genome.ucsc.edu/cgi-bin/hgTracks?hgsid=167433603&clade=mammal&org=Human&db=hg18&position=chr1%3A110000220-110009646&hgt.suggest=&pix=800&Submit=submit,MGC9247,GTM4	NM_147148	3545	GSTM4-4
5680	chr1	110030201	110030250	0.9614	1	Primary Transcript	+	110031940	110037889	-1690	-4688	2944	GSTM1	996600	glutathione S-transferase mu 1	MU,MU-1,MGC26563,GSTM1b-1b,H-B,GSTM1a-1a,GTH4,GTM1,GSTM1-1,http://genome.ucsc.edu/cgi-bin/hgTracks?hgsid=167433603&clade=mammal&org=Human&db=hg18&position=chr1%3A110031940-110037889&hgt.suggest=&pix=800&Submit=submit	NM_000561	11877	GST1
5681	chr1	110054647	110054696	0.9544	2	Primary Transcript	+	110056386	110062411	-1690	-4720	2949	GSTM5	996600	glutathione S-transferase mu 5	http://genome.ucsc.edu/cgi-bin/hgTracks?hgsid=167433603&clade=mammal&org=Human&db=hg18&position=chr1%3A110056386-110062411&hgt.suggest=&pix=800&Submit=submit,GTM5	NM_000851	1811	GSTM5-5
5682	chr1	110055895	110055944	0.9755	2	Primary Transcript	+	110056386	110062411	-442	-3472	2949	GSTM5	996600	glutathione S-transferase mu 5	http://genome.ucsc.edu/cgi-bin/hgTracks?hgsid=167433603&clade=mammal&org=Human&db=hg18&position=chr1%3A110056386-110062411&hgt.suggest=&pix=800&Submit=submit,GTM5	NM_000851	1811	GSTM5-5
5683	chr1	110083985	110084034	-1.2127	1	Primary Transcript	-	110078076	110085183	0	-2376	2947	GSTM3	996600	glutathione S-transferase mu 3 (brain)	GSTB,MGC3704,GSTM3-3,GTM3,MGC3310,http://genome.ucsc.edu/cgi-bin/hgTracks?hgsid=167433603&clade=mammal&org=Human&db=hg18&position=chr1%3A110078076-110085183&hgt.suggest=&pix=800&Submit=submit	NM_000849	13249	GST5
5684	chr1	110084388	110084437	-1.0821	1	Primary Transcript	-	110078076	110085183	0	-2784	2947	GSTM3	996600	glutathione S-transferase mu 3 (brain)	GSTB,MGC3704,GSTM3-3,GTM3,MGC3310,http://genome.ucsc.edu/cgi-bin/hgTracks?hgsid=167433603&clade=mammal&org=Human&db=hg18&position=chr1%3A110078076-110085183&hgt.suggest=&pix=800&Submit=submit	NM_000849	13249	GST5
5685	chr1	110085774	110085823	-0.9432	1	Primary Transcript	-	110078076	110085183	-591	-4168	2947	GSTM3	996600	glutathione S-transferase mu 3 (brain)	GSTB,MGC3704,GSTM3-3,GTM3,MGC3310,http://genome.ucsc.edu/cgi-bin/hgTracks?hgsid=167433603&clade=mammal&org=Human&db=hg18&position=chr1%3A110078076-110085183&hgt.suggest=&pix=800&Submit=submit	NM_000849	13249	GST5
5686	chr1	110085888	110085937	-0.9412	1	Primary Transcript	-	110078076	110085183	-705	-4280	2947	GSTM3	996600	glutathione S-transferase mu 3 (brain)	GSTB,MGC3704,GSTM3-3,GTM3,MGC3310,http://genome.ucsc.edu/cgi-bin/hgTracks?hgsid=167433603&clade=mammal&org=Human&db=hg18&position=chr1%3A110078076-110085183&hgt.suggest=&pix=800&Submit=submit	NM_000849	13249	GST5
5687	chr1	110085996	110086046	-1.0455	1	Primary Transcript	-	110078076	110085183	-813	-4392	2947	GSTM3	996600	glutathione S-transferase mu 3 (brain)	GSTB,MGC3704,GSTM3-3,GTM3,MGC3310,http://genome.ucsc.edu/cgi-bin/hgTracks?hgsid=167433603&clade=mammal&org=Human&db=hg18&position=chr1%3A110078076-110085183&hgt.suggest=&pix=800&Submit=submit	NM_000849	13249	GST5
5688	chr1	110110401	110110452	1.003	1	Primary Transcript	-	110094224	110108087	-2314	-9272	79574	EPS8L3	996600	EPS8-like 3	FLJ21522,http://genome.ucsc.edu/cgi-bin/hgTracks?hgsid=167433603&clade=mammal&org=Human&db=hg18&position=chr1%3A110094224-110108087&hgt.suggest=&pix=800&Submit=submit,MGC16817	NM_024526	14805	EPS8R3
5689	chr1	110253918	110253967	1.4438	1	Primary Transcript	+	110254755	110269347	-788	-8104	1435	CSF1	996600	colony stimulating factor 1 (macrophage)	http://genome.ucsc.edu/cgi-bin/hgTracks?hgsid=167433603&clade=mammal&org=Human&db=hg18&position=chr1%3A110254755-110269347&hgt.suggest=&pix=800&Submit=submit,MGC31930	NM_172210	20954	MCSF
5690	chr1	110412012	110412061	1.0567	1	Primary Transcript	-	110404519	110414845	0	-2360	257	ALX3	996600	ALX homeobox 3	MGC141988,http://genome.ucsc.edu/cgi-bin/hgTracks?hgsid=167433603&clade=mammal&org=Human&db=hg18&position=chr1%3A110404519-110414845&hgt.suggest=&pix=800&Submit=submit	NM_006492	22429	MGC138212
5691	chr1	110567614	110567663	0.9429	1	Primary Transcript	+	110555587	110568228	0	5736	3749	KCNC4	996600	potassium voltage-gated channel, Shaw-related subfamily, member 4	KV3.4,http://genome.ucsc.edu/cgi-bin/hgTracks?hgsid=167433603&clade=mammal&org=Human&db=hg18&position=chr1%3A110555587-110568228&hgt.suggest=&pix=800&Submit=submit,KSHIIIC,MGC126818	NM_153763	14819	HKSHIIIC
5692	chr1	110734749	110734803	-0.9686	1	Primary Transcript	-	110707027	110735159	0	-13688	9122	SLC16A4	996600	solute carrier family 16, member 4 (monocarboxylic acid transporter 5)	http://genome.ucsc.edu/cgi-bin/hgTracks?hgsid=167433603&clade=mammal&org=Human&db=hg18&position=chr1%3A110707027-110735159&hgt.suggest=&pix=800&Submit=submit,MCT5	NM_004696	7990	MCT4
5693	chr1	110751694	110751743	-1.3289	1	Primary Transcript	-	110745399	110752069	0	-2984	10542	HBXIP	996600	hepatitis B virus x interacting protein	XIP,http://genome.ucsc.edu/cgi-bin/hgTracks?hgsid=167433603&clade=mammal&org=Human&db=hg18&position=chr1%3A110745399-110752069&hgt.suggest=&pix=800&Submit=submit	NM_006402	3307	MGC71071
5694	chr1	110794449	110794498	-2.2275	1	Primary Transcript	+	110795310	110801499	-812	-3928	84432	PROK1	996600	prokineticin 1	PK1,http://genome.ucsc.edu/cgi-bin/hgTracks?hgsid=167433603&clade=mammal&org=Human&db=hg18&position=chr1%3A110795310-110801499&hgt.suggest=&pix=800&Submit=submit,PRK1	NM_032414	16542	EGVEGF
5695	chr1	110794661	110794710	-1.8341	1	Primary Transcript	+	110795310	110801499	-600	-3712	84432	PROK1	996600	prokineticin 1	PK1,http://genome.ucsc.edu/cgi-bin/hgTracks?hgsid=167433603&clade=mammal&org=Human&db=hg18&position=chr1%3A110795310-110801499&hgt.suggest=&pix=800&Submit=submit,PRK1	NM_032414	16542	EGVEGF
5696	chr1	111214686	111214745	-0.9435	1	Primary Transcript	+	111215343	111244081	-598	-14992	963	CD53	996600	CD53 molecule	http://genome.ucsc.edu/cgi-bin/hgTracks?hgsid=167433603&clade=mammal&org=Human&db=hg18&position=chr1%3A111215343-111244081&hgt.suggest=&pix=800&Submit=submit,TSPAN25	NM_001040033	14827	MOX44
5697	chr1	111217179	111217228	-1.3579	1	Primary Transcript	+	111215343	111244081	0	-12512	963	CD53	996600	CD53 molecule	http://genome.ucsc.edu/cgi-bin/hgTracks?hgsid=167433603&clade=mammal&org=Human&db=hg18&position=chr1%3A111215343-111244081&hgt.suggest=&pix=800&Submit=submit,TSPAN25	NM_001040033	14827	MOX44
5698	chr1	111217303	111217352	-0.9953	1	Primary Transcript	+	111215343	111244081	0	-12384	963	CD53	996600	CD53 molecule	http://genome.ucsc.edu/cgi-bin/hgTracks?hgsid=167433603&clade=mammal&org=Human&db=hg18&position=chr1%3A111215343-111244081&hgt.suggest=&pix=800&Submit=submit,TSPAN25	NM_001040033	14827	MOX44
5699	chr1	111308318	111308367	-1.4611	1	Primary Transcript	-	111291334	111308089	-229	-8632	55791	C1orf103	996600	chromosome 1 open reading frame 103	http://genome.ucsc.edu/cgi-bin/hgTracks?hgsid=167433603&clade=mammal&org=Human&db=hg18&position=chr1%3A111291334-111308089&hgt.suggest=&pix=800&Submit=submit,RIF1,RP11-96K19.1	NM_018372	14830	FLJ11269
5700	chr1	111569964	111570020	1.1905	1	Primary Transcript	+	111571803	111587585	-1783	-9704	1117	CHI3L2	996600	chitinase 3-like 2	YKL39,http://genome.ucsc.edu/cgi-bin/hgTracks?hgsid=167433603&clade=mammal&org=Human&db=hg18&position=chr1%3A111571803-111587585&hgt.suggest=&pix=800&Submit=submit	NM_001025197	11434	YKL-39
5701	chr1	111572041	111572091	-1.0292	1	Primary Transcript	+	111571803	111587585	0	-7632	1117	CHI3L2	996600	chitinase 3-like 2	YKL39,http://genome.ucsc.edu/cgi-bin/hgTracks?hgsid=167433603&clade=mammal&org=Human&db=hg18&position=chr1%3A111571803-111587585&hgt.suggest=&pix=800&Submit=submit	NM_001025197	11434	YKL-39
5702	chr1	111574142	111574201	0.927	1	Primary Transcript	+	111571803	111587585	0	-5520	1117	CHI3L2	996600	chitinase 3-like 2	YKL39,http://genome.ucsc.edu/cgi-bin/hgTracks?hgsid=167433603&clade=mammal&org=Human&db=hg18&position=chr1%3A111571803-111587585&hgt.suggest=&pix=800&Submit=submit	NM_001025197	11434	YKL-39
5703	chr1	111772427	111772486	1.0425	1	Primary Transcript	-	111758459	111771922	-505	-7272	5016	OVGP1	996600	oviductal glycoprotein 1, 120kDa	EGP,http://genome.ucsc.edu/cgi-bin/hgTracks?hgsid=167433603&clade=mammal&org=Human&db=hg18&position=chr1%3A111758459-111771922&hgt.suggest=&pix=800&Submit=submit,MUC9,OGP	NM_002557	5226	CHIT5
5704	chr1	111792959	111793008	-2.1685	1	Primary Transcript	-	111784034	111793353	0	-4296	79084	WDR77	996600	WD repeat domain 77	Nbla10071,p44,http://genome.ucsc.edu/cgi-bin/hgTracks?hgsid=167433603&clade=mammal&org=Human&db=hg18&position=chr1%3A111784034-111793353&hgt.suggest=&pix=800&Submit=submit,MGC2722,RP11-552M11.3	NM_024102	15168	MEP50
5705	chr1	111793071	111793120	-2.0156	1	Primary Transcript	-	111784034	111793353	0	-4408	79084	WDR77	996600	WD repeat domain 77	Nbla10071,p44,http://genome.ucsc.edu/cgi-bin/hgTracks?hgsid=167433603&clade=mammal&org=Human&db=hg18&position=chr1%3A111784034-111793353&hgt.suggest=&pix=800&Submit=submit,MGC2722,RP11-552M11.3	NM_024102	15168	MEP50
5706	chr1	111793191	111793240	-1.4493	1	Primary Transcript	-	111784034	111793353	0	-4528	79084	WDR77	996600	WD repeat domain 77	Nbla10071,p44,http://genome.ucsc.edu/cgi-bin/hgTracks?hgsid=167433603&clade=mammal&org=Human&db=hg18&position=chr1%3A111784034-111793353&hgt.suggest=&pix=800&Submit=submit,MGC2722,RP11-552M11.3	NM_024102	15168	MEP50
5707	chr1	111793300	111793349	-1.9677	1	Primary Transcript	-	111784034	111793353	0	-4640	79084	WDR77	996600	WD repeat domain 77	Nbla10071,p44,http://genome.ucsc.edu/cgi-bin/hgTracks?hgsid=167433603&clade=mammal&org=Human&db=hg18&position=chr1%3A111784034-111793353&hgt.suggest=&pix=800&Submit=submit,MGC2722,RP11-552M11.3	NM_024102	15168	MEP50
5708	chr1	111793488	111793537	-1.4916	1	Primary Transcript	+	111793265	111806048	0	-6144	515	ATP5F1	996600	ATP synthase, H+ transporting, mitochondrial Fo complex, subunit B1	PIG47,http://genome.ucsc.edu/cgi-bin/hgTracks?hgsid=167433603&clade=mammal&org=Human&db=hg18&position=chr1%3A111793265-111806048&hgt.suggest=&pix=800&Submit=submit	NM_001688	6986	MGC24431
5709	chr1	111794378	111794434	-1.0344	1	Primary Transcript	+	111793265	111806048	0	-5256	515	ATP5F1	996600	ATP synthase, H+ transporting, mitochondrial Fo complex, subunit B1	PIG47,http://genome.ucsc.edu/cgi-bin/hgTracks?hgsid=167433603&clade=mammal&org=Human&db=hg18&position=chr1%3A111793265-111806048&hgt.suggest=&pix=800&Submit=submit	NM_001688	6986	MGC24431
5710	chr1	111815911	111815967	-1.4452	1	Primary Transcript	+	111818126	111822657	-2159	-4456	128346	C1orf162	996600	chromosome 1 open reading frame 162	http://genome.ucsc.edu/cgi-bin/hgTracks?hgsid=167433603&clade=mammal&org=Human&db=hg18&position=chr1%3A111818126-111822657&hgt.suggest=&pix=800&Submit=submit	NM_174896	14843	MGC24133
5711	chr1	111816005	111816055	-2.0152	1	Primary Transcript	+	111818126	111822657	-2071	-4360	128346	C1orf162	996600	chromosome 1 open reading frame 162	http://genome.ucsc.edu/cgi-bin/hgTracks?hgsid=167433603&clade=mammal&org=Human&db=hg18&position=chr1%3A111818126-111822657&hgt.suggest=&pix=800&Submit=submit	NM_174896	14843	MGC24133
5712	chr1	111816091	111816151	-1.6194	1	Primary Transcript	+	111818126	111822657	-1975	-4272	128346	C1orf162	996600	chromosome 1 open reading frame 162	http://genome.ucsc.edu/cgi-bin/hgTracks?hgsid=167433603&clade=mammal&org=Human&db=hg18&position=chr1%3A111818126-111822657&hgt.suggest=&pix=800&Submit=submit	NM_174896	14843	MGC24133
5713	chr1	111818462	111818521	1.5279	1	Primary Transcript	+	111818126	111822657	0	-1896	128346	C1orf162	996600	chromosome 1 open reading frame 162	http://genome.ucsc.edu/cgi-bin/hgTracks?hgsid=167433603&clade=mammal&org=Human&db=hg18&position=chr1%3A111818126-111822657&hgt.suggest=&pix=800&Submit=submit	NM_174896	14843	MGC24133
5714	chr1	111818582	111818640	1.1793	1	Primary Transcript	+	111818126	111822657	0	-1784	128346	C1orf162	996600	chromosome 1 open reading frame 162	http://genome.ucsc.edu/cgi-bin/hgTracks?hgsid=167433603&clade=mammal&org=Human&db=hg18&position=chr1%3A111818126-111822657&hgt.suggest=&pix=800&Submit=submit	NM_174896	14843	MGC24133
5715	chr1	111848878	111848927	0.9469	1	Primary Transcript	-	111827492	111908120	0	18904	140	ADORA3	996600	adenosine A3 receptor	AD026,http://genome.ucsc.edu/cgi-bin/hgTracks?hgsid=167433603&clade=mammal&org=Human&db=hg18&position=chr1%3A111827492-111908120&hgt.suggest=&pix=800&Submit=submit,bA552M11.5	NM_001081976	13244	A3AR
5716	chr1	111909460	111909516	-1.2656	1	Primary Transcript	-	111827492	111908120	-1340	-41680	140	ADORA3	996600	adenosine A3 receptor	AD026,http://genome.ucsc.edu/cgi-bin/hgTracks?hgsid=167433603&clade=mammal&org=Human&db=hg18&position=chr1%3A111827492-111908120&hgt.suggest=&pix=800&Submit=submit,bA552M11.5	NM_001081976	13244	A3AR
5717	chr1	112097546	112097601	-1.3105	1	Primary Transcript	-	112069892	112099942	0	-12656	55924	C1orf183	996600	chromosome 1 open reading frame 183	http://genome.ucsc.edu/cgi-bin/hgTracks?hgsid=167433603&clade=mammal&org=Human&db=hg18&position=chr1%3A112069892-112099942&hgt.suggest=&pix=800&Submit=submit	NM_198926	12957	FLJ31105
5718	chr1	112097638	112097698	-1.1677	1	Primary Transcript	-	112069892	112099942	0	-12752	55924	C1orf183	996600	chromosome 1 open reading frame 183	http://genome.ucsc.edu/cgi-bin/hgTracks?hgsid=167433603&clade=mammal&org=Human&db=hg18&position=chr1%3A112069892-112099942&hgt.suggest=&pix=800&Submit=submit	NM_198926	12957	FLJ31105
5719	chr1	112097758	112097807	-1.2989	1	Primary Transcript	-	112069892	112099942	0	-12872	55924	C1orf183	996600	chromosome 1 open reading frame 183	http://genome.ucsc.edu/cgi-bin/hgTracks?hgsid=167433603&clade=mammal&org=Human&db=hg18&position=chr1%3A112069892-112099942&hgt.suggest=&pix=800&Submit=submit	NM_198926	12957	FLJ31105
5720	chr1	112097836	112097885	-1.7629	1	Primary Transcript	-	112069892	112099942	0	-12952	55924	C1orf183	996600	chromosome 1 open reading frame 183	http://genome.ucsc.edu/cgi-bin/hgTracks?hgsid=167433603&clade=mammal&org=Human&db=hg18&position=chr1%3A112069892-112099942&hgt.suggest=&pix=800&Submit=submit	NM_198926	12957	FLJ31105
5721	chr1	112739457	112739507	-3.0494	1	Primary Transcript	+	112740322	112805308	-815	-33336	55917	CTTNBP2NL	996600	CTTNBP2 N-terminal like	FLJ13278,http://genome.ucsc.edu/cgi-bin/hgTracks?hgsid=167433603&clade=mammal&org=Human&db=hg18&position=chr1%3A112740322-112805308&hgt.suggest=&pix=800&Submit=submit	NM_018704	3681	DKFZp547A023
5722	chr1	112739557	112739606	-1.3578	1	Primary Transcript	+	112740322	112805308	-716	-33232	55917	CTTNBP2NL	996600	CTTNBP2 N-terminal like	FLJ13278,http://genome.ucsc.edu/cgi-bin/hgTracks?hgsid=167433603&clade=mammal&org=Human&db=hg18&position=chr1%3A112740322-112805308&hgt.suggest=&pix=800&Submit=submit	NM_018704	3681	DKFZp547A023
5723	chr1	112739659	112739708	-1.5469	1	Primary Transcript	+	112740322	112805308	-614	-33136	55917	CTTNBP2NL	996600	CTTNBP2 N-terminal like	FLJ13278,http://genome.ucsc.edu/cgi-bin/hgTracks?hgsid=167433603&clade=mammal&org=Human&db=hg18&position=chr1%3A112740322-112805308&hgt.suggest=&pix=800&Submit=submit	NM_018704	3681	DKFZp547A023
5724	chr1	112739781	112739831	-1.6641	1	Primary Transcript	+	112740322	112805308	-491	-33008	55917	CTTNBP2NL	996600	CTTNBP2 N-terminal like	FLJ13278,http://genome.ucsc.edu/cgi-bin/hgTracks?hgsid=167433603&clade=mammal&org=Human&db=hg18&position=chr1%3A112740322-112805308&hgt.suggest=&pix=800&Submit=submit	NM_018704	3681	DKFZp547A023
5725	chr1	112852452	112852501	-1.4403	1	Primary Transcript	+	112811562	112865431	0	13984	7482	WNT2B	996600	wingless-type MMTV integration site family, member 2B	XWNT2,http://genome.ucsc.edu/cgi-bin/hgTracks?hgsid=167433603&clade=mammal&org=Human&db=hg18&position=chr1%3A112811562-112865431&hgt.suggest=&pix=800&Submit=submit	NM_004185	16487	WNT13
5726	chr1	112961893	112961948	0.9488	1	Primary Transcript	-	112867663	112963563	0	-46304	54879	ST7L	996600	suppression of tumorigenicity 7 like	FLJ11657,FLJ20284,ST7R,http://genome.ucsc.edu/cgi-bin/hgTracks?hgsid=167433603&clade=mammal&org=Human&db=hg18&position=chr1%3A112867663-112963563&hgt.suggest=&pix=800&Submit=submit,STLR	NM_017744	14851	FAM4B
5727	chr1	112962307	112962356	-0.9283	1	Primary Transcript	-	112867663	112963563	0	-46712	54879	ST7L	996600	suppression of tumorigenicity 7 like	FLJ11657,FLJ20284,ST7R,http://genome.ucsc.edu/cgi-bin/hgTracks?hgsid=167433603&clade=mammal&org=Human&db=hg18&position=chr1%3A112867663-112963563&hgt.suggest=&pix=800&Submit=submit,STLR	NM_017744	14851	FAM4B
5728	chr1	112962407	112962457	-1.2006	1	Primary Transcript	-	112867663	112963563	0	-46816	54879	ST7L	996600	suppression of tumorigenicity 7 like	FLJ11657,FLJ20284,ST7R,http://genome.ucsc.edu/cgi-bin/hgTracks?hgsid=167433603&clade=mammal&org=Human&db=hg18&position=chr1%3A112867663-112963563&hgt.suggest=&pix=800&Submit=submit,STLR	NM_017744	14851	FAM4B
5729	chr1	113018335	113018384	-2.1425	1	Primary Transcript	+	113018570	113044891	-186	-13368	4343	MOV10	996600	Mov10, Moloney leukemia virus 10, homolog (mouse)	FLJ32791,http://genome.ucsc.edu/cgi-bin/hgTracks?hgsid=167433603&clade=mammal&org=Human&db=hg18&position=chr1%3A113018570-113044891&hgt.suggest=&pix=800&Submit=submit,fSAP113,KIAA1631,gb110	NM_001130079	2018	DKFZp667O1423
5730	chr1	113018455	113018504	-2.3897	1	Primary Transcript	+	113018570	113044891	-66	-13248	4343	MOV10	996600	Mov10, Moloney leukemia virus 10, homolog (mouse)	FLJ32791,http://genome.ucsc.edu/cgi-bin/hgTracks?hgsid=167433603&clade=mammal&org=Human&db=hg18&position=chr1%3A113018570-113044891&hgt.suggest=&pix=800&Submit=submit,fSAP113,KIAA1631,gb110	NM_001130079	2018	DKFZp667O1423
5731	chr1	113018533	113018582	-0.9433	1	Primary Transcript	+	113018570	113044891	0	-13168	4343	MOV10	996600	Mov10, Moloney leukemia virus 10, homolog (mouse)	FLJ32791,http://genome.ucsc.edu/cgi-bin/hgTracks?hgsid=167433603&clade=mammal&org=Human&db=hg18&position=chr1%3A113018570-113044891&hgt.suggest=&pix=800&Submit=submit,fSAP113,KIAA1631,gb110	NM_001130079	2018	DKFZp667O1423
5732	chr1	113051790	113051839	-1.1314	1	Primary Transcript	-	113045271	113051548	-242	-3400	389	RHOC	996600	ras homolog gene family, member C	MGC61427,ARHC,http://genome.ucsc.edu/cgi-bin/hgTracks?hgsid=167433603&clade=mammal&org=Human&db=hg18&position=chr1%3A113045271-113051548&hgt.suggest=&pix=800&Submit=submit,MGC1448,RHOH9,H9	NM_001042678	3310	ARH9
5733	chr1	113051870	113051919	-0.9967	1	Primary Transcript	-	113045271	113051548	-322	-3480	389	RHOC	996600	ras homolog gene family, member C	MGC61427,ARHC,http://genome.ucsc.edu/cgi-bin/hgTracks?hgsid=167433603&clade=mammal&org=Human&db=hg18&position=chr1%3A113045271-113051548&hgt.suggest=&pix=800&Submit=submit,MGC1448,RHOH9,H9	NM_001042678	3310	ARH9
5734	chr1	113051974	113052023	-0.9085	1	Primary Transcript	-	113045271	113051548	-426	-3584	389	RHOC	996600	ras homolog gene family, member C	MGC61427,ARHC,http://genome.ucsc.edu/cgi-bin/hgTracks?hgsid=167433603&clade=mammal&org=Human&db=hg18&position=chr1%3A113045271-113051548&hgt.suggest=&pix=800&Submit=submit,MGC1448,RHOH9,H9	NM_001042678	3310	ARH9
5735	chr1	113053594	113053644	1.5684	1	Primary Transcript	-	113054138	113059473	494	3184	333926	PPM1J	996600	protein phosphatase, Mg2+/Mn2+ dependent, 1J	FLJ35951,http://genome.ucsc.edu/cgi-bin/hgTracks?hgsid=167433603&clade=mammal&org=Human&db=hg18&position=chr1%3A113054138-113059473&hgt.suggest=&pix=800&Submit=submit,MGC90149,MGC19531,PP2CZ,PPP2CZ,PP2Czeta	NM_005167	13891	DKFZp434P1514
5736	chr1	113299414	113299463	1.6159	1	Primary Transcript	-	113255992	113300498	0	-21200	6566	SLC16A1	996600	solute carrier family 16, member 1 (monocarboxylic acid transporter 1)	HHF7,http://genome.ucsc.edu/cgi-bin/hgTracks?hgsid=167433603&clade=mammal&org=Human&db=hg18&position=chr1%3A113255992-113300498&hgt.suggest=&pix=800&Submit=submit,MCT,MGC44475,MCT1	NM_003051	20483	FLJ36745
5737	chr1	113300410	113300459	-1.1016	1	Primary Transcript	-	113255992	113300498	0	-22192	6566	SLC16A1	996600	solute carrier family 16, member 1 (monocarboxylic acid transporter 1)	HHF7,http://genome.ucsc.edu/cgi-bin/hgTracks?hgsid=167433603&clade=mammal&org=Human&db=hg18&position=chr1%3A113255992-113300498&hgt.suggest=&pix=800&Submit=submit,MCT,MGC44475,MCT1	NM_003051	20483	FLJ36745
5738	chr1	113301744	113301795	-0.9568	1	Primary Transcript	-	113255992	113300498	-1246	-23528	6566	SLC16A1	996600	solute carrier family 16, member 1 (monocarboxylic acid transporter 1)	HHF7,http://genome.ucsc.edu/cgi-bin/hgTracks?hgsid=167433603&clade=mammal&org=Human&db=hg18&position=chr1%3A113255992-113300498&hgt.suggest=&pix=800&Submit=submit,MCT,MGC44475,MCT1	NM_003051	20483	FLJ36745
5739	chr1	113417597	113417646	-1.6	1	Primary Transcript	+	113417353	113468865	0	-25480	9860	LRIG2	996600	leucine-rich repeats and immunoglobulin-like domains 2	http://genome.ucsc.edu/cgi-bin/hgTracks?hgsid=167433603&clade=mammal&org=Human&db=hg18&position=chr1%3A113417353-113468865&hgt.suggest=&pix=800&Submit=submit,KIAA0806,LIG2	NM_014813	7046	DKFZp451C181
5740	chr1	114104032	114104081	-0.9933	1	Primary Transcript	-	114041346	114103300	-732	-31736	10745	PHTF1	996600	putative homeodomain transcription factor 1	http://genome.ucsc.edu/cgi-bin/hgTracks?hgsid=167433603&clade=mammal&org=Human&db=hg18&position=chr1%3A114041346-114103300&hgt.suggest=&pix=800&Submit=submit	NM_006608	6829	PHTF
5741	chr1	114215897	114215946	-1.1299	1	Primary Transcript	-	114157962	114215898	0	-28992	26191	PTPN22	996600	protein tyrosine phosphatase, non-receptor type 22 (lymphoid)	PTPN8,http://genome.ucsc.edu/cgi-bin/hgTracks?hgsid=167433603&clade=mammal&org=Human&db=hg18&position=chr1%3A114157962-114215898&hgt.suggest=&pix=800&Submit=submit,LYP2,PEP,LYP1	NM_015967	19669	LYP
5742	chr1	114231332	114231381	-0.9775	1	Primary Transcript	-	114220958	114231692	0	-5032	440603	BCL2L15	996600	BCL2-like 15	FLJ22588,http://genome.ucsc.edu/cgi-bin/hgTracks?hgsid=167433603&clade=mammal&org=Human&db=hg18&position=chr1%3A114220958-114231692&hgt.suggest=&pix=800&Submit=submit,C1orf178	NM_001010922	14874	Bfk
5743	chr1	114247127	114247187	2.7818	1	Primary Transcript	-	114239199	114249264	0	-2920	10717	AP4B1	996600	adaptor-related protein complex 4, beta 1 subunit	http://genome.ucsc.edu/cgi-bin/hgTracks?hgsid=167433603&clade=mammal&org=Human&db=hg18&position=chr1%3A114239199-114249264&hgt.suggest=&pix=800&Submit=submit	NM_006594	14875	BETA-4
5744	chr1	114247519	114247575	1.6559	1	Primary Transcript	-	114239199	114249264	0	-3320	10717	AP4B1	996600	adaptor-related protein complex 4, beta 1 subunit	http://genome.ucsc.edu/cgi-bin/hgTracks?hgsid=167433603&clade=mammal&org=Human&db=hg18&position=chr1%3A114239199-114249264&hgt.suggest=&pix=800&Submit=submit	NM_006594	14875	BETA-4
5745	chr1	114249315	114249364	-1.3942	1	Primary Transcript	-	114239199	114249264	-51	-5104	10717	AP4B1	996600	adaptor-related protein complex 4, beta 1 subunit	http://genome.ucsc.edu/cgi-bin/hgTracks?hgsid=167433603&clade=mammal&org=Human&db=hg18&position=chr1%3A114239199-114249264&hgt.suggest=&pix=800&Submit=submit	NM_006594	14875	BETA-4
5746	chr1	114251121	114251170	-1.0165	1	Primary Transcript	+	114249560	114258217	0	-2744	64858	DCLRE1B	996600	DNA cross-link repair 1B	FLJ13998,http://genome.ucsc.edu/cgi-bin/hgTracks?hgsid=167433603&clade=mammal&org=Human&db=hg18&position=chr1%3A114249560-114258217&hgt.suggest=&pix=800&Submit=submit,SNM1B,DKFZp686C24187,FLJ12810	NM_022836	15034	APOLLO
5747	chr1	114272972	114273022	-2.546	1	Primary Transcript	+	114273518	114316218	-496	-21864	204851	HIPK1	996600	homeodomain interacting protein kinase 1	Nbak2,Myak,MGC33446,http://genome.ucsc.edu/cgi-bin/hgTracks?hgsid=167433603&clade=mammal&org=Human&db=hg18&position=chr1%3A114273518-114316218&hgt.suggest=&pix=800&Submit=submit,MGC26642,MGC33548	NM_152696	17149	KIAA0630
5748	chr1	114273072	114273121	-1.5021	1	Primary Transcript	+	114273518	114316218	-397	-21768	204851	HIPK1	996600	homeodomain interacting protein kinase 1	Nbak2,Myak,MGC33446,http://genome.ucsc.edu/cgi-bin/hgTracks?hgsid=167433603&clade=mammal&org=Human&db=hg18&position=chr1%3A114273518-114316218&hgt.suggest=&pix=800&Submit=submit,MGC26642,MGC33548	NM_152696	17149	KIAA0630
5749	chr1	114273156	114273205	-1.0986	1	Primary Transcript	+	114273518	114316218	-313	-21680	204851	HIPK1	996600	homeodomain interacting protein kinase 1	Nbak2,Myak,MGC33446,http://genome.ucsc.edu/cgi-bin/hgTracks?hgsid=167433603&clade=mammal&org=Human&db=hg18&position=chr1%3A114273518-114316218&hgt.suggest=&pix=800&Submit=submit,MGC26642,MGC33548	NM_152696	17149	KIAA0630
5750	chr1	114273278	114273328	-1.6305	1	Primary Transcript	+	114273518	114316218	-190	-21560	204851	HIPK1	996600	homeodomain interacting protein kinase 1	Nbak2,Myak,MGC33446,http://genome.ucsc.edu/cgi-bin/hgTracks?hgsid=167433603&clade=mammal&org=Human&db=hg18&position=chr1%3A114273518-114316218&hgt.suggest=&pix=800&Submit=submit,MGC26642,MGC33548	NM_152696	17149	KIAA0630
5751	chr1	114322012	114322075	-1.8341	1	Primary Transcript	+	114273518	114321945	67	24320	204851	HIPK1	996600	homeodomain interacting protein kinase 1	Nbak2,Myak,MGC33446,MGC26642,http://genome.ucsc.edu/cgi-bin/hgTracks?hgsid=167433603&clade=mammal&org=Human&db=hg18&position=chr1%3A114273518-114321945&hgt.suggest=&pix=800&Submit=submit,MGC33548	NM_198268	10991	KIAA0630
5752	chr1	114925393	114925449	-1.1337	1	Primary Transcript	-	114911703	114925788	0	-6672	10286	BCAS2	996600	breast carcinoma amplified sequence 2	http://genome.ucsc.edu/cgi-bin/hgTracks?hgsid=167433603&clade=mammal&org=Human&db=hg18&position=chr1%3A114911703-114925788&hgt.suggest=&pix=800&Submit=submit,Snt309,SPF27	NM_005872	14884	DAM1
5753	chr1	114925481	114925530	-2.0842	1	Primary Transcript	-	114911703	114925788	0	-6752	10286	BCAS2	996600	breast carcinoma amplified sequence 2	http://genome.ucsc.edu/cgi-bin/hgTracks?hgsid=167433603&clade=mammal&org=Human&db=hg18&position=chr1%3A114911703-114925788&hgt.suggest=&pix=800&Submit=submit,Snt309,SPF27	NM_005872	14884	DAM1
5754	chr1	114925581	114925630	-2.2014	1	Primary Transcript	-	114911703	114925788	0	-6856	10286	BCAS2	996600	breast carcinoma amplified sequence 2	http://genome.ucsc.edu/cgi-bin/hgTracks?hgsid=167433603&clade=mammal&org=Human&db=hg18&position=chr1%3A114911703-114925788&hgt.suggest=&pix=800&Submit=submit,Snt309,SPF27	NM_005872	14884	DAM1
5755	chr1	115061150	115061199	-1.1222	1	Primary Transcript	-	115061059	115102147	0	20424	7812	CSDE1	996600	cold shock domain containing E1, RNA-binding	UNR,http://genome.ucsc.edu/cgi-bin/hgTracks?hgsid=167433603&clade=mammal&org=Human&db=hg18&position=chr1%3A115061059-115102147&hgt.suggest=&pix=800&Submit=submit,FLJ26882,DKFZp779J1455,RP5-1000E10.3,DKFZp779B0247	NM_007158	27078	D1S155E
5756	chr1	115061329	115061378	-1.8136	1	Primary Transcript	-	115061059	115102147	0	20248	7812	CSDE1	996600	cold shock domain containing E1, RNA-binding	UNR,http://genome.ucsc.edu/cgi-bin/hgTracks?hgsid=167433603&clade=mammal&org=Human&db=hg18&position=chr1%3A115061059-115102147&hgt.suggest=&pix=800&Submit=submit,FLJ26882,DKFZp779J1455,RP5-1000E10.3,DKFZp779B0247	NM_007158	27078	D1S155E
5757	chr1	115102546	115102602	-1.1728	1	Primary Transcript	-	115061060	115102194	-352	-20952	7812	CSDE1	996600	cold shock domain containing E1, RNA-binding	UNR,http://genome.ucsc.edu/cgi-bin/hgTracks?hgsid=167433603&clade=mammal&org=Human&db=hg18&position=chr1%3A115061060-115102194&hgt.suggest=&pix=800&Submit=submit,FLJ26882,DKFZp779J1455,RP5-1000E10.3,DKFZp779B0247	NM_001130523	26758	D1S155E
5758	chr1	116112446	116112502	1.6598	1	Primary Transcript	-	116044148	116112949	0	-33936	845	CASQ2	996600	calsequestrin 2 (cardiac muscle)	PDIB2,FLJ93514,http://genome.ucsc.edu/cgi-bin/hgTracks?hgsid=167433603&clade=mammal&org=Human&db=hg18&position=chr1%3A116044148-116112949&hgt.suggest=&pix=800&Submit=submit	NM_001232	20877	FLJ26321
5759	chr1	116187095	116187153	-1.8244	1	Primary Transcript	-	116180521	116185270	-1825	-4224	4808	NHLH2	996600	nescient helix loop helix 2	http://genome.ucsc.edu/cgi-bin/hgTracks?hgsid=167433603&clade=mammal&org=Human&db=hg18&position=chr1%3A116180521-116185270&hgt.suggest=&pix=800&Submit=submit,NSCL2,KIAA0490,bHLHa34	NM_005599	22816	HEN2
5760	chr1	116319076	116319135	-1.3506	1	Primary Transcript	+	116320641	116414198	-1506	-48320	55356	SLC22A15	996600	solute carrier family 22, member 15	http://genome.ucsc.edu/cgi-bin/hgTracks?hgsid=167433603&clade=mammal&org=Human&db=hg18&position=chr1%3A116320641-116414198&hgt.suggest=&pix=800&Submit=submit,FLIPT1,PRO34686	NM_018420	14897	DKFZp761G0313
5761	chr1	116319276	116319330	-1.0504	1	Primary Transcript	+	116320641	116414198	-1311	-48120	55356	SLC22A15	996600	solute carrier family 22, member 15	http://genome.ucsc.edu/cgi-bin/hgTracks?hgsid=167433603&clade=mammal&org=Human&db=hg18&position=chr1%3A116320641-116414198&hgt.suggest=&pix=800&Submit=submit,FLIPT1,PRO34686	NM_018420	14897	DKFZp761G0313
5762	chr1	116455284	116455339	0.9794	1	Primary Transcript	+	116455898	116479384	-559	-12328	126868	C1orf161	996600	chromosome 1 open reading frame 161	http://genome.ucsc.edu/cgi-bin/hgTracks?hgsid=167433603&clade=mammal&org=Human&db=hg18&position=chr1%3A116455898-116479384&hgt.suggest=&pix=800&Submit=submit,RP5-1185H19.1	NM_152367	14898	FLJ38716
5763	chr1	116455406	116455464	1.5231	1	Primary Transcript	+	116455898	116479384	-434	-12200	126868	C1orf161	996600	chromosome 1 open reading frame 161	http://genome.ucsc.edu/cgi-bin/hgTracks?hgsid=167433603&clade=mammal&org=Human&db=hg18&position=chr1%3A116455898-116479384&hgt.suggest=&pix=800&Submit=submit,RP5-1185H19.1	NM_152367	14898	FLJ38716
5764	chr1	116715223	116715281	1.002	1	Primary Transcript	+	116717358	116748919	-2077	-17888	476	ATP1A1	996600	ATPase, Na+/K+ transporting, alpha 1 polypeptide	MGC51750,http://genome.ucsc.edu/cgi-bin/hgTracks?hgsid=167433603&clade=mammal&org=Human&db=hg18&position=chr1%3A116717358-116748919&hgt.suggest=&pix=800&Submit=submit	NM_000701	15899	MGC3285
5765	chr1	116915683	116915732	-1.0265	1	Primary Transcript	-	116858679	116915238	-445	-28744	965	CD58	996600	CD58 molecule	LFA-3,LFA3,FLJ43722,http://genome.ucsc.edu/cgi-bin/hgTracks?hgsid=167433603&clade=mammal&org=Human&db=hg18&position=chr1%3A116858679-116915238&hgt.suggest=&pix=800&Submit=submit	NR_026665	10616	FLJ23181
5766	chr1	117098218	117098272	-0.9403	1	Primary Transcript	+	117098608	117113374	-336	-7752	914	CD2	996600	CD2 molecule	T11,http://genome.ucsc.edu/cgi-bin/hgTracks?hgsid=167433603&clade=mammal&org=Human&db=hg18&position=chr1%3A117098608-117113374&hgt.suggest=&pix=800&Submit=submit,SRBC	NM_001767	11739	FLJ46032
5767	chr1	117252819	117252868	-1.1648	1	Primary Transcript	+	117254211	117334495	-1343	-41512	5738	PTGFRN	996600	prostaglandin F2 receptor negative regulator	KIAA1436,FPRP,FLJ11001,EWI-F,CD9P-1,http://genome.ucsc.edu/cgi-bin/hgTracks?hgsid=167433603&clade=mammal&org=Human&db=hg18&position=chr1%3A117254211-117334495&hgt.suggest=&pix=800&Submit=submit,SMAP-6	NM_020440	14905	CD315
5768	chr1	117253021	117253079	0.9156	1	Primary Transcript	+	117254211	117334495	-1132	-41296	5738	PTGFRN	996600	prostaglandin F2 receptor negative regulator	KIAA1436,FPRP,FLJ11001,EWI-F,CD9P-1,http://genome.ucsc.edu/cgi-bin/hgTracks?hgsid=167433603&clade=mammal&org=Human&db=hg18&position=chr1%3A117254211-117334495&hgt.suggest=&pix=800&Submit=submit,SMAP-6	NM_020440	14905	CD315
5769	chr1	117253099	117253148	0.9961	1	Primary Transcript	+	117254211	117334495	-1063	-41232	5738	PTGFRN	996600	prostaglandin F2 receptor negative regulator	KIAA1436,FPRP,FLJ11001,EWI-F,CD9P-1,http://genome.ucsc.edu/cgi-bin/hgTracks?hgsid=167433603&clade=mammal&org=Human&db=hg18&position=chr1%3A117254211-117334495&hgt.suggest=&pix=800&Submit=submit,SMAP-6	NM_020440	14905	CD315
5770	chr1	117403779	117403830	-1.4366	1	Primary Transcript	+	117404471	117447014	-641	-21936	8458	TTF2	996600	transcription termination factor, RNA polymerase II	http://genome.ucsc.edu/cgi-bin/hgTracks?hgsid=167433603&clade=mammal&org=Human&db=hg18&position=chr1%3A117404471-117447014&hgt.suggest=&pix=800&Submit=submit	NM_003594	5575	HuF2
5771	chr1	117467725	117467778	1.5449	1	Primary Transcript	-	117455199	117465934	-1791	-7184	80263	TRIM45	996600	tripartite motif-containing 45	http://genome.ucsc.edu/cgi-bin/hgTracks?hgsid=167433603&clade=mammal&org=Human&db=hg18&position=chr1%3A117455199-117465934&hgt.suggest=&pix=800&Submit=submit,RNF99	NM_025188	3282	FLJ13181
5772	chr1	117710505	117710554	1.0633	1	Primary Transcript	+	117711607	117869843	-1053	-80192	10905	MAN1A2	996600	mannosidase, alpha, class 1A, member 2	http://genome.ucsc.edu/cgi-bin/hgTracks?hgsid=167433603&clade=mammal&org=Human&db=hg18&position=chr1%3A117711607-117869843&hgt.suggest=&pix=800&Submit=submit	NM_006699	15117	MAN1B
5773	chr1	117948724	117948786	1.3038	1	Primary Transcript	+	117950126	117972534	-1340	-12576	54855	FAM46C	996600	family with sequence similarity 46, member C	http://genome.ucsc.edu/cgi-bin/hgTracks?hgsid=167433603&clade=mammal&org=Human&db=hg18&position=chr1%3A117950126-117972534&hgt.suggest=&pix=800&Submit=submit	NM_017709	14909	FLJ20202
5774	chr1	117948834	117948896	2.0335	1	Primary Transcript	+	117950126	117972534	-1230	-12464	54855	FAM46C	996600	family with sequence similarity 46, member C	http://genome.ucsc.edu/cgi-bin/hgTracks?hgsid=167433603&clade=mammal&org=Human&db=hg18&position=chr1%3A117950126-117972534&hgt.suggest=&pix=800&Submit=submit	NM_017709	14909	FLJ20202
5775	chr1	117949124	117949187	1.0242	1	Primary Transcript	+	117950126	117972534	-939	-12176	54855	FAM46C	996600	family with sequence similarity 46, member C	http://genome.ucsc.edu/cgi-bin/hgTracks?hgsid=167433603&clade=mammal&org=Human&db=hg18&position=chr1%3A117950126-117972534&hgt.suggest=&pix=800&Submit=submit	NM_017709	14909	FLJ20202
5776	chr1	119484311	119484363	-1.064	1	Primary Transcript	-	119375361	119484818	0	-54248	10352	WARS2	996600	tryptophanyl tRNA synthetase 2, mitochondrial	http://genome.ucsc.edu/cgi-bin/hgTracks?hgsid=167433603&clade=mammal&org=Human&db=hg18&position=chr1%3A119375361-119484818&hgt.suggest=&pix=800&Submit=submit	NM_201263	5047	TrpRS
5777	chr1	119710485	119710534	-0.9475	1	Primary Transcript	+	119712924	119738274	-2390	-15088	51179	HAO2	996600	hydroxyacid oxidase 2 (long chain)	http://genome.ucsc.edu/cgi-bin/hgTracks?hgsid=167433603&clade=mammal&org=Human&db=hg18&position=chr1%3A119712924-119738274&hgt.suggest=&pix=800&Submit=submit,HAOX2	NM_001005783	4818	GIG16
5778	chr1	119711909	119711967	-1.2092	1	Primary Transcript	+	119712924	119738274	-957	-13664	51179	HAO2	996600	hydroxyacid oxidase 2 (long chain)	http://genome.ucsc.edu/cgi-bin/hgTracks?hgsid=167433603&clade=mammal&org=Human&db=hg18&position=chr1%3A119712924-119738274&hgt.suggest=&pix=800&Submit=submit,HAOX2	NM_001005783	4818	GIG16
5779	chr1	119757569	119757625	-1.0367	1	Primary Transcript	+	119759295	119767174	-1670	-5632	3284	HSD3B2	996600	hydroxy-delta-5-steroid dehydrogenase, 3 beta- and steroid delta-isomerase 2	http://genome.ucsc.edu/cgi-bin/hgTracks?hgsid=167433603&clade=mammal&org=Human&db=hg18&position=chr1%3A119759295-119767174&hgt.suggest=&pix=800&Submit=submit,HSDB,SDR11E2	NM_000198	1001	HSD3B
5780	chr1	119993364	119993420	1.0501	1	Primary Transcript	-	119963522	119991913	-1451	-15680	90874	ZNF697	996600	zinc finger protein 697	http://genome.ucsc.edu/cgi-bin/hgTracks?hgsid=167433603&clade=mammal&org=Human&db=hg18&position=chr1%3A119963522-119991913&hgt.suggest=&pix=800&Submit=submit	NM_001080470	14921	MGC45731
5781	chr1	120156326	120156382	1.1551	1	Primary Transcript	-	120138164	120155726	-600	-9408	83998	REG4	996600	regenerating islet-derived family, member 4	RELP,http://genome.ucsc.edu/cgi-bin/hgTracks?hgsid=167433603&clade=mammal&org=Human&db=hg18&position=chr1%3A120138164-120155726&hgt.suggest=&pix=800&Submit=submit,REG-IV	NM_001159352	31555	GISP
5782	chr1	120414077	120414126	-1.6175	2	Primary Transcript	-	120255698	120413799	-278	-79352	4853	NOTCH2	996600	notch 2	hN2,http://genome.ucsc.edu/cgi-bin/hgTracks?hgsid=167433603&clade=mammal&org=Human&db=hg18&position=chr1%3A120255698-120413799&hgt.suggest=&pix=800&Submit=submit	NM_024408	7022	AGS2
5783	chr1	120414187	120414236	-1.2384	2	Primary Transcript	-	120255698	120413799	-388	-79456	4853	NOTCH2	996600	notch 2	hN2,http://genome.ucsc.edu/cgi-bin/hgTracks?hgsid=167433603&clade=mammal&org=Human&db=hg18&position=chr1%3A120255698-120413799&hgt.suggest=&pix=800&Submit=submit	NM_024408	7022	AGS2
5784	chr1	120414599	120414660	1.0629	2	Primary Transcript	-	120255698	120413799	-800	-79872	4853	NOTCH2	996600	notch 2	hN2,http://genome.ucsc.edu/cgi-bin/hgTracks?hgsid=167433603&clade=mammal&org=Human&db=hg18&position=chr1%3A120255698-120413799&hgt.suggest=&pix=800&Submit=submit	NM_024408	7022	AGS2
5785	chr1	120640385	120640434	-1.4469	4	Primary Transcript	+	120640527	120657204	-93	-8456	653820	FAM72B	996600	family with sequence similarity 72, member B	http://genome.ucsc.edu/cgi-bin/hgTracks?hgsid=167433603&clade=mammal&org=Human&db=hg18&position=chr1%3A120640527-120657204&hgt.suggest=&pix=800&Submit=submit	NM_001100910	23254	p17
5786	chr1	120640507	120640556	-0.994	4	Primary Transcript	+	120640527	120657204	0	-8336	653820	FAM72B	996600	family with sequence similarity 72, member B	http://genome.ucsc.edu/cgi-bin/hgTracks?hgsid=167433603&clade=mammal&org=Human&db=hg18&position=chr1%3A120640527-120657204&hgt.suggest=&pix=800&Submit=submit	NM_001100910	23254	p17
5787	chr1	120640797	120640846	-1.1658	4	Primary Transcript	+	120640527	120657204	0	-8040	653820	FAM72B	996600	family with sequence similarity 72, member B	http://genome.ucsc.edu/cgi-bin/hgTracks?hgsid=167433603&clade=mammal&org=Human&db=hg18&position=chr1%3A120640527-120657204&hgt.suggest=&pix=800&Submit=submit	NM_001100910	23254	p17
5788	chr1	120706141	120706191	-1.9615	2	Primary Transcript	+	120707556	120716365	-1365	-5792	337875	HIST2H2BA	996600	histone cluster 2, H2ba	MGC126031,http://genome.ucsc.edu/cgi-bin/hgTracks?hgsid=167433603&clade=mammal&org=Human&db=hg18&position=chr1%3A120707556-120716365&hgt.suggest=&pix=800&Submit=submit	NR_027337	17765	MGC126029
5789	chr1	120707807	120707856	-0.945	3	Primary Transcript	+	120707556	120716365	0	-4128	337875	HIST2H2BA	996600	histone cluster 2, H2ba	MGC126031,http://genome.ucsc.edu/cgi-bin/hgTracks?hgsid=167433603&clade=mammal&org=Human&db=hg18&position=chr1%3A120707556-120716365&hgt.suggest=&pix=800&Submit=submit	NR_027337	17765	MGC126029
5790	chr1	120708013	120708069	-1.1042	3	Primary Transcript	+	120707556	120716365	0	-3912	337875	HIST2H2BA	996600	histone cluster 2, H2ba	MGC126031,http://genome.ucsc.edu/cgi-bin/hgTracks?hgsid=167433603&clade=mammal&org=Human&db=hg18&position=chr1%3A120707556-120716365&hgt.suggest=&pix=800&Submit=submit	NR_027337	17765	MGC126029
5791	chr1	120708091	120708141	-1.3747	3	Primary Transcript	+	120707556	120716365	0	-3848	337875	HIST2H2BA	996600	histone cluster 2, H2ba	MGC126031,http://genome.ucsc.edu/cgi-bin/hgTracks?hgsid=167433603&clade=mammal&org=Human&db=hg18&position=chr1%3A120707556-120716365&hgt.suggest=&pix=800&Submit=submit	NR_027337	17765	MGC126029
5792	chr1	120736877	120736928	1.1563	3	Primary Transcript	-	120728431	120737467	0	-3960	2210	FCGR1B	996600	Fc fragment of IgG, high affinity Ib, receptor (CD64)	http://genome.ucsc.edu/cgi-bin/hgTracks?hgsid=167433603&clade=mammal&org=Human&db=hg18&position=chr1%3A120728431-120737467&hgt.suggest=&pix=800&Submit=submit,IGFRB	NM_001017986	16945	CD64
5793	chr1	120959998	120960047	0.9248	1	Primary Transcript	+	120962432	121015209	-2385	-28792	647121	EMBP1	996600	embigin pseudogene 1	http://genome.ucsc.edu/cgi-bin/hgTracks?hgsid=167433603&clade=mammal&org=Human&db=hg18&position=chr1%3A120962432-121015209&hgt.suggest=&pix=800&Submit=submit	NR_003955	28071	-
5794	chr1	142536677	142536729	-1.8655	5	Primary Transcript	-	142510035	142536110	-567	-13632	100286793	LOC100286793	996600	hypothetical LOC100286793	http://genome.ucsc.edu/cgi-bin/hgTracks?hgsid=167433603&clade=mammal&org=Human&db=hg18&position=chr1%3A142510035-142536110&hgt.suggest=&pix=800&Submit=submit	NR_027469	31406	FLJ39739
5795	chr1	143022597	143022647	-1.7871	3	Primary Transcript	-	143011870	143052130	0	9376	728855	LOC728855	996600	hypothetical LOC728855	http://genome.ucsc.edu/cgi-bin/hgTracks?hgsid=167433603&clade=mammal&org=Human&db=hg18&position=chr1%3A143011870-143052130&hgt.suggest=&pix=800&Submit=submit	NR_024510	29157	FLJ18420
5796	chr1	143022715	143022764	-2.2442	5	Primary Transcript	-	143011870	143052130	0	9248	728855	LOC728855	996600	hypothetical LOC728855	http://genome.ucsc.edu/cgi-bin/hgTracks?hgsid=167433603&clade=mammal&org=Human&db=hg18&position=chr1%3A143011870-143052130&hgt.suggest=&pix=800&Submit=submit	NR_024510	29157	FLJ18420
5797	chr1	143022793	143022842	-2.1124	5	Primary Transcript	-	143011870	143052130	0	9184	728855	LOC728855	996600	hypothetical LOC728855	http://genome.ucsc.edu/cgi-bin/hgTracks?hgsid=167433603&clade=mammal&org=Human&db=hg18&position=chr1%3A143011870-143052130&hgt.suggest=&pix=800&Submit=submit	NR_024510	29157	FLJ18420
5798	chr1	143022893	143022942	-1.7657	4	Primary Transcript	-	143011870	143052130	0	9088	728855	LOC728855	996600	hypothetical LOC728855	http://genome.ucsc.edu/cgi-bin/hgTracks?hgsid=167433603&clade=mammal&org=Human&db=hg18&position=chr1%3A143011870-143052130&hgt.suggest=&pix=800&Submit=submit	NR_024510	29157	FLJ18420
5799	chr1	143202826	143202876	-1.794	3	Primary Transcript	-	143192104	143233326	0	9856	728875	LOC728875	996600	hypothetical LOC728875	http://genome.ucsc.edu/cgi-bin/hgTracks?hgsid=167433603&clade=mammal&org=Human&db=hg18&position=chr1%3A143192104-143233326&hgt.suggest=&pix=800&Submit=submit	NR_024584	5869	-
5800	chr1	143202944	143202993	-2.2099	5	Primary Transcript	-	143192104	143233326	0	9728	728875	LOC728875	996600	hypothetical LOC728875	http://genome.ucsc.edu/cgi-bin/hgTracks?hgsid=167433603&clade=mammal&org=Human&db=hg18&position=chr1%3A143192104-143233326&hgt.suggest=&pix=800&Submit=submit	NR_024584	5869	-
5801	chr1	143203022	143203071	-2.03	5	Primary Transcript	-	143192104	143233326	0	9664	728875	LOC728875	996600	hypothetical LOC728875	http://genome.ucsc.edu/cgi-bin/hgTracks?hgsid=167433603&clade=mammal&org=Human&db=hg18&position=chr1%3A143192104-143233326&hgt.suggest=&pix=800&Submit=submit	NR_024584	5869	-
5802	chr1	143203122	143203171	-1.8636	4	Primary Transcript	-	143192104	143233326	0	9568	728875	LOC728875	996600	hypothetical LOC728875	http://genome.ucsc.edu/cgi-bin/hgTracks?hgsid=167433603&clade=mammal&org=Human&db=hg18&position=chr1%3A143192104-143233326&hgt.suggest=&pix=800&Submit=submit	NR_024584	5869	-
5803	chr1	143233065	143233115	-1.9532	5	Primary Transcript	-	143192104	143233326	0	-20384	728875	LOC728875	996600	hypothetical LOC728875	http://genome.ucsc.edu/cgi-bin/hgTracks?hgsid=167433603&clade=mammal&org=Human&db=hg18&position=chr1%3A143192104-143233326&hgt.suggest=&pix=800&Submit=submit	NR_024584	5869	-
5804	chr1	143323947	143323996	1.0606	1	Primary Transcript	-	143323378	143324084	0	-240	767846	C1orf152	996600	profilin 1 pseudogene	http://genome.ucsc.edu/cgi-bin/hgTracks?hgsid=167433603&clade=mammal&org=Human&db=hg18&position=chr1%3A143323378-143324084&hgt.suggest=&pix=800&Submit=submit	NR_003242	28022	COAS3
5805	chr1	143326219	143326268	1.7438	5	Primary Transcript	+	143326315	143540167	-47	-107008	400818	NBPF9	996600	neuroblastoma breakpoint family, member 9	FLJ37711,NBPF10,FLJ60244,KIAA1245,http://genome.ucsc.edu/cgi-bin/hgTracks?hgsid=167433603&clade=mammal&org=Human&db=hg18&position=chr1%3A143326315-143540167&hgt.suggest=&pix=800&Submit=submit	NM_001037675	5834	AE01
5806	chr1	143706073	143706122	1.2131	1	Primary Transcript	-	143562783	143706379	0	-71520	9659	PDE4DIP	996600	phosphodiesterase 4D interacting protein	MGC75440,http://genome.ucsc.edu/cgi-bin/hgTracks?hgsid=167433603&clade=mammal&org=Human&db=hg18&position=chr1%3A143562783-143706379&hgt.suggest=&pix=800&Submit=submit,DKFZp781J054,MMGL	NM_014644	14932	CMYA2
5807	chr1	143706893	143706951	1.2409	1	Primary Transcript	-	143663117	143787436	0	18368	9659	PDE4DIP	996600	phosphodiesterase 4D interacting protein	MGC75440,DKFZp781J054,http://genome.ucsc.edu/cgi-bin/hgTracks?hgsid=167433603&clade=mammal&org=Human&db=hg18&position=chr1%3A143663117-143787436&hgt.suggest=&pix=800&Submit=submit,MMGL	NM_022359	3639	CMYA2
5808	chr1	143807799	143807848	-1.6503	1	Primary Transcript	+	143807763	143828279	0	-10208	9554	SEC22B	996600	SEC22 vesicle trafficking protein homolog B (S. cerevisiae) (gene/pseudogene)	http://genome.ucsc.edu/cgi-bin/hgTracks?hgsid=167433603&clade=mammal&org=Human&db=hg18&position=chr1%3A143807763-143828279&hgt.suggest=&pix=800&Submit=submit,SEC22L1	NM_004892	125	ERS-24
5809	chr1	143920153	143920202	-1.6931	2	Primary Transcript	+	143920467	143997269	-265	-38672	388677	NOTCH2NL	996600	notch 2 N-terminal like	http://genome.ucsc.edu/cgi-bin/hgTracks?hgsid=167433603&clade=mammal&org=Human&db=hg18&position=chr1%3A143920467-143997269&hgt.suggest=&pix=800&Submit=submit	NM_203458	14940	N2N
5810	chr1	144004462	144004511	1.2402	1	Primary Transcript	+	144004727	144080039	-216	-37888	100132406	NBPF10	996600	neuroblastoma breakpoint family, member 10	DKFZp586O031,AG1,FLJ20719,DKFZp564A057,FLJ43804,http://genome.ucsc.edu/cgi-bin/hgTracks?hgsid=167433603&clade=mammal&org=Human&db=hg18&position=chr1%3A144004727-144080039&hgt.suggest=&pix=800&Submit=submit,MGC182975,DKFZp686C1532	NM_001039703	1194	AB6
5811	chr1	144150268	144150317	-1.6906	1	Primary Transcript	+	144149818	144153985	0	-1600	10628	TXNIP	996600	thioredoxin interacting protein	VDUP1,THIF,HHCPA78,http://genome.ucsc.edu/cgi-bin/hgTracks?hgsid=167433603&clade=mammal&org=Human&db=hg18&position=chr1%3A144149818-144153985&hgt.suggest=&pix=800&Submit=submit	NM_006472	19328	EST01027
5812	chr1	144150364	144150413	-1.7775	1	Primary Transcript	+	144149818	144153985	0	-1504	10628	TXNIP	996600	thioredoxin interacting protein	VDUP1,THIF,HHCPA78,http://genome.ucsc.edu/cgi-bin/hgTracks?hgsid=167433603&clade=mammal&org=Human&db=hg18&position=chr1%3A144149818-144153985&hgt.suggest=&pix=800&Submit=submit	NM_006472	19328	EST01027
5813	chr1	144184000	144184049	0.9535	1	Primary Transcript	+	144181864	144187004	0	-400	284615	ANKRD34A	996600	ankyrin repeat domain 34A	http://genome.ucsc.edu/cgi-bin/hgTracks?hgsid=167433603&clade=mammal&org=Human&db=hg18&position=chr1%3A144181864-144187004&hgt.suggest=&pix=800&Submit=submit,DKFZp761F202	NM_001039888	14946	ANKRD34
5814	chr1	144218841	144218890	-0.9012	1	Primary Transcript	+	144218994	144222801	-104	-2016	9939	RBM8A	996600	RNA binding motif protein 8A	Y14,http://genome.ucsc.edu/cgi-bin/hgTracks?hgsid=167433603&clade=mammal&org=Human&db=hg18&position=chr1%3A144218994-144222801&hgt.suggest=&pix=800&Submit=submit,RBM8B,ZRNP1,ZNRP,BOV-1C,BOV-1B,RBM8,MDS014	NM_005105	2053	BOV-1A
5815	chr1	144219151	144219200	-1.5073	1	Primary Transcript	+	144218994	144222801	0	-1728	9939	RBM8A	996600	RNA binding motif protein 8A	Y14,http://genome.ucsc.edu/cgi-bin/hgTracks?hgsid=167433603&clade=mammal&org=Human&db=hg18&position=chr1%3A144218994-144222801&hgt.suggest=&pix=800&Submit=submit,RBM8B,ZRNP1,ZNRP,BOV-1C,BOV-1B,RBM8,MDS014	NM_005105	2053	BOV-1A
5816	chr1	144219331	144219390	-1.2586	1	Primary Transcript	+	144218994	144222801	0	-1536	9939	RBM8A	996600	RNA binding motif protein 8A	Y14,http://genome.ucsc.edu/cgi-bin/hgTracks?hgsid=167433603&clade=mammal&org=Human&db=hg18&position=chr1%3A144218994-144222801&hgt.suggest=&pix=800&Submit=submit,RBM8B,ZRNP1,ZNRP,BOV-1C,BOV-1B,RBM8,MDS014	NM_005105	2053	BOV-1A
5817	chr1	144219529	144219578	-1.028	1	Primary Transcript	+	144218994	144222801	0	-1344	9939	RBM8A	996600	RNA binding motif protein 8A	Y14,http://genome.ucsc.edu/cgi-bin/hgTracks?hgsid=167433603&clade=mammal&org=Human&db=hg18&position=chr1%3A144218994-144222801&hgt.suggest=&pix=800&Submit=submit,RBM8B,ZRNP1,ZNRP,BOV-1C,BOV-1B,RBM8,MDS014	NM_005105	2053	BOV-1A
5818	chr1	144227117	144227166	-1.3301	1	Primary Transcript	-	144221176	144227433	0	-2816	114814	GNRHR2	996600	gonadotropin-releasing hormone (type 2) receptor 2	http://genome.ucsc.edu/cgi-bin/hgTracks?hgsid=167433603&clade=mammal&org=Human&db=hg18&position=chr1%3A144221176-144227433&hgt.suggest=&pix=800&Submit=submit	NR_002328	27640	GnRH-II-R
5819	chr1	144227217	144227266	-0.9612	1	Primary Transcript	-	144221176	144227433	0	-2912	114814	GNRHR2	996600	gonadotropin-releasing hormone (type 2) receptor 2	http://genome.ucsc.edu/cgi-bin/hgTracks?hgsid=167433603&clade=mammal&org=Human&db=hg18&position=chr1%3A144221176-144227433&hgt.suggest=&pix=800&Submit=submit	NR_002328	27640	GnRH-II-R
5820	chr1	144236206	144236255	-0.9029	1	Primary Transcript	+	144236346	144255225	-91	-9568	8515	ITGA10	996600	integrin, alpha 10	http://genome.ucsc.edu/cgi-bin/hgTracks?hgsid=167433603&clade=mammal&org=Human&db=hg18&position=chr1%3A144236346-144255225&hgt.suggest=&pix=800&Submit=submit	NM_003637	14948	PRO827
5821	chr1	144286303	144286355	-1.2905	1	Primary Transcript	+	144287344	144297903	-989	-6288	10401	PIAS3	996600	protein inhibitor of activated STAT, 3	http://genome.ucsc.edu/cgi-bin/hgTracks?hgsid=167433603&clade=mammal&org=Human&db=hg18&position=chr1%3A144287344-144297903&hgt.suggest=&pix=800&Submit=submit,ZMIZ5	NM_006099	2699	FLJ14651
5822	chr1	144286381	144286430	-0.9783	1	Primary Transcript	+	144287344	144297903	-914	-6224	10401	PIAS3	996600	protein inhibitor of activated STAT, 3	http://genome.ucsc.edu/cgi-bin/hgTracks?hgsid=167433603&clade=mammal&org=Human&db=hg18&position=chr1%3A144287344-144297903&hgt.suggest=&pix=800&Submit=submit,ZMIZ5	NM_006099	2699	FLJ14651
5823	chr1	144287303	144287352	-1.0884	1	Primary Transcript	+	144287344	144297903	0	-5296	10401	PIAS3	996600	protein inhibitor of activated STAT, 3	http://genome.ucsc.edu/cgi-bin/hgTracks?hgsid=167433603&clade=mammal&org=Human&db=hg18&position=chr1%3A144287344-144297903&hgt.suggest=&pix=800&Submit=submit,ZMIZ5	NM_006099	2699	FLJ14651
5824	chr1	144300503	144300552	-1.0479	1	Primary Transcript	-	144297851	144300792	0	-1184	200035	NUDT17	996600	nudix (nucleoside diphosphate linked moiety X)-type motif 17	http://genome.ucsc.edu/cgi-bin/hgTracks?hgsid=167433603&clade=mammal&org=Human&db=hg18&position=chr1%3A144297851-144300792&hgt.suggest=&pix=800&Submit=submit	NM_001012758	19767	FLJ34433
5825	chr1	144319954	144320003	1.2572	1	Primary Transcript	-	144303961	144322241	0	-6864	10623	POLR3C	996600	polymerase (RNA) III (DNA directed) polypeptide C (62kD)	RPC62,http://genome.ucsc.edu/cgi-bin/hgTracks?hgsid=167433603&clade=mammal&org=Human&db=hg18&position=chr1%3A144303961-144322241&hgt.suggest=&pix=800&Submit=submit	NM_006468	14955	RPC3
5826	chr1	144539600	144539649	1.1897	2	Primary Transcript	-	144475951	144538460	-1140	-32416	653519	GPR89A	996600	G protein-coupled receptor 89A	FLJ11696,GPR89B,UNQ192,MGC688,MGC87324,http://genome.ucsc.edu/cgi-bin/hgTracks?hgsid=167433603&clade=mammal&org=Human&db=hg18&position=chr1%3A144475951-144538460&hgt.suggest=&pix=800&Submit=submit,FLJ36909,FLJ79270	NM_001097613	8574	FLJ10492
5827	chr1	144539814	144539863	1.389	2	Primary Transcript	-	144475951	144538460	-1354	-32640	653519	GPR89A	996600	G protein-coupled receptor 89A	FLJ11696,GPR89B,UNQ192,MGC688,MGC87324,http://genome.ucsc.edu/cgi-bin/hgTracks?hgsid=167433603&clade=mammal&org=Human&db=hg18&position=chr1%3A144475951-144538460&hgt.suggest=&pix=800&Submit=submit,FLJ36909,FLJ79270	NM_001097613	8574	FLJ10492
5828	chr1	144539920	144539970	2.1273	2	Primary Transcript	-	144475951	144538460	-1460	-32736	653519	GPR89A	996600	G protein-coupled receptor 89A	FLJ11696,GPR89B,UNQ192,MGC688,MGC87324,http://genome.ucsc.edu/cgi-bin/hgTracks?hgsid=167433603&clade=mammal&org=Human&db=hg18&position=chr1%3A144475951-144538460&hgt.suggest=&pix=800&Submit=submit,FLJ36909,FLJ79270	NM_001097613	8574	FLJ10492
5829	chr1	144540016	144540065	2.2858	2	Primary Transcript	-	144475951	144538460	-1556	-32832	653519	GPR89A	996600	G protein-coupled receptor 89A	FLJ11696,GPR89B,UNQ192,MGC688,MGC87324,http://genome.ucsc.edu/cgi-bin/hgTracks?hgsid=167433603&clade=mammal&org=Human&db=hg18&position=chr1%3A144475951-144538460&hgt.suggest=&pix=800&Submit=submit,FLJ36909,FLJ79270	NM_001097613	8574	FLJ10492
5830	chr1	144540122	144540171	1.6629	2	Primary Transcript	-	144475951	144538460	-1662	-32960	653519	GPR89A	996600	G protein-coupled receptor 89A	FLJ11696,GPR89B,UNQ192,MGC688,MGC87324,http://genome.ucsc.edu/cgi-bin/hgTracks?hgsid=167433603&clade=mammal&org=Human&db=hg18&position=chr1%3A144475951-144538460&hgt.suggest=&pix=800&Submit=submit,FLJ36909,FLJ79270	NM_001097613	8574	FLJ10492
5831	chr1	144540206	144540255	1.7759	2	Primary Transcript	-	144475951	144538460	-1746	-33024	653519	GPR89A	996600	G protein-coupled receptor 89A	FLJ11696,GPR89B,UNQ192,MGC688,MGC87324,http://genome.ucsc.edu/cgi-bin/hgTracks?hgsid=167433603&clade=mammal&org=Human&db=hg18&position=chr1%3A144475951-144538460&hgt.suggest=&pix=800&Submit=submit,FLJ36909,FLJ79270	NM_001097613	8574	FLJ10492
5832	chr1	144540420	144540469	1.1857	2	Primary Transcript	-	144475951	144538460	-1960	-33248	653519	GPR89A	996600	G protein-coupled receptor 89A	FLJ11696,GPR89B,UNQ192,MGC688,MGC87324,http://genome.ucsc.edu/cgi-bin/hgTracks?hgsid=167433603&clade=mammal&org=Human&db=hg18&position=chr1%3A144475951-144538460&hgt.suggest=&pix=800&Submit=submit,FLJ36909,FLJ79270	NM_001097613	8574	FLJ10492
5833	chr1	144540522	144540574	1.7897	2	Primary Transcript	-	144475951	144538460	-2062	-33344	653519	GPR89A	996600	G protein-coupled receptor 89A	FLJ11696,GPR89B,UNQ192,MGC688,MGC87324,http://genome.ucsc.edu/cgi-bin/hgTracks?hgsid=167433603&clade=mammal&org=Human&db=hg18&position=chr1%3A144475951-144538460&hgt.suggest=&pix=800&Submit=submit,FLJ36909,FLJ79270	NM_001097613	8574	FLJ10492
5834	chr1	144540898	144540955	0.9172	1	Primary Transcript	-	144475951	144538460	-2438	-33728	653519	GPR89A	996600	G protein-coupled receptor 89A	FLJ11696,GPR89B,UNQ192,MGC688,MGC87324,http://genome.ucsc.edu/cgi-bin/hgTracks?hgsid=167433603&clade=mammal&org=Human&db=hg18&position=chr1%3A144475951-144538460&hgt.suggest=&pix=800&Submit=submit,FLJ36909,FLJ79270	NM_001097613	8574	FLJ10492
5835	chr1	144653986	144654042	-1.1918	3	Primary Transcript	-	144635744	144653976	-10	-9152	728939	PDZK1P1	996600	PDZ domain containing 1 pseudogene 1	http://genome.ucsc.edu/cgi-bin/hgTracks?hgsid=167433603&clade=mammal&org=Human&db=hg18&position=chr1%3A144635744-144653976&hgt.suggest=&pix=800&Submit=submit	NR_003377	27667	-
5836	chr1	144654080	144654133	-0.976	2	Primary Transcript	-	144635744	144653976	-104	-9248	728939	PDZK1P1	996600	PDZ domain containing 1 pseudogene 1	http://genome.ucsc.edu/cgi-bin/hgTracks?hgsid=167433603&clade=mammal&org=Human&db=hg18&position=chr1%3A144635744-144653976&hgt.suggest=&pix=800&Submit=submit	NR_003377	27667	-
5837	chr1	144779405	144779461	1.3179	5	Primary Transcript	-	144743898	144779602	0	-17664	200030	NBPF11	996600	neuroblastoma breakpoint family, member 11	http://genome.ucsc.edu/cgi-bin/hgTracks?hgsid=167433603&clade=mammal&org=Human&db=hg18&position=chr1%3A144743898-144779602&hgt.suggest=&pix=800&Submit=submit	NM_183372	5612	-
5838	chr1	144784551	144784600	1.3016	3	Primary Transcript	+	144786832	144791590	-2232	-4640			996600		ncbi_gene_id,Name,description,synonyms,http://genome.ucsc.edu/cgi-bin/hgTracks?hgsid=167433603&clade=mammal&org=Human&db=hg18&position=chr1%3A144786832-144791590&hgt.suggest=&pix=800&Submit=submit	NM_001080422	17096
5839	chr1	145111019	145111068	1.2699	1	Primary Transcript	-	145093308	145110753	-266	-9008	5565	PRKAB2	996600	protein kinase, AMP-activated, beta 2 non-catalytic subunit	http://genome.ucsc.edu/cgi-bin/hgTracks?hgsid=167433603&clade=mammal&org=Human&db=hg18&position=chr1%3A145093308-145110753&hgt.suggest=&pix=800&Submit=submit	NM_005399	22395	MGC61468
5840	chr1	145111577	145111633	-1.9149	1	Primary Transcript	-	145093308	145110753	-824	-9584	5565	PRKAB2	996600	protein kinase, AMP-activated, beta 2 non-catalytic subunit	http://genome.ucsc.edu/cgi-bin/hgTracks?hgsid=167433603&clade=mammal&org=Human&db=hg18&position=chr1%3A145093308-145110753&hgt.suggest=&pix=800&Submit=submit	NM_005399	22395	MGC61468
5841	chr1	145111681	145111740	-2.5278	1	Primary Transcript	-	145093308	145110753	-928	-9680	5565	PRKAB2	996600	protein kinase, AMP-activated, beta 2 non-catalytic subunit	http://genome.ucsc.edu/cgi-bin/hgTracks?hgsid=167433603&clade=mammal&org=Human&db=hg18&position=chr1%3A145093308-145110753&hgt.suggest=&pix=800&Submit=submit	NM_005399	22395	MGC61468
5842	chr1	145111773	145111822	-1.4755	1	Primary Transcript	-	145093308	145110753	-1020	-9776	5565	PRKAB2	996600	protein kinase, AMP-activated, beta 2 non-catalytic subunit	http://genome.ucsc.edu/cgi-bin/hgTracks?hgsid=167433603&clade=mammal&org=Human&db=hg18&position=chr1%3A145093308-145110753&hgt.suggest=&pix=800&Submit=submit	NM_005399	22395	MGC61468
5843	chr1	145111871	145111920	-2.0171	1	Primary Transcript	-	145093308	145110753	-1118	-9872	5565	PRKAB2	996600	protein kinase, AMP-activated, beta 2 non-catalytic subunit	http://genome.ucsc.edu/cgi-bin/hgTracks?hgsid=167433603&clade=mammal&org=Human&db=hg18&position=chr1%3A145093308-145110753&hgt.suggest=&pix=800&Submit=submit	NM_005399	22395	MGC61468
5844	chr1	145163567	145163616	-1.4388	1	Primary Transcript	-	145122508	145163854	0	-20400	2330	FMO5	996600	flavin containing monooxygenase 5	http://genome.ucsc.edu/cgi-bin/hgTracks?hgsid=167433603&clade=mammal&org=Human&db=hg18&position=chr1%3A145122508-145163854&hgt.suggest=&pix=800&Submit=submit	NM_001144829	7598	-
5845	chr1	145479611	145479660	1.0164	1	Primary Transcript	+	145479805	145564639	-145	-42576	607	BCL9	996600	B-cell CLL/lymphoma 9	http://genome.ucsc.edu/cgi-bin/hgTracks?hgsid=167433603&clade=mammal&org=Human&db=hg18&position=chr1%3A145479805-145564639&hgt.suggest=&pix=800&Submit=submit,MGC131591	NM_004326	18952	LGS
5846	chr1	145609567	145609617	-1.1432	1	Primary Transcript	-	145585791	145609258	-309	-12064	51205	ACP6	996600	acid phosphatase 6, lysophosphatidic	LPAP,PACPL1,http://genome.ucsc.edu/cgi-bin/hgTracks?hgsid=167433603&clade=mammal&org=Human&db=hg18&position=chr1%3A145585791-145609258&hgt.suggest=&pix=800&Submit=submit	NM_016361	9051	ACPL1
5847	chr1	145711925	145711983	-0.9404	1	Primary Transcript	-	145694955	145712108	0	-8416	2702	GJA5	996600	gap junction protein, alpha 5, 40kDa	http://genome.ucsc.edu/cgi-bin/hgTracks?hgsid=167433603&clade=mammal&org=Human&db=hg18&position=chr1%3A145694955-145712108&hgt.suggest=&pix=800&Submit=submit,MGC11185	NM_005266	6684	CX40
5848	chr1	145712541	145712590	-1.144	1	Primary Transcript	-	145694955	145712108	-433	-9040	2702	GJA5	996600	gap junction protein, alpha 5, 40kDa	http://genome.ucsc.edu/cgi-bin/hgTracks?hgsid=167433603&clade=mammal&org=Human&db=hg18&position=chr1%3A145694955-145712108&hgt.suggest=&pix=800&Submit=submit,MGC11185	NM_005266	6684	CX40
5849	chr1	145714423	145714474	-1.0395	1	Primary Transcript	-	145694955	145712108	-2315	-10912	2702	GJA5	996600	gap junction protein, alpha 5, 40kDa	http://genome.ucsc.edu/cgi-bin/hgTracks?hgsid=167433603&clade=mammal&org=Human&db=hg18&position=chr1%3A145694955-145712108&hgt.suggest=&pix=800&Submit=submit,MGC11185	NM_005266	6684	CX40
5850	chr1	145841568	145841617	-1.931	1	Primary Transcript	+	145841559	145848017	0	-3184	2703	GJA8	996600	gap junction protein, alpha 8, 50kDa	http://genome.ucsc.edu/cgi-bin/hgTracks?hgsid=167433603&clade=mammal&org=Human&db=hg18&position=chr1%3A145841559-145848017&hgt.suggest=&pix=800&Submit=submit,CZP1,MP70,CAE1,CX50	NM_005267	11348	CAE
5851	chr1	145841652	145841708	-1.528	1	Primary Transcript	+	145841559	145848017	0	-3104	2703	GJA8	996600	gap junction protein, alpha 8, 50kDa	http://genome.ucsc.edu/cgi-bin/hgTracks?hgsid=167433603&clade=mammal&org=Human&db=hg18&position=chr1%3A145841559-145848017&hgt.suggest=&pix=800&Submit=submit,CZP1,MP70,CAE1,CX50	NM_005267	11348	CAE
5852	chr1	145864989	145865052	1.5604	2	Primary Transcript	+	145867129	145932377	-2077	-34736	51463	GPR89B	996600	G protein-coupled receptor 89B	http://genome.ucsc.edu/cgi-bin/hgTracks?hgsid=167433603&clade=mammal&org=Human&db=hg18&position=chr1%3A145867129-145932377&hgt.suggest=&pix=800&Submit=submit,SH120,GPR89	NM_016334	14973	GPHR
5853	chr1	145865093	145865142	1.2401	2	Primary Transcript	+	145867129	145932377	-1987	-34640	51463	GPR89B	996600	G protein-coupled receptor 89B	http://genome.ucsc.edu/cgi-bin/hgTracks?hgsid=167433603&clade=mammal&org=Human&db=hg18&position=chr1%3A145867129-145932377&hgt.suggest=&pix=800&Submit=submit,SH120,GPR89	NM_016334	14973	GPHR
5854	chr1	145865199	145865248	1.2337	1	Primary Transcript	+	145867129	145932377	-1881	-34544	51463	GPR89B	996600	G protein-coupled receptor 89B	http://genome.ucsc.edu/cgi-bin/hgTracks?hgsid=167433603&clade=mammal&org=Human&db=hg18&position=chr1%3A145867129-145932377&hgt.suggest=&pix=800&Submit=submit,SH120,GPR89	NM_016334	14973	GPHR
5855	chr1	145865305	145865354	1.8148	2	Primary Transcript	+	145867129	145932377	-1775	-34416	51463	GPR89B	996600	G protein-coupled receptor 89B	http://genome.ucsc.edu/cgi-bin/hgTracks?hgsid=167433603&clade=mammal&org=Human&db=hg18&position=chr1%3A145867129-145932377&hgt.suggest=&pix=800&Submit=submit,SH120,GPR89	NM_016334	14973	GPHR
5856	chr1	145865391	145865440	1.5419	2	Primary Transcript	+	145867129	145932377	-1689	-34352	51463	GPR89B	996600	G protein-coupled receptor 89B	http://genome.ucsc.edu/cgi-bin/hgTracks?hgsid=167433603&clade=mammal&org=Human&db=hg18&position=chr1%3A145867129-145932377&hgt.suggest=&pix=800&Submit=submit,SH120,GPR89	NM_016334	14973	GPHR
5857	chr1	145865497	145865546	1.601	2	Primary Transcript	+	145867129	145932377	-1583	-34224	51463	GPR89B	996600	G protein-coupled receptor 89B	http://genome.ucsc.edu/cgi-bin/hgTracks?hgsid=167433603&clade=mammal&org=Human&db=hg18&position=chr1%3A145867129-145932377&hgt.suggest=&pix=800&Submit=submit,SH120,GPR89	NM_016334	14973	GPHR
5858	chr1	145865591	145865640	2.0331	2	Primary Transcript	+	145867129	145932377	-1489	-34160	51463	GPR89B	996600	G protein-coupled receptor 89B	http://genome.ucsc.edu/cgi-bin/hgTracks?hgsid=167433603&clade=mammal&org=Human&db=hg18&position=chr1%3A145867129-145932377&hgt.suggest=&pix=800&Submit=submit,SH120,GPR89	NM_016334	14973	GPHR
5859	chr1	145865697	145865746	1.5415	2	Primary Transcript	+	145867129	145932377	-1383	-34032	51463	GPR89B	996600	G protein-coupled receptor 89B	http://genome.ucsc.edu/cgi-bin/hgTracks?hgsid=167433603&clade=mammal&org=Human&db=hg18&position=chr1%3A145867129-145932377&hgt.suggest=&pix=800&Submit=submit,SH120,GPR89	NM_016334	14973	GPHR
5860	chr1	145865795	145865846	2	2	Primary Transcript	+	145867129	145932377	-1283	-33936	51463	GPR89B	996600	G protein-coupled receptor 89B	http://genome.ucsc.edu/cgi-bin/hgTracks?hgsid=167433603&clade=mammal&org=Human&db=hg18&position=chr1%3A145867129-145932377&hgt.suggest=&pix=800&Submit=submit,SH120,GPR89	NM_016334	14973	GPHR
5861	chr1	145891073	145891123	1.1827	2	Primary Transcript	+	145867129	145932377	0	-8656	51463	GPR89B	996600	G protein-coupled receptor 89B	http://genome.ucsc.edu/cgi-bin/hgTracks?hgsid=167433603&clade=mammal&org=Human&db=hg18&position=chr1%3A145867129-145932377&hgt.suggest=&pix=800&Submit=submit,SH120,GPR89	NM_016334	14973	GPHR
5862	chr1	145891157	145891207	1.4033	2	Primary Transcript	+	145867129	145932377	0	-8592	51463	GPR89B	996600	G protein-coupled receptor 89B	http://genome.ucsc.edu/cgi-bin/hgTracks?hgsid=167433603&clade=mammal&org=Human&db=hg18&position=chr1%3A145867129-145932377&hgt.suggest=&pix=800&Submit=submit,SH120,GPR89	NM_016334	14973	GPHR
5863	chr1	145950965	145951021	-1.0543	3	Primary Transcript	-	145932717	145950955	-10	-9152	728939	PDZK1P1	996600	PDZ domain containing 1 pseudogene 1	http://genome.ucsc.edu/cgi-bin/hgTracks?hgsid=167433603&clade=mammal&org=Human&db=hg18&position=chr1%3A145932717-145950955&hgt.suggest=&pix=800&Submit=submit	NR_003377	28290	-
5864	chr1	145951059	145951112	-1.0227	2	Primary Transcript	-	145932717	145950955	-104	-9232	728939	PDZK1P1	996600	PDZ domain containing 1 pseudogene 1	http://genome.ucsc.edu/cgi-bin/hgTracks?hgsid=167433603&clade=mammal&org=Human&db=hg18&position=chr1%3A145932717-145950955&hgt.suggest=&pix=800&Submit=submit	NR_003377	28290	-
5865	chr1	146076508	146076564	1.1091	5	Primary Transcript	-	146040946	146076705	0	-17728	200030	NBPF11	996600	neuroblastoma breakpoint family, member 11	http://genome.ucsc.edu/cgi-bin/hgTracks?hgsid=167433603&clade=mammal&org=Human&db=hg18&position=chr1%3A146040946-146076705&hgt.suggest=&pix=800&Submit=submit	NM_183372	18377	-
5866	chr1	146078170	146078219	-0.9071	3	Primary Transcript	-	146040946	146076705	-1465	-19392	200030	NBPF11	996600	neuroblastoma breakpoint family, member 11	http://genome.ucsc.edu/cgi-bin/hgTracks?hgsid=167433603&clade=mammal&org=Human&db=hg18&position=chr1%3A146040946-146076705&hgt.suggest=&pix=800&Submit=submit	NM_183372	18377	-
5867	chr1	146492461	146492517	1.3962	5	Primary Transcript	-	146470265	146492472	0	-11104	25832	NBPF14	996600	neuroblastoma breakpoint family, member 14	FLJ35032,NBPF,FLJ60520,http://genome.ucsc.edu/cgi-bin/hgTracks?hgsid=167433603&clade=mammal&org=Human&db=hg18&position=chr1%3A146470265-146492472&hgt.suggest=&pix=800&Submit=submit	NM_015383	4780	DJ328E19.C1.1
5868	chr1	146570374	146570428	-1.2963	4	Primary Transcript	-	146568377	146569160	-1214	-1632	730262	PPIAL4E	996600	peptidylprolyl isomerase A (cyclophilin A)-like 4E	http://genome.ucsc.edu/cgi-bin/hgTracks?hgsid=167433603&clade=mammal&org=Human&db=hg18&position=chr1%3A146568377-146569160&hgt.suggest=&pix=800&Submit=submit	NM_001144032	26321	-
5869	chr1	146826780	146826840	1.4517	3	Primary Transcript	+	146827613	146862782	-773	-18384	284565	NBPF15	996600	neuroblastoma breakpoint family, member 15	FLJ59046,http://genome.ucsc.edu/cgi-bin/hgTracks?hgsid=167433603&clade=mammal&org=Human&db=hg18&position=chr1%3A146827613-146862782&hgt.suggest=&pix=800&Submit=submit,FLJ78393,MGC8902	NM_173638	22049	AB14
5870	chr1	146826892	146826941	1.3869	3	Primary Transcript	+	146827613	146862782	-672	-18288	284565	NBPF15	996600	neuroblastoma breakpoint family, member 15	FLJ59046,http://genome.ucsc.edu/cgi-bin/hgTracks?hgsid=167433603&clade=mammal&org=Human&db=hg18&position=chr1%3A146827613-146862782&hgt.suggest=&pix=800&Submit=submit,FLJ78393,MGC8902	NM_173638	22049	AB14
5871	chr1	146844006	146844055	1.2337	2	Primary Transcript	+	146827613	146862782	0	-1168	284565	NBPF15	996600	neuroblastoma breakpoint family, member 15	FLJ59046,http://genome.ucsc.edu/cgi-bin/hgTracks?hgsid=167433603&clade=mammal&org=Human&db=hg18&position=chr1%3A146827613-146862782&hgt.suggest=&pix=800&Submit=submit,FLJ78393,MGC8902	NM_173638	22049	AB14
5872	chr1	147006088	147006137	1.6338	2	Primary Transcript	+	147006065	147024935	0	-9376	728936	NBPF16	996600	neuroblastoma breakpoint family, member 16	http://genome.ucsc.edu/cgi-bin/hgTracks?hgsid=167433603&clade=mammal&org=Human&db=hg18&position=chr1%3A147006065-147024935&hgt.suggest=&pix=800&Submit=submit	NM_001102663	9489	AG3
5873	chr1	147194569	147194618	1.3215	1	Primary Transcript	+	147194909	147218219	-291	-11968	645166	LOC645166	996600	lymphocyte-specific protein 1 pseudogene	http://genome.ucsc.edu/cgi-bin/hgTracks?hgsid=167433603&clade=mammal&org=Human&db=hg18&position=chr1%3A147194909-147218219&hgt.suggest=&pix=800&Submit=submit	NR_027355	31186	FLJ18771
5874	chr1	147194697	147194746	0.947	3	Primary Transcript	+	147194909	147218219	-163	-11840	645166	LOC645166	996600	lymphocyte-specific protein 1 pseudogene	http://genome.ucsc.edu/cgi-bin/hgTracks?hgsid=167433603&clade=mammal&org=Human&db=hg18&position=chr1%3A147194909-147218219&hgt.suggest=&pix=800&Submit=submit	NR_027355	31186	FLJ18771
5875	chr1	147635153	147635215	-1.3554	3	Primary Transcript	+	147635917	147644919	-702	-5232	100132417	FCGR1C	996600	Fc fragment of IgG, high affinity Ic, receptor (CD64)	http://genome.ucsc.edu/cgi-bin/hgTracks?hgsid=167433603&clade=mammal&org=Human&db=hg18&position=chr1%3A147635917-147644919&hgt.suggest=&pix=800&Submit=submit,IGFR1,FCRIC,IGFRC	NR_027484	18548	CD64
5876	chr1	147872264	147872313	-2.6544	3	Primary Transcript	+	147843076	147883408	0	9056	728855	LOC728855	996600	hypothetical LOC728855	http://genome.ucsc.edu/cgi-bin/hgTracks?hgsid=167433603&clade=mammal&org=Human&db=hg18&position=chr1%3A147843076-147883408&hgt.suggest=&pix=800&Submit=submit	NR_024510	29159	FLJ18420
5877	chr1	147872342	147872391	-1.177	3	Primary Transcript	+	147843076	147883408	0	9120	728855	LOC728855	996600	hypothetical LOC728855	http://genome.ucsc.edu/cgi-bin/hgTracks?hgsid=167433603&clade=mammal&org=Human&db=hg18&position=chr1%3A147843076-147883408&hgt.suggest=&pix=800&Submit=submit	NR_024510	29159	FLJ18420
5878	chr1	147872452	147872501	-2.1318	5	Primary Transcript	+	147843076	147883408	0	9248	728855	LOC728855	996600	hypothetical LOC728855	http://genome.ucsc.edu/cgi-bin/hgTracks?hgsid=167433603&clade=mammal&org=Human&db=hg18&position=chr1%3A147843076-147883408&hgt.suggest=&pix=800&Submit=submit	NR_024510	29159	FLJ18420
5879	chr1	147872558	147872614	-2.7712	5	Primary Transcript	+	147843076	147883408	0	9344	728855	LOC728855	996600	hypothetical LOC728855	http://genome.ucsc.edu/cgi-bin/hgTracks?hgsid=167433603&clade=mammal&org=Human&db=hg18&position=chr1%3A147843076-147883408&hgt.suggest=&pix=800&Submit=submit	NR_024510	29159	FLJ18420
5880	chr1	147872642	147872698	-1.0592	3	Primary Transcript	+	147843076	147883408	0	9440	728855	LOC728855	996600	hypothetical LOC728855	http://genome.ucsc.edu/cgi-bin/hgTracks?hgsid=167433603&clade=mammal&org=Human&db=hg18&position=chr1%3A147843076-147883408&hgt.suggest=&pix=800&Submit=submit	NR_024510	29159	FLJ18420
5881	chr1	148049947	148049996	-1.2373	3	Primary Transcript	-	148048740	148050535	0	-352	440689	HIST2H2BF	996600	histone cluster 2, H2bf	FLJ56787,http://genome.ucsc.edu/cgi-bin/hgTracks?hgsid=167433603&clade=mammal&org=Human&db=hg18&position=chr1%3A148048740-148050535&hgt.suggest=&pix=800&Submit=submit,FLJ56780,MGC131639	NM_001024599	14985	FLJ35099
5882	chr1	148050025	148050076	-0.968	3	Primary Transcript	-	148048740	148050535	0	-416	440689	HIST2H2BF	996600	histone cluster 2, H2bf	FLJ56787,http://genome.ucsc.edu/cgi-bin/hgTracks?hgsid=167433603&clade=mammal&org=Human&db=hg18&position=chr1%3A148048740-148050535&hgt.suggest=&pix=800&Submit=submit,FLJ56780,MGC131639	NM_001024599	14985	FLJ35099
5883	chr1	148050199	148050248	-0.9736	4	Primary Transcript	-	148048740	148050535	0	-576	440689	HIST2H2BF	996600	histone cluster 2, H2bf	FLJ56787,http://genome.ucsc.edu/cgi-bin/hgTracks?hgsid=167433603&clade=mammal&org=Human&db=hg18&position=chr1%3A148048740-148050535&hgt.suggest=&pix=800&Submit=submit,FLJ56780,MGC131639	NM_001024599	14985	FLJ35099
5884	chr1	148069529	148069583	-1.5772	2	Primary Transcript	+	148070844	148071240	-1261	-1472	554313	HIST2H4B	996600	histone cluster 2, H4b	HIST1H4L,HIST4H4,HIST1H4K,HIST2H4A,http://genome.ucsc.edu/cgi-bin/hgTracks?hgsid=167433603&clade=mammal&org=Human&db=hg18&position=chr1%3A148070844-148071240&hgt.suggest=&pix=800&Submit=submit,HIST1H4A,HIST1H4B,HIST1H4E,HIST1H4F,HIST1H4C,HIST1H4D,HIST1H4I,HIST1H4J,HIST1H4H	NM_001034077	10281	H4/o
5885	chr1	148069623	148069672	-2.4319	2	Primary Transcript	+	148070844	148071240	-1172	-1408	554313	HIST2H4B	996600	histone cluster 2, H4b	HIST1H4L,HIST4H4,HIST1H4K,HIST2H4A,http://genome.ucsc.edu/cgi-bin/hgTracks?hgsid=167433603&clade=mammal&org=Human&db=hg18&position=chr1%3A148070844-148071240&hgt.suggest=&pix=800&Submit=submit,HIST1H4A,HIST1H4B,HIST1H4E,HIST1H4F,HIST1H4C,HIST1H4D,HIST1H4I,HIST1H4J,HIST1H4H	NM_001034077	10281	H4/o
5886	chr1	148069811	148069860	-2.2712	2	Primary Transcript	+	148070844	148071240	-984	-1216	554313	HIST2H4B	996600	histone cluster 2, H4b	HIST1H4L,HIST4H4,HIST1H4K,HIST2H4A,http://genome.ucsc.edu/cgi-bin/hgTracks?hgsid=167433603&clade=mammal&org=Human&db=hg18&position=chr1%3A148070844-148071240&hgt.suggest=&pix=800&Submit=submit,HIST1H4A,HIST1H4B,HIST1H4E,HIST1H4F,HIST1H4C,HIST1H4D,HIST1H4I,HIST1H4J,HIST1H4H	NM_001034077	10281	H4/o
5887	chr1	148070720	148070769	-0.9231	2	Primary Transcript	+	148070844	148071240	-75	-288	554313	HIST2H4B	996600	histone cluster 2, H4b	HIST1H4L,HIST4H4,HIST1H4K,HIST2H4A,http://genome.ucsc.edu/cgi-bin/hgTracks?hgsid=167433603&clade=mammal&org=Human&db=hg18&position=chr1%3A148070844-148071240&hgt.suggest=&pix=800&Submit=submit,HIST1H4A,HIST1H4B,HIST1H4E,HIST1H4F,HIST1H4C,HIST1H4D,HIST1H4I,HIST1H4J,HIST1H4H	NM_001034077	10281	H4/o
5888	chr1	148070824	148070873	-0.9696	2	Primary Transcript	+	148070844	148071240	0	-192	554313	HIST2H4B	996600	histone cluster 2, H4b	HIST1H4L,HIST4H4,HIST1H4K,HIST2H4A,http://genome.ucsc.edu/cgi-bin/hgTracks?hgsid=167433603&clade=mammal&org=Human&db=hg18&position=chr1%3A148070844-148071240&hgt.suggest=&pix=800&Submit=submit,HIST1H4A,HIST1H4B,HIST1H4E,HIST1H4F,HIST1H4C,HIST1H4D,HIST1H4I,HIST1H4J,HIST1H4H	NM_001034077	10281	H4/o
5889	chr1	148071450	148071507	-0.9216	2	Primary Transcript	+	148070844	148071240	210	448	554313	HIST2H4B	996600	histone cluster 2, H4b	HIST1H4L,HIST4H4,HIST1H4K,HIST2H4A,http://genome.ucsc.edu/cgi-bin/hgTracks?hgsid=167433603&clade=mammal&org=Human&db=hg18&position=chr1%3A148070844-148071240&hgt.suggest=&pix=800&Submit=submit,HIST1H4A,HIST1H4B,HIST1H4E,HIST1H4F,HIST1H4C,HIST1H4D,HIST1H4I,HIST1H4J,HIST1H4H	NM_001034077	10281	H4/o
5890	chr1	148079199	148079248	-1.5322	2	Primary Transcript	-	148078882	148079389	0	-96	126961	HIST2H3C	996600	histone cluster 2, H3c	HIST2H3A,H3F2,H3/M,H3FN,H3FM,MGC9629,http://genome.ucsc.edu/cgi-bin/hgTracks?hgsid=167433603&clade=mammal&org=Human&db=hg18&position=chr1%3A148078882-148079389&hgt.suggest=&pix=800&Submit=submit,H3.2,HIST2H3D	NM_021059	15655	H3
5891	chr1	148079395	148079444	-1.7528	2	Primary Transcript	-	148078882	148079389	-6	-288	126961	HIST2H3C	996600	histone cluster 2, H3c	HIST2H3A,H3F2,H3/M,H3FN,H3FM,MGC9629,http://genome.ucsc.edu/cgi-bin/hgTracks?hgsid=167433603&clade=mammal&org=Human&db=hg18&position=chr1%3A148078882-148079389&hgt.suggest=&pix=800&Submit=submit,H3.2,HIST2H3D	NM_021059	15655	H3
5892	chr1	148079491	148079540	-2.3752	2	Primary Transcript	-	148078882	148079389	-102	-384	126961	HIST2H3C	996600	histone cluster 2, H3c	HIST2H3A,H3F2,H3/M,H3FN,H3FM,MGC9629,http://genome.ucsc.edu/cgi-bin/hgTracks?hgsid=167433603&clade=mammal&org=Human&db=hg18&position=chr1%3A148078882-148079389&hgt.suggest=&pix=800&Submit=submit,H3.2,HIST2H3D	NM_021059	15655	H3
5893	chr1	148079589	148079639	-1.6874	2	Primary Transcript	-	148078882	148079389	-200	-480	126961	HIST2H3C	996600	histone cluster 2, H3c	HIST2H3A,H3F2,H3/M,H3FN,H3FM,MGC9629,http://genome.ucsc.edu/cgi-bin/hgTracks?hgsid=167433603&clade=mammal&org=Human&db=hg18&position=chr1%3A148078882-148079389&hgt.suggest=&pix=800&Submit=submit,H3.2,HIST2H3D	NM_021059	15655	H3
5894	chr1	148079687	148079736	-1.4057	2	Primary Transcript	-	148078882	148079389	-298	-576	126961	HIST2H3C	996600	histone cluster 2, H3c	HIST2H3A,H3F2,H3/M,H3FN,H3FM,MGC9629,http://genome.ucsc.edu/cgi-bin/hgTracks?hgsid=167433603&clade=mammal&org=Human&db=hg18&position=chr1%3A148078882-148079389&hgt.suggest=&pix=800&Submit=submit,H3.2,HIST2H3D	NM_021059	15655	H3
5895	chr1	148079779	148079828	-1.3682	2	Primary Transcript	-	148078882	148079389	-390	-672	126961	HIST2H3C	996600	histone cluster 2, H3c	HIST2H3A,H3F2,H3/M,H3FN,H3FM,MGC9629,http://genome.ucsc.edu/cgi-bin/hgTracks?hgsid=167433603&clade=mammal&org=Human&db=hg18&position=chr1%3A148078882-148079389&hgt.suggest=&pix=800&Submit=submit,H3.2,HIST2H3D	NM_021059	15655	H3
5896	chr1	148080602	148080651	-1.029	3	Primary Transcript	-	148080408	148080942	0	32	723790	HIST2H2AA4	996600	histone cluster 2, H2aa4	http://genome.ucsc.edu/cgi-bin/hgTracks?hgsid=167433603&clade=mammal&org=Human&db=hg18&position=chr1%3A148080408-148080942&hgt.suggest=&pix=800&Submit=submit	NM_001040874	14987	H2A/R
5897	chr1	148081390	148081439	-1.265	2	Primary Transcript	-	148080408	148080942	-448	-736	723790	HIST2H2AA4	996600	histone cluster 2, H2aa4	http://genome.ucsc.edu/cgi-bin/hgTracks?hgsid=167433603&clade=mammal&org=Human&db=hg18&position=chr1%3A148080408-148080942&hgt.suggest=&pix=800&Submit=submit	NM_001040874	14987	H2A/R
5898	chr1	148088756	148088805	-1.3333	2	Primary Transcript	+	148089251	148089785	-446	-752	723790	HIST2H2AA4	996600	histone cluster 2, H2aa4	http://genome.ucsc.edu/cgi-bin/hgTracks?hgsid=167433603&clade=mammal&org=Human&db=hg18&position=chr1%3A148089251-148089785&hgt.suggest=&pix=800&Submit=submit	NM_001040874	14989	H2A/R
5899	chr1	148088856	148088905	-1.0197	4	Primary Transcript	+	148089251	148089785	-346	-624	723790	HIST2H2AA4	996600	histone cluster 2, H2aa4	http://genome.ucsc.edu/cgi-bin/hgTracks?hgsid=167433603&clade=mammal&org=Human&db=hg18&position=chr1%3A148089251-148089785&hgt.suggest=&pix=800&Submit=submit	NM_001040874	14989	H2A/R
5900	chr1	148090436	148090485	-1.5045	2	Primary Transcript	+	148090804	148091311	-319	-592	126961	HIST2H3C	996600	histone cluster 2, H3c	HIST2H3A,H3F2,http://genome.ucsc.edu/cgi-bin/hgTracks?hgsid=167433603&clade=mammal&org=Human&db=hg18&position=chr1%3A148090804-148091311&hgt.suggest=&pix=800&Submit=submit,H3/M,H3FN,H3FM,MGC9629,H3.2,HIST2H3D	NM_021059	15656	H3
5901	chr1	148090556	148090605	-1.8142	2	Primary Transcript	+	148090804	148091311	-199	-464	126961	HIST2H3C	996600	histone cluster 2, H3c	HIST2H3A,H3F2,http://genome.ucsc.edu/cgi-bin/hgTracks?hgsid=167433603&clade=mammal&org=Human&db=hg18&position=chr1%3A148090804-148091311&hgt.suggest=&pix=800&Submit=submit,H3/M,H3FN,H3FM,MGC9629,H3.2,HIST2H3D	NM_021059	15656	H3
5902	chr1	148090654	148090703	-2.4436	2	Primary Transcript	+	148090804	148091311	-101	-368	126961	HIST2H3C	996600	histone cluster 2, H3c	HIST2H3A,H3F2,http://genome.ucsc.edu/cgi-bin/hgTracks?hgsid=167433603&clade=mammal&org=Human&db=hg18&position=chr1%3A148090804-148091311&hgt.suggest=&pix=800&Submit=submit,H3/M,H3FN,H3FM,MGC9629,H3.2,HIST2H3D	NM_021059	15656	H3
5903	chr1	148090750	148090799	-2.4178	2	Primary Transcript	+	148090804	148091311	-5	-272	126961	HIST2H3C	996600	histone cluster 2, H3c	HIST2H3A,H3F2,http://genome.ucsc.edu/cgi-bin/hgTracks?hgsid=167433603&clade=mammal&org=Human&db=hg18&position=chr1%3A148090804-148091311&hgt.suggest=&pix=800&Submit=submit,H3/M,H3FN,H3FM,MGC9629,H3.2,HIST2H3D	NM_021059	15656	H3
5904	chr1	148090836	148090885	-1.6095	5	Primary Transcript	+	148090804	148091311	0	-208	126961	HIST2H3C	996600	histone cluster 2, H3c	HIST2H3A,H3F2,http://genome.ucsc.edu/cgi-bin/hgTracks?hgsid=167433603&clade=mammal&org=Human&db=hg18&position=chr1%3A148090804-148091311&hgt.suggest=&pix=800&Submit=submit,H3/M,H3FN,H3FM,MGC9629,H3.2,HIST2H3D	NM_021059	15656	H3
5905	chr1	148099363	148099412	-3.3814	2	Primary Transcript	-	148098953	148099349	-14	-240	554313	HIST2H4B	996600	histone cluster 2, H4b	http://genome.ucsc.edu/cgi-bin/hgTracks?hgsid=167433603&clade=mammal&org=Human&db=hg18&position=chr1%3A148098953-148099349&hgt.suggest=&pix=800&Submit=submit,HIST1H4L,HIST4H4,HIST1H4K,HIST2H4A,HIST1H4A,HIST1H4B,HIST1H4E,HIST1H4F,HIST1H4C,HIST1H4D,HIST1H4I,HIST1H4J,HIST1H4H	NM_001034077	10282	H4/o
5906	chr1	148100288	148100337	-0.9452	2	Primary Transcript	-	148098953	148099349	-939	-1168	554313	HIST2H4B	996600	histone cluster 2, H4b	http://genome.ucsc.edu/cgi-bin/hgTracks?hgsid=167433603&clade=mammal&org=Human&db=hg18&position=chr1%3A148098953-148099349&hgt.suggest=&pix=800&Submit=submit,HIST1H4L,HIST4H4,HIST1H4K,HIST2H4A,HIST1H4A,HIST1H4B,HIST1H4E,HIST1H4F,HIST1H4C,HIST1H4D,HIST1H4I,HIST1H4J,HIST1H4H	NM_001034077	10282	H4/o
5907	chr1	148100372	148100421	-1.6584	2	Primary Transcript	-	148098953	148099349	-1023	-1232	554313	HIST2H4B	996600	histone cluster 2, H4b	http://genome.ucsc.edu/cgi-bin/hgTracks?hgsid=167433603&clade=mammal&org=Human&db=hg18&position=chr1%3A148098953-148099349&hgt.suggest=&pix=800&Submit=submit,HIST1H4L,HIST4H4,HIST1H4K,HIST2H4A,HIST1H4A,HIST1H4B,HIST1H4E,HIST1H4F,HIST1H4C,HIST1H4D,HIST1H4I,HIST1H4J,HIST1H4H	NM_001034077	10282	H4/o
5908	chr1	148100470	148100519	-2.19	2	Primary Transcript	-	148098953	148099349	-1121	-1328	554313	HIST2H4B	996600	histone cluster 2, H4b	http://genome.ucsc.edu/cgi-bin/hgTracks?hgsid=167433603&clade=mammal&org=Human&db=hg18&position=chr1%3A148098953-148099349&hgt.suggest=&pix=800&Submit=submit,HIST1H4L,HIST4H4,HIST1H4K,HIST2H4A,HIST1H4A,HIST1H4B,HIST1H4E,HIST1H4F,HIST1H4C,HIST1H4D,HIST1H4I,HIST1H4J,HIST1H4H	NM_001034077	10282	H4/o
5909	chr1	148100582	148100638	-1.2377	2	Primary Transcript	-	148098953	148099349	-1233	-1456	554313	HIST2H4B	996600	histone cluster 2, H4b	http://genome.ucsc.edu/cgi-bin/hgTracks?hgsid=167433603&clade=mammal&org=Human&db=hg18&position=chr1%3A148098953-148099349&hgt.suggest=&pix=800&Submit=submit,HIST1H4L,HIST4H4,HIST1H4K,HIST2H4A,HIST1H4A,HIST1H4B,HIST1H4E,HIST1H4F,HIST1H4C,HIST1H4D,HIST1H4I,HIST1H4J,HIST1H4H	NM_001034077	10282	H4/o
5910	chr1	148101077	148101134	1.0484	2	Primary Transcript	-	148098953	148099349	-1728	-1952	554313	HIST2H4B	996600	histone cluster 2, H4b	http://genome.ucsc.edu/cgi-bin/hgTracks?hgsid=167433603&clade=mammal&org=Human&db=hg18&position=chr1%3A148098953-148099349&hgt.suggest=&pix=800&Submit=submit,HIST1H4L,HIST4H4,HIST1H4K,HIST2H4A,HIST1H4A,HIST1H4B,HIST1H4E,HIST1H4F,HIST1H4C,HIST1H4D,HIST1H4I,HIST1H4J,HIST1H4H	NM_001034077	10282	H4/o
5911	chr1	148124671	148124720	-1.5874	1	Primary Transcript	-	148122633	148124856	0	-960	8349	HIST2H2BE	996600	histone cluster 2, H2be	MGC129733,MGC129734,MGC119802,H2BGL105,H2BFQ,MGC119804,H2B.1,H2B,http://genome.ucsc.edu/cgi-bin/hgTracks?hgsid=167433603&clade=mammal&org=Human&db=hg18&position=chr1%3A148122633-148124856&hgt.suggest=&pix=800&Submit=submit,H2BQ	NM_003528	13228	GL105
5912	chr1	148124883	148124935	-1.1788	1	Primary Transcript	-	148122633	148124856	-27	-1152	8349	HIST2H2BE	996600	histone cluster 2, H2be	MGC129733,MGC129734,MGC119802,H2BGL105,H2BFQ,MGC119804,H2B.1,H2B,http://genome.ucsc.edu/cgi-bin/hgTracks?hgsid=167433603&clade=mammal&org=Human&db=hg18&position=chr1%3A148122633-148124856&hgt.suggest=&pix=800&Submit=submit,H2BQ	NM_003528	13228	GL105
5913	chr1	148125361	148125410	-1.6367	3	Primary Transcript	+	148125148	148125585	0	0	8338	HIST2H2AC	996600	histone cluster 2, H2ac	H2AFQ,MGC74460,H2A/q,H2A-GL101,http://genome.ucsc.edu/cgi-bin/hgTracks?hgsid=167433603&clade=mammal&org=Human&db=hg18&position=chr1%3A148125148-148125585&hgt.suggest=&pix=800&Submit=submit	NM_003517	4926	H2A
5914	chr1	148125782	148125831	-2.6554	1	Primary Transcript	-	148125642	148126090	0	80	317772	HIST2H2AB	996600	histone cluster 2, H2ab	http://genome.ucsc.edu/cgi-bin/hgTracks?hgsid=167433603&clade=mammal&org=Human&db=hg18&position=chr1%3A148125642-148126090&hgt.suggest=&pix=800&Submit=submit	NM_175065	14995	-
5915	chr1	148125878	148125927	-0.9854	1	Primary Transcript	-	148125642	148126090	0	-16	317772	HIST2H2AB	996600	histone cluster 2, H2ab	http://genome.ucsc.edu/cgi-bin/hgTracks?hgsid=167433603&clade=mammal&org=Human&db=hg18&position=chr1%3A148125642-148126090&hgt.suggest=&pix=800&Submit=submit	NM_175065	14995	-
5916	chr1	148126070	148126119	-2.3401	1	Primary Transcript	-	148125642	148126090	0	-208	317772	HIST2H2AB	996600	histone cluster 2, H2ab	http://genome.ucsc.edu/cgi-bin/hgTracks?hgsid=167433603&clade=mammal&org=Human&db=hg18&position=chr1%3A148125642-148126090&hgt.suggest=&pix=800&Submit=submit	NM_175065	14995	-
5917	chr1	148126162	148126211	-1.2498	1	Primary Transcript	-	148125642	148126090	-72	-304	317772	HIST2H2AB	996600	histone cluster 2, H2ab	http://genome.ucsc.edu/cgi-bin/hgTracks?hgsid=167433603&clade=mammal&org=Human&db=hg18&position=chr1%3A148125642-148126090&hgt.suggest=&pix=800&Submit=submit	NM_175065	14995	-
5918	chr1	148126278	148126334	-1.5483	1	Primary Transcript	-	148125642	148126090	-188	-432	317772	HIST2H2AB	996600	histone cluster 2, H2ab	http://genome.ucsc.edu/cgi-bin/hgTracks?hgsid=167433603&clade=mammal&org=Human&db=hg18&position=chr1%3A148125642-148126090&hgt.suggest=&pix=800&Submit=submit	NM_175065	14995	-
5919	chr1	148127599	148127648	-1.0739	1	Primary Transcript	-	148125642	148126090	-1509	-1744	317772	HIST2H2AB	996600	histone cluster 2, H2ab	http://genome.ucsc.edu/cgi-bin/hgTracks?hgsid=167433603&clade=mammal&org=Human&db=hg18&position=chr1%3A148125642-148126090&hgt.suggest=&pix=800&Submit=submit	NM_175065	14995	-
5920	chr1	148128308	148128363	-0.9295	1	Primary Transcript	-	148125642	148126090	-2218	-2464	317772	HIST2H2AB	996600	histone cluster 2, H2ab	http://genome.ucsc.edu/cgi-bin/hgTracks?hgsid=167433603&clade=mammal&org=Human&db=hg18&position=chr1%3A148125642-148126090&hgt.suggest=&pix=800&Submit=submit	NM_175065	14995	-
5921	chr1	148137388	148137437	-1.2187	1	Primary Transcript	+	148137778	148138971	-341	-960	51027	BOLA1	996600	bolA homolog 1 (E. coli)	http://genome.ucsc.edu/cgi-bin/hgTracks?hgsid=167433603&clade=mammal&org=Human&db=hg18&position=chr1%3A148137778-148138971&hgt.suggest=&pix=800&Submit=submit,RP11-196G18.18,hBolA	NM_016074	14836	MGC75015
5922	chr1	148165737	148165786	-1.2399	2	Primary Transcript	-	148161834	148166326	0	-1680	10262	SF3B4	996600	splicing factor 3b, subunit 4, 49kDa	SF3b49,http://genome.ucsc.edu/cgi-bin/hgTracks?hgsid=167433603&clade=mammal&org=Human&db=hg18&position=chr1%3A148161834-148166326&hgt.suggest=&pix=800&Submit=submit,MGC10828,SAP49	NM_005850	8400	Hsh49
5923	chr1	148165827	148165876	-2.5566	1	Primary Transcript	-	148161834	148166326	0	-1776	10262	SF3B4	996600	splicing factor 3b, subunit 4, 49kDa	SF3b49,http://genome.ucsc.edu/cgi-bin/hgTracks?hgsid=167433603&clade=mammal&org=Human&db=hg18&position=chr1%3A148161834-148166326&hgt.suggest=&pix=800&Submit=submit,MGC10828,SAP49	NM_005850	8400	Hsh49
5924	chr1	148166738	148166787	-1.1824	1	Primary Transcript	-	148167167	148174890	380	4288	10903	MTMR11	996600	myotubularin related protein 11	http://genome.ucsc.edu/cgi-bin/hgTracks?hgsid=167433603&clade=mammal&org=Human&db=hg18&position=chr1%3A148167167-148174890&hgt.suggest=&pix=800&Submit=submit,RP11-212K13.1	NM_181873	19659	CRA
5925	chr1	148166816	148166865	-1.9592	1	Primary Transcript	-	148167167	148174890	302	4192	10903	MTMR11	996600	myotubularin related protein 11	http://genome.ucsc.edu/cgi-bin/hgTracks?hgsid=167433603&clade=mammal&org=Human&db=hg18&position=chr1%3A148167167-148174890&hgt.suggest=&pix=800&Submit=submit,RP11-212K13.1	NM_181873	19659	CRA
5926	chr1	148167034	148167083	-2.5282	1	Primary Transcript	-	148167167	148174890	84	3968	10903	MTMR11	996600	myotubularin related protein 11	http://genome.ucsc.edu/cgi-bin/hgTracks?hgsid=167433603&clade=mammal&org=Human&db=hg18&position=chr1%3A148167167-148174890&hgt.suggest=&pix=800&Submit=submit,RP11-212K13.1	NM_181873	19659	CRA
5927	chr1	148167116	148167174	-1.5264	1	Primary Transcript	-	148167167	148174890	0	3904	10903	MTMR11	996600	myotubularin related protein 11	http://genome.ucsc.edu/cgi-bin/hgTracks?hgsid=167433603&clade=mammal&org=Human&db=hg18&position=chr1%3A148167167-148174890&hgt.suggest=&pix=800&Submit=submit,RP11-212K13.1	NM_181873	19659	CRA
5928	chr1	148250519	148250575	1.3957	1	Primary Transcript	-	148178855	148249310	-1209	-36464	56957	OTUD7B	996600	OTU domain containing 7B	http://genome.ucsc.edu/cgi-bin/hgTracks?hgsid=167433603&clade=mammal&org=Human&db=hg18&position=chr1%3A148178855-148249310&hgt.suggest=&pix=800&Submit=submit,ZA20D1	NM_020205	2076	CEZANNE
5929	chr1	148388853	148388902	1.1899	1	Primary Transcript	+	148388793	148398449	0	-4768	51177	PLEKHO1	996600	pleckstrin homology domain containing, family O member 1	http://genome.ucsc.edu/cgi-bin/hgTracks?hgsid=167433603&clade=mammal&org=Human&db=hg18&position=chr1%3A148388793-148398449&hgt.suggest=&pix=800&Submit=submit,OC120	NM_016274	24493	CKIP-1
5930	chr1	148473041	148473096	-1.489	1	Primary Transcript	-	148457341	148473650	0	-7552	81611	ANP32E	996600	acidic (leucine-rich) nuclear phosphoprotein 32 family, member E	LANPL,MGC5350,http://genome.ucsc.edu/cgi-bin/hgTracks?hgsid=167433603&clade=mammal&org=Human&db=hg18&position=chr1%3A148457341-148473650&hgt.suggest=&pix=800&Submit=submit	NM_001136479	28685	LANP-L
5931	chr1	148473504	148473553	-3.3533	1	Primary Transcript	-	148457341	148473650	0	-8032	81611	ANP32E	996600	acidic (leucine-rich) nuclear phosphoprotein 32 family, member E	LANPL,MGC5350,http://genome.ucsc.edu/cgi-bin/hgTracks?hgsid=167433603&clade=mammal&org=Human&db=hg18&position=chr1%3A148457341-148473650&hgt.suggest=&pix=800&Submit=submit	NM_001136479	28685	LANP-L
5932	chr1	148507993	148508042	-0.9858	1	Primary Transcript	-	148504422	148508156	0	-1744	51107	APH1A	996600	anterior pharynx defective 1 homolog A (C. elegans)	http://genome.ucsc.edu/cgi-bin/hgTracks?hgsid=167433603&clade=mammal&org=Human&db=hg18&position=chr1%3A148504422-148508156&hgt.suggest=&pix=800&Submit=submit,APH-1A,APH-1,CGI-78	NM_016022	14801	6530402N02Rik
5933	chr1	148509695	148509744	1.2838	1	Primary Transcript	-	148504422	148508156	-1539	-3440	51107	APH1A	996600	anterior pharynx defective 1 homolog A (C. elegans)	http://genome.ucsc.edu/cgi-bin/hgTracks?hgsid=167433603&clade=mammal&org=Human&db=hg18&position=chr1%3A148504422-148508156&hgt.suggest=&pix=800&Submit=submit,APH-1A,APH-1,CGI-78	NM_016022	14801	6530402N02Rik
5934	chr1	148519951	148520007	-1.2509	1	Primary Transcript	+	148511821	148519951	0	4080	79630	C1orf54	996600	chromosome 1 open reading frame 54	http://genome.ucsc.edu/cgi-bin/hgTracks?hgsid=167433603&clade=mammal&org=Human&db=hg18&position=chr1%3A148511821-148519951&hgt.suggest=&pix=800&Submit=submit	NM_024579	330	FLJ23221
5935	chr1	148520045	148520095	-1.1327	1	Primary Transcript	+	148511821	148519951	94	4176	79630	C1orf54	996600	chromosome 1 open reading frame 54	http://genome.ucsc.edu/cgi-bin/hgTracks?hgsid=167433603&clade=mammal&org=Human&db=hg18&position=chr1%3A148511821-148519951&hgt.suggest=&pix=800&Submit=submit	NM_024579	330	FLJ23221
5936	chr1	148520511	148520560	-1.6028	1	Primary Transcript	+	148511821	148519951	560	4656	79630	C1orf54	996600	chromosome 1 open reading frame 54	http://genome.ucsc.edu/cgi-bin/hgTracks?hgsid=167433603&clade=mammal&org=Human&db=hg18&position=chr1%3A148511821-148519951&hgt.suggest=&pix=800&Submit=submit	NM_024579	330	FLJ23221
5937	chr1	148520611	148520660	-1.3282	1	Primary Transcript	+	148511821	148519951	660	4752	79630	C1orf54	996600	chromosome 1 open reading frame 54	http://genome.ucsc.edu/cgi-bin/hgTracks?hgsid=167433603&clade=mammal&org=Human&db=hg18&position=chr1%3A148511821-148519951&hgt.suggest=&pix=800&Submit=submit	NM_024579	330	FLJ23221
5938	chr1	148520711	148520760	-2.0439	1	Primary Transcript	+	148511821	148519951	760	4848	79630	C1orf54	996600	chromosome 1 open reading frame 54	http://genome.ucsc.edu/cgi-bin/hgTracks?hgsid=167433603&clade=mammal&org=Human&db=hg18&position=chr1%3A148511821-148519951&hgt.suggest=&pix=800&Submit=submit	NM_024579	330	FLJ23221
5939	chr1	148520811	148520860	-1.2834	1	Primary Transcript	+	148511821	148519951	860	4944	79630	C1orf54	996600	chromosome 1 open reading frame 54	http://genome.ucsc.edu/cgi-bin/hgTracks?hgsid=167433603&clade=mammal&org=Human&db=hg18&position=chr1%3A148511821-148519951&hgt.suggest=&pix=800&Submit=submit	NM_024579	330	FLJ23221
5940	chr1	148520887	148520936	-1.481	1	Primary Transcript	+	148521852	148526125	-916	-3104	148523	C1orf51	996600	chromosome 1 open reading frame 51	http://genome.ucsc.edu/cgi-bin/hgTracks?hgsid=167433603&clade=mammal&org=Human&db=hg18&position=chr1%3A148521852-148526125&hgt.suggest=&pix=800&Submit=submit	NM_144697	15010	FLJ25889
5941	chr1	148521007	148521056	-1.7669	1	Primary Transcript	+	148521852	148526125	-796	-2976	148523	C1orf51	996600	chromosome 1 open reading frame 51	http://genome.ucsc.edu/cgi-bin/hgTracks?hgsid=167433603&clade=mammal&org=Human&db=hg18&position=chr1%3A148521852-148526125&hgt.suggest=&pix=800&Submit=submit	NM_144697	15010	FLJ25889
5942	chr1	148725987	148726036	-1.1255	1	Primary Transcript	+	148726543	148746373	-507	-10432	80222	TARS2	996600	threonyl-tRNA synthetase 2, mitochondrial (putative)	http://genome.ucsc.edu/cgi-bin/hgTracks?hgsid=167433603&clade=mammal&org=Human&db=hg18&position=chr1%3A148726543-148746373&hgt.suggest=&pix=800&Submit=submit,TARSL1	NM_025150	20876	FLJ12528
5943	chr1	148726288	148726337	-1.2235	1	Primary Transcript	+	148726543	148746373	-206	-10144	80222	TARS2	996600	threonyl-tRNA synthetase 2, mitochondrial (putative)	http://genome.ucsc.edu/cgi-bin/hgTracks?hgsid=167433603&clade=mammal&org=Human&db=hg18&position=chr1%3A148726543-148746373&hgt.suggest=&pix=800&Submit=submit,TARSL1	NM_025150	20876	FLJ12528
5944	chr1	148726482	148726532	-1.9032	1	Primary Transcript	+	148726543	148746373	-11	-9952	80222	TARS2	996600	threonyl-tRNA synthetase 2, mitochondrial (putative)	http://genome.ucsc.edu/cgi-bin/hgTracks?hgsid=167433603&clade=mammal&org=Human&db=hg18&position=chr1%3A148726543-148746373&hgt.suggest=&pix=800&Submit=submit,TARSL1	NM_025150	20876	FLJ12528
5945	chr1	148726580	148726629	-1.3473	1	Primary Transcript	+	148726543	148746373	0	-9856	80222	TARS2	996600	threonyl-tRNA synthetase 2, mitochondrial (putative)	http://genome.ucsc.edu/cgi-bin/hgTracks?hgsid=167433603&clade=mammal&org=Human&db=hg18&position=chr1%3A148726543-148746373&hgt.suggest=&pix=800&Submit=submit,TARSL1	NM_025150	20876	FLJ12528
5946	chr1	148868248	148868297	-1.9178	1	Primary Transcript	-	148861222	148868722	0	-3328	2029	ENSA	996600	endosulfine alpha	MGC4319,MGC78563,http://genome.ucsc.edu/cgi-bin/hgTracks?hgsid=167433603&clade=mammal&org=Human&db=hg18&position=chr1%3A148861222-148868722&hgt.suggest=&pix=800&Submit=submit,MGC8394	NM_207042	15027	ARPP-19e
5947	chr1	148868326	148868375	-1.7843	1	Primary Transcript	-	148861222	148868722	0	-3392	2029	ENSA	996600	endosulfine alpha	MGC4319,MGC78563,http://genome.ucsc.edu/cgi-bin/hgTracks?hgsid=167433603&clade=mammal&org=Human&db=hg18&position=chr1%3A148861222-148868722&hgt.suggest=&pix=800&Submit=submit,MGC8394	NM_207042	15027	ARPP-19e
5948	chr1	148868424	148868473	-1.0925	1	Primary Transcript	-	148861222	148868722	0	-3488	2029	ENSA	996600	endosulfine alpha	MGC4319,MGC78563,http://genome.ucsc.edu/cgi-bin/hgTracks?hgsid=167433603&clade=mammal&org=Human&db=hg18&position=chr1%3A148861222-148868722&hgt.suggest=&pix=800&Submit=submit,MGC8394	NM_207042	15027	ARPP-19e
5949	chr1	148868524	148868573	-1.3284	1	Primary Transcript	-	148861222	148868722	0	-3584	2029	ENSA	996600	endosulfine alpha	MGC4319,MGC78563,http://genome.ucsc.edu/cgi-bin/hgTracks?hgsid=167433603&clade=mammal&org=Human&db=hg18&position=chr1%3A148861222-148868722&hgt.suggest=&pix=800&Submit=submit,MGC8394	NM_207042	15027	ARPP-19e
5950	chr1	148868748	148868797	-2.0363	1	Primary Transcript	-	148861222	148868722	-26	-3808	2029	ENSA	996600	endosulfine alpha	MGC4319,MGC78563,http://genome.ucsc.edu/cgi-bin/hgTracks?hgsid=167433603&clade=mammal&org=Human&db=hg18&position=chr1%3A148861222-148868722&hgt.suggest=&pix=800&Submit=submit,MGC8394	NM_207042	15027	ARPP-19e
5951	chr1	148869416	148869466	-1.3251	1	Primary Transcript	-	148861222	148868722	-694	-4480	2029	ENSA	996600	endosulfine alpha	MGC4319,MGC78563,http://genome.ucsc.edu/cgi-bin/hgTracks?hgsid=167433603&clade=mammal&org=Human&db=hg18&position=chr1%3A148861222-148868722&hgt.suggest=&pix=800&Submit=submit,MGC8394	NM_207042	15027	ARPP-19e
5952	chr1	148869508	148869563	-1.3348	1	Primary Transcript	-	148861222	148868722	-786	-4576	2029	ENSA	996600	endosulfine alpha	MGC4319,MGC78563,http://genome.ucsc.edu/cgi-bin/hgTracks?hgsid=167433603&clade=mammal&org=Human&db=hg18&position=chr1%3A148861222-148868722&hgt.suggest=&pix=800&Submit=submit,MGC8394	NM_207042	15027	ARPP-19e
5953	chr1	148936057	148936107	-1.041	1	Primary Transcript	-	148885324	148936296	0	-25280	55204	GOLPH3L	996600	golgi phosphoprotein 3-like	GPP34R,http://genome.ucsc.edu/cgi-bin/hgTracks?hgsid=167433603&clade=mammal&org=Human&db=hg18&position=chr1%3A148885324-148936296&hgt.suggest=&pix=800&Submit=submit	NM_018178	27280	FLJ10687
5954	chr1	149047227	149047288	1.6866	1	Primary Transcript	-	149035310	149047436	0	-5888	1513	CTSK	996600	cathepsin K	http://genome.ucsc.edu/cgi-bin/hgTracks?hgsid=167433603&clade=mammal&org=Human&db=hg18&position=chr1%3A149035310-149047436&hgt.suggest=&pix=800&Submit=submit,PKND,CTSO1,MGC23107,CTSO2,CTSO,PYCD	NM_000396	3841	CTS02
5955	chr1	149047327	149047376	0.9968	1	Primary Transcript	-	149035310	149047436	0	-5984	1513	CTSK	996600	cathepsin K	http://genome.ucsc.edu/cgi-bin/hgTracks?hgsid=167433603&clade=mammal&org=Human&db=hg18&position=chr1%3A149035310-149047436&hgt.suggest=&pix=800&Submit=submit,PKND,CTSO1,MGC23107,CTSO2,CTSO,PYCD	NM_000396	3841	CTS02
5956	chr1	149116669	149116719	0.9979	1	Primary Transcript	-	149048809	149115810	-859	-34400	405	ARNT	996600	aryl hydrocarbon receptor nuclear translocator	HIF1B,http://genome.ucsc.edu/cgi-bin/hgTracks?hgsid=167433603&clade=mammal&org=Human&db=hg18&position=chr1%3A149048809-149115810&hgt.suggest=&pix=800&Submit=submit,HIF1BETA,bHLHe2,TANGO	NM_178426	3026	HIF-1beta
5957	chr1	149165423	149165472	-1.0415	1	Primary Transcript	+	149165438	149203844	0	-19200	9869	SETDB1	996600	SET domain, bifurcated 1	KG1T,H3-K9-HMTase4,http://genome.ucsc.edu/cgi-bin/hgTracks?hgsid=167433603&clade=mammal&org=Human&db=hg18&position=chr1%3A149165438-149203844&hgt.suggest=&pix=800&Submit=submit,KIAA0067,KMT1E	NM_012432	4529	ESET
5958	chr1	149165623	149165675	-2.8065	1	Primary Transcript	+	149165438	149203844	0	-18992	9869	SETDB1	996600	SET domain, bifurcated 1	KG1T,H3-K9-HMTase4,http://genome.ucsc.edu/cgi-bin/hgTracks?hgsid=167433603&clade=mammal&org=Human&db=hg18&position=chr1%3A149165438-149203844&hgt.suggest=&pix=800&Submit=submit,KIAA0067,KMT1E	NM_012432	4529	ESET
5959	chr1	149165720	149165769	-0.9665	1	Primary Transcript	+	149165438	149203844	0	-18880	9869	SETDB1	996600	SET domain, bifurcated 1	KG1T,H3-K9-HMTase4,http://genome.ucsc.edu/cgi-bin/hgTracks?hgsid=167433603&clade=mammal&org=Human&db=hg18&position=chr1%3A149165438-149203844&hgt.suggest=&pix=800&Submit=submit,KIAA0067,KMT1E	NM_012432	4529	ESET
5960	chr1	149245672	149245721	-1.0353	1	Primary Transcript	-	149234172	149245897	0	-5664	55793	FAM63A	996600	family with sequence similarity 63, member A	http://genome.ucsc.edu/cgi-bin/hgTracks?hgsid=167433603&clade=mammal&org=Human&db=hg18&position=chr1%3A149234172-149245897&hgt.suggest=&pix=800&Submit=submit,FLJ43504,RP11-316M1.5	NM_018379	15046	FLJ11280
5961	chr1	149245781	149245833	-1.0585	1	Primary Transcript	-	149234172	149245897	0	-5776	55793	FAM63A	996600	family with sequence similarity 63, member A	http://genome.ucsc.edu/cgi-bin/hgTracks?hgsid=167433603&clade=mammal&org=Human&db=hg18&position=chr1%3A149234172-149245897&hgt.suggest=&pix=800&Submit=submit,FLJ43504,RP11-316M1.5	NM_018379	15046	FLJ11280
5962	chr1	149247321	149247377	-1.2916	1	Primary Transcript	+	149247596	149274813	-219	-13856	58497	PRUNE	996600	prune homolog (Drosophila)	http://genome.ucsc.edu/cgi-bin/hgTracks?hgsid=167433603&clade=mammal&org=Human&db=hg18&position=chr1%3A149247596-149274813&hgt.suggest=&pix=800&Submit=submit,HTCD37,DRES17	NM_021222	15043	DRES-17
5963	chr1	149247825	149247874	-1.0143	1	Primary Transcript	+	149247596	149274813	0	-13376	58497	PRUNE	996600	prune homolog (Drosophila)	http://genome.ucsc.edu/cgi-bin/hgTracks?hgsid=167433603&clade=mammal&org=Human&db=hg18&position=chr1%3A149247596-149274813&hgt.suggest=&pix=800&Submit=submit,HTCD37,DRES17	NM_021222	15043	DRES-17
5964	chr1	149247919	149247968	-1.3509	1	Primary Transcript	+	149247596	149274813	0	-13280	58497	PRUNE	996600	prune homolog (Drosophila)	http://genome.ucsc.edu/cgi-bin/hgTracks?hgsid=167433603&clade=mammal&org=Human&db=hg18&position=chr1%3A149247596-149274813&hgt.suggest=&pix=800&Submit=submit,HTCD37,DRES17	NM_021222	15043	DRES-17
5965	chr1	149248023	149248072	-0.9916	1	Primary Transcript	+	149247596	149274813	0	-13184	58497	PRUNE	996600	prune homolog (Drosophila)	http://genome.ucsc.edu/cgi-bin/hgTracks?hgsid=167433603&clade=mammal&org=Human&db=hg18&position=chr1%3A149247596-149274813&hgt.suggest=&pix=800&Submit=submit,HTCD37,DRES17	NM_021222	15043	DRES-17
5966	chr1	149248131	149248180	-1.4287	1	Primary Transcript	+	149247596	149274813	0	-13056	58497	PRUNE	996600	prune homolog (Drosophila)	http://genome.ucsc.edu/cgi-bin/hgTracks?hgsid=167433603&clade=mammal&org=Human&db=hg18&position=chr1%3A149247596-149274813&hgt.suggest=&pix=800&Submit=submit,HTCD37,DRES17	NM_021222	15043	DRES-17
5967	chr1	149273812	149273862	1.2778	1	Primary Transcript	+	149247596	149274813	0	12608	58497	PRUNE	996600	prune homolog (Drosophila)	http://genome.ucsc.edu/cgi-bin/hgTracks?hgsid=167433603&clade=mammal&org=Human&db=hg18&position=chr1%3A149247596-149274813&hgt.suggest=&pix=800&Submit=submit,HTCD37,DRES17	NM_021222	15043	DRES-17
5968	chr1	149285791	149285840	1.9368	1	Primary Transcript	+	149275652	149286700	0	4640	149428	BNIPL	996600	BCL2/adenovirus E1B 19kD interacting protein like	BNIPL-1,http://genome.ucsc.edu/cgi-bin/hgTracks?hgsid=167433603&clade=mammal&org=Human&db=hg18&position=chr1%3A149275652-149286700&hgt.suggest=&pix=800&Submit=submit,PP753,BNIPL-2	NM_138278	21326	BNIP-S
5969	chr1	149285883	149285932	1.3981	1	Primary Transcript	+	149275652	149286700	0	4736	149428	BNIPL	996600	BCL2/adenovirus E1B 19kD interacting protein like	BNIPL-1,http://genome.ucsc.edu/cgi-bin/hgTracks?hgsid=167433603&clade=mammal&org=Human&db=hg18&position=chr1%3A149275652-149286700&hgt.suggest=&pix=800&Submit=submit,PP753,BNIPL-2	NM_138278	21326	BNIP-S
5970	chr1	149285989	149286038	0.9089	1	Primary Transcript	+	149275652	149286700	0	4832	149428	BNIPL	996600	BCL2/adenovirus E1B 19kD interacting protein like	BNIPL-1,http://genome.ucsc.edu/cgi-bin/hgTracks?hgsid=167433603&clade=mammal&org=Human&db=hg18&position=chr1%3A149275652-149286700&hgt.suggest=&pix=800&Submit=submit,PP753,BNIPL-2	NM_138278	21326	BNIP-S
5971	chr1	149387585	149387635	-0.9299	1	Primary Transcript	-	149370786	149385728	-1857	-9360	10500	SEMA6C	996600	sema domain, transmembrane domain (TM), and cytoplasmic domain, (semaphorin) 6C	http://genome.ucsc.edu/cgi-bin/hgTracks?hgsid=167433603&clade=mammal&org=Human&db=hg18&position=chr1%3A149370786-149385728&hgt.suggest=&pix=800&Submit=submit,m-SemaY2,m-SemaY	NM_030913	10366	SEMAY
5972	chr1	149404095	149404144	1.4287	1	Primary Transcript	-	149398848	149404994	0	-2208	388695	LYSMD1	996600	LysM, putative peptidoglycan-binding, domain containing 1	RP11-68I18.5,http://genome.ucsc.edu/cgi-bin/hgTracks?hgsid=167433603&clade=mammal&org=Human&db=hg18&position=chr1%3A149398848-149404994&hgt.suggest=&pix=800&Submit=submit	NM_212551	28783	MGC35223
[truncated: 20,604 more rows]
