# Supplementary material for: Methylation Landscape of Human Breast Cancer Cells in Response to Dietary Compound Resveratrol
Source: PLoS One. 2016 Jun 29;11(6):e0157866. doi: 10.1371/journal.pone.0157866 (PMC4927060; doi:10.1371/journal.pone.0157866)
Supplement: S2 Table — (XLS) [file pone.0157866.s002.xls]

## Sheet: Supplementary Table 2
S2 Table.. Methylation raw data for MDA-MB-231 cells treated with resveratrol (100 uM) for 24 h.
# Roche NimbleGen, Inc. DEVA 1.2.1. For Life Science Research only. Not for use in diagnostic procedures.
#Analyzed Data Name:520238A01_2012-04-18_09-30_Area1(Cy3/Cy5) DNA Methylation Workflow 2014-07-01 16:04:29
#Plot Name:Normalized (Biweight) Ratio Results
#Track Name:Normalized (Biweight) Ratio
#Annotation: Name=Primary Transcript, Organism(Build)=Homo sapiens(hg18), Filename=100718_HG18_CpG_Refseq_Prom_MeDIP.gff
#Date Created:2014-07-01 23:09:34
#Filtered By Value
#Only Data Ranges Less Than -0.9 OR Greater Than 0.9 Included
#Base Pairs Downstream For Overlap = 1000
#Base Pairs Upstream For Overlap = 5000
#mappingOption = For each data point, find the nearest annotation feature within the range
DATA_INDEX	CHROMOSOME	DATA_START	DATA_END	Biweight Ratio	Uniqueness Count	FEATURE_TRACK	FEATURE_STRAND	FEATURE_START	FEATURE_END	SHORTEST_DISTANCE_FROM_FEATURE_TO_DATA_POINT	CENTER_TO_CENTER_DISTANCE_FROM_FEATURE_TO_DATA_POINT	ncbi_gene_id	Name	color	description	OTHER	accession	ID	synonyms
1	chr1	20398	20447	1.0039	5	Primary Transcript	-	4224	19233	-1165	-8694	653635	WASH7P	996600	WAS protein family homolog 7 pseudogene	WASH5P,http://genome.ucsc.edu/cgi-bin/hgTracks?hgsid=167433603&clade=mammal&org=Human&db=hg18&position=chr1%3A4224-19233&hgt.suggest=&pix=800&Submit=submit,FLJ51139,FLJ50976,FLJ35264,FLJ99967	NR_024540	28148	FAM39F
2	chr1	20520	20577	2.4095	5	Primary Transcript	-	4224	19233	-1287	-8820	653635	WASH7P	996600	WAS protein family homolog 7 pseudogene	WASH5P,http://genome.ucsc.edu/cgi-bin/hgTracks?hgsid=167433603&clade=mammal&org=Human&db=hg18&position=chr1%3A4224-19233&hgt.suggest=&pix=800&Submit=submit,FLJ51139,FLJ50976,FLJ35264,FLJ99967	NR_024540	28148	FAM39F
3	chr1	20616	20666	1.0736	5	Primary Transcript	-	4224	19233	-1383	-8912	653635	WASH7P	996600	WAS protein family homolog 7 pseudogene	WASH5P,http://genome.ucsc.edu/cgi-bin/hgTracks?hgsid=167433603&clade=mammal&org=Human&db=hg18&position=chr1%3A4224-19233&hgt.suggest=&pix=800&Submit=submit,FLJ51139,FLJ50976,FLJ35264,FLJ99967	NR_024540	28148	FAM39F
4	chr1	20810	20859	1.1562	5	Primary Transcript	-	4224	19233	-1577	-9106	653635	WASH7P	996600	WAS protein family homolog 7 pseudogene	WASH5P,http://genome.ucsc.edu/cgi-bin/hgTracks?hgsid=167433603&clade=mammal&org=Human&db=hg18&position=chr1%3A4224-19233&hgt.suggest=&pix=800&Submit=submit,FLJ51139,FLJ50976,FLJ35264,FLJ99967	NR_024540	28148	FAM39F
5	chr1	21589	21638	1.3228	5	Primary Transcript	-	4224	19233	-2356	-9885	653635	WASH7P	996600	WAS protein family homolog 7 pseudogene	WASH5P,http://genome.ucsc.edu/cgi-bin/hgTracks?hgsid=167433603&clade=mammal&org=Human&db=hg18&position=chr1%3A4224-19233&hgt.suggest=&pix=800&Submit=submit,FLJ51139,FLJ50976,FLJ35264,FLJ99967	NR_024540	28148	FAM39F
6	chr1	26676	26725	1.4087	4	Primary Transcript	-	24474	25944	-732	-1491	645520	FAM138A	996600	family with sequence similarity 138, member A	http://genome.ucsc.edu/cgi-bin/hgTracks?hgsid=167433603&clade=mammal&org=Human&db=hg18&position=chr1%3A24474-25944&hgt.suggest=&pix=800&Submit=submit	NR_026818	4540	F379
7	chr1	26776	26825	1.9851	5	Primary Transcript	-	24474	25944	-832	-1591	645520	FAM138A	996600	family with sequence similarity 138, member A	http://genome.ucsc.edu/cgi-bin/hgTracks?hgsid=167433603&clade=mammal&org=Human&db=hg18&position=chr1%3A24474-25944&hgt.suggest=&pix=800&Submit=submit	NR_026818	4540	F379
8	chr1	59328	59377	1.4239	3	Primary Transcript	+	58953	59871	0	-59	79501	OR4F5	996600	olfactory receptor, family 4, subfamily F, member 5	http://genome.ucsc.edu/cgi-bin/hgTracks?hgsid=167433603&clade=mammal&org=Human&db=hg18&position=chr1%3A58953-59871&hgt.suggest=&pix=800&Submit=submit	NM_001005484	13580	-
9	chr1	779109	779158	3.1898	1	Primary Transcript	+	752926	779603	0	12869	643837	LOC643837	996600	hypothetical LOC643837	http://genome.ucsc.edu/cgi-bin/hgTracks?hgsid=167433603&clade=mammal&org=Human&db=hg18&position=chr1%3A752926-779603&hgt.suggest=&pix=800&Submit=submit	NR_015368	27538	-
10	chr1	792308	792357	2.3424	2	Primary Transcript	-	793319	802045	962	5349	284593	FAM41C	996600	family with sequence similarity 41, member C	http://genome.ucsc.edu/cgi-bin/hgTracks?hgsid=167433603&clade=mammal&org=Human&db=hg18&position=chr1%3A793319-802045&hgt.suggest=&pix=800&Submit=submit	NR_027055	7666	-
11	chr1	802162	802211	-1.0067	3	Primary Transcript	-	793319	802045	-117	-4504	284593	FAM41C	996600	family with sequence similarity 41, member C	http://genome.ucsc.edu/cgi-bin/hgTracks?hgsid=167433603&clade=mammal&org=Human&db=hg18&position=chr1%3A793319-802045&hgt.suggest=&pix=800&Submit=submit	NR_027055	7666	-
12	chr1	802284	802333	-2.2319	1	Primary Transcript	-	793319	802045	-239	-4626	284593	FAM41C	996600	family with sequence similarity 41, member C	http://genome.ucsc.edu/cgi-bin/hgTracks?hgsid=167433603&clade=mammal&org=Human&db=hg18&position=chr1%3A793319-802045&hgt.suggest=&pix=800&Submit=submit	NR_027055	7666	-
13	chr1	802366	802415	-1.784	1	Primary Transcript	-	793319	802045	-321	-4708	284593	FAM41C	996600	family with sequence similarity 41, member C	http://genome.ucsc.edu/cgi-bin/hgTracks?hgsid=167433603&clade=mammal&org=Human&db=hg18&position=chr1%3A793319-802045&hgt.suggest=&pix=800&Submit=submit	NR_027055	7666	-
14	chr1	802576	802625	-1.0192	1	Primary Transcript	-	793319	802045	-531	-4918	284593	FAM41C	996600	family with sequence similarity 41, member C	http://genome.ucsc.edu/cgi-bin/hgTracks?hgsid=167433603&clade=mammal&org=Human&db=hg18&position=chr1%3A793319-802045&hgt.suggest=&pix=800&Submit=submit	NR_027055	7666	-
15	chr1	802772	802821	-1.1372	3	Primary Transcript	-	793319	802045	-727	-5114	284593	FAM41C	996600	family with sequence similarity 41, member C	http://genome.ucsc.edu/cgi-bin/hgTracks?hgsid=167433603&clade=mammal&org=Human&db=hg18&position=chr1%3A793319-802045&hgt.suggest=&pix=800&Submit=submit	NR_027055	7666	-
16	chr1	802980	803029	-0.9518	1	Primary Transcript	-	793319	802045	-935	-5322	284593	FAM41C	996600	family with sequence similarity 41, member C	http://genome.ucsc.edu/cgi-bin/hgTracks?hgsid=167433603&clade=mammal&org=Human&db=hg18&position=chr1%3A793319-802045&hgt.suggest=&pix=800&Submit=submit	NR_027055	7666	-
17	chr1	803070	803119	-0.9705	4	Primary Transcript	-	793319	802045	-1025	-5412	284593	FAM41C	996600	family with sequence similarity 41, member C	http://genome.ucsc.edu/cgi-bin/hgTracks?hgsid=167433603&clade=mammal&org=Human&db=hg18&position=chr1%3A793319-802045&hgt.suggest=&pix=800&Submit=submit	NR_027055	7666	-
18	chr1	803160	803209	-1.6023	1	Primary Transcript	-	793319	802045	-1115	-5502	284593	FAM41C	996600	family with sequence similarity 41, member C	http://genome.ucsc.edu/cgi-bin/hgTracks?hgsid=167433603&clade=mammal&org=Human&db=hg18&position=chr1%3A793319-802045&hgt.suggest=&pix=800&Submit=submit	NR_027055	7666	-
19	chr1	803284	803333	-1.0401	2	Primary Transcript	-	793319	802045	-1239	-5626	284593	FAM41C	996600	family with sequence similarity 41, member C	http://genome.ucsc.edu/cgi-bin/hgTracks?hgsid=167433603&clade=mammal&org=Human&db=hg18&position=chr1%3A793319-802045&hgt.suggest=&pix=800&Submit=submit	NR_027055	7666	-
20	chr1	892084	892133	1.5931	1	Primary Transcript	+	891739	900347	0	-3934	84069	PLEKHN1	996600	pleckstrin homology domain containing, family N member 1	http://genome.ucsc.edu/cgi-bin/hgTracks?hgsid=167433603&clade=mammal&org=Human&db=hg18&position=chr1%3A891739-900347&hgt.suggest=&pix=800&Submit=submit,MGC120616,MGC120613,RP11-54O7.7	NM_032129	19030	DKFZp434H2010
21	chr1	936559	936608	0.959	1	Primary Transcript	+	938709	939782	-2101	-2662	9636	ISG15	996600	ISG15 ubiquitin-like modifier	UCRP,IFI15,http://genome.ucsc.edu/cgi-bin/hgTracks?hgsid=167433603&clade=mammal&org=Human&db=hg18&position=chr1%3A938709-939782&hgt.suggest=&pix=800&Submit=submit	NM_005101	6075	G1P2
22	chr1	936858	936907	1.0046	1	Primary Transcript	+	938709	939782	-1802	-2363	9636	ISG15	996600	ISG15 ubiquitin-like modifier	UCRP,IFI15,http://genome.ucsc.edu/cgi-bin/hgTracks?hgsid=167433603&clade=mammal&org=Human&db=hg18&position=chr1%3A938709-939782&hgt.suggest=&pix=800&Submit=submit	NM_005101	6075	G1P2
23	chr1	937246	937295	1.1217	1	Primary Transcript	+	938709	939782	-1414	-1975	9636	ISG15	996600	ISG15 ubiquitin-like modifier	UCRP,IFI15,http://genome.ucsc.edu/cgi-bin/hgTracks?hgsid=167433603&clade=mammal&org=Human&db=hg18&position=chr1%3A938709-939782&hgt.suggest=&pix=800&Submit=submit	NM_005101	6075	G1P2
24	chr1	938293	938347	1.1094	1	Primary Transcript	+	938709	939782	-362	-925	9636	ISG15	996600	ISG15 ubiquitin-like modifier	UCRP,IFI15,http://genome.ucsc.edu/cgi-bin/hgTracks?hgsid=167433603&clade=mammal&org=Human&db=hg18&position=chr1%3A938709-939782&hgt.suggest=&pix=800&Submit=submit	NM_005101	6075	G1P2
25	chr1	1035722	1035771	0.9417	1	Primary Transcript	-	1007060	1041599	0	-11417	54991	C1orf159	996600	chromosome 1 open reading frame 159	FLJ36119,FLJ21143,http://genome.ucsc.edu/cgi-bin/hgTracks?hgsid=167433603&clade=mammal&org=Human&db=hg18&position=chr1%3A1007060-1041599&hgt.suggest=&pix=800&Submit=submit	NM_017891	410	FLJ20584
26	chr1	1035926	1035975	1.1284	1	Primary Transcript	-	1007060	1041599	0	-11621	54991	C1orf159	996600	chromosome 1 open reading frame 159	FLJ36119,FLJ21143,http://genome.ucsc.edu/cgi-bin/hgTracks?hgsid=167433603&clade=mammal&org=Human&db=hg18&position=chr1%3A1007060-1041599&hgt.suggest=&pix=800&Submit=submit	NM_017891	410	FLJ20584
27	chr1	1036106	1036155	1.4966	1	Primary Transcript	-	1007060	1041599	0	-11801	54991	C1orf159	996600	chromosome 1 open reading frame 159	FLJ36119,FLJ21143,http://genome.ucsc.edu/cgi-bin/hgTracks?hgsid=167433603&clade=mammal&org=Human&db=hg18&position=chr1%3A1007060-1041599&hgt.suggest=&pix=800&Submit=submit	NM_017891	410	FLJ20584
28	chr1	1036222	1036271	1.0733	1	Primary Transcript	-	1007060	1041599	0	-11917	54991	C1orf159	996600	chromosome 1 open reading frame 159	FLJ36119,FLJ21143,http://genome.ucsc.edu/cgi-bin/hgTracks?hgsid=167433603&clade=mammal&org=Human&db=hg18&position=chr1%3A1007060-1041599&hgt.suggest=&pix=800&Submit=submit	NM_017891	410	FLJ20584
29	chr1	1099752	1099801	1.219	1	Primary Transcript	+	1099148	1123176	0	-11385	254173	TTLL10	996600	tubulin tyrosine ligase-like family, member 10	http://genome.ucsc.edu/cgi-bin/hgTracks?hgsid=167433603&clade=mammal&org=Human&db=hg18&position=chr1%3A1099148-1123176&hgt.suggest=&pix=800&Submit=submit,TTLL5,FLJ42131	NM_001130045	21653	FLJ36119
30	chr1	1099854	1099903	1.7364	1	Primary Transcript	+	1099148	1123176	0	-11283	254173	TTLL10	996600	tubulin tyrosine ligase-like family, member 10	http://genome.ucsc.edu/cgi-bin/hgTracks?hgsid=167433603&clade=mammal&org=Human&db=hg18&position=chr1%3A1099148-1123176&hgt.suggest=&pix=800&Submit=submit,TTLL5,FLJ42131	NM_001130045	21653	FLJ36119
31	chr1	1156199	1156256	1.2447	1	Primary Transcript	-	1142150	1157310	0	-6497	51150	SDF4	996600	stromal cell derived factor 4	http://genome.ucsc.edu/cgi-bin/hgTracks?hgsid=167433603&clade=mammal&org=Human&db=hg18&position=chr1%3A1142150-1157310&hgt.suggest=&pix=800&Submit=submit	NM_016176	9718	Cab45
32	chr1	1156350	1156403	-1.829	1	Primary Transcript	-	1142150	1157310	0	-6646	51150	SDF4	996600	stromal cell derived factor 4	http://genome.ucsc.edu/cgi-bin/hgTracks?hgsid=167433603&clade=mammal&org=Human&db=hg18&position=chr1%3A1142150-1157310&hgt.suggest=&pix=800&Submit=submit	NM_016176	9718	Cab45
33	chr1	1159551	1159600	1.7139	1	Primary Transcript	+	1157491	1160283	0	688	126792	B3GALT6	996600	UDP-Gal:betaGal beta 1,3-galactosyltransferase polypeptide 6	http://genome.ucsc.edu/cgi-bin/hgTracks?hgsid=167433603&clade=mammal&org=Human&db=hg18&position=chr1%3A1157491-1160283&hgt.suggest=&pix=800&Submit=submit	NM_080605	21617	beta3GalT6
34	chr1	1159631	1159680	1.1857	1	Primary Transcript	+	1157491	1160283	0	768	126792	B3GALT6	996600	UDP-Gal:betaGal beta 1,3-galactosyltransferase polypeptide 6	http://genome.ucsc.edu/cgi-bin/hgTracks?hgsid=167433603&clade=mammal&org=Human&db=hg18&position=chr1%3A1157491-1160283&hgt.suggest=&pix=800&Submit=submit	NM_080605	21617	beta3GalT6
35	chr1	1159745	1159794	2.2224	1	Primary Transcript	+	1157491	1160283	0	882	126792	B3GALT6	996600	UDP-Gal:betaGal beta 1,3-galactosyltransferase polypeptide 6	http://genome.ucsc.edu/cgi-bin/hgTracks?hgsid=167433603&clade=mammal&org=Human&db=hg18&position=chr1%3A1157491-1160283&hgt.suggest=&pix=800&Submit=submit	NM_080605	21617	beta3GalT6
36	chr1	1180474	1180524	1.7111	1	Primary Transcript	-	1179154	1199097	0	8626	118424	UBE2J2	996600	ubiquitin-conjugating enzyme E2, J2 (UBC6 homolog, yeast)	http://genome.ucsc.edu/cgi-bin/hgTracks?hgsid=167433603&clade=mammal&org=Human&db=hg18&position=chr1%3A1179154-1199097&hgt.suggest=&pix=800&Submit=submit,PRO2121,NCUBE2	NM_194458	538	NCUBE-2
37	chr1	1180598	1180647	1.6469	1	Primary Transcript	-	1179154	1199097	0	8503	118424	UBE2J2	996600	ubiquitin-conjugating enzyme E2, J2 (UBC6 homolog, yeast)	http://genome.ucsc.edu/cgi-bin/hgTracks?hgsid=167433603&clade=mammal&org=Human&db=hg18&position=chr1%3A1179154-1199097&hgt.suggest=&pix=800&Submit=submit,PRO2121,NCUBE2	NM_194458	538	NCUBE-2
38	chr1	1186226	1186275	1.654	1	Primary Transcript	-	1179154	1199097	0	2875	118424	UBE2J2	996600	ubiquitin-conjugating enzyme E2, J2 (UBC6 homolog, yeast)	http://genome.ucsc.edu/cgi-bin/hgTracks?hgsid=167433603&clade=mammal&org=Human&db=hg18&position=chr1%3A1179154-1199097&hgt.suggest=&pix=800&Submit=submit,PRO2121,NCUBE2	NM_194458	538	NCUBE-2
39	chr1	1186308	1186357	2.4534	1	Primary Transcript	-	1179154	1199097	0	2793	118424	UBE2J2	996600	ubiquitin-conjugating enzyme E2, J2 (UBC6 homolog, yeast)	http://genome.ucsc.edu/cgi-bin/hgTracks?hgsid=167433603&clade=mammal&org=Human&db=hg18&position=chr1%3A1179154-1199097&hgt.suggest=&pix=800&Submit=submit,PRO2121,NCUBE2	NM_194458	538	NCUBE-2
40	chr1	1186530	1186579	1.1696	1	Primary Transcript	-	1179154	1199097	0	2571	118424	UBE2J2	996600	ubiquitin-conjugating enzyme E2, J2 (UBC6 homolog, yeast)	http://genome.ucsc.edu/cgi-bin/hgTracks?hgsid=167433603&clade=mammal&org=Human&db=hg18&position=chr1%3A1179154-1199097&hgt.suggest=&pix=800&Submit=submit,PRO2121,NCUBE2	NM_194458	538	NCUBE-2
41	chr1	1187404	1187453	1.4512	1	Primary Transcript	-	1179154	1199097	0	1697	118424	UBE2J2	996600	ubiquitin-conjugating enzyme E2, J2 (UBC6 homolog, yeast)	http://genome.ucsc.edu/cgi-bin/hgTracks?hgsid=167433603&clade=mammal&org=Human&db=hg18&position=chr1%3A1179154-1199097&hgt.suggest=&pix=800&Submit=submit,PRO2121,NCUBE2	NM_194458	538	NCUBE-2
42	chr1	1205730	1205780	1.1748	1	Primary Transcript	+	1207351	1217272	-1571	-6556	6339	SCNN1D	996600	sodium channel, nonvoltage-gated 1, delta	dNaCh,SCNED,http://genome.ucsc.edu/cgi-bin/hgTracks?hgsid=167433603&clade=mammal&org=Human&db=hg18&position=chr1%3A1207351-1217272&hgt.suggest=&pix=800&Submit=submit,MGC149711,MGC149710,ENaCdelta	NM_001130413	3316	ENaCd
43	chr1	1207912	1207961	1.204	1	Primary Transcript	+	1207351	1217272	0	-4375	6339	SCNN1D	996600	sodium channel, nonvoltage-gated 1, delta	dNaCh,SCNED,http://genome.ucsc.edu/cgi-bin/hgTracks?hgsid=167433603&clade=mammal&org=Human&db=hg18&position=chr1%3A1207351-1217272&hgt.suggest=&pix=800&Submit=submit,MGC149711,MGC149710,ENaCdelta	NM_001130413	3316	ENaCd
44	chr1	1235535	1235584	0.9562	1	Primary Transcript	+	1233856	1236920	0	171	126789	PUSL1	996600	pseudouridylate synthase-like 1	http://genome.ucsc.edu/cgi-bin/hgTracks?hgsid=167433603&clade=mammal&org=Human&db=hg18&position=chr1%3A1233856-1236920&hgt.suggest=&pix=800&Submit=submit	NM_153339	13601	FLJ90811
45	chr1	1248600	1248653	2.6129	2	Primary Transcript	-	1236827	1249909	0	-5258	54973	CPSF3L	996600	cleavage and polyadenylation specific factor 3-like	http://genome.ucsc.edu/cgi-bin/hgTracks?hgsid=167433603&clade=mammal&org=Human&db=hg18&position=chr1%3A1236827-1249909&hgt.suggest=&pix=800&Submit=submit,INT11,RC-68,FLJ20542,FLJ13294,INTS11,RC68	NM_017871	14587	CPSF73L
46	chr1	1254749	1254798	1.3272	2	Primary Transcript	+	1250005	1254139	610	2701	80772	GLTPD1	996600	glycolipid transfer protein domain containing 1	http://genome.ucsc.edu/cgi-bin/hgTracks?hgsid=167433603&clade=mammal&org=Human&db=hg18&position=chr1%3A1250005-1254139&hgt.suggest=&pix=800&Submit=submit	NM_001029885	13604	MGC10334
47	chr1	1255065	1255114	0.9689	2	Primary Transcript	+	1250005	1254139	926	3017	80772	GLTPD1	996600	glycolipid transfer protein domain containing 1	http://genome.ucsc.edu/cgi-bin/hgTracks?hgsid=167433603&clade=mammal&org=Human&db=hg18&position=chr1%3A1250005-1254139&hgt.suggest=&pix=800&Submit=submit	NM_001029885	13604	MGC10334
48	chr1	1255355	1255404	1.7004	2	Primary Transcript	+	1256588	1259707	-1184	-2768	83756	TAS1R3	996600	taste receptor, type 1, member 3	http://genome.ucsc.edu/cgi-bin/hgTracks?hgsid=167433603&clade=mammal&org=Human&db=hg18&position=chr1%3A1256588-1259707&hgt.suggest=&pix=800&Submit=submit	NM_152228	23637	T1R3
49	chr1	1322406	1322455	1.2549	2	Primary Transcript	-	1310954	1324581	0	-4663	81669	CCNL2	996600	cyclin L2	HCLA-ISO,CCNM,DKFZp762O195,PCEE,http://genome.ucsc.edu/cgi-bin/hgTracks?hgsid=167433603&clade=mammal&org=Human&db=hg18&position=chr1%3A1310954-1324581&hgt.suggest=&pix=800&Submit=submit,SB138,DKFZp761A1210,HLA-ISO	NM_001039577	29999	ANIA-6B
50	chr1	1360732	1360781	1.016	2	Primary Transcript	+	1360771	1366009	0	-2633	64856	VWA1	996600	von Willebrand factor A domain containing 1	WARP,FLJ22215,http://genome.ucsc.edu/cgi-bin/hgTracks?hgsid=167433603&clade=mammal&org=Human&db=hg18&position=chr1%3A1360771-1366009&hgt.suggest=&pix=800&Submit=submit	NM_022834	3638	DKFZp761O051
51	chr1	1379645	1379694	0.9793	4	Primary Transcript	+	1374931	1395401	0	-5496	219293	ATAD3C	996600	ATPase family, AAA domain containing 3C	http://genome.ucsc.edu/cgi-bin/hgTracks?hgsid=167433603&clade=mammal&org=Human&db=hg18&position=chr1%3A1374931-1395401&hgt.suggest=&pix=800&Submit=submit,FLJ37183	NM_001039211	19325	FLJ34599
52	chr1	1379851	1379900	0.9335	4	Primary Transcript	+	1374931	1395401	0	-5290	219293	ATAD3C	996600	ATPase family, AAA domain containing 3C	http://genome.ucsc.edu/cgi-bin/hgTracks?hgsid=167433603&clade=mammal&org=Human&db=hg18&position=chr1%3A1374931-1395401&hgt.suggest=&pix=800&Submit=submit,FLJ37183	NM_001039211	19325	FLJ34599
53	chr1	1407258	1407307	1.0262	3	Primary Transcript	+	1397026	1421445	0	-1953	83858	ATAD3B	996600	ATPase family, AAA domain containing 3B	TOB3,http://genome.ucsc.edu/cgi-bin/hgTracks?hgsid=167433603&clade=mammal&org=Human&db=hg18&position=chr1%3A1397026-1421445&hgt.suggest=&pix=800&Submit=submit,KIAA1273	NM_031921	6252	AAA-TOB3
54	chr1	1410291	1410340	0.9067	4	Primary Transcript	+	1397026	1421445	0	1080	83858	ATAD3B	996600	ATPase family, AAA domain containing 3B	TOB3,http://genome.ucsc.edu/cgi-bin/hgTracks?hgsid=167433603&clade=mammal&org=Human&db=hg18&position=chr1%3A1397026-1421445&hgt.suggest=&pix=800&Submit=submit,KIAA1273	NM_031921	6252	AAA-TOB3
55	chr1	1436100	1436149	1.1495	1	Primary Transcript	+	1437417	1459927	-1268	-12547	55210	ATAD3A	996600	ATPase family, AAA domain containing 3A	FLJ35514,http://genome.ucsc.edu/cgi-bin/hgTracks?hgsid=167433603&clade=mammal&org=Human&db=hg18&position=chr1%3A1437417-1459927&hgt.suggest=&pix=800&Submit=submit	NM_018188	10165	FLJ10709
56	chr1	1445517	1445566	1.0073	3	Primary Transcript	+	1437417	1459927	0	-3130	55210	ATAD3A	996600	ATPase family, AAA domain containing 3A	FLJ35514,http://genome.ucsc.edu/cgi-bin/hgTracks?hgsid=167433603&clade=mammal&org=Human&db=hg18&position=chr1%3A1437417-1459927&hgt.suggest=&pix=800&Submit=submit	NM_018188	10165	FLJ10709
57	chr1	1468710	1468759	1.467	1	Primary Transcript	-	1466915	1500125	0	14785	29101	SSU72	996600	SSU72 RNA polymerase II CTD phosphatase homolog (S. cerevisiae)	http://genome.ucsc.edu/cgi-bin/hgTracks?hgsid=167433603&clade=mammal&org=Human&db=hg18&position=chr1%3A1466915-1500125&hgt.suggest=&pix=800&Submit=submit,PNAS-120,HSPC182	NM_014188	11535	FLJ13048
58	chr1	1486610	1486659	0.9341	1	Primary Transcript	-	1466915	1500125	0	-3114	29101	SSU72	996600	SSU72 RNA polymerase II CTD phosphatase homolog (S. cerevisiae)	http://genome.ucsc.edu/cgi-bin/hgTracks?hgsid=167433603&clade=mammal&org=Human&db=hg18&position=chr1%3A1466915-1500125&hgt.suggest=&pix=800&Submit=submit,PNAS-120,HSPC182	NM_014188	11535	FLJ13048
59	chr1	1539384	1539433	-1.1197	1	Primary Transcript	+	1540746	1555848	-1313	-8888	142678	MIB2	996600	mindbomb homolog 2 (Drosophila)	FLJ41406,FLJ39787,http://genome.ucsc.edu/cgi-bin/hgTracks?hgsid=167433603&clade=mammal&org=Human&db=hg18&position=chr1%3A1540746-1555848&hgt.suggest=&pix=800&Submit=submit,ZZANK1,ZZZ5	NM_080875	19449	FLJ20648
60	chr1	1539590	1539639	-1.254	1	Primary Transcript	+	1540746	1555848	-1107	-8682	142678	MIB2	996600	mindbomb homolog 2 (Drosophila)	FLJ41406,FLJ39787,http://genome.ucsc.edu/cgi-bin/hgTracks?hgsid=167433603&clade=mammal&org=Human&db=hg18&position=chr1%3A1540746-1555848&hgt.suggest=&pix=800&Submit=submit,ZZANK1,ZZZ5	NM_080875	19449	FLJ20648
61	chr1	1549073	1549122	1.1385	1	Primary Transcript	+	1540746	1555848	0	800	142678	MIB2	996600	mindbomb homolog 2 (Drosophila)	FLJ41406,FLJ39787,http://genome.ucsc.edu/cgi-bin/hgTracks?hgsid=167433603&clade=mammal&org=Human&db=hg18&position=chr1%3A1540746-1555848&hgt.suggest=&pix=800&Submit=submit,ZZANK1,ZZZ5	NM_080875	19449	FLJ20648
62	chr1	1592264	1592313	1.1984	1	Primary Transcript	-	1560962	1645635	0	11010	984	CDK11B	996600	cyclin-dependent kinase 11B	FLJ59152,CDK11-p58,CDK11-p110,p58CLK-1,p58CDC2L1,CDC2L2,CDK11,CLK-1,PK58,CDK11-p46,http://genome.ucsc.edu/cgi-bin/hgTracks?hgsid=167433603&clade=mammal&org=Human&db=hg18&position=chr1%3A1560962-1645635&hgt.suggest=&pix=800&Submit=submit,p58	NM_033488	107	CDC2L1
63	chr1	1597703	1597752	1.9153	2	Primary Transcript	-	1560962	1645635	0	5571	984	CDK11B	996600	cyclin-dependent kinase 11B	FLJ59152,CDK11-p58,CDK11-p110,p58CLK-1,p58CDC2L1,CDC2L2,CDK11,CLK-1,PK58,CDK11-p46,http://genome.ucsc.edu/cgi-bin/hgTracks?hgsid=167433603&clade=mammal&org=Human&db=hg18&position=chr1%3A1560962-1645635&hgt.suggest=&pix=800&Submit=submit,p58	NM_033488	107	CDC2L1
64	chr1	1597799	1597848	2.0154	2	Primary Transcript	-	1560962	1645635	0	5475	984	CDK11B	996600	cyclin-dependent kinase 11B	FLJ59152,CDK11-p58,CDK11-p110,p58CLK-1,p58CDC2L1,CDC2L2,CDK11,CLK-1,PK58,CDK11-p46,http://genome.ucsc.edu/cgi-bin/hgTracks?hgsid=167433603&clade=mammal&org=Human&db=hg18&position=chr1%3A1560962-1645635&hgt.suggest=&pix=800&Submit=submit,p58	NM_033488	107	CDC2L1
65	chr1	1597883	1597932	1.7777	2	Primary Transcript	-	1560962	1645635	0	5391	984	CDK11B	996600	cyclin-dependent kinase 11B	FLJ59152,CDK11-p58,CDK11-p110,p58CLK-1,p58CDC2L1,CDC2L2,CDK11,CLK-1,PK58,CDK11-p46,http://genome.ucsc.edu/cgi-bin/hgTracks?hgsid=167433603&clade=mammal&org=Human&db=hg18&position=chr1%3A1560962-1645635&hgt.suggest=&pix=800&Submit=submit,p58	NM_033488	107	CDC2L1
66	chr1	1597983	1598032	1.6732	2	Primary Transcript	-	1560962	1645635	0	5291	984	CDK11B	996600	cyclin-dependent kinase 11B	FLJ59152,CDK11-p58,CDK11-p110,p58CLK-1,p58CDC2L1,CDC2L2,CDK11,CLK-1,PK58,CDK11-p46,http://genome.ucsc.edu/cgi-bin/hgTracks?hgsid=167433603&clade=mammal&org=Human&db=hg18&position=chr1%3A1560962-1645635&hgt.suggest=&pix=800&Submit=submit,p58	NM_033488	107	CDC2L1
67	chr1	1620207	1620256	0.9859	2	Primary Transcript	-	1560962	1645635	0	-16933	984	CDK11B	996600	cyclin-dependent kinase 11B	FLJ59152,CDK11-p58,CDK11-p110,p58CLK-1,p58CDC2L1,CDC2L2,CDK11,CLK-1,PK58,CDK11-p46,http://genome.ucsc.edu/cgi-bin/hgTracks?hgsid=167433603&clade=mammal&org=Human&db=hg18&position=chr1%3A1560962-1645635&hgt.suggest=&pix=800&Submit=submit,p58	NM_033488	107	CDC2L1
68	chr1	1620297	1620346	1.07	2	Primary Transcript	-	1560962	1645635	0	-17023	984	CDK11B	996600	cyclin-dependent kinase 11B	FLJ59152,CDK11-p58,CDK11-p110,p58CLK-1,p58CDC2L1,CDC2L2,CDK11,CLK-1,PK58,CDK11-p46,http://genome.ucsc.edu/cgi-bin/hgTracks?hgsid=167433603&clade=mammal&org=Human&db=hg18&position=chr1%3A1560962-1645635&hgt.suggest=&pix=800&Submit=submit,p58	NM_033488	107	CDC2L1
69	chr1	1620615	1620664	1.6151	2	Primary Transcript	-	1560962	1645635	0	-17341	984	CDK11B	996600	cyclin-dependent kinase 11B	FLJ59152,CDK11-p58,CDK11-p110,p58CLK-1,p58CDC2L1,CDC2L2,CDK11,CLK-1,PK58,CDK11-p46,http://genome.ucsc.edu/cgi-bin/hgTracks?hgsid=167433603&clade=mammal&org=Human&db=hg18&position=chr1%3A1560962-1645635&hgt.suggest=&pix=800&Submit=submit,p58	NM_033488	107	CDC2L1
70	chr1	1620703	1620752	1.3335	2	Primary Transcript	-	1560962	1645635	0	-17429	984	CDK11B	996600	cyclin-dependent kinase 11B	FLJ59152,CDK11-p58,CDK11-p110,p58CLK-1,p58CDC2L1,CDC2L2,CDK11,CLK-1,PK58,CDK11-p46,http://genome.ucsc.edu/cgi-bin/hgTracks?hgsid=167433603&clade=mammal&org=Human&db=hg18&position=chr1%3A1560962-1645635&hgt.suggest=&pix=800&Submit=submit,p58	NM_033488	107	CDC2L1
71	chr1	1620821	1620880	1.3356	2	Primary Transcript	-	1560962	1645635	0	-17552	984	CDK11B	996600	cyclin-dependent kinase 11B	FLJ59152,CDK11-p58,CDK11-p110,p58CLK-1,p58CDC2L1,CDC2L2,CDK11,CLK-1,PK58,CDK11-p46,http://genome.ucsc.edu/cgi-bin/hgTracks?hgsid=167433603&clade=mammal&org=Human&db=hg18&position=chr1%3A1560962-1645635&hgt.suggest=&pix=800&Submit=submit,p58	NM_033488	107	CDC2L1
72	chr1	1646749	1646798	0.9408	2	Primary Transcript	-	1624029	1645651	-1098	-11933	728642	CDK11A	996600	cyclin-dependent kinase 11A	CDK11-p58,p58GTA,CDK11-p110,http://genome.ucsc.edu/cgi-bin/hgTracks?hgsid=167433603&clade=mammal&org=Human&db=hg18&position=chr1%3A1624029-1645651&hgt.suggest=&pix=800&Submit=submit,CDC2L3,PITSLRE,CDK11-p46,MGC131975	NM_033529	4372	CDC2L2
73	chr1	1660558	1660607	1.5343	2	Primary Transcript	-	1653540	1667291	0	-167	9906	SLC35E2	996600	solute carrier family 35, member E2	MGC104754,KIAA0447,FLJ44537,FLJ34996,MGC138494,http://genome.ucsc.edu/cgi-bin/hgTracks?hgsid=167433603&clade=mammal&org=Human&db=hg18&position=chr1%3A1653540-1667291&hgt.suggest=&pix=800&Submit=submit,MGC126715,MGC117254	NM_182838	13635	DKFZp686M0869
74	chr1	1660654	1660703	2.0558	2	Primary Transcript	-	1653540	1667291	0	-263	9906	SLC35E2	996600	solute carrier family 35, member E2	MGC104754,KIAA0447,FLJ44537,FLJ34996,MGC138494,http://genome.ucsc.edu/cgi-bin/hgTracks?hgsid=167433603&clade=mammal&org=Human&db=hg18&position=chr1%3A1653540-1667291&hgt.suggest=&pix=800&Submit=submit,MGC126715,MGC117254	NM_182838	13635	DKFZp686M0869
75	chr1	1660738	1660787	1.7416	2	Primary Transcript	-	1653540	1667291	0	-347	9906	SLC35E2	996600	solute carrier family 35, member E2	MGC104754,KIAA0447,FLJ44537,FLJ34996,MGC138494,http://genome.ucsc.edu/cgi-bin/hgTracks?hgsid=167433603&clade=mammal&org=Human&db=hg18&position=chr1%3A1653540-1667291&hgt.suggest=&pix=800&Submit=submit,MGC126715,MGC117254	NM_182838	13635	DKFZp686M0869
76	chr1	1660838	1660887	1.6367	2	Primary Transcript	-	1653540	1667291	0	-447	9906	SLC35E2	996600	solute carrier family 35, member E2	MGC104754,KIAA0447,FLJ44537,FLJ34996,MGC138494,http://genome.ucsc.edu/cgi-bin/hgTracks?hgsid=167433603&clade=mammal&org=Human&db=hg18&position=chr1%3A1653540-1667291&hgt.suggest=&pix=800&Submit=submit,MGC126715,MGC117254	NM_182838	13635	DKFZp686M0869
77	chr1	1701881	1701930	-1.1622	1	Primary Transcript	-	1672530	1699769	-2112	-15756	65220	NADK	996600	NAD kinase	FLJ37724,http://genome.ucsc.edu/cgi-bin/hgTracks?hgsid=167433603&clade=mammal&org=Human&db=hg18&position=chr1%3A1672530-1699769&hgt.suggest=&pix=800&Submit=submit,dJ283E3.1	NM_023018	7600	FLJ13052
78	chr1	1701961	1702010	-0.9171	1	Primary Transcript	-	1672530	1699769	-2192	-15836	65220	NADK	996600	NAD kinase	FLJ37724,http://genome.ucsc.edu/cgi-bin/hgTracks?hgsid=167433603&clade=mammal&org=Human&db=hg18&position=chr1%3A1672530-1699769&hgt.suggest=&pix=800&Submit=submit,dJ283E3.1	NM_023018	7600	FLJ13052
79	chr1	1702081	1702130	-0.9403	1	Primary Transcript	-	1672530	1699769	-2312	-15956	65220	NADK	996600	NAD kinase	FLJ37724,http://genome.ucsc.edu/cgi-bin/hgTracks?hgsid=167433603&clade=mammal&org=Human&db=hg18&position=chr1%3A1672530-1699769&hgt.suggest=&pix=800&Submit=submit,dJ283E3.1	NM_023018	7600	FLJ13052
80	chr1	1836710	1836759	0.9398	1	Primary Transcript	+	1836125	1838593	0	-624	163688	CALML6	996600	calmodulin-like 6	http://genome.ucsc.edu/cgi-bin/hgTracks?hgsid=167433603&clade=mammal&org=Human&db=hg18&position=chr1%3A1836125-1838593&hgt.suggest=&pix=800&Submit=submit	NM_138705	13637	CAGLP
81	chr1	1903471	1903520	1.3039	2	Primary Transcript	-	1874611	1925136	0	-3622	85452	KIAA1751	996600	KIAA1751	http://genome.ucsc.edu/cgi-bin/hgTracks?hgsid=167433603&clade=mammal&org=Human&db=hg18&position=chr1%3A1874611-1925136&hgt.suggest=&pix=800&Submit=submit	NM_001080484	4848	FLJ45476
82	chr1	1938686	1938743	1.9028	1	Primary Transcript	+	1940627	1952052	-1884	-7625	2563	GABRD	996600	gamma-aminobutyric acid (GABA) A receptor, delta	http://genome.ucsc.edu/cgi-bin/hgTracks?hgsid=167433603&clade=mammal&org=Human&db=hg18&position=chr1%3A1940627-1952052&hgt.suggest=&pix=800&Submit=submit,MGC45284,EJM7,GEFSP5	NM_000815	4503	EIG10
83	chr1	1938782	1938831	0.9584	1	Primary Transcript	+	1940627	1952052	-1796	-7533	2563	GABRD	996600	gamma-aminobutyric acid (GABA) A receptor, delta	http://genome.ucsc.edu/cgi-bin/hgTracks?hgsid=167433603&clade=mammal&org=Human&db=hg18&position=chr1%3A1940627-1952052&hgt.suggest=&pix=800&Submit=submit,MGC45284,EJM7,GEFSP5	NM_000815	4503	EIG10
84	chr1	1938862	1938911	1.3426	1	Primary Transcript	+	1940627	1952052	-1716	-7453	2563	GABRD	996600	gamma-aminobutyric acid (GABA) A receptor, delta	http://genome.ucsc.edu/cgi-bin/hgTracks?hgsid=167433603&clade=mammal&org=Human&db=hg18&position=chr1%3A1940627-1952052&hgt.suggest=&pix=800&Submit=submit,MGC45284,EJM7,GEFSP5	NM_000815	4503	EIG10
85	chr1	1992920	1992969	1.3119	1	Primary Transcript	+	1971768	2106694	0	-46286	5590	PRKCZ	996600	protein kinase C, zeta	http://genome.ucsc.edu/cgi-bin/hgTracks?hgsid=167433603&clade=mammal&org=Human&db=hg18&position=chr1%3A1971768-2106694&hgt.suggest=&pix=800&Submit=submit,PKC2	NM_002744	1938	PKC-ZETA
86	chr1	1993024	1993073	2.311	1	Primary Transcript	+	1971768	2106694	0	-46182	5590	PRKCZ	996600	protein kinase C, zeta	http://genome.ucsc.edu/cgi-bin/hgTracks?hgsid=167433603&clade=mammal&org=Human&db=hg18&position=chr1%3A1971768-2106694&hgt.suggest=&pix=800&Submit=submit,PKC2	NM_002744	1938	PKC-ZETA
87	chr1	1993106	1993155	1.5347	1	Primary Transcript	+	1971768	2106694	0	-46100	5590	PRKCZ	996600	protein kinase C, zeta	http://genome.ucsc.edu/cgi-bin/hgTracks?hgsid=167433603&clade=mammal&org=Human&db=hg18&position=chr1%3A1971768-2106694&hgt.suggest=&pix=800&Submit=submit,PKC2	NM_002744	1938	PKC-ZETA
88	chr1	1993206	1993259	0.9665	1	Primary Transcript	+	1971768	2106694	0	-45998	5590	PRKCZ	996600	protein kinase C, zeta	http://genome.ucsc.edu/cgi-bin/hgTracks?hgsid=167433603&clade=mammal&org=Human&db=hg18&position=chr1%3A1971768-2106694&hgt.suggest=&pix=800&Submit=submit,PKC2	NM_002744	1938	PKC-ZETA
89	chr1	2030660	2030709	0.9337	1	Primary Transcript	+	1971768	2106694	0	-8546	5590	PRKCZ	996600	protein kinase C, zeta	http://genome.ucsc.edu/cgi-bin/hgTracks?hgsid=167433603&clade=mammal&org=Human&db=hg18&position=chr1%3A1971768-2106694&hgt.suggest=&pix=800&Submit=submit,PKC2	NM_002744	1938	PKC-ZETA
90	chr1	2212212	2212261	-1.2382	1	Primary Transcript	+	2149993	2231511	0	21484	6497	SKI	996600	v-ski sarcoma viral oncogene homolog (avian)	http://genome.ucsc.edu/cgi-bin/hgTracks?hgsid=167433603&clade=mammal&org=Human&db=hg18&position=chr1%3A2149993-2231511&hgt.suggest=&pix=800&Submit=submit	NM_003036	21580	SKV
91	chr1	2273355	2273412	-1.0129	2	Primary Transcript	-	2242555	2312853	0	4320	79906	MORN1	996600	MORN repeat containing 1	http://genome.ucsc.edu/cgi-bin/hgTracks?hgsid=167433603&clade=mammal&org=Human&db=hg18&position=chr1%3A2242555-2312853&hgt.suggest=&pix=800&Submit=submit	NM_024848	13646	FLJ13941
92	chr1	2323778	2323827	1.2122	1	Primary Transcript	+	2313073	2326734	0	3899	11079	RER1	996600	RER1 retention in endoplasmic reticulum 1 homolog (S. cerevisiae)	http://genome.ucsc.edu/cgi-bin/hgTracks?hgsid=167433603&clade=mammal&org=Human&db=hg18&position=chr1%3A2313073-2326734&hgt.suggest=&pix=800&Submit=submit	NM_007033	9423	-
93	chr1	2323890	2323939	1.57	1	Primary Transcript	+	2313073	2326734	0	4011	11079	RER1	996600	RER1 retention in endoplasmic reticulum 1 homolog (S. cerevisiae)	http://genome.ucsc.edu/cgi-bin/hgTracks?hgsid=167433603&clade=mammal&org=Human&db=hg18&position=chr1%3A2313073-2326734&hgt.suggest=&pix=800&Submit=submit	NM_007033	9423	-
94	chr1	2323980	2324029	1.8067	1	Primary Transcript	+	2313073	2326734	0	4101	11079	RER1	996600	RER1 retention in endoplasmic reticulum 1 homolog (S. cerevisiae)	http://genome.ucsc.edu/cgi-bin/hgTracks?hgsid=167433603&clade=mammal&org=Human&db=hg18&position=chr1%3A2313073-2326734&hgt.suggest=&pix=800&Submit=submit	NM_007033	9423	-
95	chr1	2425759	2425808	0.9237	1	Primary Transcript	+	2397613	2426824	0	13565	9651	PLCH2	996600	phospholipase C, eta 2	PLCL4,http://genome.ucsc.edu/cgi-bin/hgTracks?hgsid=167433603&clade=mammal&org=Human&db=hg18&position=chr1%3A2397613-2426824&hgt.suggest=&pix=800&Submit=submit,PLCeta2	NM_014638	6380	PLC-eta2
96	chr1	2430025	2430074	1.6407	1	Primary Transcript	-	2429834	2447895	0	8815	55229	PANK4	996600	pantothenate kinase 4	FLJ10782,http://genome.ucsc.edu/cgi-bin/hgTracks?hgsid=167433603&clade=mammal&org=Human&db=hg18&position=chr1%3A2429834-2447895&hgt.suggest=&pix=800&Submit=submit	NM_018216	17002	DKFZp547M242
97	chr1	2430319	2430368	1.0803	1	Primary Transcript	-	2429834	2447895	0	8521	55229	PANK4	996600	pantothenate kinase 4	FLJ10782,http://genome.ucsc.edu/cgi-bin/hgTracks?hgsid=167433603&clade=mammal&org=Human&db=hg18&position=chr1%3A2429834-2447895&hgt.suggest=&pix=800&Submit=submit	NM_018216	17002	DKFZp547M242
98	chr1	2430419	2430468	1.6789	1	Primary Transcript	-	2429834	2447895	0	8421	55229	PANK4	996600	pantothenate kinase 4	FLJ10782,http://genome.ucsc.edu/cgi-bin/hgTracks?hgsid=167433603&clade=mammal&org=Human&db=hg18&position=chr1%3A2429834-2447895&hgt.suggest=&pix=800&Submit=submit	NM_018216	17002	DKFZp547M242
99	chr1	2442634	2442683	1.0546	1	Primary Transcript	-	2429834	2447895	0	-3794	55229	PANK4	996600	pantothenate kinase 4	FLJ10782,http://genome.ucsc.edu/cgi-bin/hgTracks?hgsid=167433603&clade=mammal&org=Human&db=hg18&position=chr1%3A2429834-2447895&hgt.suggest=&pix=800&Submit=submit	NM_018216	17002	DKFZp547M242
100	chr1	2442822	2442871	1.04	1	Primary Transcript	-	2429834	2447895	0	-3982	55229	PANK4	996600	pantothenate kinase 4	FLJ10782,http://genome.ucsc.edu/cgi-bin/hgTracks?hgsid=167433603&clade=mammal&org=Human&db=hg18&position=chr1%3A2429834-2447895&hgt.suggest=&pix=800&Submit=submit	NM_018216	17002	DKFZp547M242
101	chr1	2442934	2442983	1.3805	1	Primary Transcript	-	2429834	2447895	0	-4094	55229	PANK4	996600	pantothenate kinase 4	FLJ10782,http://genome.ucsc.edu/cgi-bin/hgTracks?hgsid=167433603&clade=mammal&org=Human&db=hg18&position=chr1%3A2429834-2447895&hgt.suggest=&pix=800&Submit=submit	NM_018216	17002	DKFZp547M242
102	chr1	2975688	2975737	0.9205	1	Primary Transcript	+	2975603	3345045	0	-184611	63976	PRDM16	996600	PR domain containing 16	MGC166915,MEL1,http://genome.ucsc.edu/cgi-bin/hgTracks?hgsid=167433603&clade=mammal&org=Human&db=hg18&position=chr1%3A2975603-3345045&hgt.suggest=&pix=800&Submit=submit,PFM13	NM_199454	18374	KIAA1675
103	chr1	2977433	2977482	1.0769	1	Primary Transcript	+	2975603	3345045	0	-182866	63976	PRDM16	996600	PR domain containing 16	MGC166915,MEL1,http://genome.ucsc.edu/cgi-bin/hgTracks?hgsid=167433603&clade=mammal&org=Human&db=hg18&position=chr1%3A2975603-3345045&hgt.suggest=&pix=800&Submit=submit,PFM13	NM_199454	18374	KIAA1675
104	chr1	3048971	3049020	1.1263	1	Primary Transcript	+	2975603	3345045	0	-111328	63976	PRDM16	996600	PR domain containing 16	MGC166915,MEL1,http://genome.ucsc.edu/cgi-bin/hgTracks?hgsid=167433603&clade=mammal&org=Human&db=hg18&position=chr1%3A2975603-3345045&hgt.suggest=&pix=800&Submit=submit,PFM13	NM_199454	18374	KIAA1675
105	chr1	3172753	3172802	1.7783	1	Primary Transcript	+	2975603	3345045	0	12453	63976	PRDM16	996600	PR domain containing 16	MGC166915,MEL1,http://genome.ucsc.edu/cgi-bin/hgTracks?hgsid=167433603&clade=mammal&org=Human&db=hg18&position=chr1%3A2975603-3345045&hgt.suggest=&pix=800&Submit=submit,PFM13	NM_199454	18374	KIAA1675
106	chr1	3172829	3172878	1.7967	1	Primary Transcript	+	2975603	3345045	0	12529	63976	PRDM16	996600	PR domain containing 16	MGC166915,MEL1,http://genome.ucsc.edu/cgi-bin/hgTracks?hgsid=167433603&clade=mammal&org=Human&db=hg18&position=chr1%3A2975603-3345045&hgt.suggest=&pix=800&Submit=submit,PFM13	NM_199454	18374	KIAA1675
107	chr1	3341119	3341168	1.0768	1	Primary Transcript	+	2975603	3345045	0	180819	63976	PRDM16	996600	PR domain containing 16	MGC166915,MEL1,http://genome.ucsc.edu/cgi-bin/hgTracks?hgsid=167433603&clade=mammal&org=Human&db=hg18&position=chr1%3A2975603-3345045&hgt.suggest=&pix=800&Submit=submit,PFM13	NM_199454	18374	KIAA1675
108	chr1	3417329	3417378	0.9219	1	Primary Transcript	-	3394365	3517919	0	38788	1953	MEGF6	996600	multiple EGF-like-domains 6	KIAA0815,http://genome.ucsc.edu/cgi-bin/hgTracks?hgsid=167433603&clade=mammal&org=Human&db=hg18&position=chr1%3A3394365-3517919&hgt.suggest=&pix=800&Submit=submit	NM_001409	3407	EGFL3
109	chr1	3517709	3517758	0.9914	1	Primary Transcript	-	3394365	3517919	0	-61591	1953	MEGF6	996600	multiple EGF-like-domains 6	KIAA0815,http://genome.ucsc.edu/cgi-bin/hgTracks?hgsid=167433603&clade=mammal&org=Human&db=hg18&position=chr1%3A3394365-3517919&hgt.suggest=&pix=800&Submit=submit	NM_001409	3407	EGFL3
110	chr1	3530049	3530098	1.1189	1	Primary Transcript	+	3531415	3536554	-1317	-3911	127262	TPRG1L	996600	tumor protein p63 regulated 1-like	http://genome.ucsc.edu/cgi-bin/hgTracks?hgsid=167433603&clade=mammal&org=Human&db=hg18&position=chr1%3A3531415-3536554&hgt.suggest=&pix=800&Submit=submit,FLJ21811,mover,h-mover,RP11-46F15.3	NM_182752	13663	FAM79A
111	chr1	3546803	3546852	0.9905	2	Primary Transcript	-	3537191	3556531	0	33	49856	WDR8	996600	WD repeat domain 8	MGC99569,http://genome.ucsc.edu/cgi-bin/hgTracks?hgsid=167433603&clade=mammal&org=Human&db=hg18&position=chr1%3A3537191-3556531&hgt.suggest=&pix=800&Submit=submit	NM_017818	28310	FLJ20430
112	chr1	3653448	3653497	1.3341	1	Primary Transcript	-	3642407	3653746	0	-5396	57212	KIAA0495	996600	KIAA0495	http://genome.ucsc.edu/cgi-bin/hgTracks?hgsid=167433603&clade=mammal&org=Human&db=hg18&position=chr1%3A3642407-3653746&hgt.suggest=&pix=800&Submit=submit,PDAM	NM_207306	13667	MGC138189
113	chr1	3654437	3654486	2.0574	1	Primary Transcript	-	3642407	3653746	-691	-6385	57212	KIAA0495	996600	KIAA0495	http://genome.ucsc.edu/cgi-bin/hgTracks?hgsid=167433603&clade=mammal&org=Human&db=hg18&position=chr1%3A3642407-3653746&hgt.suggest=&pix=800&Submit=submit,PDAM	NM_207306	13667	MGC138189
114	chr1	3654523	3654572	1.0707	1	Primary Transcript	-	3642407	3653746	-777	-6471	57212	KIAA0495	996600	KIAA0495	http://genome.ucsc.edu/cgi-bin/hgTracks?hgsid=167433603&clade=mammal&org=Human&db=hg18&position=chr1%3A3642407-3653746&hgt.suggest=&pix=800&Submit=submit,PDAM	NM_207306	13667	MGC138189
115	chr1	3654873	3654925	1.8355	1	Primary Transcript	-	3642407	3653746	-1127	-6822	57212	KIAA0495	996600	KIAA0495	http://genome.ucsc.edu/cgi-bin/hgTracks?hgsid=167433603&clade=mammal&org=Human&db=hg18&position=chr1%3A3642407-3653746&hgt.suggest=&pix=800&Submit=submit,PDAM	NM_207306	13667	MGC138189
116	chr1	3655045	3655094	1.1348	1	Primary Transcript	-	3642407	3653746	-1299	-6993	57212	KIAA0495	996600	KIAA0495	http://genome.ucsc.edu/cgi-bin/hgTracks?hgsid=167433603&clade=mammal&org=Human&db=hg18&position=chr1%3A3642407-3653746&hgt.suggest=&pix=800&Submit=submit,PDAM	NM_207306	13667	MGC138189
117	chr1	3655129	3655178	0.9042	3	Primary Transcript	-	3642407	3653746	-1383	-7077	57212	KIAA0495	996600	KIAA0495	http://genome.ucsc.edu/cgi-bin/hgTracks?hgsid=167433603&clade=mammal&org=Human&db=hg18&position=chr1%3A3642407-3653746&hgt.suggest=&pix=800&Submit=submit,PDAM	NM_207306	13667	MGC138189
118	chr1	3655243	3655292	1.2722	1	Primary Transcript	-	3642407	3653746	-1497	-7191	57212	KIAA0495	996600	KIAA0495	http://genome.ucsc.edu/cgi-bin/hgTracks?hgsid=167433603&clade=mammal&org=Human&db=hg18&position=chr1%3A3642407-3653746&hgt.suggest=&pix=800&Submit=submit,PDAM	NM_207306	13667	MGC138189
119	chr1	3721371	3721420	1.2951	1	Primary Transcript	-	3721203	3763657	0	21034	9731	KIAA0562	996600	KIAA0562	http://genome.ucsc.edu/cgi-bin/hgTracks?hgsid=167433603&clade=mammal&org=Human&db=hg18&position=chr1%3A3721203-3763657&hgt.suggest=&pix=800&Submit=submit	NM_014704	13671	GlyBP
120	chr1	3721447	3721496	1.4737	1	Primary Transcript	-	3721203	3763657	0	20958	9731	KIAA0562	996600	KIAA0562	http://genome.ucsc.edu/cgi-bin/hgTracks?hgsid=167433603&clade=mammal&org=Human&db=hg18&position=chr1%3A3721203-3763657&hgt.suggest=&pix=800&Submit=submit	NM_014704	13671	GlyBP
121	chr1	3721759	3721808	1.1826	1	Primary Transcript	-	3721203	3763657	0	20646	9731	KIAA0562	996600	KIAA0562	http://genome.ucsc.edu/cgi-bin/hgTracks?hgsid=167433603&clade=mammal&org=Human&db=hg18&position=chr1%3A3721203-3763657&hgt.suggest=&pix=800&Submit=submit	NM_014704	13671	GlyBP
122	chr1	3721855	3721904	1.1949	1	Primary Transcript	-	3721203	3763657	0	20550	9731	KIAA0562	996600	KIAA0562	http://genome.ucsc.edu/cgi-bin/hgTracks?hgsid=167433603&clade=mammal&org=Human&db=hg18&position=chr1%3A3721203-3763657&hgt.suggest=&pix=800&Submit=submit	NM_014704	13671	GlyBP
123	chr1	3721947	3721996	1.1213	1	Primary Transcript	-	3721203	3763657	0	20458	9731	KIAA0562	996600	KIAA0562	http://genome.ucsc.edu/cgi-bin/hgTracks?hgsid=167433603&clade=mammal&org=Human&db=hg18&position=chr1%3A3721203-3763657&hgt.suggest=&pix=800&Submit=submit	NM_014704	13671	GlyBP
124	chr1	3765689	3765738	0.9147	1	Primary Transcript	+	3763704	3791853	0	-12065	1677	DFFB	996600	DNA fragmentation factor, 40kDa, beta polypeptide (caspase-activated DNase)	DFF2,http://genome.ucsc.edu/cgi-bin/hgTracks?hgsid=167433603&clade=mammal&org=Human&db=hg18&position=chr1%3A3763704-3791853&hgt.suggest=&pix=800&Submit=submit,DFF40,CPAN,DFF-40	NM_004402	20719	CAD
125	chr1	3765809	3765858	1.2478	1	Primary Transcript	+	3763704	3791853	0	-11945	1677	DFFB	996600	DNA fragmentation factor, 40kDa, beta polypeptide (caspase-activated DNase)	DFF2,http://genome.ucsc.edu/cgi-bin/hgTracks?hgsid=167433603&clade=mammal&org=Human&db=hg18&position=chr1%3A3763704-3791853&hgt.suggest=&pix=800&Submit=submit,DFF40,CPAN,DFF-40	NM_004402	20719	CAD
126	chr1	3766007	3766056	1.188	1	Primary Transcript	+	3763704	3791853	0	-11747	1677	DFFB	996600	DNA fragmentation factor, 40kDa, beta polypeptide (caspase-activated DNase)	DFF2,http://genome.ucsc.edu/cgi-bin/hgTracks?hgsid=167433603&clade=mammal&org=Human&db=hg18&position=chr1%3A3763704-3791853&hgt.suggest=&pix=800&Submit=submit,DFF40,CPAN,DFF-40	NM_004402	20719	CAD
127	chr1	4370848	4370907	-1.1951	1	Primary Transcript	+	4371970	4384604	-1063	-7409	284661	LOC284661	996600	hypothetical LOC284661	http://genome.ucsc.edu/cgi-bin/hgTracks?hgsid=167433603&clade=mammal&org=Human&db=hg18&position=chr1%3A4371970-4384604&hgt.suggest=&pix=800&Submit=submit	NR_027088	14643	-
128	chr1	4370944	4371000	-1.7238	1	Primary Transcript	+	4371970	4384604	-970	-7315	284661	LOC284661	996600	hypothetical LOC284661	http://genome.ucsc.edu/cgi-bin/hgTracks?hgsid=167433603&clade=mammal&org=Human&db=hg18&position=chr1%3A4371970-4384604&hgt.suggest=&pix=800&Submit=submit	NR_027088	14643	-
129	chr1	4371052	4371104	-1.3473	1	Primary Transcript	+	4371970	4384604	-866	-7209	284661	LOC284661	996600	hypothetical LOC284661	http://genome.ucsc.edu/cgi-bin/hgTracks?hgsid=167433603&clade=mammal&org=Human&db=hg18&position=chr1%3A4371970-4384604&hgt.suggest=&pix=800&Submit=submit	NR_027088	14643	-
130	chr1	4372458	4372516	-0.9961	1	Primary Transcript	+	4371970	4384604	0	-5800	284661	LOC284661	996600	hypothetical LOC284661	http://genome.ucsc.edu/cgi-bin/hgTracks?hgsid=167433603&clade=mammal&org=Human&db=hg18&position=chr1%3A4371970-4384604&hgt.suggest=&pix=800&Submit=submit	NR_027088	14643	-
131	chr1	4732591	4732640	-1.03	1	Primary Transcript	+	4614964	4737714	0	56276	55966	AJAP1	996600	adherens junctions associated protein 1	RP3-426F10.1,http://genome.ucsc.edu/cgi-bin/hgTracks?hgsid=167433603&clade=mammal&org=Human&db=hg18&position=chr1%3A4614964-4737714&hgt.suggest=&pix=800&Submit=submit,SHREW1,SHREW-1	NM_001042478	8973	MOT8
132	chr1	5859631	5859680	1.1461	1	Primary Transcript	-	5845456	5975118	0	50631	261734	NPHP4	996600	nephronophthisis 4	http://genome.ucsc.edu/cgi-bin/hgTracks?hgsid=167433603&clade=mammal&org=Human&db=hg18&position=chr1%3A5845456-5975118&hgt.suggest=&pix=800&Submit=submit,POC10,SLSN4,KIAA0673	NM_015102	9970	FLJ46306
133	chr1	5859721	5859770	2.9817	1	Primary Transcript	-	5845456	5975118	0	50541	261734	NPHP4	996600	nephronophthisis 4	http://genome.ucsc.edu/cgi-bin/hgTracks?hgsid=167433603&clade=mammal&org=Human&db=hg18&position=chr1%3A5845456-5975118&hgt.suggest=&pix=800&Submit=submit,POC10,SLSN4,KIAA0673	NM_015102	9970	FLJ46306
134	chr1	5859813	5859862	1.8128	1	Primary Transcript	-	5845456	5975118	0	50449	261734	NPHP4	996600	nephronophthisis 4	http://genome.ucsc.edu/cgi-bin/hgTracks?hgsid=167433603&clade=mammal&org=Human&db=hg18&position=chr1%3A5845456-5975118&hgt.suggest=&pix=800&Submit=submit,POC10,SLSN4,KIAA0673	NM_015102	9970	FLJ46306
135	chr1	5859929	5859978	2.2789	1	Primary Transcript	-	5845456	5975118	0	50333	261734	NPHP4	996600	nephronophthisis 4	http://genome.ucsc.edu/cgi-bin/hgTracks?hgsid=167433603&clade=mammal&org=Human&db=hg18&position=chr1%3A5845456-5975118&hgt.suggest=&pix=800&Submit=submit,POC10,SLSN4,KIAA0673	NM_015102	9970	FLJ46306
136	chr1	5860023	5860072	2.0859	1	Primary Transcript	-	5845456	5975118	0	50239	261734	NPHP4	996600	nephronophthisis 4	http://genome.ucsc.edu/cgi-bin/hgTracks?hgsid=167433603&clade=mammal&org=Human&db=hg18&position=chr1%3A5845456-5975118&hgt.suggest=&pix=800&Submit=submit,POC10,SLSN4,KIAA0673	NM_015102	9970	FLJ46306
137	chr1	6007223	6007272	1.2111	1	Primary Transcript	+	6008966	6083110	-1694	-38790	8514	KCNAB2	996600	potassium voltage-gated channel, shaker-related subfamily, beta member 2	KV-BETA-2,http://genome.ucsc.edu/cgi-bin/hgTracks?hgsid=167433603&clade=mammal&org=Human&db=hg18&position=chr1%3A6008966-6083110&hgt.suggest=&pix=800&Submit=submit,HKvbeta2,HKvbeta2.1,HKvbeta2.2,MGC117289,KCNA2B	NM_003636	13673	AKR6A5
138	chr1	6183942	6183991	0.9441	1	Primary Transcript	-	6167666	6182266	-1676	-9000	6146	RPL22	996600	ribosomal protein L22	http://genome.ucsc.edu/cgi-bin/hgTracks?hgsid=167433603&clade=mammal&org=Human&db=hg18&position=chr1%3A6167666-6182266&hgt.suggest=&pix=800&Submit=submit,HBP15,HBP15/L22	NM_000983	593	EAP
139	chr1	6219806	6219862	1.4262	1	Primary Transcript	-	6203839	6218631	-1175	-8599	23463	ICMT	996600	isoprenylcysteine carboxyl methyltransferase	PPMT,MSTP098,PCCMT,MGC39955,http://genome.ucsc.edu/cgi-bin/hgTracks?hgsid=167433603&clade=mammal&org=Human&db=hg18&position=chr1%3A6203839-6218631&hgt.suggest=&pix=800&Submit=submit,PCMT,MST098	NM_012405	4403	HSTE14
140	chr1	6343801	6343850	1.3677	1	Primary Transcript	-	6246918	6368470	0	-36131	11332	ACOT7	996600	acyl-CoA thioesterase 7	BACH,MGC1126,ACT,LACH1,CTE-II,hBACH,RP1-120G22.10,http://genome.ucsc.edu/cgi-bin/hgTracks?hgsid=167433603&clade=mammal&org=Human&db=hg18&position=chr1%3A6246918-6368470&hgt.suggest=&pix=800&Submit=submit,LACH	NM_181864	3788	ACH1
141	chr1	6368780	6368829	-1.1768	1	Primary Transcript	-	6246918	6376413	0	-57139	11332	ACOT7	996600	acyl-CoA thioesterase 7	BACH,MGC1126,ACT,LACH1,http://genome.ucsc.edu/cgi-bin/hgTracks?hgsid=167433603&clade=mammal&org=Human&db=hg18&position=chr1%3A6246918-6376413&hgt.suggest=&pix=800&Submit=submit,CTE-II,hBACH,RP1-120G22.10,LACH	NM_007274	16200	ACH1
142	chr1	6368984	6369042	-2.3382	1	Primary Transcript	-	6246918	6376413	0	-57347	11332	ACOT7	996600	acyl-CoA thioesterase 7	BACH,MGC1126,ACT,LACH1,http://genome.ucsc.edu/cgi-bin/hgTracks?hgsid=167433603&clade=mammal&org=Human&db=hg18&position=chr1%3A6246918-6376413&hgt.suggest=&pix=800&Submit=submit,CTE-II,hBACH,RP1-120G22.10,LACH	NM_007274	16200	ACH1
143	chr1	6369172	6369226	-2.1742	1	Primary Transcript	-	6246918	6376413	0	-57533	11332	ACOT7	996600	acyl-CoA thioesterase 7	BACH,MGC1126,ACT,LACH1,http://genome.ucsc.edu/cgi-bin/hgTracks?hgsid=167433603&clade=mammal&org=Human&db=hg18&position=chr1%3A6246918-6376413&hgt.suggest=&pix=800&Submit=submit,CTE-II,hBACH,RP1-120G22.10,LACH	NM_007274	16200	ACH1
144	chr1	6369834	6369883	0.9449	1	Primary Transcript	-	6246918	6376413	0	-58193	11332	ACOT7	996600	acyl-CoA thioesterase 7	BACH,MGC1126,ACT,LACH1,http://genome.ucsc.edu/cgi-bin/hgTracks?hgsid=167433603&clade=mammal&org=Human&db=hg18&position=chr1%3A6246918-6376413&hgt.suggest=&pix=800&Submit=submit,CTE-II,hBACH,RP1-120G22.10,LACH	NM_007274	16200	ACH1
145	chr1	6370435	6370484	1.0662	1	Primary Transcript	-	6246918	6376413	0	-58794	11332	ACOT7	996600	acyl-CoA thioesterase 7	BACH,MGC1126,ACT,LACH1,http://genome.ucsc.edu/cgi-bin/hgTracks?hgsid=167433603&clade=mammal&org=Human&db=hg18&position=chr1%3A6246918-6376413&hgt.suggest=&pix=800&Submit=submit,CTE-II,hBACH,RP1-120G22.10,LACH	NM_007274	16200	ACH1
146	chr1	6370511	6370562	1.6951	1	Primary Transcript	-	6246918	6376413	0	-58871	11332	ACOT7	996600	acyl-CoA thioesterase 7	BACH,MGC1126,ACT,LACH1,http://genome.ucsc.edu/cgi-bin/hgTracks?hgsid=167433603&clade=mammal&org=Human&db=hg18&position=chr1%3A6246918-6376413&hgt.suggest=&pix=800&Submit=submit,CTE-II,hBACH,RP1-120G22.10,LACH	NM_007274	16200	ACH1
147	chr1	6406794	6406843	1.0042	1	Primary Transcript	+	6407434	6443591	-591	-18694	83715	ESPN	996600	espin	DKFZp434A196,DKFZp434G2126,http://genome.ucsc.edu/cgi-bin/hgTracks?hgsid=167433603&clade=mammal&org=Human&db=hg18&position=chr1%3A6407434-6443591&hgt.suggest=&pix=800&Submit=submit	NM_031475	21570	DFNB36
148	chr1	6429795	6429844	0.9251	1	Primary Transcript	+	6407434	6443591	0	4307	83715	ESPN	996600	espin	DKFZp434A196,DKFZp434G2126,http://genome.ucsc.edu/cgi-bin/hgTracks?hgsid=167433603&clade=mammal&org=Human&db=hg18&position=chr1%3A6407434-6443591&hgt.suggest=&pix=800&Submit=submit	NM_031475	21570	DFNB36
149	chr1	6474959	6475008	0.9906	1	Primary Transcript	-	6448738	6480071	0	-10579	57449	PLEKHG5	996600	pleckstrin homology domain containing, family G (with RhoGef domain) member 5	GEF720,KIAA0720,http://genome.ucsc.edu/cgi-bin/hgTracks?hgsid=167433603&clade=mammal&org=Human&db=hg18&position=chr1%3A6448738-6480071&hgt.suggest=&pix=800&Submit=submit	NM_001042663	14330	DSMA4
150	chr1	6502070	6502119	1.0653	1	Primary Transcript	-	6448738	6502656	0	-26397	57449	PLEKHG5	996600	pleckstrin homology domain containing, family G (with RhoGef domain) member 5	GEF720,http://genome.ucsc.edu/cgi-bin/hgTracks?hgsid=167433603&clade=mammal&org=Human&db=hg18&position=chr1%3A6448738-6502656&hgt.suggest=&pix=800&Submit=submit,KIAA0720	NM_198681	22314	DSMA4
151	chr1	6581964	6582013	1.4848	1	Primary Transcript	-	6573370	6585516	0	-2545	9903	KLHL21	996600	kelch-like 21 (Drosophila)	MGC99635,http://genome.ucsc.edu/cgi-bin/hgTracks?hgsid=167433603&clade=mammal&org=Human&db=hg18&position=chr1%3A6573370-6585516&hgt.suggest=&pix=800&Submit=submit	NM_014851	13700	KIAA0469
152	chr1	6582052	6582101	1.6866	1	Primary Transcript	-	6573370	6585516	0	-2633	9903	KLHL21	996600	kelch-like 21 (Drosophila)	MGC99635,http://genome.ucsc.edu/cgi-bin/hgTracks?hgsid=167433603&clade=mammal&org=Human&db=hg18&position=chr1%3A6573370-6585516&hgt.suggest=&pix=800&Submit=submit	NM_014851	13700	KIAA0469
153	chr1	6587826	6587880	1.2134	1	Primary Transcript	-	6573370	6585516	-2310	-8410	9903	KLHL21	996600	kelch-like 21 (Drosophila)	MGC99635,http://genome.ucsc.edu/cgi-bin/hgTracks?hgsid=167433603&clade=mammal&org=Human&db=hg18&position=chr1%3A6573370-6585516&hgt.suggest=&pix=800&Submit=submit	NM_014851	13700	KIAA0469
154	chr1	6685563	6685612	1.3347	1	Primary Transcript	-	6616815	6684553	-1010	-34903	55735	DNAJC11	996600	DnaJ (Hsp40) homolog, subfamily C, member 11	dJ126A5.1,http://genome.ucsc.edu/cgi-bin/hgTracks?hgsid=167433603&clade=mammal&org=Human&db=hg18&position=chr1%3A6616815-6684553&hgt.suggest=&pix=800&Submit=submit	NM_018198	16303	FLJ10737
155	chr1	6685657	6685706	2.4364	1	Primary Transcript	-	6616815	6684553	-1104	-34997	55735	DNAJC11	996600	DnaJ (Hsp40) homolog, subfamily C, member 11	dJ126A5.1,http://genome.ucsc.edu/cgi-bin/hgTracks?hgsid=167433603&clade=mammal&org=Human&db=hg18&position=chr1%3A6616815-6684553&hgt.suggest=&pix=800&Submit=submit	NM_018198	16303	FLJ10737
156	chr1	6685779	6685828	0.9577	1	Primary Transcript	-	6616815	6684553	-1226	-35119	55735	DNAJC11	996600	DnaJ (Hsp40) homolog, subfamily C, member 11	dJ126A5.1,http://genome.ucsc.edu/cgi-bin/hgTracks?hgsid=167433603&clade=mammal&org=Human&db=hg18&position=chr1%3A6616815-6684553&hgt.suggest=&pix=800&Submit=submit	NM_018198	16303	FLJ10737
157	chr1	6685857	6685906	1.1555	1	Primary Transcript	-	6616815	6684553	-1304	-35197	55735	DNAJC11	996600	DnaJ (Hsp40) homolog, subfamily C, member 11	dJ126A5.1,http://genome.ucsc.edu/cgi-bin/hgTracks?hgsid=167433603&clade=mammal&org=Human&db=hg18&position=chr1%3A6616815-6684553&hgt.suggest=&pix=800&Submit=submit	NM_018198	16303	FLJ10737
158	chr1	7752676	7752725	1.3901	1	Primary Transcript	+	6767970	7752351	325	492540	23261	CAMTA1	996600	calmodulin binding transcription activator 1	http://genome.ucsc.edu/cgi-bin/hgTracks?hgsid=167433603&clade=mammal&org=Human&db=hg18&position=chr1%3A6767970-7752351&hgt.suggest=&pix=800&Submit=submit	NM_015215	2355	KIAA0833
159	chr1	7923788	7923845	-1.2274	1	Primary Transcript	-	7902493	7923474	-314	-10833	3604	TNFRSF9	996600	tumor necrosis factor receptor superfamily, member 9	http://genome.ucsc.edu/cgi-bin/hgTracks?hgsid=167433603&clade=mammal&org=Human&db=hg18&position=chr1%3A7902493-7923474&hgt.suggest=&pix=800&Submit=submit,CDw137,MGC2172,CD137,ILA	NM_001561	15113	4-1BB
160	chr1	7923864	7923913	-0.9156	1	Primary Transcript	-	7902493	7923474	-390	-10905	3604	TNFRSF9	996600	tumor necrosis factor receptor superfamily, member 9	http://genome.ucsc.edu/cgi-bin/hgTracks?hgsid=167433603&clade=mammal&org=Human&db=hg18&position=chr1%3A7902493-7923474&hgt.suggest=&pix=800&Submit=submit,CDw137,MGC2172,CD137,ILA	NM_001561	15113	4-1BB
161	chr1	7923964	7924013	-1.614	1	Primary Transcript	-	7902493	7923474	-490	-11005	3604	TNFRSF9	996600	tumor necrosis factor receptor superfamily, member 9	http://genome.ucsc.edu/cgi-bin/hgTracks?hgsid=167433603&clade=mammal&org=Human&db=hg18&position=chr1%3A7902493-7923474&hgt.suggest=&pix=800&Submit=submit,CDw137,MGC2172,CD137,ILA	NM_001561	15113	4-1BB
162	chr1	7925746	7925796	0.999	1	Primary Transcript	-	7902493	7923474	-2272	-12787	3604	TNFRSF9	996600	tumor necrosis factor receptor superfamily, member 9	http://genome.ucsc.edu/cgi-bin/hgTracks?hgsid=167433603&clade=mammal&org=Human&db=hg18&position=chr1%3A7902493-7923474&hgt.suggest=&pix=800&Submit=submit,CDw137,MGC2172,CD137,ILA	NM_001561	15113	4-1BB
163	chr1	8305582	8305642	0.9364	1	Primary Transcript	+	8306976	8326814	-1334	-11283	50651	SLC45A1	996600	solute carrier family 45, member 1	http://genome.ucsc.edu/cgi-bin/hgTracks?hgsid=167433603&clade=mammal&org=Human&db=hg18&position=chr1%3A8306976-8326814&hgt.suggest=&pix=800&Submit=submit,KIAA0458,FLJ26758	NM_001080397	3440	DNB5
164	chr1	8306237	8306292	1.0457	1	Primary Transcript	+	8306976	8326814	-684	-10630	50651	SLC45A1	996600	solute carrier family 45, member 1	http://genome.ucsc.edu/cgi-bin/hgTracks?hgsid=167433603&clade=mammal&org=Human&db=hg18&position=chr1%3A8306976-8326814&hgt.suggest=&pix=800&Submit=submit,KIAA0458,FLJ26758	NM_001080397	3440	DNB5
165	chr1	8307049	8307098	1.3317	1	Primary Transcript	+	8306976	8326814	0	-9821	50651	SLC45A1	996600	solute carrier family 45, member 1	http://genome.ucsc.edu/cgi-bin/hgTracks?hgsid=167433603&clade=mammal&org=Human&db=hg18&position=chr1%3A8306976-8326814&hgt.suggest=&pix=800&Submit=submit,KIAA0458,FLJ26758	NM_001080397	3440	DNB5
166	chr1	8407926	8407987	2.102	1	Primary Transcript	-	8335050	8800286	0	159712	473	RERE	996600	arginine-glutamic acid dipeptide (RE) repeats	DNB1,KIAA0458,http://genome.ucsc.edu/cgi-bin/hgTracks?hgsid=167433603&clade=mammal&org=Human&db=hg18&position=chr1%3A8335050-8800286&hgt.suggest=&pix=800&Submit=submit,FLJ38775,ATN1L,ARP	NM_012102	7913	ARG
167	chr1	8408024	8408073	1.1674	1	Primary Transcript	-	8335050	8800286	0	159620	473	RERE	996600	arginine-glutamic acid dipeptide (RE) repeats	DNB1,KIAA0458,http://genome.ucsc.edu/cgi-bin/hgTracks?hgsid=167433603&clade=mammal&org=Human&db=hg18&position=chr1%3A8335050-8800286&hgt.suggest=&pix=800&Submit=submit,FLJ38775,ATN1L,ARP	NM_012102	7913	ARG
168	chr1	8408234	8408283	1.0539	1	Primary Transcript	-	8335050	8800286	0	159410	473	RERE	996600	arginine-glutamic acid dipeptide (RE) repeats	DNB1,KIAA0458,http://genome.ucsc.edu/cgi-bin/hgTracks?hgsid=167433603&clade=mammal&org=Human&db=hg18&position=chr1%3A8335050-8800286&hgt.suggest=&pix=800&Submit=submit,FLJ38775,ATN1L,ARP	NM_012102	7913	ARG
169	chr1	8408324	8408374	2.5665	1	Primary Transcript	-	8335050	8800286	0	159319	473	RERE	996600	arginine-glutamic acid dipeptide (RE) repeats	DNB1,KIAA0458,http://genome.ucsc.edu/cgi-bin/hgTracks?hgsid=167433603&clade=mammal&org=Human&db=hg18&position=chr1%3A8335050-8800286&hgt.suggest=&pix=800&Submit=submit,FLJ38775,ATN1L,ARP	NM_012102	7913	ARG
170	chr1	8408446	8408505	1.3311	1	Primary Transcript	-	8335050	8800286	0	159192	473	RERE	996600	arginine-glutamic acid dipeptide (RE) repeats	DNB1,KIAA0458,http://genome.ucsc.edu/cgi-bin/hgTracks?hgsid=167433603&clade=mammal&org=Human&db=hg18&position=chr1%3A8335050-8800286&hgt.suggest=&pix=800&Submit=submit,FLJ38775,ATN1L,ARP	NM_012102	7913	ARG
171	chr1	8800885	8800943	-2.615	1	Primary Transcript	-	8335050	8800286	-599	-233246	473	RERE	996600	arginine-glutamic acid dipeptide (RE) repeats	DNB1,KIAA0458,http://genome.ucsc.edu/cgi-bin/hgTracks?hgsid=167433603&clade=mammal&org=Human&db=hg18&position=chr1%3A8335050-8800286&hgt.suggest=&pix=800&Submit=submit,FLJ38775,ATN1L,ARP	NM_012102	7913	ARG
172	chr1	8800987	8801044	-1.7857	1	Primary Transcript	-	8335050	8800286	-701	-233348	473	RERE	996600	arginine-glutamic acid dipeptide (RE) repeats	DNB1,KIAA0458,http://genome.ucsc.edu/cgi-bin/hgTracks?hgsid=167433603&clade=mammal&org=Human&db=hg18&position=chr1%3A8335050-8800286&hgt.suggest=&pix=800&Submit=submit,FLJ38775,ATN1L,ARP	NM_012102	7913	ARG
173	chr1	8801107	8801163	-1.2409	1	Primary Transcript	-	8335050	8800286	-821	-233467	473	RERE	996600	arginine-glutamic acid dipeptide (RE) repeats	DNB1,KIAA0458,http://genome.ucsc.edu/cgi-bin/hgTracks?hgsid=167433603&clade=mammal&org=Human&db=hg18&position=chr1%3A8335050-8800286&hgt.suggest=&pix=800&Submit=submit,FLJ38775,ATN1L,ARP	NM_012102	7913	ARG
174	chr1	8801191	8801247	-1.6928	1	Primary Transcript	-	8335050	8800286	-905	-233551	473	RERE	996600	arginine-glutamic acid dipeptide (RE) repeats	DNB1,KIAA0458,http://genome.ucsc.edu/cgi-bin/hgTracks?hgsid=167433603&clade=mammal&org=Human&db=hg18&position=chr1%3A8335050-8800286&hgt.suggest=&pix=800&Submit=submit,FLJ38775,ATN1L,ARP	NM_012102	7913	ARG
175	chr1	8802423	8802483	1.0644	1	Primary Transcript	-	8335050	8800286	-2137	-234785	473	RERE	996600	arginine-glutamic acid dipeptide (RE) repeats	DNB1,KIAA0458,http://genome.ucsc.edu/cgi-bin/hgTracks?hgsid=167433603&clade=mammal&org=Human&db=hg18&position=chr1%3A8335050-8800286&hgt.suggest=&pix=800&Submit=submit,FLJ38775,ATN1L,ARP	NM_012102	7913	ARG
176	chr1	8802521	8802575	1.1854	1	Primary Transcript	-	8335050	8800286	-2235	-234880	473	RERE	996600	arginine-glutamic acid dipeptide (RE) repeats	DNB1,KIAA0458,http://genome.ucsc.edu/cgi-bin/hgTracks?hgsid=167433603&clade=mammal&org=Human&db=hg18&position=chr1%3A8335050-8800286&hgt.suggest=&pix=800&Submit=submit,FLJ38775,ATN1L,ARP	NM_012102	7913	ARG
177	chr1	8862202	8862252	-0.9721	1	Primary Transcript	-	8843649	8861367	-835	-9719	2023	ENO1	996600	enolase 1, (alpha)	PPH,NNE,MPB1,http://genome.ucsc.edu/cgi-bin/hgTracks?hgsid=167433603&clade=mammal&org=Human&db=hg18&position=chr1%3A8843649-8861367&hgt.suggest=&pix=800&Submit=submit	NM_001428	11873	ENO1L1
178	chr1	8862889	8862938	-1.5032	1	Primary Transcript	-	8843649	8861367	-1522	-10406	2023	ENO1	996600	enolase 1, (alpha)	PPH,NNE,MPB1,http://genome.ucsc.edu/cgi-bin/hgTracks?hgsid=167433603&clade=mammal&org=Human&db=hg18&position=chr1%3A8843649-8861367&hgt.suggest=&pix=800&Submit=submit	NM_001428	11873	ENO1L1
179	chr1	8863003	8863052	-1.2942	1	Primary Transcript	-	8843649	8861367	-1636	-10520	2023	ENO1	996600	enolase 1, (alpha)	PPH,NNE,MPB1,http://genome.ucsc.edu/cgi-bin/hgTracks?hgsid=167433603&clade=mammal&org=Human&db=hg18&position=chr1%3A8843649-8861367&hgt.suggest=&pix=800&Submit=submit	NM_001428	11873	ENO1L1
180	chr1	9052470	9052520	1.0335	1	Primary Transcript	-	9019593	9052474	0	-16461	6518	SLC2A5	996600	solute carrier family 2 (facilitated glucose/fructose transporter), member 5	http://genome.ucsc.edu/cgi-bin/hgTracks?hgsid=167433603&clade=mammal&org=Human&db=hg18&position=chr1%3A9019593-9052474&hgt.suggest=&pix=800&Submit=submit	NM_003039	26717	GLUT5
181	chr1	9052566	9052615	1.8341	1	Primary Transcript	-	9019593	9071097	0	-7245	6518	SLC2A5	996600	solute carrier family 2 (facilitated glucose/fructose transporter), member 5	http://genome.ucsc.edu/cgi-bin/hgTracks?hgsid=167433603&clade=mammal&org=Human&db=hg18&position=chr1%3A9019593-9071097&hgt.suggest=&pix=800&Submit=submit	NR_024180	28447	GLUT5
182	chr1	9052664	9052716	1.766	1	Primary Transcript	-	9019593	9071097	0	-7345	6518	SLC2A5	996600	solute carrier family 2 (facilitated glucose/fructose transporter), member 5	http://genome.ucsc.edu/cgi-bin/hgTracks?hgsid=167433603&clade=mammal&org=Human&db=hg18&position=chr1%3A9019593-9071097&hgt.suggest=&pix=800&Submit=submit	NR_024180	28447	GLUT5
183	chr1	9071111	9071160	1.1523	1	Primary Transcript	-	9019593	9071097	-14	-25791	6518	SLC2A5	996600	solute carrier family 2 (facilitated glucose/fructose transporter), member 5	http://genome.ucsc.edu/cgi-bin/hgTracks?hgsid=167433603&clade=mammal&org=Human&db=hg18&position=chr1%3A9019593-9071097&hgt.suggest=&pix=800&Submit=submit	NR_024180	28447	GLUT5
184	chr1	9273509	9273558	1.2112	1	Primary Transcript	+	9275527	9352175	-1969	-40317	80176	SPSB1	996600	splA/ryanodine receptor domain and SOCS box containing 1	http://genome.ucsc.edu/cgi-bin/hgTracks?hgsid=167433603&clade=mammal&org=Human&db=hg18&position=chr1%3A9275527-9352175&hgt.suggest=&pix=800&Submit=submit,SSB1	NM_025106	14208	SSB-1
185	chr1	9338703	9338752	1.9326	1	Primary Transcript	+	9275527	9352175	0	24877	80176	SPSB1	996600	splA/ryanodine receptor domain and SOCS box containing 1	http://genome.ucsc.edu/cgi-bin/hgTracks?hgsid=167433603&clade=mammal&org=Human&db=hg18&position=chr1%3A9275527-9352175&hgt.suggest=&pix=800&Submit=submit,SSB1	NM_025106	14208	SSB-1
186	chr1	9350082	9350131	1.1935	1	Primary Transcript	+	9275527	9352175	0	36255	80176	SPSB1	996600	splA/ryanodine receptor domain and SOCS box containing 1	http://genome.ucsc.edu/cgi-bin/hgTracks?hgsid=167433603&clade=mammal&org=Human&db=hg18&position=chr1%3A9275527-9352175&hgt.suggest=&pix=800&Submit=submit,SSB1	NM_025106	14208	SSB-1
187	chr1	9350182	9350231	2.0033	1	Primary Transcript	+	9275527	9352175	0	36355	80176	SPSB1	996600	splA/ryanodine receptor domain and SOCS box containing 1	http://genome.ucsc.edu/cgi-bin/hgTracks?hgsid=167433603&clade=mammal&org=Human&db=hg18&position=chr1%3A9275527-9352175&hgt.suggest=&pix=800&Submit=submit,SSB1	NM_025106	14208	SSB-1
188	chr1	9350282	9350331	1.5772	1	Primary Transcript	+	9275527	9352175	0	36455	80176	SPSB1	996600	splA/ryanodine receptor domain and SOCS box containing 1	http://genome.ucsc.edu/cgi-bin/hgTracks?hgsid=167433603&clade=mammal&org=Human&db=hg18&position=chr1%3A9275527-9352175&hgt.suggest=&pix=800&Submit=submit,SSB1	NM_025106	14208	SSB-1
189	chr1	9350360	9350409	2.2681	1	Primary Transcript	+	9275527	9352175	0	36533	80176	SPSB1	996600	splA/ryanodine receptor domain and SOCS box containing 1	http://genome.ucsc.edu/cgi-bin/hgTracks?hgsid=167433603&clade=mammal&org=Human&db=hg18&position=chr1%3A9275527-9352175&hgt.suggest=&pix=800&Submit=submit,SSB1	NM_025106	14208	SSB-1
190	chr1	9350482	9350531	2.8608	1	Primary Transcript	+	9275527	9352175	0	36655	80176	SPSB1	996600	splA/ryanodine receptor domain and SOCS box containing 1	http://genome.ucsc.edu/cgi-bin/hgTracks?hgsid=167433603&clade=mammal&org=Human&db=hg18&position=chr1%3A9275527-9352175&hgt.suggest=&pix=800&Submit=submit,SSB1	NM_025106	14208	SSB-1
191	chr1	9521554	9521603	1.2681	1	Primary Transcript	+	9522114	9565418	-511	-22188	84275	SLC25A33	996600	solute carrier family 25, member 33	http://genome.ucsc.edu/cgi-bin/hgTracks?hgsid=167433603&clade=mammal&org=Human&db=hg18&position=chr1%3A9522114-9565418&hgt.suggest=&pix=800&Submit=submit,MGC4399	NM_032315	13718	BMSC-MCP
192	chr1	9521658	9521715	1.3923	1	Primary Transcript	+	9522114	9565418	-399	-22080	84275	SLC25A33	996600	solute carrier family 25, member 33	http://genome.ucsc.edu/cgi-bin/hgTracks?hgsid=167433603&clade=mammal&org=Human&db=hg18&position=chr1%3A9522114-9565418&hgt.suggest=&pix=800&Submit=submit,MGC4399	NM_032315	13718	BMSC-MCP
193	chr1	9521752	9521809	1.3011	1	Primary Transcript	+	9522114	9565418	-305	-21986	84275	SLC25A33	996600	solute carrier family 25, member 33	http://genome.ucsc.edu/cgi-bin/hgTracks?hgsid=167433603&clade=mammal&org=Human&db=hg18&position=chr1%3A9522114-9565418&hgt.suggest=&pix=800&Submit=submit,MGC4399	NM_032315	13718	BMSC-MCP
194	chr1	9593404	9593453	0.9305	1	Primary Transcript	+	9571563	9597522	0	8886	199953	TMEM201	996600	transmembrane protein 201	http://genome.ucsc.edu/cgi-bin/hgTracks?hgsid=167433603&clade=mammal&org=Human&db=hg18&position=chr1%3A9571563-9597522&hgt.suggest=&pix=800&Submit=submit	NM_001130924	1248	NET5
195	chr1	9593594	9593643	1.519	1	Primary Transcript	+	9571563	9597522	0	9076	199953	TMEM201	996600	transmembrane protein 201	http://genome.ucsc.edu/cgi-bin/hgTracks?hgsid=167433603&clade=mammal&org=Human&db=hg18&position=chr1%3A9571563-9597522&hgt.suggest=&pix=800&Submit=submit	NM_001130924	1248	NET5
196	chr1	9636795	9636844	1.08	1	Primary Transcript	-	9635255	9637231	0	-577	644997	C1orf200	996600	chromosome 1 open reading frame 200	http://genome.ucsc.edu/cgi-bin/hgTracks?hgsid=167433603&clade=mammal&org=Human&db=hg18&position=chr1%3A9635255-9637231&hgt.suggest=&pix=800&Submit=submit	NR_027045	7667	-
197	chr1	9636971	9637020	0.9155	1	Primary Transcript	-	9635255	9637231	0	-753	644997	C1orf200	996600	chromosome 1 open reading frame 200	http://genome.ucsc.edu/cgi-bin/hgTracks?hgsid=167433603&clade=mammal&org=Human&db=hg18&position=chr1%3A9635255-9637231&hgt.suggest=&pix=800&Submit=submit	NR_027045	7667	-
198	chr1	9639220	9639269	0.9417	1	Primary Transcript	+	9634376	9711759	0	-33824	5293	PIK3CD	996600	phosphoinositide-3-kinase, catalytic, delta polypeptide	p110D,PI3K,http://genome.ucsc.edu/cgi-bin/hgTracks?hgsid=167433603&clade=mammal&org=Human&db=hg18&position=chr1%3A9634376-9711759&hgt.suggest=&pix=800&Submit=submit	NM_005026	20116	P110DELTA
199	chr1	9713044	9713093	1.3724	1	Primary Transcript	-	9711665	9807137	0	46333	22883	CLSTN1	996600	calsyntenin 1	alcalpha1,CSTN1,alcalpha2,PIK3CD,FLJ32258,CDHR12,KIAA0911,http://genome.ucsc.edu/cgi-bin/hgTracks?hgsid=167433603&clade=mammal&org=Human&db=hg18&position=chr1%3A9711665-9807137&hgt.suggest=&pix=800&Submit=submit,XB31alpha	NM_001009566	13721	ALC-ALPHA
200	chr1	9808223	9808272	-1.0134	1	Primary Transcript	-	9711665	9807137	-1086	-48847	22883	CLSTN1	996600	calsyntenin 1	alcalpha1,CSTN1,alcalpha2,PIK3CD,FLJ32258,CDHR12,KIAA0911,http://genome.ucsc.edu/cgi-bin/hgTracks?hgsid=167433603&clade=mammal&org=Human&db=hg18&position=chr1%3A9711665-9807137&hgt.suggest=&pix=800&Submit=submit,XB31alpha	NM_001009566	13721	ALC-ALPHA
201	chr1	9808399	9808448	-1.0289	1	Primary Transcript	-	9711665	9807137	-1262	-49023	22883	CLSTN1	996600	calsyntenin 1	alcalpha1,CSTN1,alcalpha2,PIK3CD,FLJ32258,CDHR12,KIAA0911,http://genome.ucsc.edu/cgi-bin/hgTracks?hgsid=167433603&clade=mammal&org=Human&db=hg18&position=chr1%3A9711665-9807137&hgt.suggest=&pix=800&Submit=submit,XB31alpha	NM_001009566	13721	ALC-ALPHA
202	chr1	9808517	9808566	-1.3459	1	Primary Transcript	-	9711665	9807137	-1380	-49141	22883	CLSTN1	996600	calsyntenin 1	alcalpha1,CSTN1,alcalpha2,PIK3CD,FLJ32258,CDHR12,KIAA0911,http://genome.ucsc.edu/cgi-bin/hgTracks?hgsid=167433603&clade=mammal&org=Human&db=hg18&position=chr1%3A9711665-9807137&hgt.suggest=&pix=800&Submit=submit,XB31alpha	NM_001009566	13721	ALC-ALPHA
203	chr1	9808847	9808896	1.8261	1	Primary Transcript	-	9711665	9807137	-1710	-49471	22883	CLSTN1	996600	calsyntenin 1	alcalpha1,CSTN1,alcalpha2,PIK3CD,FLJ32258,CDHR12,KIAA0911,http://genome.ucsc.edu/cgi-bin/hgTracks?hgsid=167433603&clade=mammal&org=Human&db=hg18&position=chr1%3A9711665-9807137&hgt.suggest=&pix=800&Submit=submit,XB31alpha	NM_001009566	13721	ALC-ALPHA
204	chr1	9924849	9924906	2.3861	1	Primary Transcript	-	9912362	9925413	0	-5990	84328	LZIC	996600	leucine zipper and CTNNBIP1 domain containing	http://genome.ucsc.edu/cgi-bin/hgTracks?hgsid=167433603&clade=mammal&org=Human&db=hg18&position=chr1%3A9912362-9925413&hgt.suggest=&pix=800&Submit=submit	NM_032368	13724	MGC15436
205	chr1	9925333	9925391	-1.5753	1	Primary Transcript	-	9912362	9925413	0	-6474	84328	LZIC	996600	leucine zipper and CTNNBIP1 domain containing	http://genome.ucsc.edu/cgi-bin/hgTracks?hgsid=167433603&clade=mammal&org=Human&db=hg18&position=chr1%3A9912362-9925413&hgt.suggest=&pix=800&Submit=submit	NM_032368	13724	MGC15436
206	chr1	10191294	10191351	1.2994	1	Primary Transcript	+	10193350	10291242	-1999	-50974	23095	KIF1B	996600	kinesin family member 1B	KIAA0591,CMT2A,NBLST1,FLJ23699,KIAA1448,CMT2A1,http://genome.ucsc.edu/cgi-bin/hgTracks?hgsid=167433603&clade=mammal&org=Human&db=hg18&position=chr1%3A10193350-10291242&hgt.suggest=&pix=800&Submit=submit,HMSNII,KLP,MGC134844	NM_183416	20046	CMT2
207	chr1	10191398	10191447	0.9643	1	Primary Transcript	+	10193350	10291242	-1903	-50874	23095	KIF1B	996600	kinesin family member 1B	KIAA0591,CMT2A,NBLST1,FLJ23699,KIAA1448,CMT2A1,http://genome.ucsc.edu/cgi-bin/hgTracks?hgsid=167433603&clade=mammal&org=Human&db=hg18&position=chr1%3A10193350-10291242&hgt.suggest=&pix=800&Submit=submit,HMSNII,KLP,MGC134844	NM_183416	20046	CMT2
208	chr1	10308932	10308981	2.3298	1	Primary Transcript	+	10193350	10364248	0	30157	23095	KIF1B	996600	kinesin family member 1B	KIAA0591,CMT2A,http://genome.ucsc.edu/cgi-bin/hgTracks?hgsid=167433603&clade=mammal&org=Human&db=hg18&position=chr1%3A10193350-10364248&hgt.suggest=&pix=800&Submit=submit,NBLST1,FLJ23699,KIAA1448,CMT2A1,HMSNII,KLP,MGC134844	NM_015074	3099	CMT2
209	chr1	10382378	10382427	-0.989	1	Primary Transcript	+	10381671	10402788	0	-9828	5226	PGD	996600	phosphogluconate dehydrogenase	http://genome.ucsc.edu/cgi-bin/hgTracks?hgsid=167433603&clade=mammal&org=Human&db=hg18&position=chr1%3A10381671-10402788&hgt.suggest=&pix=800&Submit=submit	NM_002631	15327	6PGD
210	chr1	10431141	10431203	1.2084	1	Primary Transcript	+	10412745	10434797	0	7401	378708	APITD1	996600	apoptosis-inducing, TAF9-like domain 1	MGC32686,MHF1,CENPS,http://genome.ucsc.edu/cgi-bin/hgTracks?hgsid=167433603&clade=mammal&org=Human&db=hg18&position=chr1%3A10412745-10434797&hgt.suggest=&pix=800&Submit=submit	NM_198544	13742	CENP-S
211	chr1	10432843	10432892	1.6419	1	Primary Transcript	+	10412745	10434797	0	9097	378708	APITD1	996600	apoptosis-inducing, TAF9-like domain 1	MGC32686,MHF1,CENPS,http://genome.ucsc.edu/cgi-bin/hgTracks?hgsid=167433603&clade=mammal&org=Human&db=hg18&position=chr1%3A10412745-10434797&hgt.suggest=&pix=800&Submit=submit	NM_198544	13742	CENP-S
212	chr1	10432959	10433008	3.557	1	Primary Transcript	+	10412745	10434797	0	9213	378708	APITD1	996600	apoptosis-inducing, TAF9-like domain 1	MGC32686,MHF1,CENPS,http://genome.ucsc.edu/cgi-bin/hgTracks?hgsid=167433603&clade=mammal&org=Human&db=hg18&position=chr1%3A10412745-10434797&hgt.suggest=&pix=800&Submit=submit	NM_198544	13742	CENP-S
213	chr1	10433059	10433108	2.2185	1	Primary Transcript	+	10412745	10434797	0	9313	378708	APITD1	996600	apoptosis-inducing, TAF9-like domain 1	MGC32686,MHF1,CENPS,http://genome.ucsc.edu/cgi-bin/hgTracks?hgsid=167433603&clade=mammal&org=Human&db=hg18&position=chr1%3A10412745-10434797&hgt.suggest=&pix=800&Submit=submit	NM_198544	13742	CENP-S
214	chr1	10433145	10433194	2.1226	1	Primary Transcript	+	10412745	10434797	0	9399	378708	APITD1	996600	apoptosis-inducing, TAF9-like domain 1	MGC32686,MHF1,CENPS,http://genome.ucsc.edu/cgi-bin/hgTracks?hgsid=167433603&clade=mammal&org=Human&db=hg18&position=chr1%3A10412745-10434797&hgt.suggest=&pix=800&Submit=submit	NM_198544	13742	CENP-S
215	chr1	10457364	10457421	0.9739	1	Primary Transcript	+	10457589	10613405	-168	-78105	5195	PEX14	996600	peroxisomal biogenesis factor 14	http://genome.ucsc.edu/cgi-bin/hgTracks?hgsid=167433603&clade=mammal&org=Human&db=hg18&position=chr1%3A10457589-10613405&hgt.suggest=&pix=800&Submit=submit,NAPP2,dJ734G22.2,Pex14p	NM_004565	22853	MGC12767
216	chr1	10779943	10779999	1.9006	1	Primary Transcript	-	10619252	10779294	-649	-80698	54897	CASZ1	996600	castor zinc finger 1	FLJ12223,http://genome.ucsc.edu/cgi-bin/hgTracks?hgsid=167433603&clade=mammal&org=Human&db=hg18&position=chr1%3A10619252-10779294&hgt.suggest=&pix=800&Submit=submit,SRG,FLJ20321,ZNF693,dJ734G22.1	NM_001079843	3520	CST
217	chr1	10780127	10780176	1.954	1	Primary Transcript	-	10619252	10779294	-833	-80879	54897	CASZ1	996600	castor zinc finger 1	FLJ12223,http://genome.ucsc.edu/cgi-bin/hgTracks?hgsid=167433603&clade=mammal&org=Human&db=hg18&position=chr1%3A10619252-10779294&hgt.suggest=&pix=800&Submit=submit,SRG,FLJ20321,ZNF693,dJ734G22.1	NM_001079843	3520	CST
218	chr1	10780229	10780278	2.0253	1	Primary Transcript	-	10619252	10779294	-935	-80981	54897	CASZ1	996600	castor zinc finger 1	FLJ12223,http://genome.ucsc.edu/cgi-bin/hgTracks?hgsid=167433603&clade=mammal&org=Human&db=hg18&position=chr1%3A10619252-10779294&hgt.suggest=&pix=800&Submit=submit,SRG,FLJ20321,ZNF693,dJ734G22.1	NM_001079843	3520	CST
219	chr1	10780311	10780360	1.0226	1	Primary Transcript	-	10619252	10779294	-1017	-81063	54897	CASZ1	996600	castor zinc finger 1	FLJ12223,http://genome.ucsc.edu/cgi-bin/hgTracks?hgsid=167433603&clade=mammal&org=Human&db=hg18&position=chr1%3A10619252-10779294&hgt.suggest=&pix=800&Submit=submit,SRG,FLJ20321,ZNF693,dJ734G22.1	NM_001079843	3520	CST
220	chr1	10780429	10780490	2.8766	1	Primary Transcript	-	10619252	10779294	-1135	-81187	54897	CASZ1	996600	castor zinc finger 1	FLJ12223,http://genome.ucsc.edu/cgi-bin/hgTracks?hgsid=167433603&clade=mammal&org=Human&db=hg18&position=chr1%3A10619252-10779294&hgt.suggest=&pix=800&Submit=submit,SRG,FLJ20321,ZNF693,dJ734G22.1	NM_001079843	3520	CST
221	chr1	10780517	10780573	1.0696	1	Primary Transcript	-	10619252	10779294	-1223	-81272	54897	CASZ1	996600	castor zinc finger 1	FLJ12223,http://genome.ucsc.edu/cgi-bin/hgTracks?hgsid=167433603&clade=mammal&org=Human&db=hg18&position=chr1%3A10619252-10779294&hgt.suggest=&pix=800&Submit=submit,SRG,FLJ20321,ZNF693,dJ734G22.1	NM_001079843	3520	CST
222	chr1	10781237	10781286	1.6468	1	Primary Transcript	-	10619252	10779294	-1943	-81989	54897	CASZ1	996600	castor zinc finger 1	FLJ12223,http://genome.ucsc.edu/cgi-bin/hgTracks?hgsid=167433603&clade=mammal&org=Human&db=hg18&position=chr1%3A10619252-10779294&hgt.suggest=&pix=800&Submit=submit,SRG,FLJ20321,ZNF693,dJ734G22.1	NM_001079843	3520	CST
223	chr1	10781331	10781380	1.1358	1	Primary Transcript	-	10619252	10779294	-2037	-82083	54897	CASZ1	996600	castor zinc finger 1	FLJ12223,http://genome.ucsc.edu/cgi-bin/hgTracks?hgsid=167433603&clade=mammal&org=Human&db=hg18&position=chr1%3A10619252-10779294&hgt.suggest=&pix=800&Submit=submit,SRG,FLJ20321,ZNF693,dJ734G22.1	NM_001079843	3520	CST
224	chr1	10781551	10781600	1.2227	1	Primary Transcript	-	10619252	10779294	-2257	-82303	54897	CASZ1	996600	castor zinc finger 1	FLJ12223,http://genome.ucsc.edu/cgi-bin/hgTracks?hgsid=167433603&clade=mammal&org=Human&db=hg18&position=chr1%3A10619252-10779294&hgt.suggest=&pix=800&Submit=submit,SRG,FLJ20321,ZNF693,dJ734G22.1	NM_001079843	3520	CST
225	chr1	10781731	10781780	1.1103	1	Primary Transcript	-	10619252	10779294	-2437	-82483	54897	CASZ1	996600	castor zinc finger 1	FLJ12223,http://genome.ucsc.edu/cgi-bin/hgTracks?hgsid=167433603&clade=mammal&org=Human&db=hg18&position=chr1%3A10619252-10779294&hgt.suggest=&pix=800&Submit=submit,SRG,FLJ20321,ZNF693,dJ734G22.1	NM_001079843	3520	CST
226	chr1	10946759	10946808	1.1111	1	Primary Transcript	-	10929119	10946845	0	-8802	148345	C1orf127	996600	chromosome 1 open reading frame 127	http://genome.ucsc.edu/cgi-bin/hgTracks?hgsid=167433603&clade=mammal&org=Human&db=hg18&position=chr1%3A10929119-10946845&hgt.suggest=&pix=800&Submit=submit,FLJ37833	NM_173507	13748	FLJ37118
227	chr1	10994599	10994648	1.4013	1	Primary Transcript	+	10995265	11008136	-617	-7076	23435	TARDBP	996600	TAR DNA binding protein	TDP-43,http://genome.ucsc.edu/cgi-bin/hgTracks?hgsid=167433603&clade=mammal&org=Human&db=hg18&position=chr1%3A10995265-11008136&hgt.suggest=&pix=800&Submit=submit	NM_007375	5175	ALS10
228	chr1	11044548	11044597	0.9813	1	Primary Transcript	-	11037235	11042678	-1870	-4616	6723	SRM	996600	spermidine synthase	SPS1,http://genome.ucsc.edu/cgi-bin/hgTracks?hgsid=167433603&clade=mammal&org=Human&db=hg18&position=chr1%3A11037235-11042678&hgt.suggest=&pix=800&Submit=submit,SRML1,SPDSY	NM_003132	13204	PAPT
229	chr1	11172119	11172168	1.0027	1	Primary Transcript	-	11089175	11245195	0	-4959	2475	MTOR	996600	mechanistic target of rapamycin (serine/threonine kinase)	http://genome.ucsc.edu/cgi-bin/hgTracks?hgsid=167433603&clade=mammal&org=Human&db=hg18&position=chr1%3A11089175-11245195&hgt.suggest=&pix=800&Submit=submit,FRAP2,FRAP1,RAPT1,FRAP,RAFT1	NM_004958	4827	FLJ44809
230	chr1	11172519	11172568	1.4991	1	Primary Transcript	-	11089175	11245195	0	-5359	2475	MTOR	996600	mechanistic target of rapamycin (serine/threonine kinase)	http://genome.ucsc.edu/cgi-bin/hgTracks?hgsid=167433603&clade=mammal&org=Human&db=hg18&position=chr1%3A11089175-11245195&hgt.suggest=&pix=800&Submit=submit,FRAP2,FRAP1,RAPT1,FRAP,RAFT1	NM_004958	4827	FLJ44809
231	chr1	11635053	11635102	1.66	1	Primary Transcript	-	11631034	11637326	0	-898	26232	FBXO2	996600	F-box protein 2	NFB42,Fbs1,http://genome.ucsc.edu/cgi-bin/hgTracks?hgsid=167433603&clade=mammal&org=Human&db=hg18&position=chr1%3A11631034-11637326&hgt.suggest=&pix=800&Submit=submit,FBX2,OCP1	NM_012168	13763	FBG1
232	chr1	11635153	11635202	1.7296	1	Primary Transcript	-	11631034	11637326	0	-998	26232	FBXO2	996600	F-box protein 2	NFB42,Fbs1,http://genome.ucsc.edu/cgi-bin/hgTracks?hgsid=167433603&clade=mammal&org=Human&db=hg18&position=chr1%3A11631034-11637326&hgt.suggest=&pix=800&Submit=submit,FBX2,OCP1	NM_012168	13763	FBG1
233	chr1	11635229	11635278	1.8005	1	Primary Transcript	-	11631034	11637326	0	-1074	26232	FBXO2	996600	F-box protein 2	NFB42,Fbs1,http://genome.ucsc.edu/cgi-bin/hgTracks?hgsid=167433603&clade=mammal&org=Human&db=hg18&position=chr1%3A11631034-11637326&hgt.suggest=&pix=800&Submit=submit,FBX2,OCP1	NM_012168	13763	FBG1
234	chr1	11635337	11635386	1.42	1	Primary Transcript	-	11631034	11637326	0	-1182	26232	FBXO2	996600	F-box protein 2	NFB42,Fbs1,http://genome.ucsc.edu/cgi-bin/hgTracks?hgsid=167433603&clade=mammal&org=Human&db=hg18&position=chr1%3A11631034-11637326&hgt.suggest=&pix=800&Submit=submit,FBX2,OCP1	NM_012168	13763	FBG1
235	chr1	11635531	11635580	1.1985	1	Primary Transcript	-	11631034	11637326	0	-1376	26232	FBXO2	996600	F-box protein 2	NFB42,Fbs1,http://genome.ucsc.edu/cgi-bin/hgTracks?hgsid=167433603&clade=mammal&org=Human&db=hg18&position=chr1%3A11631034-11637326&hgt.suggest=&pix=800&Submit=submit,FBX2,OCP1	NM_012168	13763	FBG1
236	chr1	11638675	11638724	1.6435	1	Primary Transcript	+	11637018	11645971	0	-2794	93611	FBXO44	996600	F-box protein 44	Fbx44,FBX30,MGC14140,FBX6A,http://genome.ucsc.edu/cgi-bin/hgTracks?hgsid=167433603&clade=mammal&org=Human&db=hg18&position=chr1%3A11637018-11645971&hgt.suggest=&pix=800&Submit=submit,Fbxo6a,FBG3	NM_183412	13764	DKFZp781J0852
237	chr1	11664357	11664406	-2.1148	1	Primary Transcript	-	11657123	11674265	0	1312	10459	MAD2L2	996600	MAD2 mitotic arrest deficient-like 2 (yeast)	REV7,http://genome.ucsc.edu/cgi-bin/hgTracks?hgsid=167433603&clade=mammal&org=Human&db=hg18&position=chr1%3A11657123-11674265&hgt.suggest=&pix=800&Submit=submit	NM_001127325	16151	MAD2B
238	chr1	11664467	11664517	-1.4696	1	Primary Transcript	-	11657123	11674265	0	1202	10459	MAD2L2	996600	MAD2 mitotic arrest deficient-like 2 (yeast)	REV7,http://genome.ucsc.edu/cgi-bin/hgTracks?hgsid=167433603&clade=mammal&org=Human&db=hg18&position=chr1%3A11657123-11674265&hgt.suggest=&pix=800&Submit=submit	NM_001127325	16151	MAD2B
239	chr1	11665049	11665098	0.9025	1	Primary Transcript	-	11657123	11674265	0	620	10459	MAD2L2	996600	MAD2 mitotic arrest deficient-like 2 (yeast)	REV7,http://genome.ucsc.edu/cgi-bin/hgTracks?hgsid=167433603&clade=mammal&org=Human&db=hg18&position=chr1%3A11657123-11674265&hgt.suggest=&pix=800&Submit=submit	NM_001127325	16151	MAD2B
240	chr1	11674047	11674096	-1.8229	1	Primary Transcript	-	11657123	11674265	0	-8378	10459	MAD2L2	996600	MAD2 mitotic arrest deficient-like 2 (yeast)	REV7,http://genome.ucsc.edu/cgi-bin/hgTracks?hgsid=167433603&clade=mammal&org=Human&db=hg18&position=chr1%3A11657123-11674265&hgt.suggest=&pix=800&Submit=submit	NM_001127325	16151	MAD2B
241	chr1	11787724	11787773	-1.1174	1	Primary Transcript	-	11768373	11788702	0	-9210	4524	MTHFR	996600	methylenetetrahydrofolate reductase (NAD(P)H)	http://genome.ucsc.edu/cgi-bin/hgTracks?hgsid=167433603&clade=mammal&org=Human&db=hg18&position=chr1%3A11768373-11788702&hgt.suggest=&pix=800&Submit=submit	NM_005957	6639	-
242	chr1	11788010	11788059	-1.4359	1	Primary Transcript	-	11768373	11788702	0	-9496	4524	MTHFR	996600	methylenetetrahydrofolate reductase (NAD(P)H)	http://genome.ucsc.edu/cgi-bin/hgTracks?hgsid=167433603&clade=mammal&org=Human&db=hg18&position=chr1%3A11768373-11788702&hgt.suggest=&pix=800&Submit=submit	NM_005957	6639	-
243	chr1	11830032	11830088	1.694	1	Primary Transcript	-	11828362	11830422	0	-668	4878	NPPA	996600	natriuretic peptide precursor A	http://genome.ucsc.edu/cgi-bin/hgTracks?hgsid=167433603&clade=mammal&org=Human&db=hg18&position=chr1%3A11828362-11830422&hgt.suggest=&pix=800&Submit=submit,CDD-ANF,ATFB6,PND,ANP	NM_006172	17604	ANF
244	chr1	11830112	11830161	1.4159	1	Primary Transcript	-	11828362	11830422	0	-744	4878	NPPA	996600	natriuretic peptide precursor A	http://genome.ucsc.edu/cgi-bin/hgTracks?hgsid=167433603&clade=mammal&org=Human&db=hg18&position=chr1%3A11828362-11830422&hgt.suggest=&pix=800&Submit=submit,CDD-ANF,ATFB6,PND,ANP	NM_006172	17604	ANF
245	chr1	11830216	11830265	1.7176	1	Primary Transcript	-	11828362	11830422	0	-848	4878	NPPA	996600	natriuretic peptide precursor A	http://genome.ucsc.edu/cgi-bin/hgTracks?hgsid=167433603&clade=mammal&org=Human&db=hg18&position=chr1%3A11828362-11830422&hgt.suggest=&pix=800&Submit=submit,CDD-ANF,ATFB6,PND,ANP	NM_006172	17604	ANF
246	chr1	11830316	11830365	1.1484	1	Primary Transcript	-	11828362	11830422	0	-948	4878	NPPA	996600	natriuretic peptide precursor A	http://genome.ucsc.edu/cgi-bin/hgTracks?hgsid=167433603&clade=mammal&org=Human&db=hg18&position=chr1%3A11828362-11830422&hgt.suggest=&pix=800&Submit=submit,CDD-ANF,ATFB6,PND,ANP	NM_006172	17604	ANF
247	chr1	11830636	11830685	1.8947	1	Primary Transcript	-	11828362	11830422	-214	-1268	4878	NPPA	996600	natriuretic peptide precursor A	http://genome.ucsc.edu/cgi-bin/hgTracks?hgsid=167433603&clade=mammal&org=Human&db=hg18&position=chr1%3A11828362-11830422&hgt.suggest=&pix=800&Submit=submit,CDD-ANF,ATFB6,PND,ANP	NM_006172	17604	ANF
248	chr1	11830712	11830761	2.5663	1	Primary Transcript	-	11828362	11830422	-290	-1344	4878	NPPA	996600	natriuretic peptide precursor A	http://genome.ucsc.edu/cgi-bin/hgTracks?hgsid=167433603&clade=mammal&org=Human&db=hg18&position=chr1%3A11828362-11830422&hgt.suggest=&pix=800&Submit=submit,CDD-ANF,ATFB6,PND,ANP	NM_006172	17604	ANF
249	chr1	11830918	11830967	0.948	1	Primary Transcript	-	11828362	11830422	-496	-1550	4878	NPPA	996600	natriuretic peptide precursor A	http://genome.ucsc.edu/cgi-bin/hgTracks?hgsid=167433603&clade=mammal&org=Human&db=hg18&position=chr1%3A11828362-11830422&hgt.suggest=&pix=800&Submit=submit,CDD-ANF,ATFB6,PND,ANP	NM_006172	17604	ANF
250	chr1	11831020	11831077	1.6429	1	Primary Transcript	-	11828362	11830422	-598	-1656	4878	NPPA	996600	natriuretic peptide precursor A	http://genome.ucsc.edu/cgi-bin/hgTracks?hgsid=167433603&clade=mammal&org=Human&db=hg18&position=chr1%3A11828362-11830422&hgt.suggest=&pix=800&Submit=submit,CDD-ANF,ATFB6,PND,ANP	NM_006172	17604	ANF
251	chr1	11831212	11831268	1.0278	1	Primary Transcript	-	11828362	11830422	-790	-1848	4878	NPPA	996600	natriuretic peptide precursor A	http://genome.ucsc.edu/cgi-bin/hgTracks?hgsid=167433603&clade=mammal&org=Human&db=hg18&position=chr1%3A11828362-11830422&hgt.suggest=&pix=800&Submit=submit,CDD-ANF,ATFB6,PND,ANP	NM_006172	17604	ANF
252	chr1	11832062	11832111	1.4414	1	Primary Transcript	-	11828362	11830422	-1640	-2694	4878	NPPA	996600	natriuretic peptide precursor A	http://genome.ucsc.edu/cgi-bin/hgTracks?hgsid=167433603&clade=mammal&org=Human&db=hg18&position=chr1%3A11828362-11830422&hgt.suggest=&pix=800&Submit=submit,CDD-ANF,ATFB6,PND,ANP	NM_006172	17604	ANF
253	chr1	11832846	11832899	0.9178	1	Primary Transcript	-	11828362	11830422	-2424	-3480	4878	NPPA	996600	natriuretic peptide precursor A	http://genome.ucsc.edu/cgi-bin/hgTracks?hgsid=167433603&clade=mammal&org=Human&db=hg18&position=chr1%3A11828362-11830422&hgt.suggest=&pix=800&Submit=submit,CDD-ANF,ATFB6,PND,ANP	NM_006172	17604	ANF
254	chr1	11916129	11916179	0.9627	1	Primary Transcript	+	11917332	11958181	-1153	-21602	5351	PLOD1	996600	procollagen-lysine 1, 2-oxoglutarate 5-dioxygenase 1	http://genome.ucsc.edu/cgi-bin/hgTracks?hgsid=167433603&clade=mammal&org=Human&db=hg18&position=chr1%3A11917332-11958181&hgt.suggest=&pix=800&Submit=submit,LH1,LH,LLH,PLOD	NM_000302	13361	FLJ42041
255	chr1	11917799	11917848	-2.3199	1	Primary Transcript	+	11917332	11958181	0	-19932	5351	PLOD1	996600	procollagen-lysine 1, 2-oxoglutarate 5-dioxygenase 1	http://genome.ucsc.edu/cgi-bin/hgTracks?hgsid=167433603&clade=mammal&org=Human&db=hg18&position=chr1%3A11917332-11958181&hgt.suggest=&pix=800&Submit=submit,LH1,LH,LLH,PLOD	NM_000302	13361	FLJ42041
256	chr1	12001327	12001376	1.0909	1	Primary Transcript	+	12002098	12014693	-722	-7044	60672	MIIP	996600	migration and invasion inhibitory protein	http://genome.ucsc.edu/cgi-bin/hgTracks?hgsid=167433603&clade=mammal&org=Human&db=hg18&position=chr1%3A12002098-12014693&hgt.suggest=&pix=800&Submit=submit,IIP45,FLJ38609	NM_021933	13785	FLJ12438
257	chr1	12147436	12147485	1.3824	1	Primary Transcript	+	12149646	12191864	-2161	-23295	7133	TNFRSF1B	996600	tumor necrosis factor receptor superfamily, member 1B	TNFR1B,p75TNFR,TNFR2,TBPII,p75,TNF-R-II,TNFBR,TNFR80,TNF-R75,http://genome.ucsc.edu/cgi-bin/hgTracks?hgsid=167433603&clade=mammal&org=Human&db=hg18&position=chr1%3A12149646-12191864&hgt.suggest=&pix=800&Submit=submit	NM_001066	24811	CD120b
258	chr1	12147538	12147587	1.9828	1	Primary Transcript	+	12149646	12191864	-2059	-23193	7133	TNFRSF1B	996600	tumor necrosis factor receptor superfamily, member 1B	TNFR1B,p75TNFR,TNFR2,TBPII,p75,TNF-R-II,TNFBR,TNFR80,TNF-R75,http://genome.ucsc.edu/cgi-bin/hgTracks?hgsid=167433603&clade=mammal&org=Human&db=hg18&position=chr1%3A12149646-12191864&hgt.suggest=&pix=800&Submit=submit	NM_001066	24811	CD120b
259	chr1	12488246	12488295	1.0709	1	Primary Transcript	+	12212699	12494685	0	134578	55187	VPS13D	996600	vacuolar protein sorting 13 homolog D (S. cerevisiae)	http://genome.ucsc.edu/cgi-bin/hgTracks?hgsid=167433603&clade=mammal&org=Human&db=hg18&position=chr1%3A12212699-12494685&hgt.suggest=&pix=800&Submit=submit	NM_015378	13788	FLJ23066
260	chr1	12488648	12488697	0.9034	1	Primary Transcript	+	12212699	12494685	0	134980	55187	VPS13D	996600	vacuolar protein sorting 13 homolog D (S. cerevisiae)	http://genome.ucsc.edu/cgi-bin/hgTracks?hgsid=167433603&clade=mammal&org=Human&db=hg18&position=chr1%3A12212699-12494685&hgt.suggest=&pix=800&Submit=submit	NM_015378	13788	FLJ23066
261	chr1	12488768	12488817	1.7539	1	Primary Transcript	+	12212699	12494685	0	135100	55187	VPS13D	996600	vacuolar protein sorting 13 homolog D (S. cerevisiae)	http://genome.ucsc.edu/cgi-bin/hgTracks?hgsid=167433603&clade=mammal&org=Human&db=hg18&position=chr1%3A12212699-12494685&hgt.suggest=&pix=800&Submit=submit	NM_015378	13788	FLJ23066
262	chr1	12488868	12488924	1.1524	1	Primary Transcript	+	12212699	12494685	0	135204	55187	VPS13D	996600	vacuolar protein sorting 13 homolog D (S. cerevisiae)	http://genome.ucsc.edu/cgi-bin/hgTracks?hgsid=167433603&clade=mammal&org=Human&db=hg18&position=chr1%3A12212699-12494685&hgt.suggest=&pix=800&Submit=submit	NM_015378	13788	FLJ23066
263	chr1	12488954	12489007	0.9068	1	Primary Transcript	+	12212699	12494685	0	135288	55187	VPS13D	996600	vacuolar protein sorting 13 homolog D (S. cerevisiae)	http://genome.ucsc.edu/cgi-bin/hgTracks?hgsid=167433603&clade=mammal&org=Human&db=hg18&position=chr1%3A12212699-12494685&hgt.suggest=&pix=800&Submit=submit	NM_015378	13788	FLJ23066
264	chr1	12489552	12489602	1.8534	1	Primary Transcript	+	12212699	12494685	0	135885	55187	VPS13D	996600	vacuolar protein sorting 13 homolog D (S. cerevisiae)	http://genome.ucsc.edu/cgi-bin/hgTracks?hgsid=167433603&clade=mammal&org=Human&db=hg18&position=chr1%3A12212699-12494685&hgt.suggest=&pix=800&Submit=submit	NM_015378	13788	FLJ23066
265	chr1	12489656	12489705	1.4713	1	Primary Transcript	+	12212699	12494685	0	135988	55187	VPS13D	996600	vacuolar protein sorting 13 homolog D (S. cerevisiae)	http://genome.ucsc.edu/cgi-bin/hgTracks?hgsid=167433603&clade=mammal&org=Human&db=hg18&position=chr1%3A12212699-12494685&hgt.suggest=&pix=800&Submit=submit	NM_015378	13788	FLJ23066
266	chr1	12490346	12490395	1.5794	1	Primary Transcript	+	12212699	12494685	0	136678	55187	VPS13D	996600	vacuolar protein sorting 13 homolog D (S. cerevisiae)	http://genome.ucsc.edu/cgi-bin/hgTracks?hgsid=167433603&clade=mammal&org=Human&db=hg18&position=chr1%3A12212699-12494685&hgt.suggest=&pix=800&Submit=submit	NM_015378	13788	FLJ23066
267	chr1	12600131	12600180	-1.0332	1	Primary Transcript	-	12550525	12600407	0	-24690	9249	DHRS3	996600	dehydrogenase/reductase (SDR family) member 3	retSDR1,SDR16C1,Rsdr1,SDR1,http://genome.ucsc.edu/cgi-bin/hgTracks?hgsid=167433603&clade=mammal&org=Human&db=hg18&position=chr1%3A12550525-12600407&hgt.suggest=&pix=800&Submit=submit	NM_004753	18061	RDH17
268	chr1	12600241	12600290	-0.9412	1	Primary Transcript	-	12550525	12600407	0	-24800	9249	DHRS3	996600	dehydrogenase/reductase (SDR family) member 3	retSDR1,SDR16C1,Rsdr1,SDR1,http://genome.ucsc.edu/cgi-bin/hgTracks?hgsid=167433603&clade=mammal&org=Human&db=hg18&position=chr1%3A12550525-12600407&hgt.suggest=&pix=800&Submit=submit	NM_004753	18061	RDH17
269	chr1	12601964	12602013	-1.5739	1	Primary Transcript	-	12550525	12600407	-1557	-26522	9249	DHRS3	996600	dehydrogenase/reductase (SDR family) member 3	retSDR1,SDR16C1,Rsdr1,SDR1,http://genome.ucsc.edu/cgi-bin/hgTracks?hgsid=167433603&clade=mammal&org=Human&db=hg18&position=chr1%3A12550525-12600407&hgt.suggest=&pix=800&Submit=submit	NM_004753	18061	RDH17
270	chr1	12728729	12728778	-1.0369	1	Primary Transcript	+	12728749	12743689	0	-7465	93190	C1orf158	996600	chromosome 1 open reading frame 158	http://genome.ucsc.edu/cgi-bin/hgTracks?hgsid=167433603&clade=mammal&org=Human&db=hg18&position=chr1%3A12728749-12743689&hgt.suggest=&pix=800&Submit=submit,MGC35194	NM_152290	13792	DKFZp686C0236
271	chr1	12728821	12728870	-0.9071	1	Primary Transcript	+	12728749	12743689	0	-7373	93190	C1orf158	996600	chromosome 1 open reading frame 158	http://genome.ucsc.edu/cgi-bin/hgTracks?hgsid=167433603&clade=mammal&org=Human&db=hg18&position=chr1%3A12728749-12743689&hgt.suggest=&pix=800&Submit=submit,MGC35194	NM_152290	13792	DKFZp686C0236
272	chr1	12755366	12755415	-1.3822	1	Primary Transcript	+	12757570	12760635	-2155	-3712	390999	PRAMEF12	996600	PRAME family member 12	http://genome.ucsc.edu/cgi-bin/hgTracks?hgsid=167433603&clade=mammal&org=Human&db=hg18&position=chr1%3A12757570-12760635&hgt.suggest=&pix=800&Submit=submit	NM_001080830	6909	-
273	chr1	12755560	12755609	-1.6192	1	Primary Transcript	+	12757570	12760635	-1961	-3518	390999	PRAMEF12	996600	PRAME family member 12	http://genome.ucsc.edu/cgi-bin/hgTracks?hgsid=167433603&clade=mammal&org=Human&db=hg18&position=chr1%3A12757570-12760635&hgt.suggest=&pix=800&Submit=submit	NM_001080830	6909	-
274	chr1	12755656	12755713	-2.1599	1	Primary Transcript	+	12757570	12760635	-1857	-3418	390999	PRAMEF12	996600	PRAME family member 12	http://genome.ucsc.edu/cgi-bin/hgTracks?hgsid=167433603&clade=mammal&org=Human&db=hg18&position=chr1%3A12757570-12760635&hgt.suggest=&pix=800&Submit=submit	NM_001080830	6909	-
275	chr1	12755756	12755805	-1.0368	1	Primary Transcript	+	12757570	12760635	-1765	-3322	390999	PRAMEF12	996600	PRAME family member 12	http://genome.ucsc.edu/cgi-bin/hgTracks?hgsid=167433603&clade=mammal&org=Human&db=hg18&position=chr1%3A12757570-12760635&hgt.suggest=&pix=800&Submit=submit	NM_001080830	6909	-
276	chr1	12755960	12756009	-2.2033	1	Primary Transcript	+	12757570	12760635	-1561	-3118	390999	PRAMEF12	996600	PRAME family member 12	http://genome.ucsc.edu/cgi-bin/hgTracks?hgsid=167433603&clade=mammal&org=Human&db=hg18&position=chr1%3A12757570-12760635&hgt.suggest=&pix=800&Submit=submit	NM_001080830	6909	-
277	chr1	12756058	12756117	-1.717	1	Primary Transcript	+	12757570	12760635	-1453	-3014	390999	PRAMEF12	996600	PRAME family member 12	http://genome.ucsc.edu/cgi-bin/hgTracks?hgsid=167433603&clade=mammal&org=Human&db=hg18&position=chr1%3A12757570-12760635&hgt.suggest=&pix=800&Submit=submit	NM_001080830	6909	-
278	chr1	12756168	12756217	-1.6409	1	Primary Transcript	+	12757570	12760635	-1353	-2910	390999	PRAMEF12	996600	PRAME family member 12	http://genome.ucsc.edu/cgi-bin/hgTracks?hgsid=167433603&clade=mammal&org=Human&db=hg18&position=chr1%3A12757570-12760635&hgt.suggest=&pix=800&Submit=submit	NM_001080830	6909	-
279	chr1	12756280	12756340	-1.522	1	Primary Transcript	+	12757570	12760635	-1230	-2792	390999	PRAMEF12	996600	PRAME family member 12	http://genome.ucsc.edu/cgi-bin/hgTracks?hgsid=167433603&clade=mammal&org=Human&db=hg18&position=chr1%3A12757570-12760635&hgt.suggest=&pix=800&Submit=submit	NM_001080830	6909	-
280	chr1	12756656	12756711	-1.68	1	Primary Transcript	+	12757570	12760635	-859	-2418	390999	PRAMEF12	996600	PRAME family member 12	http://genome.ucsc.edu/cgi-bin/hgTracks?hgsid=167433603&clade=mammal&org=Human&db=hg18&position=chr1%3A12757570-12760635&hgt.suggest=&pix=800&Submit=submit	NM_001080830	6909	-
281	chr1	12771708	12771757	-1.1146	2	Primary Transcript	+	12774132	12778810	-2375	-4739	65121	PRAMEF1	996600	PRAME family member 1	dJ1198H6.1,http://genome.ucsc.edu/cgi-bin/hgTracks?hgsid=167433603&clade=mammal&org=Human&db=hg18&position=chr1%3A12774132-12778810&hgt.suggest=&pix=800&Submit=submit	NM_023013	13794	RP5-845O24.1
282	chr1	12773220	12773269	-0.9471	3	Primary Transcript	+	12774132	12778810	-863	-3227	65121	PRAMEF1	996600	PRAME family member 1	dJ1198H6.1,http://genome.ucsc.edu/cgi-bin/hgTracks?hgsid=167433603&clade=mammal&org=Human&db=hg18&position=chr1%3A12774132-12778810&hgt.suggest=&pix=800&Submit=submit	NM_023013	13794	RP5-845O24.1
283	chr1	12773348	12773408	-1.0364	4	Primary Transcript	+	12774132	12778810	-724	-3093	65121	PRAMEF1	996600	PRAME family member 1	dJ1198H6.1,http://genome.ucsc.edu/cgi-bin/hgTracks?hgsid=167433603&clade=mammal&org=Human&db=hg18&position=chr1%3A12774132-12778810&hgt.suggest=&pix=800&Submit=submit	NM_023013	13794	RP5-845O24.1
284	chr1	12773466	12773517	-2.3326	4	Primary Transcript	+	12774132	12778810	-615	-2979	65121	PRAMEF1	996600	PRAME family member 1	dJ1198H6.1,http://genome.ucsc.edu/cgi-bin/hgTracks?hgsid=167433603&clade=mammal&org=Human&db=hg18&position=chr1%3A12774132-12778810&hgt.suggest=&pix=800&Submit=submit	NM_023013	13794	RP5-845O24.1
285	chr1	12773560	12773609	-2.4675	2	Primary Transcript	+	12774132	12778810	-523	-2887	65121	PRAMEF1	996600	PRAME family member 1	dJ1198H6.1,http://genome.ucsc.edu/cgi-bin/hgTracks?hgsid=167433603&clade=mammal&org=Human&db=hg18&position=chr1%3A12774132-12778810&hgt.suggest=&pix=800&Submit=submit	NM_023013	13794	RP5-845O24.1
286	chr1	12773642	12773701	-2.6833	4	Primary Transcript	+	12774132	12778810	-431	-2799	65121	PRAMEF1	996600	PRAME family member 1	dJ1198H6.1,http://genome.ucsc.edu/cgi-bin/hgTracks?hgsid=167433603&clade=mammal&org=Human&db=hg18&position=chr1%3A12774132-12778810&hgt.suggest=&pix=800&Submit=submit	NM_023013	13794	RP5-845O24.1
287	chr1	12773754	12773807	-1.0364	4	Primary Transcript	+	12774132	12778810	-325	-2691	65121	PRAMEF1	996600	PRAME family member 1	dJ1198H6.1,http://genome.ucsc.edu/cgi-bin/hgTracks?hgsid=167433603&clade=mammal&org=Human&db=hg18&position=chr1%3A12774132-12778810&hgt.suggest=&pix=800&Submit=submit	NM_023013	13794	RP5-845O24.1
288	chr1	12774063	12774112	-1.0041	4	Primary Transcript	+	12774132	12778810	-20	-2383	65121	PRAMEF1	996600	PRAME family member 1	dJ1198H6.1,http://genome.ucsc.edu/cgi-bin/hgTracks?hgsid=167433603&clade=mammal&org=Human&db=hg18&position=chr1%3A12774132-12778810&hgt.suggest=&pix=800&Submit=submit	NM_023013	13794	RP5-845O24.1
289	chr1	12774153	12774202	-1.712	2	Primary Transcript	+	12774132	12778810	0	-2293	65121	PRAMEF1	996600	PRAME family member 1	dJ1198H6.1,http://genome.ucsc.edu/cgi-bin/hgTracks?hgsid=167433603&clade=mammal&org=Human&db=hg18&position=chr1%3A12774132-12778810&hgt.suggest=&pix=800&Submit=submit	NM_023013	13794	RP5-845O24.1
290	chr1	12774255	12774304	-1.4617	4	Primary Transcript	+	12774132	12778810	0	-2191	65121	PRAMEF1	996600	PRAME family member 1	dJ1198H6.1,http://genome.ucsc.edu/cgi-bin/hgTracks?hgsid=167433603&clade=mammal&org=Human&db=hg18&position=chr1%3A12774132-12778810&hgt.suggest=&pix=800&Submit=submit	NM_023013	13794	RP5-845O24.1
291	chr1	12774347	12774406	-1.9292	4	Primary Transcript	+	12774132	12778810	0	-2095	65121	PRAMEF1	996600	PRAME family member 1	dJ1198H6.1,http://genome.ucsc.edu/cgi-bin/hgTracks?hgsid=167433603&clade=mammal&org=Human&db=hg18&position=chr1%3A12774132-12778810&hgt.suggest=&pix=800&Submit=submit	NM_023013	13794	RP5-845O24.1
292	chr1	12774667	12774729	-1.2501	4	Primary Transcript	+	12774132	12778810	0	-1773	65121	PRAMEF1	996600	PRAME family member 1	dJ1198H6.1,http://genome.ucsc.edu/cgi-bin/hgTracks?hgsid=167433603&clade=mammal&org=Human&db=hg18&position=chr1%3A12774132-12778810&hgt.suggest=&pix=800&Submit=submit	NM_023013	13794	RP5-845O24.1
293	chr1	12813891	12813942	-1.2392	1	Primary Transcript	-	12807054	12813851	-40	-3464	440560	PRAMEF11	996600	PRAME family member 11	http://genome.ucsc.edu/cgi-bin/hgTracks?hgsid=167433603&clade=mammal&org=Human&db=hg18&position=chr1%3A12807054-12813851&hgt.suggest=&pix=800&Submit=submit	NM_001146344	31431	RP5-845O24.2
294	chr1	12830535	12830584	-1.7121	2	Primary Transcript	-	12829822	12830824	0	-237	649330	LOC649330	996600	heterogeneous nuclear ribonucleoprotein C-like	http://genome.ucsc.edu/cgi-bin/hgTracks?hgsid=167433603&clade=mammal&org=Human&db=hg18&position=chr1%3A12829822-12830824&hgt.suggest=&pix=800&Submit=submit	NM_001146181	29799	-
295	chr1	12830729	12830778	-1.1137	2	Primary Transcript	-	12829822	12830824	0	-431	649330	LOC649330	996600	heterogeneous nuclear ribonucleoprotein C-like	http://genome.ucsc.edu/cgi-bin/hgTracks?hgsid=167433603&clade=mammal&org=Human&db=hg18&position=chr1%3A12829822-12830824&hgt.suggest=&pix=800&Submit=submit	NM_001146181	29799	-
296	chr1	12830825	12830874	-0.9578	1	Primary Transcript	-	12829847	12831165	0	-344	343069	HNRNPCL1	996600	heterogeneous nuclear ribonucleoprotein C-like 1	http://genome.ucsc.edu/cgi-bin/hgTracks?hgsid=167433603&clade=mammal&org=Human&db=hg18&position=chr1%3A12829847-12831165&hgt.suggest=&pix=800&Submit=submit	NM_001013631	17229	HNRPCL1
297	chr1	12830917	12830973	-1.4017	2	Primary Transcript	-	12829847	12831165	0	-439	343069	HNRNPCL1	996600	heterogeneous nuclear ribonucleoprotein C-like 1	http://genome.ucsc.edu/cgi-bin/hgTracks?hgsid=167433603&clade=mammal&org=Human&db=hg18&position=chr1%3A12829847-12831165&hgt.suggest=&pix=800&Submit=submit	NM_001013631	17229	HNRPCL1
298	chr1	12831017	12831066	-1.2977	1	Primary Transcript	-	12829847	12831165	0	-536	343069	HNRNPCL1	996600	heterogeneous nuclear ribonucleoprotein C-like 1	http://genome.ucsc.edu/cgi-bin/hgTracks?hgsid=167433603&clade=mammal&org=Human&db=hg18&position=chr1%3A12829847-12831165&hgt.suggest=&pix=800&Submit=submit	NM_001013631	17229	HNRPCL1
299	chr1	12831121	12831170	-1.0739	1	Primary Transcript	-	12829847	12831165	0	-640	343069	HNRNPCL1	996600	heterogeneous nuclear ribonucleoprotein C-like 1	http://genome.ucsc.edu/cgi-bin/hgTracks?hgsid=167433603&clade=mammal&org=Human&db=hg18&position=chr1%3A12829847-12831165&hgt.suggest=&pix=800&Submit=submit	NM_001013631	17229	HNRPCL1
300	chr1	12831271	12831320	-1.6929	2	Primary Transcript	-	12829847	12831165	-106	-790	343069	HNRNPCL1	996600	heterogeneous nuclear ribonucleoprotein C-like 1	http://genome.ucsc.edu/cgi-bin/hgTracks?hgsid=167433603&clade=mammal&org=Human&db=hg18&position=chr1%3A12829847-12831165&hgt.suggest=&pix=800&Submit=submit	NM_001013631	17229	HNRPCL1
301	chr1	12831799	12831848	-1.0818	1	Primary Transcript	-	12829847	12831165	-634	-1318	343069	HNRNPCL1	996600	heterogeneous nuclear ribonucleoprotein C-like 1	http://genome.ucsc.edu/cgi-bin/hgTracks?hgsid=167433603&clade=mammal&org=Human&db=hg18&position=chr1%3A12829847-12831165&hgt.suggest=&pix=800&Submit=submit	NM_001013631	17229	HNRPCL1
302	chr1	12837290	12837353	-0.9313	3	Primary Transcript	+	12839527	12844351	-2174	-4617	65122	PRAMEF2	996600	PRAME family member 2	RP5-845O24.1,FLJ43580,http://genome.ucsc.edu/cgi-bin/hgTracks?hgsid=167433603&clade=mammal&org=Human&db=hg18&position=chr1%3A12839527-12844351&hgt.suggest=&pix=800&Submit=submit	NM_023014	3180	DJ845O24.3
303	chr1	12837841	12837890	-1.5436	4	Primary Transcript	+	12839527	12844351	-1637	-4073	65122	PRAMEF2	996600	PRAME family member 2	RP5-845O24.1,FLJ43580,http://genome.ucsc.edu/cgi-bin/hgTracks?hgsid=167433603&clade=mammal&org=Human&db=hg18&position=chr1%3A12839527-12844351&hgt.suggest=&pix=800&Submit=submit	NM_023014	3180	DJ845O24.3
304	chr1	12838817	12838868	-2.7607	4	Primary Transcript	+	12839527	12844351	-659	-3097	65122	PRAMEF2	996600	PRAME family member 2	RP5-845O24.1,FLJ43580,http://genome.ucsc.edu/cgi-bin/hgTracks?hgsid=167433603&clade=mammal&org=Human&db=hg18&position=chr1%3A12839527-12844351&hgt.suggest=&pix=800&Submit=submit	NM_023014	3180	DJ845O24.3
305	chr1	12838935	12838984	-2.5454	2	Primary Transcript	+	12839527	12844351	-543	-2979	65122	PRAMEF2	996600	PRAME family member 2	RP5-845O24.1,FLJ43580,http://genome.ucsc.edu/cgi-bin/hgTracks?hgsid=167433603&clade=mammal&org=Human&db=hg18&position=chr1%3A12839527-12844351&hgt.suggest=&pix=800&Submit=submit	NM_023014	3180	DJ845O24.3
306	chr1	12839013	12839074	-2.6705	4	Primary Transcript	+	12839527	12844351	-453	-2895	65122	PRAMEF2	996600	PRAME family member 2	RP5-845O24.1,FLJ43580,http://genome.ucsc.edu/cgi-bin/hgTracks?hgsid=167433603&clade=mammal&org=Human&db=hg18&position=chr1%3A12839527-12844351&hgt.suggest=&pix=800&Submit=submit	NM_023014	3180	DJ845O24.3
307	chr1	12839518	12839567	-1.4918	2	Primary Transcript	+	12839527	12844351	0	-2397	65122	PRAMEF2	996600	PRAME family member 2	RP5-845O24.1,FLJ43580,http://genome.ucsc.edu/cgi-bin/hgTracks?hgsid=167433603&clade=mammal&org=Human&db=hg18&position=chr1%3A12839527-12844351&hgt.suggest=&pix=800&Submit=submit	NM_023014	3180	DJ845O24.3
308	chr1	12839634	12839683	-1.4044	4	Primary Transcript	+	12839527	12844351	0	-2281	65122	PRAMEF2	996600	PRAME family member 2	RP5-845O24.1,FLJ43580,http://genome.ucsc.edu/cgi-bin/hgTracks?hgsid=167433603&clade=mammal&org=Human&db=hg18&position=chr1%3A12839527-12844351&hgt.suggest=&pix=800&Submit=submit	NM_023014	3180	DJ845O24.3
309	chr1	12839726	12839786	-1.8883	4	Primary Transcript	+	12839527	12844351	0	-2183	65122	PRAMEF2	996600	PRAME family member 2	RP5-845O24.1,FLJ43580,http://genome.ucsc.edu/cgi-bin/hgTracks?hgsid=167433603&clade=mammal&org=Human&db=hg18&position=chr1%3A12839527-12844351&hgt.suggest=&pix=800&Submit=submit	NM_023014	3180	DJ845O24.3
310	chr1	12868639	12868688	-1.349	1	Primary Transcript	-	12861619	12868612	-27	-3548	400735	PRAMEF4	996600	PRAME family member 4	http://genome.ucsc.edu/cgi-bin/hgTracks?hgsid=167433603&clade=mammal&org=Human&db=hg18&position=chr1%3A12861619-12868612&hgt.suggest=&pix=800&Submit=submit	NM_001009611	13795	RP5-845O24.6
311	chr1	12880442	12880495	-0.9672	5	Primary Transcript	-	12875313	12880681	0	-2471	343071	PRAMEF10	996600	PRAME family member 10	MGC138415,RP5-845O24.7,http://genome.ucsc.edu/cgi-bin/hgTracks?hgsid=167433603&clade=mammal&org=Human&db=hg18&position=chr1%3A12875313-12880681&hgt.suggest=&pix=800&Submit=submit	NM_001039361	22640	MGC138413
312	chr1	12880896	12880959	-1.0109	5	Primary Transcript	-	12875313	12880681	-215	-2931	343071	PRAMEF10	996600	PRAME family member 10	MGC138415,RP5-845O24.7,http://genome.ucsc.edu/cgi-bin/hgTracks?hgsid=167433603&clade=mammal&org=Human&db=hg18&position=chr1%3A12875313-12880681&hgt.suggest=&pix=800&Submit=submit	NM_001039361	22640	MGC138413
313	chr1	12881382	12881438	-1.054	3	Primary Transcript	-	12875313	12880681	-701	-3413	343071	PRAMEF10	996600	PRAME family member 10	MGC138415,RP5-845O24.7,http://genome.ucsc.edu/cgi-bin/hgTracks?hgsid=167433603&clade=mammal&org=Human&db=hg18&position=chr1%3A12875313-12880681&hgt.suggest=&pix=800&Submit=submit	NM_001039361	22640	MGC138413
314	chr1	12882386	12882443	-1.2081	3	Primary Transcript	-	12875313	12880681	-1705	-4417	343071	PRAMEF10	996600	PRAME family member 10	MGC138415,RP5-845O24.7,http://genome.ucsc.edu/cgi-bin/hgTracks?hgsid=167433603&clade=mammal&org=Human&db=hg18&position=chr1%3A12875313-12880681&hgt.suggest=&pix=800&Submit=submit	NM_001039361	22640	MGC138413
315	chr1	12897501	12897552	-1.9031	5	Primary Transcript	+	12899036	12903155	-1484	-3570	391002	PRAMEF8	996600	PRAME family member 8	http://genome.ucsc.edu/cgi-bin/hgTracks?hgsid=167433603&clade=mammal&org=Human&db=hg18&position=chr1%3A12899036-12903155&hgt.suggest=&pix=800&Submit=submit	NM_001012276	13797	-
316	chr1	12897607	12897656	-1.3088	3	Primary Transcript	+	12899036	12903155	-1380	-3464	391002	PRAMEF8	996600	PRAME family member 8	http://genome.ucsc.edu/cgi-bin/hgTracks?hgsid=167433603&clade=mammal&org=Human&db=hg18&position=chr1%3A12899036-12903155&hgt.suggest=&pix=800&Submit=submit	NM_001012276	13797	-
317	chr1	12897721	12897770	-0.9551	3	Primary Transcript	+	12899036	12903155	-1266	-3350	391002	PRAMEF8	996600	PRAME family member 8	http://genome.ucsc.edu/cgi-bin/hgTracks?hgsid=167433603&clade=mammal&org=Human&db=hg18&position=chr1%3A12899036-12903155&hgt.suggest=&pix=800&Submit=submit	NM_001012276	13797	-
318	chr1	12898271	12898328	-1.312	5	Primary Transcript	+	12899036	12903155	-708	-2796	391002	PRAMEF8	996600	PRAME family member 8	http://genome.ucsc.edu/cgi-bin/hgTracks?hgsid=167433603&clade=mammal&org=Human&db=hg18&position=chr1%3A12899036-12903155&hgt.suggest=&pix=800&Submit=submit	NM_001012276	13797	-
319	chr1	12898453	12898502	-2.0842	3	Primary Transcript	+	12899036	12903155	-534	-2618	391002	PRAMEF8	996600	PRAME family member 8	http://genome.ucsc.edu/cgi-bin/hgTracks?hgsid=167433603&clade=mammal&org=Human&db=hg18&position=chr1%3A12899036-12903155&hgt.suggest=&pix=800&Submit=submit	NM_001012276	13797	-
320	chr1	12898549	12898603	-1.0802	3	Primary Transcript	+	12899036	12903155	-433	-2520	391002	PRAMEF8	996600	PRAME family member 8	http://genome.ucsc.edu/cgi-bin/hgTracks?hgsid=167433603&clade=mammal&org=Human&db=hg18&position=chr1%3A12899036-12903155&hgt.suggest=&pix=800&Submit=submit	NM_001012276	13797	-
321	chr1	12899470	12899522	-1.0631	3	Primary Transcript	+	12899036	12903155	0	-1600	391002	PRAMEF8	996600	PRAME family member 8	http://genome.ucsc.edu/cgi-bin/hgTracks?hgsid=167433603&clade=mammal&org=Human&db=hg18&position=chr1%3A12899036-12903155&hgt.suggest=&pix=800&Submit=submit	NM_001012276	13797	-
322	chr1	12899864	12899913	-0.996	3	Primary Transcript	+	12899036	12903155	0	-1208	391002	PRAMEF8	996600	PRAME family member 8	http://genome.ucsc.edu/cgi-bin/hgTracks?hgsid=167433603&clade=mammal&org=Human&db=hg18&position=chr1%3A12899036-12903155&hgt.suggest=&pix=800&Submit=submit	NM_001012276	13797	-
323	chr1	12899966	12900015	-1.7825	3	Primary Transcript	+	12899036	12903155	0	-1106	391002	PRAMEF8	996600	PRAME family member 8	http://genome.ucsc.edu/cgi-bin/hgTracks?hgsid=167433603&clade=mammal&org=Human&db=hg18&position=chr1%3A12899036-12903155&hgt.suggest=&pix=800&Submit=submit	NM_001012276	13797	-
324	chr1	12900060	12900110	-2.4615	3	Primary Transcript	+	12899036	12903155	0	-1011	391002	PRAMEF8	996600	PRAME family member 8	http://genome.ucsc.edu/cgi-bin/hgTracks?hgsid=167433603&clade=mammal&org=Human&db=hg18&position=chr1%3A12899036-12903155&hgt.suggest=&pix=800&Submit=submit	NM_001012276	13797	-
325	chr1	12900248	12900297	-1.1507	3	Primary Transcript	+	12899036	12903155	0	-824	391002	PRAMEF8	996600	PRAME family member 8	http://genome.ucsc.edu/cgi-bin/hgTracks?hgsid=167433603&clade=mammal&org=Human&db=hg18&position=chr1%3A12899036-12903155&hgt.suggest=&pix=800&Submit=submit	NM_001012276	13797	-
326	chr1	12900570	12900620	-1.6444	3	Primary Transcript	+	12899036	12903155	0	-501	391002	PRAMEF8	996600	PRAME family member 8	http://genome.ucsc.edu/cgi-bin/hgTracks?hgsid=167433603&clade=mammal&org=Human&db=hg18&position=chr1%3A12899036-12903155&hgt.suggest=&pix=800&Submit=submit	NM_001012276	13797	-
327	chr1	12900670	12900719	-0.93	3	Primary Transcript	+	12899036	12903155	0	-402	391002	PRAMEF8	996600	PRAME family member 8	http://genome.ucsc.edu/cgi-bin/hgTracks?hgsid=167433603&clade=mammal&org=Human&db=hg18&position=chr1%3A12899036-12903155&hgt.suggest=&pix=800&Submit=submit	NM_001012276	13797	-
328	chr1	12955713	12955762	-1.1087	3	Primary Transcript	+	12958129	12960968	-2367	-3810	653606	PRAMEF22	996600	PRAME family member 22	http://genome.ucsc.edu/cgi-bin/hgTracks?hgsid=167433603&clade=mammal&org=Human&db=hg18&position=chr1%3A12958129-12960968&hgt.suggest=&pix=800&Submit=submit	NM_001100631	23591	PRAMEF3L
329	chr1	12957957	12958006	-0.9229	5	Primary Transcript	+	12958129	12960968	-123	-1566	653606	PRAMEF22	996600	PRAME family member 22	http://genome.ucsc.edu/cgi-bin/hgTracks?hgsid=167433603&clade=mammal&org=Human&db=hg18&position=chr1%3A12958129-12960968&hgt.suggest=&pix=800&Submit=submit	NM_001100631	23591	PRAMEF3L
330	chr1	12958345	12958395	-1.7123	5	Primary Transcript	+	12958129	12960968	0	-1178	653606	PRAMEF22	996600	PRAME family member 22	http://genome.ucsc.edu/cgi-bin/hgTracks?hgsid=167433603&clade=mammal&org=Human&db=hg18&position=chr1%3A12958129-12960968&hgt.suggest=&pix=800&Submit=submit	NM_001100631	23591	PRAMEF3L
331	chr1	13106265	13106314	-1.5462	2	Primary Transcript	-	13105547	13106554	0	-240	440563	LOC440563	996600	heterogeneous nuclear ribonucleoprotein C-like	http://genome.ucsc.edu/cgi-bin/hgTracks?hgsid=167433603&clade=mammal&org=Human&db=hg18&position=chr1%3A13105547-13106554&hgt.suggest=&pix=800&Submit=submit	NM_001136561	10997	-
332	chr1	13106491	13106540	-1.1453	2	Primary Transcript	-	13105547	13106554	0	-466	440563	LOC440563	996600	heterogeneous nuclear ribonucleoprotein C-like	http://genome.ucsc.edu/cgi-bin/hgTracks?hgsid=167433603&clade=mammal&org=Human&db=hg18&position=chr1%3A13105547-13106554&hgt.suggest=&pix=800&Submit=submit	NM_001136561	10997	-
333	chr1	13106743	13106799	-1.5495	1	Primary Transcript	-	13105547	13106554	-189	-721	440563	LOC440563	996600	heterogeneous nuclear ribonucleoprotein C-like	http://genome.ucsc.edu/cgi-bin/hgTracks?hgsid=167433603&clade=mammal&org=Human&db=hg18&position=chr1%3A13105547-13106554&hgt.suggest=&pix=800&Submit=submit	NM_001136561	10997	-
334	chr1	13106839	13106889	-1.4847	1	Primary Transcript	-	13105547	13106554	-285	-814	440563	LOC440563	996600	heterogeneous nuclear ribonucleoprotein C-like	http://genome.ucsc.edu/cgi-bin/hgTracks?hgsid=167433603&clade=mammal&org=Human&db=hg18&position=chr1%3A13105547-13106554&hgt.suggest=&pix=800&Submit=submit	NM_001136561	10997	-
335	chr1	13106989	13107038	-1.6846	3	Primary Transcript	-	13105547	13106554	-435	-964	440563	LOC440563	996600	heterogeneous nuclear ribonucleoprotein C-like	http://genome.ucsc.edu/cgi-bin/hgTracks?hgsid=167433603&clade=mammal&org=Human&db=hg18&position=chr1%3A13105547-13106554&hgt.suggest=&pix=800&Submit=submit	NM_001136561	10997	-
336	chr1	13203972	13204021	-1.0147	5	Primary Transcript	-	13200782	13204279	0	-1466	401940	PRAMEF3	996600	PRAME family member 3	http://genome.ucsc.edu/cgi-bin/hgTracks?hgsid=167433603&clade=mammal&org=Human&db=hg18&position=chr1%3A13200782-13204279&hgt.suggest=&pix=800&Submit=submit	NM_001013692	25491	-
337	chr1	13204272	13204321	-1.0879	5	Primary Transcript	-	13200782	13204279	0	-1766	401940	PRAMEF3	996600	PRAME family member 3	http://genome.ucsc.edu/cgi-bin/hgTracks?hgsid=167433603&clade=mammal&org=Human&db=hg18&position=chr1%3A13200782-13204279&hgt.suggest=&pix=800&Submit=submit	NM_001013692	25491	-
338	chr1	13204364	13204413	-0.9766	3	Primary Transcript	-	13200782	13204279	-85	-1858	401940	PRAMEF3	996600	PRAME family member 3	http://genome.ucsc.edu/cgi-bin/hgTracks?hgsid=167433603&clade=mammal&org=Human&db=hg18&position=chr1%3A13200782-13204279&hgt.suggest=&pix=800&Submit=submit	NM_001013692	25491	-
339	chr1	13206028	13206077	-0.9387	3	Primary Transcript	-	13200782	13204279	-1749	-3522	401940	PRAMEF3	996600	PRAME family member 3	http://genome.ucsc.edu/cgi-bin/hgTracks?hgsid=167433603&clade=mammal&org=Human&db=hg18&position=chr1%3A13200782-13204279&hgt.suggest=&pix=800&Submit=submit	NM_001013692	25491	-
340	chr1	13262851	13262901	-1.8249	3	Primary Transcript	-	13259233	13263352	0	-1584	391002	PRAMEF8	996600	PRAME family member 8	http://genome.ucsc.edu/cgi-bin/hgTracks?hgsid=167433603&clade=mammal&org=Human&db=hg18&position=chr1%3A13259233-13263352&hgt.suggest=&pix=800&Submit=submit	NM_001012276	13803	-
341	chr1	13262943	13262999	-1.7373	3	Primary Transcript	-	13259233	13263352	0	-1679	391002	PRAMEF8	996600	PRAME family member 8	http://genome.ucsc.edu/cgi-bin/hgTracks?hgsid=167433603&clade=mammal&org=Human&db=hg18&position=chr1%3A13259233-13263352&hgt.suggest=&pix=800&Submit=submit	NM_001012276	13803	-
342	chr1	13263542	13263597	-0.9581	5	Primary Transcript	-	13259233	13263352	-190	-2278	391002	PRAMEF8	996600	PRAME family member 8	http://genome.ucsc.edu/cgi-bin/hgTracks?hgsid=167433603&clade=mammal&org=Human&db=hg18&position=chr1%3A13259233-13263352&hgt.suggest=&pix=800&Submit=submit	NM_001012276	13803	-
343	chr1	13263852	13263901	-1.2138	3	Primary Transcript	-	13259233	13263352	-500	-2584	391002	PRAMEF8	996600	PRAME family member 8	http://genome.ucsc.edu/cgi-bin/hgTracks?hgsid=167433603&clade=mammal&org=Human&db=hg18&position=chr1%3A13259233-13263352&hgt.suggest=&pix=800&Submit=submit	NM_001012276	13803	-
344	chr1	13263942	13263991	-1.4535	3	Primary Transcript	-	13259233	13263352	-590	-2674	391002	PRAMEF8	996600	PRAME family member 8	http://genome.ucsc.edu/cgi-bin/hgTracks?hgsid=167433603&clade=mammal&org=Human&db=hg18&position=chr1%3A13259233-13263352&hgt.suggest=&pix=800&Submit=submit	NM_001012276	13803	-
345	chr1	13264042	13264092	-1.4646	5	Primary Transcript	-	13259233	13263352	-690	-2775	391002	PRAMEF8	996600	PRAME family member 8	http://genome.ucsc.edu/cgi-bin/hgTracks?hgsid=167433603&clade=mammal&org=Human&db=hg18&position=chr1%3A13259233-13263352&hgt.suggest=&pix=800&Submit=submit	NM_001012276	13803	-
346	chr1	13264690	13264739	-0.948	3	Primary Transcript	-	13259233	13263352	-1338	-3422	391002	PRAMEF8	996600	PRAME family member 8	http://genome.ucsc.edu/cgi-bin/hgTracks?hgsid=167433603&clade=mammal&org=Human&db=hg18&position=chr1%3A13259233-13263352&hgt.suggest=&pix=800&Submit=submit	NM_001012276	13803	-
347	chr1	13264780	13264839	-2.2989	3	Primary Transcript	-	13259233	13263352	-1428	-3518	391002	PRAMEF8	996600	PRAME family member 8	http://genome.ucsc.edu/cgi-bin/hgTracks?hgsid=167433603&clade=mammal&org=Human&db=hg18&position=chr1%3A13259233-13263352&hgt.suggest=&pix=800&Submit=submit	NM_001012276	13803	-
348	chr1	13293510	13293573	-1.0459	4	Primary Transcript	+	13293762	13300777	-189	-3728	653619	PRAMEF15	996600	PRAME family member 15	http://genome.ucsc.edu/cgi-bin/hgTracks?hgsid=167433603&clade=mammal&org=Human&db=hg18&position=chr1%3A13293762-13300777&hgt.suggest=&pix=800&Submit=submit	NM_001098376	13804	PRAMEF9
349	chr1	13293652	13293701	-1.1027	4	Primary Transcript	+	13293762	13300777	-61	-3594	653619	PRAMEF15	996600	PRAME family member 15	http://genome.ucsc.edu/cgi-bin/hgTracks?hgsid=167433603&clade=mammal&org=Human&db=hg18&position=chr1%3A13293762-13300777&hgt.suggest=&pix=800&Submit=submit	NM_001098376	13804	PRAMEF9
350	chr1	13324738	13324787	-0.9599	3	Primary Transcript	-	13320000	13325243	0	-2140	729528	PRAMEF14	996600	PRAME family member 14	http://genome.ucsc.edu/cgi-bin/hgTracks?hgsid=167433603&clade=mammal&org=Human&db=hg18&position=chr1%3A13320000-13325243&hgt.suggest=&pix=800&Submit=submit	NM_001099854	345	-
351	chr1	13325035	13325093	-2.2675	4	Primary Transcript	-	13320000	13325243	0	-2442	729528	PRAMEF14	996600	PRAME family member 14	http://genome.ucsc.edu/cgi-bin/hgTracks?hgsid=167433603&clade=mammal&org=Human&db=hg18&position=chr1%3A13320000-13325243&hgt.suggest=&pix=800&Submit=submit	NM_001099854	345	-
352	chr1	13325141	13325190	-2.0542	3	Primary Transcript	-	13320000	13325243	0	-2544	729528	PRAMEF14	996600	PRAME family member 14	http://genome.ucsc.edu/cgi-bin/hgTracks?hgsid=167433603&clade=mammal&org=Human&db=hg18&position=chr1%3A13320000-13325243&hgt.suggest=&pix=800&Submit=submit	NM_001099854	345	-
353	chr1	13325237	13325286	-1.969	4	Primary Transcript	-	13320000	13325243	0	-2640	729528	PRAMEF14	996600	PRAME family member 14	http://genome.ucsc.edu/cgi-bin/hgTracks?hgsid=167433603&clade=mammal&org=Human&db=hg18&position=chr1%3A13320000-13325243&hgt.suggest=&pix=800&Submit=submit	NM_001099854	345	-
354	chr1	13325333	13325390	-1.073	4	Primary Transcript	-	13320000	13325243	-90	-2740	729528	PRAMEF14	996600	PRAME family member 14	http://genome.ucsc.edu/cgi-bin/hgTracks?hgsid=167433603&clade=mammal&org=Human&db=hg18&position=chr1%3A13320000-13325243&hgt.suggest=&pix=800&Submit=submit	NM_001099854	345	-
355	chr1	13325682	13325748	-2.6237	4	Primary Transcript	-	13320000	13325243	-439	-3093	729528	PRAMEF14	996600	PRAME family member 14	http://genome.ucsc.edu/cgi-bin/hgTracks?hgsid=167433603&clade=mammal&org=Human&db=hg18&position=chr1%3A13320000-13325243&hgt.suggest=&pix=800&Submit=submit	NM_001099854	345	-
356	chr1	13325774	13325825	-2.4326	2	Primary Transcript	-	13320000	13325243	-531	-3178	729528	PRAMEF14	996600	PRAME family member 14	http://genome.ucsc.edu/cgi-bin/hgTracks?hgsid=167433603&clade=mammal&org=Human&db=hg18&position=chr1%3A13320000-13325243&hgt.suggest=&pix=800&Submit=submit	NM_001099854	345	-
357	chr1	13325858	13325913	-2.8911	4	Primary Transcript	-	13320000	13325243	-615	-3264	729528	PRAMEF14	996600	PRAME family member 14	http://genome.ucsc.edu/cgi-bin/hgTracks?hgsid=167433603&clade=mammal&org=Human&db=hg18&position=chr1%3A13320000-13325243&hgt.suggest=&pix=800&Submit=submit	NM_001099854	345	-
358	chr1	13325974	13326032	-1.1521	3	Primary Transcript	-	13320000	13325243	-731	-3381	729528	PRAMEF14	996600	PRAME family member 14	http://genome.ucsc.edu/cgi-bin/hgTracks?hgsid=167433603&clade=mammal&org=Human&db=hg18&position=chr1%3A13320000-13325243&hgt.suggest=&pix=800&Submit=submit	NM_001099854	345	-
359	chr1	13349566	13349615	-0.9177	5	Primary Transcript	-	13346639	13350156	0	-1192	391003	PRAMEF18	996600	PRAME family member 18	http://genome.ucsc.edu/cgi-bin/hgTracks?hgsid=167433603&clade=mammal&org=Human&db=hg18&position=chr1%3A13346639-13350156&hgt.suggest=&pix=800&Submit=submit	NM_001099850	21156	-
360	chr1	13349856	13349905	-1.9815	5	Primary Transcript	-	13346639	13350156	0	-1482	391003	PRAMEF18	996600	PRAME family member 18	http://genome.ucsc.edu/cgi-bin/hgTracks?hgsid=167433603&clade=mammal&org=Human&db=hg18&position=chr1%3A13346639-13350156&hgt.suggest=&pix=800&Submit=submit	NM_001099850	21156	-
361	chr1	13352547	13352601	-1.1064	2	Primary Transcript	-	13346639	13350156	-2391	-4176	391003	PRAMEF18	996600	PRAME family member 18	http://genome.ucsc.edu/cgi-bin/hgTracks?hgsid=167433603&clade=mammal&org=Human&db=hg18&position=chr1%3A13346639-13350156&hgt.suggest=&pix=800&Submit=submit	NM_001099850	21156	-
362	chr1	13367689	13367739	-1.2046	5	Primary Transcript	+	13367840	13370846	-101	-1629	654348	PRAMEF16	996600	PRAME family member 16	http://genome.ucsc.edu/cgi-bin/hgTracks?hgsid=167433603&clade=mammal&org=Human&db=hg18&position=chr1%3A13367840-13370846&hgt.suggest=&pix=800&Submit=submit	NM_001045480	11395	-
363	chr1	13388536	13388586	-1.117	2	Primary Transcript	+	13388652	13399530	-66	-5530	645425	PRAMEF20	996600	PRAME family member 20	http://genome.ucsc.edu/cgi-bin/hgTracks?hgsid=167433603&clade=mammal&org=Human&db=hg18&position=chr1%3A13388652-13399530&hgt.suggest=&pix=800&Submit=submit	NM_001099852	7374	-
364	chr1	13388644	13388693	-1.4782	2	Primary Transcript	+	13388652	13399530	0	-5423	645425	PRAMEF20	996600	PRAME family member 20	http://genome.ucsc.edu/cgi-bin/hgTracks?hgsid=167433603&clade=mammal&org=Human&db=hg18&position=chr1%3A13388652-13399530&hgt.suggest=&pix=800&Submit=submit	NM_001099852	7374	-
365	chr1	13388738	13388787	-0.9063	3	Primary Transcript	+	13388652	13399530	0	-5329	645425	PRAMEF20	996600	PRAME family member 20	http://genome.ucsc.edu/cgi-bin/hgTracks?hgsid=167433603&clade=mammal&org=Human&db=hg18&position=chr1%3A13388652-13399530&hgt.suggest=&pix=800&Submit=submit	NM_001099852	7374	-
366	chr1	13388838	13388893	-1.0849	3	Primary Transcript	+	13388652	13399530	0	-5225	645425	PRAMEF20	996600	PRAME family member 20	http://genome.ucsc.edu/cgi-bin/hgTracks?hgsid=167433603&clade=mammal&org=Human&db=hg18&position=chr1%3A13388652-13399530&hgt.suggest=&pix=800&Submit=submit	NM_001099852	7374	-
367	chr1	13392114	13392171	-1.3886	2	Primary Transcript	+	13388652	13399530	0	-1949	645425	PRAMEF20	996600	PRAME family member 20	http://genome.ucsc.edu/cgi-bin/hgTracks?hgsid=167433603&clade=mammal&org=Human&db=hg18&position=chr1%3A13388652-13399530&hgt.suggest=&pix=800&Submit=submit	NM_001099852	7374	-
368	chr1	13394427	13394476	-0.915	2	Primary Transcript	+	13388652	13399530	0	361	645425	PRAMEF20	996600	PRAME family member 20	http://genome.ucsc.edu/cgi-bin/hgTracks?hgsid=167433603&clade=mammal&org=Human&db=hg18&position=chr1%3A13388652-13399530&hgt.suggest=&pix=800&Submit=submit	NM_001099852	7374	-
369	chr1	13394523	13394572	-1.1761	2	Primary Transcript	+	13388652	13399530	0	457	645425	PRAMEF20	996600	PRAME family member 20	http://genome.ucsc.edu/cgi-bin/hgTracks?hgsid=167433603&clade=mammal&org=Human&db=hg18&position=chr1%3A13388652-13399530&hgt.suggest=&pix=800&Submit=submit	NM_001099852	7374	-
370	chr1	13395033	13395082	-1.5311	2	Primary Transcript	+	13388652	13399530	0	967	645425	PRAMEF20	996600	PRAME family member 20	http://genome.ucsc.edu/cgi-bin/hgTracks?hgsid=167433603&clade=mammal&org=Human&db=hg18&position=chr1%3A13388652-13399530&hgt.suggest=&pix=800&Submit=submit	NM_001099852	7374	-
371	chr1	13482472	13482521	-0.9769	3	Primary Transcript	-	13480018	13484137	0	-418	391002	PRAMEF8	996600	PRAME family member 8	http://genome.ucsc.edu/cgi-bin/hgTracks?hgsid=167433603&clade=mammal&org=Human&db=hg18&position=chr1%3A13480018-13484137&hgt.suggest=&pix=800&Submit=submit	NM_001012276	13808	-
372	chr1	13482566	13482615	-1.4212	3	Primary Transcript	-	13480018	13484137	0	-512	391002	PRAMEF8	996600	PRAME family member 8	http://genome.ucsc.edu/cgi-bin/hgTracks?hgsid=167433603&clade=mammal&org=Human&db=hg18&position=chr1%3A13480018-13484137&hgt.suggest=&pix=800&Submit=submit	NM_001012276	13808	-
373	chr1	13482888	13482937	-1.12	3	Primary Transcript	-	13480018	13484137	0	-834	391002	PRAMEF8	996600	PRAME family member 8	http://genome.ucsc.edu/cgi-bin/hgTracks?hgsid=167433603&clade=mammal&org=Human&db=hg18&position=chr1%3A13480018-13484137&hgt.suggest=&pix=800&Submit=submit	NM_001012276	13808	-
374	chr1	13483064	13483115	-2.69	3	Primary Transcript	-	13480018	13484137	0	-1012	391002	PRAMEF8	996600	PRAME family member 8	http://genome.ucsc.edu/cgi-bin/hgTracks?hgsid=167433603&clade=mammal&org=Human&db=hg18&position=chr1%3A13480018-13484137&hgt.suggest=&pix=800&Submit=submit	NM_001012276	13808	-
375	chr1	13483164	13483213	-2.1146	3	Primary Transcript	-	13480018	13484137	0	-1110	391002	PRAMEF8	996600	PRAME family member 8	http://genome.ucsc.edu/cgi-bin/hgTracks?hgsid=167433603&clade=mammal&org=Human&db=hg18&position=chr1%3A13480018-13484137&hgt.suggest=&pix=800&Submit=submit	NM_001012276	13808	-
376	chr1	13483670	13483719	-1.3819	3	Primary Transcript	-	13480018	13484137	0	-1616	391002	PRAMEF8	996600	PRAME family member 8	http://genome.ucsc.edu/cgi-bin/hgTracks?hgsid=167433603&clade=mammal&org=Human&db=hg18&position=chr1%3A13480018-13484137&hgt.suggest=&pix=800&Submit=submit	NM_001012276	13808	-
377	chr1	13484671	13484720	-1.4294	3	Primary Transcript	-	13480018	13484137	-534	-2618	391002	PRAMEF8	996600	PRAME family member 8	http://genome.ucsc.edu/cgi-bin/hgTracks?hgsid=167433603&clade=mammal&org=Human&db=hg18&position=chr1%3A13480018-13484137&hgt.suggest=&pix=800&Submit=submit	NM_001012276	13808	-
378	chr1	13484785	13484834	-1.8204	5	Primary Transcript	-	13480018	13484137	-648	-2732	391002	PRAMEF8	996600	PRAME family member 8	http://genome.ucsc.edu/cgi-bin/hgTracks?hgsid=167433603&clade=mammal&org=Human&db=hg18&position=chr1%3A13480018-13484137&hgt.suggest=&pix=800&Submit=submit	NM_001012276	13808	-
379	chr1	13485487	13485536	-1.0318	3	Primary Transcript	-	13480018	13484137	-1350	-3434	391002	PRAMEF8	996600	PRAME family member 8	http://genome.ucsc.edu/cgi-bin/hgTracks?hgsid=167433603&clade=mammal&org=Human&db=hg18&position=chr1%3A13480018-13484137&hgt.suggest=&pix=800&Submit=submit	NM_001012276	13808	-
380	chr1	13485577	13485636	-2.07	3	Primary Transcript	-	13480018	13484137	-1440	-3528	391002	PRAMEF8	996600	PRAME family member 8	http://genome.ucsc.edu/cgi-bin/hgTracks?hgsid=167433603&clade=mammal&org=Human&db=hg18&position=chr1%3A13480018-13484137&hgt.suggest=&pix=800&Submit=submit	NM_001012276	13808	-
381	chr1	13485981	13486036	-1.0837	3	Primary Transcript	-	13480018	13484137	-1844	-3930	391002	PRAMEF8	996600	PRAME family member 8	http://genome.ucsc.edu/cgi-bin/hgTracks?hgsid=167433603&clade=mammal&org=Human&db=hg18&position=chr1%3A13480018-13484137&hgt.suggest=&pix=800&Submit=submit	NM_001012276	13808	-
382	chr1	13514307	13514370	-0.9122	4	Primary Transcript	+	13514559	13521574	-189	-3728	653619	PRAMEF15	996600	PRAME family member 15	http://genome.ucsc.edu/cgi-bin/hgTracks?hgsid=167433603&clade=mammal&org=Human&db=hg18&position=chr1%3A13514559-13521574&hgt.suggest=&pix=800&Submit=submit	NM_001098376	13810	PRAMEF9
383	chr1	13514449	13514498	-1.0179	4	Primary Transcript	+	13514559	13521574	-61	-3592	653619	PRAMEF15	996600	PRAME family member 15	http://genome.ucsc.edu/cgi-bin/hgTracks?hgsid=167433603&clade=mammal&org=Human&db=hg18&position=chr1%3A13514559-13521574&hgt.suggest=&pix=800&Submit=submit	NM_001098376	13810	PRAMEF9
384	chr1	13545593	13545642	-1.1158	3	Primary Transcript	-	13540855	13546098	0	-2142	400736	PRAMEF13	996600	PRAME family member 13	http://genome.ucsc.edu/cgi-bin/hgTracks?hgsid=167433603&clade=mammal&org=Human&db=hg18&position=chr1%3A13540855-13546098&hgt.suggest=&pix=800&Submit=submit	NM_001024661	11407	-
385	chr1	13545890	13545948	-2.2818	4	Primary Transcript	-	13540855	13546098	0	-2443	400736	PRAMEF13	996600	PRAME family member 13	http://genome.ucsc.edu/cgi-bin/hgTracks?hgsid=167433603&clade=mammal&org=Human&db=hg18&position=chr1%3A13540855-13546098&hgt.suggest=&pix=800&Submit=submit	NM_001024661	11407	-
386	chr1	13545996	13546045	-2.1668	3	Primary Transcript	-	13540855	13546098	0	-2544	400736	PRAMEF13	996600	PRAME family member 13	http://genome.ucsc.edu/cgi-bin/hgTracks?hgsid=167433603&clade=mammal&org=Human&db=hg18&position=chr1%3A13540855-13546098&hgt.suggest=&pix=800&Submit=submit	NM_001024661	11407	-
387	chr1	13546092	13546141	-2.2788	4	Primary Transcript	-	13540855	13546098	0	-2640	400736	PRAMEF13	996600	PRAME family member 13	http://genome.ucsc.edu/cgi-bin/hgTracks?hgsid=167433603&clade=mammal&org=Human&db=hg18&position=chr1%3A13540855-13546098&hgt.suggest=&pix=800&Submit=submit	NM_001024661	11407	-
388	chr1	13546537	13546603	-2.6737	4	Primary Transcript	-	13540855	13546098	-439	-3094	400736	PRAMEF13	996600	PRAME family member 13	http://genome.ucsc.edu/cgi-bin/hgTracks?hgsid=167433603&clade=mammal&org=Human&db=hg18&position=chr1%3A13540855-13546098&hgt.suggest=&pix=800&Submit=submit	NM_001024661	11407	-
389	chr1	13546629	13546680	-2.6311	2	Primary Transcript	-	13540855	13546098	-531	-3178	400736	PRAMEF13	996600	PRAME family member 13	http://genome.ucsc.edu/cgi-bin/hgTracks?hgsid=167433603&clade=mammal&org=Human&db=hg18&position=chr1%3A13540855-13546098&hgt.suggest=&pix=800&Submit=submit	NM_001024661	11407	-
390	chr1	13546713	13546768	-2.9804	4	Primary Transcript	-	13540855	13546098	-615	-3264	400736	PRAMEF13	996600	PRAME family member 13	http://genome.ucsc.edu/cgi-bin/hgTracks?hgsid=167433603&clade=mammal&org=Human&db=hg18&position=chr1%3A13540855-13546098&hgt.suggest=&pix=800&Submit=submit	NM_001024661	11407	-
391	chr1	13546829	13546887	-1.3814	3	Primary Transcript	-	13540855	13546098	-731	-3382	400736	PRAMEF13	996600	PRAME family member 13	http://genome.ucsc.edu/cgi-bin/hgTracks?hgsid=167433603&clade=mammal&org=Human&db=hg18&position=chr1%3A13540855-13546098&hgt.suggest=&pix=800&Submit=submit	NM_001024661	11407	-
392	chr1	13570402	13570451	-0.9535	5	Primary Transcript	-	13567475	13570992	0	-1192	391003	PRAMEF18	996600	PRAME family member 18	http://genome.ucsc.edu/cgi-bin/hgTracks?hgsid=167433603&clade=mammal&org=Human&db=hg18&position=chr1%3A13567475-13570992&hgt.suggest=&pix=800&Submit=submit	NM_001099850	11924	-
393	chr1	13570692	13570741	-1.8218	5	Primary Transcript	-	13567475	13570992	0	-1482	391003	PRAMEF18	996600	PRAME family member 18	http://genome.ucsc.edu/cgi-bin/hgTracks?hgsid=167433603&clade=mammal&org=Human&db=hg18&position=chr1%3A13567475-13570992&hgt.suggest=&pix=800&Submit=submit	NM_001099850	11924	-
394	chr1	13573383	13573437	-0.9696	2	Primary Transcript	-	13567475	13570992	-2391	-4176	391003	PRAMEF18	996600	PRAME family member 18	http://genome.ucsc.edu/cgi-bin/hgTracks?hgsid=167433603&clade=mammal&org=Human&db=hg18&position=chr1%3A13567475-13570992&hgt.suggest=&pix=800&Submit=submit	NM_001099850	11924	-
395	chr1	13588523	13588573	-1.0968	5	Primary Transcript	+	13588674	13591651	-101	-1614	391004	PRAMEF17	996600	PRAME family member 17	http://genome.ucsc.edu/cgi-bin/hgTracks?hgsid=167433603&clade=mammal&org=Human&db=hg18&position=chr1%3A13588674-13591651&hgt.suggest=&pix=800&Submit=submit,MGC181961	NM_001099851	13665	MGC178210
396	chr1	13609384	13609433	-1.6586	2	Primary Transcript	+	13609493	13620390	-60	-5534	645425	PRAMEF20	996600	PRAME family member 20	http://genome.ucsc.edu/cgi-bin/hgTracks?hgsid=167433603&clade=mammal&org=Human&db=hg18&position=chr1%3A13609493-13620390&hgt.suggest=&pix=800&Submit=submit	NM_001099852	6029	-
397	chr1	13609498	13609547	-1.1586	2	Primary Transcript	+	13609493	13620390	0	-5420	645425	PRAMEF20	996600	PRAME family member 20	http://genome.ucsc.edu/cgi-bin/hgTracks?hgsid=167433603&clade=mammal&org=Human&db=hg18&position=chr1%3A13609493-13620390&hgt.suggest=&pix=800&Submit=submit	NM_001099852	6029	-
398	chr1	13609578	13609627	-1.2215	3	Primary Transcript	+	13609493	13620390	0	-5340	645425	PRAMEF20	996600	PRAME family member 20	http://genome.ucsc.edu/cgi-bin/hgTracks?hgsid=167433603&clade=mammal&org=Human&db=hg18&position=chr1%3A13609493-13620390&hgt.suggest=&pix=800&Submit=submit	NM_001099852	6029	-
399	chr1	13609679	13609734	-1.0062	3	Primary Transcript	+	13609493	13620390	0	-5236	645425	PRAMEF20	996600	PRAME family member 20	http://genome.ucsc.edu/cgi-bin/hgTracks?hgsid=167433603&clade=mammal&org=Human&db=hg18&position=chr1%3A13609493-13620390&hgt.suggest=&pix=800&Submit=submit	NM_001099852	6029	-
400	chr1	13612955	13613012	-1.3177	2	Primary Transcript	+	13609493	13620390	0	-1958	645425	PRAMEF20	996600	PRAME family member 20	http://genome.ucsc.edu/cgi-bin/hgTracks?hgsid=167433603&clade=mammal&org=Human&db=hg18&position=chr1%3A13609493-13620390&hgt.suggest=&pix=800&Submit=submit	NM_001099852	6029	-
401	chr1	13615266	13615315	-1.1574	2	Primary Transcript	+	13609493	13620390	0	348	645425	PRAMEF20	996600	PRAME family member 20	http://genome.ucsc.edu/cgi-bin/hgTracks?hgsid=167433603&clade=mammal&org=Human&db=hg18&position=chr1%3A13609493-13620390&hgt.suggest=&pix=800&Submit=submit	NM_001099852	6029	-
402	chr1	13615362	13615411	-1.315	2	Primary Transcript	+	13609493	13620390	0	444	645425	PRAMEF20	996600	PRAME family member 20	http://genome.ucsc.edu/cgi-bin/hgTracks?hgsid=167433603&clade=mammal&org=Human&db=hg18&position=chr1%3A13609493-13620390&hgt.suggest=&pix=800&Submit=submit	NM_001099852	6029	-
403	chr1	13615872	13615921	-1.4908	2	Primary Transcript	+	13609493	13620390	0	954	645425	PRAMEF20	996600	PRAME family member 20	http://genome.ucsc.edu/cgi-bin/hgTracks?hgsid=167433603&clade=mammal&org=Human&db=hg18&position=chr1%3A13609493-13620390&hgt.suggest=&pix=800&Submit=submit	NM_001099852	6029	-
404	chr1	13784457	13784506	0.9687	1	Primary Transcript	+	13782838	13817039	0	-15456	10630	PDPN	996600	podoplanin	http://genome.ucsc.edu/cgi-bin/hgTracks?hgsid=167433603&clade=mammal&org=Human&db=hg18&position=chr1%3A13782838-13817039&hgt.suggest=&pix=800&Submit=submit,GP40,Gp38,T1A-2,PA2.26,OTS8,T1A,HT1A-1,GP36	NM_198389	24361	AGGRUS
405	chr1	13784973	13785029	-1.7717	1	Primary Transcript	+	13782838	13817039	0	-14937	10630	PDPN	996600	podoplanin	http://genome.ucsc.edu/cgi-bin/hgTracks?hgsid=167433603&clade=mammal&org=Human&db=hg18&position=chr1%3A13782838-13817039&hgt.suggest=&pix=800&Submit=submit,GP40,Gp38,T1A-2,PA2.26,OTS8,T1A,HT1A-1,GP36	NM_198389	24361	AGGRUS
406	chr1	13785059	13785109	-1.0101	1	Primary Transcript	+	13782838	13817039	0	-14854	10630	PDPN	996600	podoplanin	http://genome.ucsc.edu/cgi-bin/hgTracks?hgsid=167433603&clade=mammal&org=Human&db=hg18&position=chr1%3A13782838-13817039&hgt.suggest=&pix=800&Submit=submit,GP40,Gp38,T1A-2,PA2.26,OTS8,T1A,HT1A-1,GP36	NM_198389	24361	AGGRUS
407	chr1	13898016	13898075	1.2355	1	Primary Transcript	+	13899321	14024159	-1246	-63694	7799	PRDM2	996600	PR domain containing 2, with ZNF domain	MTB-ZF,KMT8,RIZ2,RIZ1,RIZ,http://genome.ucsc.edu/cgi-bin/hgTracks?hgsid=167433603&clade=mammal&org=Human&db=hg18&position=chr1%3A13899321-14024159&hgt.suggest=&pix=800&Submit=submit	NM_001135610	16839	HUMHOXY1
408	chr1	13946972	13947027	1.1523	1	Primary Transcript	+	13899321	14024159	0	-14740	7799	PRDM2	996600	PR domain containing 2, with ZNF domain	MTB-ZF,KMT8,RIZ2,RIZ1,RIZ,http://genome.ucsc.edu/cgi-bin/hgTracks?hgsid=167433603&clade=mammal&org=Human&db=hg18&position=chr1%3A13899321-14024159&hgt.suggest=&pix=800&Submit=submit	NM_001135610	16839	HUMHOXY1
409	chr1	13947991	13948040	-1.2121	1	Primary Transcript	+	13899321	14024159	0	-13724	7799	PRDM2	996600	PR domain containing 2, with ZNF domain	MTB-ZF,KMT8,RIZ2,RIZ1,RIZ,http://genome.ucsc.edu/cgi-bin/hgTracks?hgsid=167433603&clade=mammal&org=Human&db=hg18&position=chr1%3A13899321-14024159&hgt.suggest=&pix=800&Submit=submit	NM_001135610	16839	HUMHOXY1
410	chr1	13948073	13948129	-1.967	1	Primary Transcript	+	13899321	14024159	0	-13639	7799	PRDM2	996600	PR domain containing 2, with ZNF domain	MTB-ZF,KMT8,RIZ2,RIZ1,RIZ,http://genome.ucsc.edu/cgi-bin/hgTracks?hgsid=167433603&clade=mammal&org=Human&db=hg18&position=chr1%3A13899321-14024159&hgt.suggest=&pix=800&Submit=submit	NM_001135610	16839	HUMHOXY1
411	chr1	14795408	14795457	1.191	1	Primary Transcript	+	14797799	15267238	-2342	-237086	23254	KAZ	996600	kazrin	MGC142181,KIAA1026,http://genome.ucsc.edu/cgi-bin/hgTracks?hgsid=167433603&clade=mammal&org=Human&db=hg18&position=chr1%3A14797799-15267238&hgt.suggest=&pix=800&Submit=submit,FLJ43806,FLJ43398,MGC126686,FLJ32593,FLJ10199	NM_015209	2043	DKFZp686D08115
412	chr1	14797110	14797159	-1.447	1	Primary Transcript	+	14797799	15267238	-640	-235384	23254	KAZ	996600	kazrin	MGC142181,KIAA1026,http://genome.ucsc.edu/cgi-bin/hgTracks?hgsid=167433603&clade=mammal&org=Human&db=hg18&position=chr1%3A14797799-15267238&hgt.suggest=&pix=800&Submit=submit,FLJ43806,FLJ43398,MGC126686,FLJ32593,FLJ10199	NM_015209	2043	DKFZp686D08115
413	chr1	15128843	15128892	1.6632	1	Primary Transcript	+	14797799	15267238	0	96350	23254	KAZ	996600	kazrin	MGC142181,KIAA1026,http://genome.ucsc.edu/cgi-bin/hgTracks?hgsid=167433603&clade=mammal&org=Human&db=hg18&position=chr1%3A14797799-15267238&hgt.suggest=&pix=800&Submit=submit,FLJ43806,FLJ43398,MGC126686,FLJ32593,FLJ10199	NM_015209	2043	DKFZp686D08115
414	chr1	15128965	15129014	2.1996	1	Primary Transcript	+	14797799	15267238	0	96472	23254	KAZ	996600	kazrin	MGC142181,KIAA1026,http://genome.ucsc.edu/cgi-bin/hgTracks?hgsid=167433603&clade=mammal&org=Human&db=hg18&position=chr1%3A14797799-15267238&hgt.suggest=&pix=800&Submit=submit,FLJ43806,FLJ43398,MGC126686,FLJ32593,FLJ10199	NM_015209	2043	DKFZp686D08115
415	chr1	15129049	15129098	3.088	1	Primary Transcript	+	14797799	15267238	0	96556	23254	KAZ	996600	kazrin	MGC142181,KIAA1026,http://genome.ucsc.edu/cgi-bin/hgTracks?hgsid=167433603&clade=mammal&org=Human&db=hg18&position=chr1%3A14797799-15267238&hgt.suggest=&pix=800&Submit=submit,FLJ43806,FLJ43398,MGC126686,FLJ32593,FLJ10199	NM_015209	2043	DKFZp686D08115
416	chr1	15129145	15129194	1.207	1	Primary Transcript	+	14797799	15267238	0	96652	23254	KAZ	996600	kazrin	MGC142181,KIAA1026,http://genome.ucsc.edu/cgi-bin/hgTracks?hgsid=167433603&clade=mammal&org=Human&db=hg18&position=chr1%3A14797799-15267238&hgt.suggest=&pix=800&Submit=submit,FLJ43806,FLJ43398,MGC126686,FLJ32593,FLJ10199	NM_015209	2043	DKFZp686D08115
417	chr1	15129355	15129412	1.2799	1	Primary Transcript	+	14797799	15267238	0	96866	23254	KAZ	996600	kazrin	MGC142181,KIAA1026,http://genome.ucsc.edu/cgi-bin/hgTracks?hgsid=167433603&clade=mammal&org=Human&db=hg18&position=chr1%3A14797799-15267238&hgt.suggest=&pix=800&Submit=submit,FLJ43806,FLJ43398,MGC126686,FLJ32593,FLJ10199	NM_015209	2043	DKFZp686D08115
418	chr1	15143570	15143619	1.0991	1	Primary Transcript	+	14797799	15267238	0	111076	23254	KAZ	996600	kazrin	MGC142181,KIAA1026,http://genome.ucsc.edu/cgi-bin/hgTracks?hgsid=167433603&clade=mammal&org=Human&db=hg18&position=chr1%3A14797799-15267238&hgt.suggest=&pix=800&Submit=submit,FLJ43806,FLJ43398,MGC126686,FLJ32593,FLJ10199	NM_015209	2043	DKFZp686D08115
419	chr1	15247713	15247762	0.9062	3	Primary Transcript	+	14797799	15267238	0	215220	23254	KAZ	996600	kazrin	MGC142181,KIAA1026,http://genome.ucsc.edu/cgi-bin/hgTracks?hgsid=167433603&clade=mammal&org=Human&db=hg18&position=chr1%3A14797799-15267238&hgt.suggest=&pix=800&Submit=submit,FLJ43806,FLJ43398,MGC126686,FLJ32593,FLJ10199	NM_015209	2043	DKFZp686D08115
420	chr1	15349532	15349585	1.2421	1	Primary Transcript	-	15310898	15351547	0	-18336	200197	C1orf126	996600	chromosome 1 open reading frame 126	http://genome.ucsc.edu/cgi-bin/hgTracks?hgsid=167433603&clade=mammal&org=Human&db=hg18&position=chr1%3A15310898-15351547&hgt.suggest=&pix=800&Submit=submit,RP1-21O18.2	NR_027136	22051	FLJ23703
421	chr1	15353874	15353923	1.1845	1	Primary Transcript	+	15351614	15419560	0	-31689	55092	TMEM51	996600	transmembrane protein 51	http://genome.ucsc.edu/cgi-bin/hgTracks?hgsid=167433603&clade=mammal&org=Human&db=hg18&position=chr1%3A15351614-15419560&hgt.suggest=&pix=800&Submit=submit,FLJ10199	NM_001136216	1686	C1orf72
422	chr1	15445411	15445466	1.5565	1	Primary Transcript	+	15446354	15597209	-888	-76344	114827	FHAD1	996600	forkhead-associated (FHA) phosphopeptide binding domain 1	KIAA1937,FLJ31291,http://genome.ucsc.edu/cgi-bin/hgTracks?hgsid=167433603&clade=mammal&org=Human&db=hg18&position=chr1%3A15446354-15597209&hgt.suggest=&pix=800&Submit=submit,DKFZp686P19183	NM_052929	7775	DKFZp686G2134
423	chr1	15606888	15606937	2.9355	1	Primary Transcript	+	15609027	15629422	-2090	-12312	79180	EFHD2	996600	EF-hand domain family, member D2	http://genome.ucsc.edu/cgi-bin/hgTracks?hgsid=167433603&clade=mammal&org=Human&db=hg18&position=chr1%3A15609027-15629422&hgt.suggest=&pix=800&Submit=submit,SWS1	NM_024329	13558	MGC4342
424	chr1	15607594	15607648	1.0698	1	Primary Transcript	+	15609027	15629422	-1379	-11603	79180	EFHD2	996600	EF-hand domain family, member D2	http://genome.ucsc.edu/cgi-bin/hgTracks?hgsid=167433603&clade=mammal&org=Human&db=hg18&position=chr1%3A15609027-15629422&hgt.suggest=&pix=800&Submit=submit,SWS1	NM_024329	13558	MGC4342
425	chr1	15653781	15653831	1.4352	1	Primary Transcript	+	15655810	15671169	-1979	-9684	63036	CELA2A	996600	chymotrypsin-like elastase family, member 2A	PE-1,http://genome.ucsc.edu/cgi-bin/hgTracks?hgsid=167433603&clade=mammal&org=Human&db=hg18&position=chr1%3A15655810-15671169&hgt.suggest=&pix=800&Submit=submit	NM_033440	19565	ELA2A
426	chr1	15653873	15653924	1.1841	2	Primary Transcript	+	15655810	15671169	-1886	-9592	63036	CELA2A	996600	chymotrypsin-like elastase family, member 2A	PE-1,http://genome.ucsc.edu/cgi-bin/hgTracks?hgsid=167433603&clade=mammal&org=Human&db=hg18&position=chr1%3A15655810-15671169&hgt.suggest=&pix=800&Submit=submit	NM_033440	19565	ELA2A
427	chr1	15673191	15673241	1.3576	2	Primary Transcript	+	15675182	15690482	-1941	-9616	51032	CELA2B	996600	chymotrypsin-like elastase family, member 2B	MGC97052,http://genome.ucsc.edu/cgi-bin/hgTracks?hgsid=167433603&clade=mammal&org=Human&db=hg18&position=chr1%3A15675182-15690482&hgt.suggest=&pix=800&Submit=submit,MGC142100,MGC142102	NM_015849	11299	ELA2B
428	chr1	15673271	15673323	1.1715	2	Primary Transcript	+	15675182	15690482	-1859	-9535	51032	CELA2B	996600	chymotrypsin-like elastase family, member 2B	MGC97052,http://genome.ucsc.edu/cgi-bin/hgTracks?hgsid=167433603&clade=mammal&org=Human&db=hg18&position=chr1%3A15675182-15690482&hgt.suggest=&pix=800&Submit=submit,MGC142100,MGC142102	NM_015849	11299	ELA2B
429	chr1	15725815	15725864	-1.2212	1	Primary Transcript	+	15725938	15770815	-74	-22536	23341	DNAJC16	996600	DnaJ (Hsp40) homolog, subfamily C, member 16	http://genome.ucsc.edu/cgi-bin/hgTracks?hgsid=167433603&clade=mammal&org=Human&db=hg18&position=chr1%3A15725938-15770815&hgt.suggest=&pix=800&Submit=submit,DKFZp781I1547,DKFZp686N0387,KIAA0962	NM_015291	13125	DKFZp686G1298
430	chr1	15784798	15784847	1.0196	1	Primary Transcript	-	15771738	15784192	-606	-6857	79814	AGMAT	996600	agmatine ureohydrolase (agmatinase)	http://genome.ucsc.edu/cgi-bin/hgTracks?hgsid=167433603&clade=mammal&org=Human&db=hg18&position=chr1%3A15771738-15784192&hgt.suggest=&pix=800&Submit=submit	NM_024758	21165	FLJ23384
431	chr1	15884242	15884292	-1.1465	1	Primary Transcript	+	15883413	15933849	0	-24364	23207	PLEKHM2	996600	pleckstrin homology domain containing, family M (with RUN domain) member 2	RP11-169K16.1,http://genome.ucsc.edu/cgi-bin/hgTracks?hgsid=167433603&clade=mammal&org=Human&db=hg18&position=chr1%3A15883413-15933849&hgt.suggest=&pix=800&Submit=submit,SKIP	NM_015164	9102	KIAA0842
432	chr1	15926232	15926281	1.0164	1	Primary Transcript	+	15883413	15933849	0	17625	23207	PLEKHM2	996600	pleckstrin homology domain containing, family M (with RUN domain) member 2	RP11-169K16.1,http://genome.ucsc.edu/cgi-bin/hgTracks?hgsid=167433603&clade=mammal&org=Human&db=hg18&position=chr1%3A15883413-15933849&hgt.suggest=&pix=800&Submit=submit,SKIP	NM_015164	9102	KIAA0842
433	chr1	15926332	15926381	1.3462	1	Primary Transcript	+	15883413	15933849	0	17725	23207	PLEKHM2	996600	pleckstrin homology domain containing, family M (with RUN domain) member 2	RP11-169K16.1,http://genome.ucsc.edu/cgi-bin/hgTracks?hgsid=167433603&clade=mammal&org=Human&db=hg18&position=chr1%3A15883413-15933849&hgt.suggest=&pix=800&Submit=submit,SKIP	NM_015164	9102	KIAA0842
434	chr1	15926536	15926585	3.0878	1	Primary Transcript	+	15883413	15933849	0	17929	23207	PLEKHM2	996600	pleckstrin homology domain containing, family M (with RUN domain) member 2	RP11-169K16.1,http://genome.ucsc.edu/cgi-bin/hgTracks?hgsid=167433603&clade=mammal&org=Human&db=hg18&position=chr1%3A15883413-15933849&hgt.suggest=&pix=800&Submit=submit,SKIP	NM_015164	9102	KIAA0842
435	chr1	15933355	15933404	1.7098	1	Primary Transcript	+	15883413	15933849	0	24749	23207	PLEKHM2	996600	pleckstrin homology domain containing, family M (with RUN domain) member 2	RP11-169K16.1,http://genome.ucsc.edu/cgi-bin/hgTracks?hgsid=167433603&clade=mammal&org=Human&db=hg18&position=chr1%3A15883413-15933849&hgt.suggest=&pix=800&Submit=submit,SKIP	NM_015164	9102	KIAA0842
436	chr1	15933475	15933524	1.4419	1	Primary Transcript	+	15883413	15933849	0	24869	23207	PLEKHM2	996600	pleckstrin homology domain containing, family M (with RUN domain) member 2	RP11-169K16.1,http://genome.ucsc.edu/cgi-bin/hgTracks?hgsid=167433603&clade=mammal&org=Human&db=hg18&position=chr1%3A15883413-15933849&hgt.suggest=&pix=800&Submit=submit,SKIP	NM_015164	9102	KIAA0842
437	chr1	15955625	15955674	1.1438	1	Primary Transcript	+	15957841	15985671	-2167	-16106	54751	FBLIM1	996600	filamin binding LIM protein 1	FBLP-1,FBLP1,DKFZp434G171,http://genome.ucsc.edu/cgi-bin/hgTracks?hgsid=167433603&clade=mammal&org=Human&db=hg18&position=chr1%3A15957841-15985671&hgt.suggest=&pix=800&Submit=submit	NM_017556	3985	CAL
438	chr1	15955715	15955764	1.2985	1	Primary Transcript	+	15957841	15985671	-2077	-16016	54751	FBLIM1	996600	filamin binding LIM protein 1	FBLP-1,FBLP1,DKFZp434G171,http://genome.ucsc.edu/cgi-bin/hgTracks?hgsid=167433603&clade=mammal&org=Human&db=hg18&position=chr1%3A15957841-15985671&hgt.suggest=&pix=800&Submit=submit	NM_017556	3985	CAL
439	chr1	15955817	15955866	1.1629	1	Primary Transcript	+	15957841	15985671	-1975	-15914	54751	FBLIM1	996600	filamin binding LIM protein 1	FBLP-1,FBLP1,DKFZp434G171,http://genome.ucsc.edu/cgi-bin/hgTracks?hgsid=167433603&clade=mammal&org=Human&db=hg18&position=chr1%3A15957841-15985671&hgt.suggest=&pix=800&Submit=submit	NM_017556	3985	CAL
440	chr1	16006271	16006332	1.8574	2	Primary Transcript	-	16006243	16006781	0	210	440567	UQCRHL	996600	ubiquinol-cytochrome c reductase hinge protein-like	http://genome.ucsc.edu/cgi-bin/hgTracks?hgsid=167433603&clade=mammal&org=Human&db=hg18&position=chr1%3A16006243-16006781&hgt.suggest=&pix=800&Submit=submit	NM_001089591	13837	-
441	chr1	16006371	16006430	1.7094	2	Primary Transcript	-	16006243	16006781	0	112	440567	UQCRHL	996600	ubiquinol-cytochrome c reductase hinge protein-like	http://genome.ucsc.edu/cgi-bin/hgTracks?hgsid=167433603&clade=mammal&org=Human&db=hg18&position=chr1%3A16006243-16006781&hgt.suggest=&pix=800&Submit=submit	NM_001089591	13837	-
442	chr1	16036174	16036223	1.2132	1	Primary Transcript	-	16033296	16047229	0	4064	729614	FLJ37453	996600	hypothetical LOC729614	http://genome.ucsc.edu/cgi-bin/hgTracks?hgsid=167433603&clade=mammal&org=Human&db=hg18&position=chr1%3A16033296-16047229&hgt.suggest=&pix=800&Submit=submit	NR_024279	28604	FLJ42024
443	chr1	16036298	16036347	2.0958	1	Primary Transcript	-	16033296	16047229	0	3940	729614	FLJ37453	996600	hypothetical LOC729614	http://genome.ucsc.edu/cgi-bin/hgTracks?hgsid=167433603&clade=mammal&org=Human&db=hg18&position=chr1%3A16033296-16047229&hgt.suggest=&pix=800&Submit=submit	NR_024279	28604	FLJ42024
444	chr1	16048104	16048162	-1.2076	1	Primary Transcript	+	16046945	16139537	0	-45108	23013	SPEN	996600	spen homolog, transcriptional regulator (Drosophila)	RBM15C,SHARP,http://genome.ucsc.edu/cgi-bin/hgTracks?hgsid=167433603&clade=mammal&org=Human&db=hg18&position=chr1%3A16046945-16139537&hgt.suggest=&pix=800&Submit=submit,MINT	NM_015001	5293	KIAA0929
445	chr1	16049002	16049051	-2.5792	1	Primary Transcript	+	16046945	16139537	0	-44215	23013	SPEN	996600	spen homolog, transcriptional regulator (Drosophila)	RBM15C,SHARP,http://genome.ucsc.edu/cgi-bin/hgTracks?hgsid=167433603&clade=mammal&org=Human&db=hg18&position=chr1%3A16046945-16139537&hgt.suggest=&pix=800&Submit=submit,MINT	NM_015001	5293	KIAA0929
446	chr1	16049104	16049153	-1.299	1	Primary Transcript	+	16046945	16139537	0	-44113	23013	SPEN	996600	spen homolog, transcriptional regulator (Drosophila)	RBM15C,SHARP,http://genome.ucsc.edu/cgi-bin/hgTracks?hgsid=167433603&clade=mammal&org=Human&db=hg18&position=chr1%3A16046945-16139537&hgt.suggest=&pix=800&Submit=submit,MINT	NM_015001	5293	KIAA0929
447	chr1	16049200	16049249	-2.0278	1	Primary Transcript	+	16046945	16139537	0	-44017	23013	SPEN	996600	spen homolog, transcriptional regulator (Drosophila)	RBM15C,SHARP,http://genome.ucsc.edu/cgi-bin/hgTracks?hgsid=167433603&clade=mammal&org=Human&db=hg18&position=chr1%3A16046945-16139537&hgt.suggest=&pix=800&Submit=submit,MINT	NM_015001	5293	KIAA0929
448	chr1	16202921	16202972	1.6549	1	Primary Transcript	+	16203317	16205771	-345	-1598	149563	C1orf64	996600	chromosome 1 open reading frame 64	http://genome.ucsc.edu/cgi-bin/hgTracks?hgsid=167433603&clade=mammal&org=Human&db=hg18&position=chr1%3A16203317-16205771&hgt.suggest=&pix=800&Submit=submit,RP11-5P18.4	NM_178840	13840	MGC24047
449	chr1	16217865	16217920	1.8227	1	Primary Transcript	-	16213109	16217872	0	-2402	27129	HSPB7	996600	heat shock 27kDa protein family, member 7 (cardiovascular)	http://genome.ucsc.edu/cgi-bin/hgTracks?hgsid=167433603&clade=mammal&org=Human&db=hg18&position=chr1%3A16213109-16217872&hgt.suggest=&pix=800&Submit=submit,FLJ32733,cvHSP	NM_014424	13841	DKFZp779D0968
450	chr1	16217987	16218036	0.9028	1	Primary Transcript	-	16213109	16217872	-115	-2522	27129	HSPB7	996600	heat shock 27kDa protein family, member 7 (cardiovascular)	http://genome.ucsc.edu/cgi-bin/hgTracks?hgsid=167433603&clade=mammal&org=Human&db=hg18&position=chr1%3A16213109-16217872&hgt.suggest=&pix=800&Submit=submit,FLJ32733,cvHSP	NM_014424	13841	DKFZp779D0968
451	chr1	16218469	16218518	-1.1447	1	Primary Transcript	-	16213109	16217872	-597	-3004	27129	HSPB7	996600	heat shock 27kDa protein family, member 7 (cardiovascular)	http://genome.ucsc.edu/cgi-bin/hgTracks?hgsid=167433603&clade=mammal&org=Human&db=hg18&position=chr1%3A16213109-16217872&hgt.suggest=&pix=800&Submit=submit,FLJ32733,cvHSP	NM_014424	13841	DKFZp779D0968
452	chr1	16220264	16220313	1.3894	2	Primary Transcript	+	16221072	16233132	-759	-6814	1187	CLCNKA	996600	chloride channel Ka	hClC-Ka,ClC-K1,http://genome.ucsc.edu/cgi-bin/hgTracks?hgsid=167433603&clade=mammal&org=Human&db=hg18&position=chr1%3A16221072-16233132&hgt.suggest=&pix=800&Submit=submit,MGC61490	NM_001042704	8871	CLCK1
453	chr1	16241995	16242044	1.6539	2	Primary Transcript	+	16242833	16256390	-789	-7592	1188	CLCNKB	996600	chloride channel Kb	MGC24087,http://genome.ucsc.edu/cgi-bin/hgTracks?hgsid=167433603&clade=mammal&org=Human&db=hg18&position=chr1%3A16242833-16256390&hgt.suggest=&pix=800&Submit=submit,ClC-K2,hClC-Kb,ClC-Kb	NM_000085	24630	CLCKB
454	chr1	16242099	16242148	1.0185	2	Primary Transcript	+	16242833	16256390	-685	-7488	1188	CLCNKB	996600	chloride channel Kb	MGC24087,http://genome.ucsc.edu/cgi-bin/hgTracks?hgsid=167433603&clade=mammal&org=Human&db=hg18&position=chr1%3A16242833-16256390&hgt.suggest=&pix=800&Submit=submit,ClC-K2,hClC-Kb,ClC-Kb	NM_000085	24630	CLCKB
455	chr1	16347679	16347728	0.9463	1	Primary Transcript	-	16323418	16355151	0	-8420	1969	EPHA2	996600	EPH receptor A2	http://genome.ucsc.edu/cgi-bin/hgTracks?hgsid=167433603&clade=mammal&org=Human&db=hg18&position=chr1%3A16323418-16355151&hgt.suggest=&pix=800&Submit=submit,ECK	NM_004431	9929	ARCC2
456	chr1	16347961	16348010	0.9518	1	Primary Transcript	-	16323418	16355151	0	-8702	1969	EPHA2	996600	EPH receptor A2	http://genome.ucsc.edu/cgi-bin/hgTracks?hgsid=167433603&clade=mammal&org=Human&db=hg18&position=chr1%3A16323418-16355151&hgt.suggest=&pix=800&Submit=submit,ECK	NM_004431	9929	ARCC2
457	chr1	16348059	16348108	1.1811	1	Primary Transcript	-	16323418	16355151	0	-8800	1969	EPHA2	996600	EPH receptor A2	http://genome.ucsc.edu/cgi-bin/hgTracks?hgsid=167433603&clade=mammal&org=Human&db=hg18&position=chr1%3A16323418-16355151&hgt.suggest=&pix=800&Submit=submit,ECK	NM_004431	9929	ARCC2
458	chr1	16355593	16355649	-2.5552	1	Primary Transcript	-	16323418	16355151	-442	-16337	1969	EPHA2	996600	EPH receptor A2	http://genome.ucsc.edu/cgi-bin/hgTracks?hgsid=167433603&clade=mammal&org=Human&db=hg18&position=chr1%3A16323418-16355151&hgt.suggest=&pix=800&Submit=submit,ECK	NM_004431	9929	ARCC2
459	chr1	16355671	16355734	-1.4412	1	Primary Transcript	-	16323418	16355151	-520	-16418	1969	EPHA2	996600	EPH receptor A2	http://genome.ucsc.edu/cgi-bin/hgTracks?hgsid=167433603&clade=mammal&org=Human&db=hg18&position=chr1%3A16323418-16355151&hgt.suggest=&pix=800&Submit=submit,ECK	NM_004431	9929	ARCC2
460	chr1	16355994	16356043	-1.9626	1	Primary Transcript	-	16323418	16355151	-843	-16734	1969	EPHA2	996600	EPH receptor A2	http://genome.ucsc.edu/cgi-bin/hgTracks?hgsid=167433603&clade=mammal&org=Human&db=hg18&position=chr1%3A16323418-16355151&hgt.suggest=&pix=800&Submit=submit,ECK	NM_004431	9929	ARCC2
461	chr1	16566679	16566728	1.3142	1	Primary Transcript	+	16566169	16597227	0	-14994	26099	C1orf144	996600	chromosome 1 open reading frame 144	http://genome.ucsc.edu/cgi-bin/hgTracks?hgsid=167433603&clade=mammal&org=Human&db=hg18&position=chr1%3A16566169-16597227&hgt.suggest=&pix=800&Submit=submit,MGC70432	NM_001114600	13854	DKFZp566C0424
462	chr1	16566863	16566912	-1.8727	1	Primary Transcript	+	16566169	16597227	0	-14810	26099	C1orf144	996600	chromosome 1 open reading frame 144	http://genome.ucsc.edu/cgi-bin/hgTracks?hgsid=167433603&clade=mammal&org=Human&db=hg18&position=chr1%3A16566169-16597227&hgt.suggest=&pix=800&Submit=submit,MGC70432	NM_001114600	13854	DKFZp566C0424
463	chr1	16811973	16812022	-1.2639	2	Primary Transcript	-	16762998	16812569	0	-24212	55672	NBPF1	996600	neuroblastoma breakpoint family, member 1	AB23,FLJ20719,AB14,NBPF,NBG,http://genome.ucsc.edu/cgi-bin/hgTracks?hgsid=167433603&clade=mammal&org=Human&db=hg18&position=chr1%3A16762998-16812569&hgt.suggest=&pix=800&Submit=submit,AD2,KIAA1693	NM_017940	13858	AB13
464	chr1	16812893	16812942	-0.9587	1	Primary Transcript	-	16762998	16812569	-324	-25132	55672	NBPF1	996600	neuroblastoma breakpoint family, member 1	AB23,FLJ20719,AB14,NBPF,NBG,http://genome.ucsc.edu/cgi-bin/hgTracks?hgsid=167433603&clade=mammal&org=Human&db=hg18&position=chr1%3A16762998-16812569&hgt.suggest=&pix=800&Submit=submit,AD2,KIAA1693	NM_017940	13858	AB13
465	chr1	16813685	16813735	1.1788	4	Primary Transcript	-	16762998	16812569	-1116	-25926	55672	NBPF1	996600	neuroblastoma breakpoint family, member 1	AB23,FLJ20719,AB14,NBPF,NBG,http://genome.ucsc.edu/cgi-bin/hgTracks?hgsid=167433603&clade=mammal&org=Human&db=hg18&position=chr1%3A16762998-16812569&hgt.suggest=&pix=800&Submit=submit,AD2,KIAA1693	NM_017940	13858	AB13
466	chr1	16813893	16813942	1.6538	1	Primary Transcript	-	16762998	16812569	-1324	-26132	55672	NBPF1	996600	neuroblastoma breakpoint family, member 1	AB23,FLJ20719,AB14,NBPF,NBG,http://genome.ucsc.edu/cgi-bin/hgTracks?hgsid=167433603&clade=mammal&org=Human&db=hg18&position=chr1%3A16762998-16812569&hgt.suggest=&pix=800&Submit=submit,AD2,KIAA1693	NM_017940	13858	AB13
467	chr1	16814009	16814060	1.8567	1	Primary Transcript	-	16762998	16812569	-1440	-26250	55672	NBPF1	996600	neuroblastoma breakpoint family, member 1	AB23,FLJ20719,AB14,NBPF,NBG,http://genome.ucsc.edu/cgi-bin/hgTracks?hgsid=167433603&clade=mammal&org=Human&db=hg18&position=chr1%3A16762998-16812569&hgt.suggest=&pix=800&Submit=submit,AD2,KIAA1693	NM_017940	13858	AB13
468	chr1	16831678	16831727	1.6399	1	Primary Transcript	-	16817339	16829988	-1690	-8040	84809	CROCCP2	996600	ciliary rootlet coiled-coil, rootletin pseudogene 2	http://genome.ucsc.edu/cgi-bin/hgTracks?hgsid=167433603&clade=mammal&org=Human&db=hg18&position=chr1%3A16817339-16829988&hgt.suggest=&pix=800&Submit=submit,MGC12760	NR_026752	30266	CROCCL1
469	chr1	16832002	16832051	1.3621	4	Primary Transcript	-	16817339	16829988	-2014	-8364	84809	CROCCP2	996600	ciliary rootlet coiled-coil, rootletin pseudogene 2	http://genome.ucsc.edu/cgi-bin/hgTracks?hgsid=167433603&clade=mammal&org=Human&db=hg18&position=chr1%3A16817339-16829988&hgt.suggest=&pix=800&Submit=submit,MGC12760	NR_026752	30266	CROCCL1
470	chr1	16832094	16832143	1.5559	2	Primary Transcript	-	16817339	16829988	-2106	-8456	84809	CROCCP2	996600	ciliary rootlet coiled-coil, rootletin pseudogene 2	http://genome.ucsc.edu/cgi-bin/hgTracks?hgsid=167433603&clade=mammal&org=Human&db=hg18&position=chr1%3A16817339-16829988&hgt.suggest=&pix=800&Submit=submit,MGC12760	NR_026752	30266	CROCCL1
471	chr1	16832178	16832227	1.2917	1	Primary Transcript	-	16817339	16829988	-2190	-8540	84809	CROCCP2	996600	ciliary rootlet coiled-coil, rootletin pseudogene 2	http://genome.ucsc.edu/cgi-bin/hgTracks?hgsid=167433603&clade=mammal&org=Human&db=hg18&position=chr1%3A16817339-16829988&hgt.suggest=&pix=800&Submit=submit,MGC12760	NR_026752	30266	CROCCL1
472	chr1	16843040	16843092	-0.9663	1	Primary Transcript	+	16844655	16849501	-1563	-4012	11209	MST1P2	996600	macrophage stimulating 1 (hepatocyte growth factor-like) pseudogene 2	MSPL-3,MSTP3,MSTP2,MSPL1,MSPL3,MSTP1,MSPL2,http://genome.ucsc.edu/cgi-bin/hgTracks?hgsid=167433603&clade=mammal&org=Human&db=hg18&position=chr1%3A16844655-16849501&hgt.suggest=&pix=800&Submit=submit,MSPL-2,MSPL-1	NR_027504	6709	FLJ18435
473	chr1	16843120	16843170	-2.1627	2	Primary Transcript	+	16844655	16849501	-1485	-3934	11209	MST1P2	996600	macrophage stimulating 1 (hepatocyte growth factor-like) pseudogene 2	MSPL-3,MSTP3,MSTP2,MSPL1,MSPL3,MSTP1,MSPL2,http://genome.ucsc.edu/cgi-bin/hgTracks?hgsid=167433603&clade=mammal&org=Human&db=hg18&position=chr1%3A16844655-16849501&hgt.suggest=&pix=800&Submit=submit,MSPL-2,MSPL-1	NR_027504	6709	FLJ18435
474	chr1	16843220	16843269	-1.5414	2	Primary Transcript	+	16844655	16849501	-1386	-3834	11209	MST1P2	996600	macrophage stimulating 1 (hepatocyte growth factor-like) pseudogene 2	MSPL-3,MSTP3,MSTP2,MSPL1,MSPL3,MSTP1,MSPL2,http://genome.ucsc.edu/cgi-bin/hgTracks?hgsid=167433603&clade=mammal&org=Human&db=hg18&position=chr1%3A16844655-16849501&hgt.suggest=&pix=800&Submit=submit,MSPL-2,MSPL-1	NR_027504	6709	FLJ18435
475	chr1	16844118	16844167	-1.5138	2	Primary Transcript	+	16844655	16849501	-488	-2934	11209	MST1P2	996600	macrophage stimulating 1 (hepatocyte growth factor-like) pseudogene 2	MSPL-3,MSTP3,MSTP2,MSPL1,MSPL3,MSTP1,MSPL2,http://genome.ucsc.edu/cgi-bin/hgTracks?hgsid=167433603&clade=mammal&org=Human&db=hg18&position=chr1%3A16844655-16849501&hgt.suggest=&pix=800&Submit=submit,MSPL-2,MSPL-1	NR_027504	6709	FLJ18435
476	chr1	16844931	16844980	0.9736	3	Primary Transcript	+	16844655	16849501	0	-2122	11209	MST1P2	996600	macrophage stimulating 1 (hepatocyte growth factor-like) pseudogene 2	MSPL-3,MSTP3,MSTP2,MSPL1,MSPL3,MSTP1,MSPL2,http://genome.ucsc.edu/cgi-bin/hgTracks?hgsid=167433603&clade=mammal&org=Human&db=hg18&position=chr1%3A16844655-16849501&hgt.suggest=&pix=800&Submit=submit,MSPL-2,MSPL-1	NR_027504	6709	FLJ18435
477	chr1	16891791	16891840	0.995	2	Primary Transcript	-	16890299	16919239	0	12954	284729	ESPNP	996600	espin pseudogene	RP1-163M9.1,http://genome.ucsc.edu/cgi-bin/hgTracks?hgsid=167433603&clade=mammal&org=Human&db=hg18&position=chr1%3A16890299-16919239&hgt.suggest=&pix=800&Submit=submit,dJ1182A14.1	NR_026567	27926	FLJ60011
478	chr1	16920577	16920626	1.8401	1	Primary Transcript	-	16890299	16919239	-1338	-15830	284729	ESPNP	996600	espin pseudogene	RP1-163M9.1,http://genome.ucsc.edu/cgi-bin/hgTracks?hgsid=167433603&clade=mammal&org=Human&db=hg18&position=chr1%3A16890299-16919239&hgt.suggest=&pix=800&Submit=submit,dJ1182A14.1	NR_026567	27926	FLJ60011
479	chr1	16920679	16920731	1.4854	1	Primary Transcript	-	16890299	16919239	-1440	-15936	284729	ESPNP	996600	espin pseudogene	RP1-163M9.1,http://genome.ucsc.edu/cgi-bin/hgTracks?hgsid=167433603&clade=mammal&org=Human&db=hg18&position=chr1%3A16890299-16919239&hgt.suggest=&pix=800&Submit=submit,dJ1182A14.1	NR_026567	27926	FLJ60011
480	chr1	16920757	16920815	1.0769	3	Primary Transcript	-	16890299	16919239	-1518	-16016	284729	ESPNP	996600	espin pseudogene	RP1-163M9.1,http://genome.ucsc.edu/cgi-bin/hgTracks?hgsid=167433603&clade=mammal&org=Human&db=hg18&position=chr1%3A16890299-16919239&hgt.suggest=&pix=800&Submit=submit,dJ1182A14.1	NR_026567	27926	FLJ60011
481	chr1	16963376	16963425	-1.0915	2	Primary Transcript	-	16953988	16963562	0	-4624	11223	MST1P9	996600	macrophage stimulating 1 (hepatocyte growth factor-like) pseudogene 9	MSTP7,MSTP9,MSPL-7,http://genome.ucsc.edu/cgi-bin/hgTracks?hgsid=167433603&clade=mammal&org=Human&db=hg18&position=chr1%3A16953988-16963562&hgt.suggest=&pix=800&Submit=submit,MSPL7	NR_002729	28581	D1F15S1A
482	chr1	16963472	16963521	-1.1725	2	Primary Transcript	-	16953988	16963562	0	-4720	11223	MST1P9	996600	macrophage stimulating 1 (hepatocyte growth factor-like) pseudogene 9	MSTP7,MSTP9,MSPL-7,http://genome.ucsc.edu/cgi-bin/hgTracks?hgsid=167433603&clade=mammal&org=Human&db=hg18&position=chr1%3A16953988-16963562&hgt.suggest=&pix=800&Submit=submit,MSPL7	NR_002729	28581	D1F15S1A
483	chr1	16963702	16963751	-0.9136	2	Primary Transcript	-	16953988	16963562	-140	-4952	11223	MST1P9	996600	macrophage stimulating 1 (hepatocyte growth factor-like) pseudogene 9	MSTP7,MSTP9,MSPL-7,http://genome.ucsc.edu/cgi-bin/hgTracks?hgsid=167433603&clade=mammal&org=Human&db=hg18&position=chr1%3A16953988-16963562&hgt.suggest=&pix=800&Submit=submit,MSPL7	NR_002729	28581	D1F15S1A
484	chr1	16963878	16963927	-1.1189	2	Primary Transcript	-	16953988	16963562	-316	-5128	11223	MST1P9	996600	macrophage stimulating 1 (hepatocyte growth factor-like) pseudogene 9	MSTP7,MSTP9,MSPL-7,http://genome.ucsc.edu/cgi-bin/hgTracks?hgsid=167433603&clade=mammal&org=Human&db=hg18&position=chr1%3A16953988-16963562&hgt.suggest=&pix=800&Submit=submit,MSPL7	NR_002729	28581	D1F15S1A
485	chr1	16964212	16964261	-1.1829	2	Primary Transcript	-	16953988	16963562	-650	-5460	11223	MST1P9	996600	macrophage stimulating 1 (hepatocyte growth factor-like) pseudogene 9	MSTP7,MSTP9,MSPL-7,http://genome.ucsc.edu/cgi-bin/hgTracks?hgsid=167433603&clade=mammal&org=Human&db=hg18&position=chr1%3A16953988-16963562&hgt.suggest=&pix=800&Submit=submit,MSPL7	NR_002729	28581	D1F15S1A
486	chr1	16965928	16965977	-0.9641	2	Primary Transcript	-	16953988	16963562	-2366	-7176	11223	MST1P9	996600	macrophage stimulating 1 (hepatocyte growth factor-like) pseudogene 9	MSTP7,MSTP9,MSPL-7,http://genome.ucsc.edu/cgi-bin/hgTracks?hgsid=167433603&clade=mammal&org=Human&db=hg18&position=chr1%3A16953988-16963562&hgt.suggest=&pix=800&Submit=submit,MSPL7	NR_002729	28581	D1F15S1A
487	chr1	17254342	17254395	1.8605	1	Primary Transcript	-	17217811	17253252	-1090	-18836	6390	SDHB	996600	succinate dehydrogenase complex, subunit B, iron sulfur (Ip)	PGL4,SDH,http://genome.ucsc.edu/cgi-bin/hgTracks?hgsid=167433603&clade=mammal&org=Human&db=hg18&position=chr1%3A17217811-17253252&hgt.suggest=&pix=800&Submit=submit,SDHIP,IP,SDH1,SDH2	NM_003000	3740	FLJ92337
488	chr1	17320238	17320287	0.9373	1	Primary Transcript	-	17265842	17318535	-1703	-28076	11240	PADI2	996600	peptidyl arginine deiminase, type II	PAD-H19,http://genome.ucsc.edu/cgi-bin/hgTracks?hgsid=167433603&clade=mammal&org=Human&db=hg18&position=chr1%3A17265842-17318535&hgt.suggest=&pix=800&Submit=submit,PDI2,PAD2	NM_007365	16444	KIAA0994
489	chr1	17402516	17402570	1.1256	1	Primary Transcript	+	17404207	17445088	-1637	-22104	29943	PADI1	996600	peptidyl arginine deiminase, type I	http://genome.ucsc.edu/cgi-bin/hgTracks?hgsid=167433603&clade=mammal&org=Human&db=hg18&position=chr1%3A17404207-17445088&hgt.suggest=&pix=800&Submit=submit,PDI,PDI1,PAD1	NM_013358	8172	HPAD10
490	chr1	17402604	17402653	1.1359	1	Primary Transcript	+	17404207	17445088	-1554	-22020	29943	PADI1	996600	peptidyl arginine deiminase, type I	http://genome.ucsc.edu/cgi-bin/hgTracks?hgsid=167433603&clade=mammal&org=Human&db=hg18&position=chr1%3A17404207-17445088&hgt.suggest=&pix=800&Submit=submit,PDI,PDI1,PAD1	NM_013358	8172	HPAD10
491	chr1	17402702	17402751	1.1029	1	Primary Transcript	+	17404207	17445088	-1456	-21920	29943	PADI1	996600	peptidyl arginine deiminase, type I	http://genome.ucsc.edu/cgi-bin/hgTracks?hgsid=167433603&clade=mammal&org=Human&db=hg18&position=chr1%3A17404207-17445088&hgt.suggest=&pix=800&Submit=submit,PDI,PDI1,PAD1	NM_013358	8172	HPAD10
492	chr1	17402800	17402849	1.1587	1	Primary Transcript	+	17404207	17445088	-1358	-21824	29943	PADI1	996600	peptidyl arginine deiminase, type I	http://genome.ucsc.edu/cgi-bin/hgTracks?hgsid=167433603&clade=mammal&org=Human&db=hg18&position=chr1%3A17404207-17445088&hgt.suggest=&pix=800&Submit=submit,PDI,PDI1,PAD1	NM_013358	8172	HPAD10
493	chr1	17402892	17402941	1.5262	1	Primary Transcript	+	17404207	17445088	-1266	-21732	29943	PADI1	996600	peptidyl arginine deiminase, type I	http://genome.ucsc.edu/cgi-bin/hgTracks?hgsid=167433603&clade=mammal&org=Human&db=hg18&position=chr1%3A17404207-17445088&hgt.suggest=&pix=800&Submit=submit,PDI,PDI1,PAD1	NM_013358	8172	HPAD10
494	chr1	17402994	17403043	1.5958	1	Primary Transcript	+	17404207	17445088	-1164	-21628	29943	PADI1	996600	peptidyl arginine deiminase, type I	http://genome.ucsc.edu/cgi-bin/hgTracks?hgsid=167433603&clade=mammal&org=Human&db=hg18&position=chr1%3A17404207-17445088&hgt.suggest=&pix=800&Submit=submit,PDI,PDI1,PAD1	NM_013358	8172	HPAD10
495	chr1	17404308	17404357	1.4328	1	Primary Transcript	+	17404207	17445088	0	-20316	29943	PADI1	996600	peptidyl arginine deiminase, type I	http://genome.ucsc.edu/cgi-bin/hgTracks?hgsid=167433603&clade=mammal&org=Human&db=hg18&position=chr1%3A17404207-17445088&hgt.suggest=&pix=800&Submit=submit,PDI,PDI1,PAD1	NM_013358	8172	HPAD10
496	chr1	17404400	17404449	1.12	1	Primary Transcript	+	17404207	17445088	0	-20224	29943	PADI1	996600	peptidyl arginine deiminase, type I	http://genome.ucsc.edu/cgi-bin/hgTracks?hgsid=167433603&clade=mammal&org=Human&db=hg18&position=chr1%3A17404207-17445088&hgt.suggest=&pix=800&Submit=submit,PDI,PDI1,PAD1	NM_013358	8172	HPAD10
497	chr1	17404604	17404653	1.8511	1	Primary Transcript	+	17404207	17445088	0	-20020	29943	PADI1	996600	peptidyl arginine deiminase, type I	http://genome.ucsc.edu/cgi-bin/hgTracks?hgsid=167433603&clade=mammal&org=Human&db=hg18&position=chr1%3A17404207-17445088&hgt.suggest=&pix=800&Submit=submit,PDI,PDI1,PAD1	NM_013358	8172	HPAD10
498	chr1	17404692	17404741	2.0338	1	Primary Transcript	+	17404207	17445088	0	-19932	29943	PADI1	996600	peptidyl arginine deiminase, type I	http://genome.ucsc.edu/cgi-bin/hgTracks?hgsid=167433603&clade=mammal&org=Human&db=hg18&position=chr1%3A17404207-17445088&hgt.suggest=&pix=800&Submit=submit,PDI,PDI1,PAD1	NM_013358	8172	HPAD10
499	chr1	17446732	17446781	0.9119	1	Primary Transcript	+	17448179	17483314	-1398	-18992	51702	PADI3	996600	peptidyl arginine deiminase, type III	http://genome.ucsc.edu/cgi-bin/hgTracks?hgsid=167433603&clade=mammal&org=Human&db=hg18&position=chr1%3A17448179-17483314&hgt.suggest=&pix=800&Submit=submit,PAD3,MGC126308,PDI3	NM_016233	2042	MGC126307
500	chr1	17448217	17448266	1.5436	1	Primary Transcript	+	17448179	17483314	0	-17508	51702	PADI3	996600	peptidyl arginine deiminase, type III	http://genome.ucsc.edu/cgi-bin/hgTracks?hgsid=167433603&clade=mammal&org=Human&db=hg18&position=chr1%3A17448179-17483314&hgt.suggest=&pix=800&Submit=submit,PAD3,MGC126308,PDI3	NM_016233	2042	MGC126307
501	chr1	17448315	17448364	0.9974	1	Primary Transcript	+	17448179	17483314	0	-17408	51702	PADI3	996600	peptidyl arginine deiminase, type III	http://genome.ucsc.edu/cgi-bin/hgTracks?hgsid=167433603&clade=mammal&org=Human&db=hg18&position=chr1%3A17448179-17483314&hgt.suggest=&pix=800&Submit=submit,PAD3,MGC126308,PDI3	NM_016233	2042	MGC126307
502	chr1	17607010	17607059	1.1658	1	Primary Transcript	-	17605838	17637644	0	14704	55920	RCC2	996600	regulator of chromosome condensation 2	http://genome.ucsc.edu/cgi-bin/hgTracks?hgsid=167433603&clade=mammal&org=Human&db=hg18&position=chr1%3A17605838-17637644&hgt.suggest=&pix=800&Submit=submit,KIAA1470,TD-60	NM_001136204	910	DKFZp762N0610
503	chr1	17607124	17607173	2.667	4	Primary Transcript	-	17605838	17637644	0	14592	55920	RCC2	996600	regulator of chromosome condensation 2	http://genome.ucsc.edu/cgi-bin/hgTracks?hgsid=167433603&clade=mammal&org=Human&db=hg18&position=chr1%3A17605838-17637644&hgt.suggest=&pix=800&Submit=submit,KIAA1470,TD-60	NM_001136204	910	DKFZp762N0610
504	chr1	17607220	17607269	0.9554	1	Primary Transcript	-	17605838	17637644	0	14496	55920	RCC2	996600	regulator of chromosome condensation 2	http://genome.ucsc.edu/cgi-bin/hgTracks?hgsid=167433603&clade=mammal&org=Human&db=hg18&position=chr1%3A17605838-17637644&hgt.suggest=&pix=800&Submit=submit,KIAA1470,TD-60	NM_001136204	910	DKFZp762N0610
505	chr1	17607322	17607371	0.9147	1	Primary Transcript	-	17605838	17637644	0	14392	55920	RCC2	996600	regulator of chromosome condensation 2	http://genome.ucsc.edu/cgi-bin/hgTracks?hgsid=167433603&clade=mammal&org=Human&db=hg18&position=chr1%3A17605838-17637644&hgt.suggest=&pix=800&Submit=submit,KIAA1470,TD-60	NM_001136204	910	DKFZp762N0610
506	chr1	17639482	17639531	-0.9976	1	Primary Transcript	-	17605838	17638807	-675	-17184	55920	RCC2	996600	regulator of chromosome condensation 2	KIAA1470,TD-60,http://genome.ucsc.edu/cgi-bin/hgTracks?hgsid=167433603&clade=mammal&org=Human&db=hg18&position=chr1%3A17605838-17638807&hgt.suggest=&pix=800&Submit=submit	NM_018715	24033	DKFZp762N0610
507	chr1	17639560	17639609	-1.7295	1	Primary Transcript	-	17605838	17638807	-753	-17260	55920	RCC2	996600	regulator of chromosome condensation 2	KIAA1470,TD-60,http://genome.ucsc.edu/cgi-bin/hgTracks?hgsid=167433603&clade=mammal&org=Human&db=hg18&position=chr1%3A17605838-17638807&hgt.suggest=&pix=800&Submit=submit	NM_018715	24033	DKFZp762N0610
508	chr1	17640706	17640755	-2.2353	1	Primary Transcript	-	17605838	17638807	-1899	-18408	55920	RCC2	996600	regulator of chromosome condensation 2	KIAA1470,TD-60,http://genome.ucsc.edu/cgi-bin/hgTracks?hgsid=167433603&clade=mammal&org=Human&db=hg18&position=chr1%3A17605838-17638807&hgt.suggest=&pix=800&Submit=submit	NM_018715	24033	DKFZp762N0610
509	chr1	17640784	17640833	-1.6647	1	Primary Transcript	-	17605838	17638807	-1977	-18484	55920	RCC2	996600	regulator of chromosome condensation 2	KIAA1470,TD-60,http://genome.ucsc.edu/cgi-bin/hgTracks?hgsid=167433603&clade=mammal&org=Human&db=hg18&position=chr1%3A17605838-17638807&hgt.suggest=&pix=800&Submit=submit	NM_018715	24033	DKFZp762N0610
510	chr1	17640908	17640962	-1.3904	1	Primary Transcript	-	17605838	17638807	-2101	-18612	55920	RCC2	996600	regulator of chromosome condensation 2	KIAA1470,TD-60,http://genome.ucsc.edu/cgi-bin/hgTracks?hgsid=167433603&clade=mammal&org=Human&db=hg18&position=chr1%3A17605838-17638807&hgt.suggest=&pix=800&Submit=submit	NM_018715	24033	DKFZp762N0610
511	chr1	17640984	17641034	-2.7742	1	Primary Transcript	-	17605838	17638807	-2177	-18684	55920	RCC2	996600	regulator of chromosome condensation 2	KIAA1470,TD-60,http://genome.ucsc.edu/cgi-bin/hgTracks?hgsid=167433603&clade=mammal&org=Human&db=hg18&position=chr1%3A17605838-17638807&hgt.suggest=&pix=800&Submit=submit	NM_018715	24033	DKFZp762N0610
512	chr1	17736583	17736632	1.2026	1	Primary Transcript	+	17738916	17896957	-2284	-81328	55160	ARHGEF10L	996600	Rho guanine nucleotide exchange factor (GEF) 10-like	http://genome.ucsc.edu/cgi-bin/hgTracks?hgsid=167433603&clade=mammal&org=Human&db=hg18&position=chr1%3A17738916-17896957&hgt.suggest=&pix=800&Submit=submit,KIAA1626,GrinchGEF	NM_018125	4707	FLJ10521
513	chr1	17736699	17736748	1.4874	1	Primary Transcript	+	17738916	17896957	-2168	-81212	55160	ARHGEF10L	996600	Rho guanine nucleotide exchange factor (GEF) 10-like	http://genome.ucsc.edu/cgi-bin/hgTracks?hgsid=167433603&clade=mammal&org=Human&db=hg18&position=chr1%3A17738916-17896957&hgt.suggest=&pix=800&Submit=submit,KIAA1626,GrinchGEF	NM_018125	4707	FLJ10521
514	chr1	17736777	17736826	1.3647	1	Primary Transcript	+	17738916	17896957	-2090	-81136	55160	ARHGEF10L	996600	Rho guanine nucleotide exchange factor (GEF) 10-like	http://genome.ucsc.edu/cgi-bin/hgTracks?hgsid=167433603&clade=mammal&org=Human&db=hg18&position=chr1%3A17738916-17896957&hgt.suggest=&pix=800&Submit=submit,KIAA1626,GrinchGEF	NM_018125	4707	FLJ10521
515	chr1	17778993	17779042	1.6181	1	Primary Transcript	+	17738916	17896957	0	-38920	55160	ARHGEF10L	996600	Rho guanine nucleotide exchange factor (GEF) 10-like	http://genome.ucsc.edu/cgi-bin/hgTracks?hgsid=167433603&clade=mammal&org=Human&db=hg18&position=chr1%3A17738916-17896957&hgt.suggest=&pix=800&Submit=submit,KIAA1626,GrinchGEF	NM_018125	4707	FLJ10521
516	chr1	17779071	17779120	1.1084	1	Primary Transcript	+	17738916	17896957	0	-38840	55160	ARHGEF10L	996600	Rho guanine nucleotide exchange factor (GEF) 10-like	http://genome.ucsc.edu/cgi-bin/hgTracks?hgsid=167433603&clade=mammal&org=Human&db=hg18&position=chr1%3A17738916-17896957&hgt.suggest=&pix=800&Submit=submit,KIAA1626,GrinchGEF	NM_018125	4707	FLJ10521
517	chr1	17779173	17779222	1.4044	1	Primary Transcript	+	17738916	17896957	0	-38740	55160	ARHGEF10L	996600	Rho guanine nucleotide exchange factor (GEF) 10-like	http://genome.ucsc.edu/cgi-bin/hgTracks?hgsid=167433603&clade=mammal&org=Human&db=hg18&position=chr1%3A17738916-17896957&hgt.suggest=&pix=800&Submit=submit,KIAA1626,GrinchGEF	NM_018125	4707	FLJ10521
518	chr1	17779271	17779320	1.4148	1	Primary Transcript	+	17738916	17896957	0	-38640	55160	ARHGEF10L	996600	Rho guanine nucleotide exchange factor (GEF) 10-like	http://genome.ucsc.edu/cgi-bin/hgTracks?hgsid=167433603&clade=mammal&org=Human&db=hg18&position=chr1%3A17738916-17896957&hgt.suggest=&pix=800&Submit=submit,KIAA1626,GrinchGEF	NM_018125	4707	FLJ10521
519	chr1	17953954	17954003	1.2321	1	Primary Transcript	+	17954394	18026143	-391	-36288	81569	ACTL8	996600	actin-like 8	http://genome.ucsc.edu/cgi-bin/hgTracks?hgsid=167433603&clade=mammal&org=Human&db=hg18&position=chr1%3A17954394-18026143&hgt.suggest=&pix=800&Submit=submit	NM_030812	28772	CT57
520	chr1	17954078	17954138	0.9699	1	Primary Transcript	+	17954394	18026143	-256	-36160	81569	ACTL8	996600	actin-like 8	http://genome.ucsc.edu/cgi-bin/hgTracks?hgsid=167433603&clade=mammal&org=Human&db=hg18&position=chr1%3A17954394-18026143&hgt.suggest=&pix=800&Submit=submit	NM_030812	28772	CT57
521	chr1	17954958	17955007	-0.9431	1	Primary Transcript	+	17954394	18026143	0	-35284	81569	ACTL8	996600	actin-like 8	http://genome.ucsc.edu/cgi-bin/hgTracks?hgsid=167433603&clade=mammal&org=Human&db=hg18&position=chr1%3A17954394-18026143&hgt.suggest=&pix=800&Submit=submit	NM_030812	28772	CT57
522	chr1	18307982	18308031	1.1744	1	Primary Transcript	+	18306826	18577563	0	-134188	84966	IGSF21	996600	immunoglobin superfamily, member 21	MGC15730,http://genome.ucsc.edu/cgi-bin/hgTracks?hgsid=167433603&clade=mammal&org=Human&db=hg18&position=chr1%3A18306826-18577563&hgt.suggest=&pix=800&Submit=submit	NM_032880	13877	FLJ41177
523	chr1	18308088	18308137	0.938	1	Primary Transcript	+	18306826	18577563	0	-134084	84966	IGSF21	996600	immunoglobin superfamily, member 21	MGC15730,http://genome.ucsc.edu/cgi-bin/hgTracks?hgsid=167433603&clade=mammal&org=Human&db=hg18&position=chr1%3A18306826-18577563&hgt.suggest=&pix=800&Submit=submit	NM_032880	13877	FLJ41177
524	chr1	18575657	18575708	-1.2783	1	Primary Transcript	+	18306826	18577563	0	133486	84966	IGSF21	996600	immunoglobin superfamily, member 21	MGC15730,http://genome.ucsc.edu/cgi-bin/hgTracks?hgsid=167433603&clade=mammal&org=Human&db=hg18&position=chr1%3A18306826-18577563&hgt.suggest=&pix=800&Submit=submit	NM_032880	13877	FLJ41177
525	chr1	18679088	18679137	0.9578	1	Primary Transcript	+	18680010	18685067	-873	-3428	127707	KLHDC7A	996600	kelch domain containing 7A	RP11-422P22.2,http://genome.ucsc.edu/cgi-bin/hgTracks?hgsid=167433603&clade=mammal&org=Human&db=hg18&position=chr1%3A18680010-18685067&hgt.suggest=&pix=800&Submit=submit	NM_152375	13820	FLJ38753
526	chr1	19058953	19059002	-1.0429	1	Primary Transcript	-	19038679	19058742	-211	-10264	80834	TAS1R2	996600	taste receptor, type 1, member 2	T1R2,http://genome.ucsc.edu/cgi-bin/hgTracks?hgsid=167433603&clade=mammal&org=Human&db=hg18&position=chr1%3A19038679-19058742&hgt.suggest=&pix=800&Submit=submit,TR2	NM_152232	18509	GPR71
527	chr1	19101468	19101517	1.1799	1	Primary Transcript	-	19070512	19101659	0	-15406	8659	ALDH4A1	996600	aldehyde dehydrogenase 4 family, member A1	DKFZp779M035,P5CDh,http://genome.ucsc.edu/cgi-bin/hgTracks?hgsid=167433603&clade=mammal&org=Human&db=hg18&position=chr1%3A19070512-19101659&hgt.suggest=&pix=800&Submit=submit,P5CD	NM_170726	14282	ALDH4
528	chr1	19157535	19157589	1.865	1	Primary Transcript	-	19103361	19155413	-2122	-28176	126917	IFFO2	996600	intermediate filament family orphan 2	http://genome.ucsc.edu/cgi-bin/hgTracks?hgsid=167433603&clade=mammal&org=Human&db=hg18&position=chr1%3A19103361-19155413&hgt.suggest=&pix=800&Submit=submit	NM_001136265	28678	-
529	chr1	19409725	19409774	-1.1004	1	Primary Transcript	-	19273586	19409333	-392	-68288	23352	UBR4	996600	ubiquitin protein ligase E3 component n-recognin 4	http://genome.ucsc.edu/cgi-bin/hgTracks?hgsid=167433603&clade=mammal&org=Human&db=hg18&position=chr1%3A19273586-19409333&hgt.suggest=&pix=800&Submit=submit,RBAF600,ZUBR1,KIAA1307,KIAA0462,p600	NM_020765	13883	FLJ41863
530	chr1	19411447	19411504	0.9698	1	Primary Transcript	-	19273586	19409333	-2114	-70016	23352	UBR4	996600	ubiquitin protein ligase E3 component n-recognin 4	http://genome.ucsc.edu/cgi-bin/hgTracks?hgsid=167433603&clade=mammal&org=Human&db=hg18&position=chr1%3A19273586-19409333&hgt.suggest=&pix=800&Submit=submit,RBAF600,ZUBR1,KIAA1307,KIAA0462,p600	NM_020765	13883	FLJ41863
531	chr1	19452397	19452446	1.1023	1	Primary Transcript	+	19450661	19459209	0	-2514	51154	MRTO4	996600	mRNA turnover 4 homolog (S. cerevisiae)	dJ657E11.4,MRT4,http://genome.ucsc.edu/cgi-bin/hgTracks?hgsid=167433603&clade=mammal&org=Human&db=hg18&position=chr1%3A19450661-19459209&hgt.suggest=&pix=800&Submit=submit	NM_016183	13886	C1orf33
532	chr1	19509269	19509318	1.8287	1	Primary Transcript	-	19503048	19511227	0	-2154	8574	AKR7A2	996600	aldo-keto reductase family 7, member A2 (aflatoxin aldehyde reductase)	http://genome.ucsc.edu/cgi-bin/hgTracks?hgsid=167433603&clade=mammal&org=Human&db=hg18&position=chr1%3A19503048-19511227&hgt.suggest=&pix=800&Submit=submit,AKR7,AFB1-AR1,AFAR1	NM_003689	13887	AFAR
533	chr1	19509771	19509820	1.0492	1	Primary Transcript	-	19503048	19511227	0	-2658	8574	AKR7A2	996600	aldo-keto reductase family 7, member A2 (aflatoxin aldehyde reductase)	http://genome.ucsc.edu/cgi-bin/hgTracks?hgsid=167433603&clade=mammal&org=Human&db=hg18&position=chr1%3A19503048-19511227&hgt.suggest=&pix=800&Submit=submit,AKR7,AFB1-AR1,AFAR1	NM_003689	13887	AFAR
534	chr1	19509885	19509934	0.9664	1	Primary Transcript	-	19503048	19511227	0	-2770	8574	AKR7A2	996600	aldo-keto reductase family 7, member A2 (aflatoxin aldehyde reductase)	http://genome.ucsc.edu/cgi-bin/hgTracks?hgsid=167433603&clade=mammal&org=Human&db=hg18&position=chr1%3A19503048-19511227&hgt.suggest=&pix=800&Submit=submit,AKR7,AFB1-AR1,AFAR1	NM_003689	13887	AFAR
535	chr1	19512562	19512611	1.5907	1	Primary Transcript	+	19511326	19528381	0	-7264	54896	PQLC2	996600	PQ loop repeat containing 2	FLJ23906,http://genome.ucsc.edu/cgi-bin/hgTracks?hgsid=167433603&clade=mammal&org=Human&db=hg18&position=chr1%3A19511326-19528381&hgt.suggest=&pix=800&Submit=submit,FLJ26665,FLJ26661	NM_001040125	13888	FLJ20320
536	chr1	19512662	19512711	1.7317	1	Primary Transcript	+	19511326	19528381	0	-7164	54896	PQLC2	996600	PQ loop repeat containing 2	FLJ23906,http://genome.ucsc.edu/cgi-bin/hgTracks?hgsid=167433603&clade=mammal&org=Human&db=hg18&position=chr1%3A19511326-19528381&hgt.suggest=&pix=800&Submit=submit,FLJ26665,FLJ26661	NM_001040125	13888	FLJ20320
537	chr1	19794760	19794809	1.6009	1	Primary Transcript	+	19796053	19827761	-1244	-17122	440574	C1orf151	996600	chromosome 1 open reading frame 151	http://genome.ucsc.edu/cgi-bin/hgTracks?hgsid=167433603&clade=mammal&org=Human&db=hg18&position=chr1%3A19796053-19827761&hgt.suggest=&pix=800&Submit=submit,FLJ75158	NM_001032363	13892	FLJ36999
538	chr1	19794840	19794889	1.2228	1	Primary Transcript	+	19796053	19827761	-1164	-17042	440574	C1orf151	996600	chromosome 1 open reading frame 151	http://genome.ucsc.edu/cgi-bin/hgTracks?hgsid=167433603&clade=mammal&org=Human&db=hg18&position=chr1%3A19796053-19827761&hgt.suggest=&pix=800&Submit=submit,FLJ75158	NM_001032363	13892	FLJ36999
539	chr1	19795637	19795686	-2.2961	1	Primary Transcript	+	19796053	19827761	-367	-16246	440574	C1orf151	996600	chromosome 1 open reading frame 151	http://genome.ucsc.edu/cgi-bin/hgTracks?hgsid=167433603&clade=mammal&org=Human&db=hg18&position=chr1%3A19796053-19827761&hgt.suggest=&pix=800&Submit=submit,FLJ75158	NM_001032363	13892	FLJ36999
540	chr1	19840897	19840946	1.283	1	Primary Transcript	+	19842312	19857532	-1366	-9002	4681	NBL1	996600	neuroblastoma, suppression of tumorigenicity 1	MGC8972,NO3,http://genome.ucsc.edu/cgi-bin/hgTracks?hgsid=167433603&clade=mammal&org=Human&db=hg18&position=chr1%3A19842312-19857532&hgt.suggest=&pix=800&Submit=submit,DAN,NB,DAND1	NM_182744	10001	D1S1733E
541	chr1	19863573	19863622	1.2751	1	Primary Transcript	+	19864366	19878642	-744	-7908	3362	HTR6	996600	5-hydroxytryptamine (serotonin) receptor 6	http://genome.ucsc.edu/cgi-bin/hgTracks?hgsid=167433603&clade=mammal&org=Human&db=hg18&position=chr1%3A19864366-19878642&hgt.suggest=&pix=800&Submit=submit,5-HT6R	NM_000871	19156	5-HT6
542	chr1	20016505	20016554	1.1042	1	Primary Transcript	-	20013108	20014358	-2147	-2796	54546	RNF186	996600	ring finger protein 186	RP11-91K11.1,http://genome.ucsc.edu/cgi-bin/hgTracks?hgsid=167433603&clade=mammal&org=Human&db=hg18&position=chr1%3A20013108-20014358&hgt.suggest=&pix=800&Submit=submit	NM_019062	13898	FLJ20225
543	chr1	20079140	20079189	0.9822	1	Primary Transcript	+	20081474	20112024	-2285	-17584	23252	OTUD3	996600	OTU domain containing 3	KIAA0459,http://genome.ucsc.edu/cgi-bin/hgTracks?hgsid=167433603&clade=mammal&org=Human&db=hg18&position=chr1%3A20081474-20112024&hgt.suggest=&pix=800&Submit=submit,RP11-460G22.1	NM_015207	5759	DUBA4
544	chr1	20079524	20079574	1.1153	1	Primary Transcript	+	20081474	20112024	-1900	-17200	23252	OTUD3	996600	OTU domain containing 3	KIAA0459,http://genome.ucsc.edu/cgi-bin/hgTracks?hgsid=167433603&clade=mammal&org=Human&db=hg18&position=chr1%3A20081474-20112024&hgt.suggest=&pix=800&Submit=submit,RP11-460G22.1	NM_015207	5759	DUBA4
545	chr1	20178906	20178962	-1.2067	1	Primary Transcript	-	20174517	20179496	0	-1928	5320	PLA2G2A	996600	phospholipase A2, group IIA (platelets, synovial fluid)	PLA2,sPLA2,http://genome.ucsc.edu/cgi-bin/hgTracks?hgsid=167433603&clade=mammal&org=Human&db=hg18&position=chr1%3A20174517-20179496&hgt.suggest=&pix=800&Submit=submit,PLAS1,PLA2L,PLA2S,PLA2B	NM_000300	13403	MOM1
546	chr1	20179096	20179153	-1.2594	1	Primary Transcript	-	20174517	20179496	0	-2118	5320	PLA2G2A	996600	phospholipase A2, group IIA (platelets, synovial fluid)	PLA2,sPLA2,http://genome.ucsc.edu/cgi-bin/hgTracks?hgsid=167433603&clade=mammal&org=Human&db=hg18&position=chr1%3A20174517-20179496&hgt.suggest=&pix=800&Submit=submit,PLAS1,PLA2L,PLA2S,PLA2B	NM_000300	13403	MOM1
547	chr1	20266848	20266903	-0.9735	1	Primary Transcript	+	20269287	20290981	-2384	-13258	5322	PLA2G5	996600	phospholipase A2, group V	GV-PLA2,hVPLA(2),PLA2-10,MGC46205,http://genome.ucsc.edu/cgi-bin/hgTracks?hgsid=167433603&clade=mammal&org=Human&db=hg18&position=chr1%3A20269287-20290981&hgt.suggest=&pix=800&Submit=submit	NM_000929	22645	DKFZp686C2294
548	chr1	20336269	20336319	-1.1656	1	Primary Transcript	+	20338409	20349466	-2090	-7642	64600	PLA2G2F	996600	phospholipase A2, group IIF	http://genome.ucsc.edu/cgi-bin/hgTracks?hgsid=167433603&clade=mammal&org=Human&db=hg18&position=chr1%3A20338409-20349466&hgt.suggest=&pix=800&Submit=submit,FLJ36326	NM_022819	13084	FLJ25429
549	chr1	20336491	20336540	-1.2153	1	Primary Transcript	+	20338409	20349466	-1869	-7420	64600	PLA2G2F	996600	phospholipase A2, group IIF	http://genome.ucsc.edu/cgi-bin/hgTracks?hgsid=167433603&clade=mammal&org=Human&db=hg18&position=chr1%3A20338409-20349466&hgt.suggest=&pix=800&Submit=submit,FLJ36326	NM_022819	13084	FLJ25429
550	chr1	20374914	20374973	1.0236	1	Primary Transcript	-	20363070	20374274	-640	-6272	391013	PLA2G2C	996600	phospholipase A2, group IIC	http://genome.ucsc.edu/cgi-bin/hgTracks?hgsid=167433603&clade=mammal&org=Human&db=hg18&position=chr1%3A20363070-20374274&hgt.suggest=&pix=800&Submit=submit	NM_001105572	22767	-
551	chr1	20488266	20488315	-1.0618	1	Primary Transcript	+	20489998	20553974	-1683	-33694	127731	VWA5B1	996600	von Willebrand factor A domain containing 5B1	http://genome.ucsc.edu/cgi-bin/hgTracks?hgsid=167433603&clade=mammal&org=Human&db=hg18&position=chr1%3A20489998-20553974&hgt.suggest=&pix=800&Submit=submit,FLJ43845	NM_001039500	28679	FLJ32784
552	chr1	20488370	20488419	-1.1434	1	Primary Transcript	+	20489998	20553974	-1579	-33590	127731	VWA5B1	996600	von Willebrand factor A domain containing 5B1	http://genome.ucsc.edu/cgi-bin/hgTracks?hgsid=167433603&clade=mammal&org=Human&db=hg18&position=chr1%3A20489998-20553974&hgt.suggest=&pix=800&Submit=submit,FLJ43845	NM_001039500	28679	FLJ32784
553	chr1	20488580	20488629	-1.2562	1	Primary Transcript	+	20489998	20553974	-1369	-33382	127731	VWA5B1	996600	von Willebrand factor A domain containing 5B1	http://genome.ucsc.edu/cgi-bin/hgTracks?hgsid=167433603&clade=mammal&org=Human&db=hg18&position=chr1%3A20489998-20553974&hgt.suggest=&pix=800&Submit=submit,FLJ43845	NM_001039500	28679	FLJ32784
554	chr1	20488978	20489027	-0.9209	1	Primary Transcript	+	20489998	20553974	-971	-32982	127731	VWA5B1	996600	von Willebrand factor A domain containing 5B1	http://genome.ucsc.edu/cgi-bin/hgTracks?hgsid=167433603&clade=mammal&org=Human&db=hg18&position=chr1%3A20489998-20553974&hgt.suggest=&pix=800&Submit=submit,FLJ43845	NM_001039500	28679	FLJ32784
555	chr1	20489060	20489111	-1.275	1	Primary Transcript	+	20489998	20553974	-887	-32900	127731	VWA5B1	996600	von Willebrand factor A domain containing 5B1	http://genome.ucsc.edu/cgi-bin/hgTracks?hgsid=167433603&clade=mammal&org=Human&db=hg18&position=chr1%3A20489998-20553974&hgt.suggest=&pix=800&Submit=submit,FLJ43845	NM_001039500	28679	FLJ32784
556	chr1	20687475	20687524	1.4725	1	Primary Transcript	-	20681470	20685315	-2160	-4108	55450	CAMK2N1	996600	calcium/calmodulin-dependent protein kinase II inhibitor 1	PRO1489,http://genome.ucsc.edu/cgi-bin/hgTracks?hgsid=167433603&clade=mammal&org=Human&db=hg18&position=chr1%3A20681470-20685315&hgt.suggest=&pix=800&Submit=submit,RP11-401M16.1	NM_018584	2477	MGC22256
557	chr1	20687579	20687632	1.0424	1	Primary Transcript	-	20681470	20685315	-2264	-4214	55450	CAMK2N1	996600	calcium/calmodulin-dependent protein kinase II inhibitor 1	PRO1489,http://genome.ucsc.edu/cgi-bin/hgTracks?hgsid=167433603&clade=mammal&org=Human&db=hg18&position=chr1%3A20681470-20685315&hgt.suggest=&pix=800&Submit=submit,RP11-401M16.1	NM_018584	2477	MGC22256
558	chr1	20707275	20707324	-1.2034	1	Primary Transcript	-	20698527	20707261	-14	-4406	79594	MUL1	996600	mitochondrial E3 ubiquitin ligase 1	RP11-401M16.2,RNF218,FLJ12875,http://genome.ucsc.edu/cgi-bin/hgTracks?hgsid=167433603&clade=mammal&org=Human&db=hg18&position=chr1%3A20698527-20707261&hgt.suggest=&pix=800&Submit=submit,GIDE,MULAN,MAPL	NM_024544	17153	C1orf166
559	chr1	20707955	20708004	1.8488	1	Primary Transcript	-	20698527	20707261	-694	-5086	79594	MUL1	996600	mitochondrial E3 ubiquitin ligase 1	RP11-401M16.2,RNF218,FLJ12875,http://genome.ucsc.edu/cgi-bin/hgTracks?hgsid=167433603&clade=mammal&org=Human&db=hg18&position=chr1%3A20698527-20707261&hgt.suggest=&pix=800&Submit=submit,GIDE,MULAN,MAPL	NM_024544	17153	C1orf166
560	chr1	20833214	20833264	0.9056	1	Primary Transcript	+	20832534	20850591	0	-8324	65018	PINK1	996600	PTEN induced putative kinase 1	http://genome.ucsc.edu/cgi-bin/hgTracks?hgsid=167433603&clade=mammal&org=Human&db=hg18&position=chr1%3A20832534-20850591&hgt.suggest=&pix=800&Submit=submit,FLJ27236,PARK6	NM_032409	14439	BRPK
561	chr1	20862841	20862890	1.1073	1	Primary Transcript	-	20863093	20916904	203	27134	57576	KIF17	996600	kinesin family member 17	http://genome.ucsc.edu/cgi-bin/hgTracks?hgsid=167433603&clade=mammal&org=Human&db=hg18&position=chr1%3A20863093-20916904&hgt.suggest=&pix=800&Submit=submit,KIF17B,KIF3X	NM_020816	2450	KIAA1405
562	chr1	20918719	20918770	1.426	1	Primary Transcript	-	20918811	20931720	41	6522	400745	SH2D5	996600	SH2 domain containing 5	FLJ42879,http://genome.ucsc.edu/cgi-bin/hgTracks?hgsid=167433603&clade=mammal&org=Human&db=hg18&position=chr1%3A20918811-20931720&hgt.suggest=&pix=800&Submit=submit,FLJ41847	NM_001103160	7710	FLJ41242
563	chr1	21376486	21376535	0.9407	1	Primary Transcript	-	21005560	21375927	-559	-185768	8672	EIF4G3	996600	eukaryotic translation initiation factor 4 gamma, 3	eIF4G 3,http://genome.ucsc.edu/cgi-bin/hgTracks?hgsid=167433603&clade=mammal&org=Human&db=hg18&position=chr1%3A21005560-21375927&hgt.suggest=&pix=800&Submit=submit,eIF4GII	NM_003760	13905	eIF-4G 3
564	chr1	21377216	21377274	1.4734	1	Primary Transcript	-	21005560	21375927	-1289	-186500	8672	EIF4G3	996600	eukaryotic translation initiation factor 4 gamma, 3	eIF4G 3,http://genome.ucsc.edu/cgi-bin/hgTracks?hgsid=167433603&clade=mammal&org=Human&db=hg18&position=chr1%3A21005560-21375927&hgt.suggest=&pix=800&Submit=submit,eIF4GII	NM_003760	13905	eIF-4G 3
565	chr1	21377306	21377355	1.0521	1	Primary Transcript	-	21005560	21375927	-1379	-186588	8672	EIF4G3	996600	eukaryotic translation initiation factor 4 gamma, 3	eIF4G 3,http://genome.ucsc.edu/cgi-bin/hgTracks?hgsid=167433603&clade=mammal&org=Human&db=hg18&position=chr1%3A21005560-21375927&hgt.suggest=&pix=800&Submit=submit,eIF4GII	NM_003760	13905	eIF-4G 3
566	chr1	21377416	21377465	1.7497	1	Primary Transcript	-	21005560	21375927	-1489	-186696	8672	EIF4G3	996600	eukaryotic translation initiation factor 4 gamma, 3	eIF4G 3,http://genome.ucsc.edu/cgi-bin/hgTracks?hgsid=167433603&clade=mammal&org=Human&db=hg18&position=chr1%3A21005560-21375927&hgt.suggest=&pix=800&Submit=submit,eIF4GII	NM_003760	13905	eIF-4G 3
567	chr1	21479877	21479926	1.1569	1	Primary Transcript	-	21416326	21489353	0	-27060	1889	ECE1	996600	endothelin converting enzyme 1	http://genome.ucsc.edu/cgi-bin/hgTracks?hgsid=167433603&clade=mammal&org=Human&db=hg18&position=chr1%3A21416326-21489353&hgt.suggest=&pix=800&Submit=submit	NM_001113349	13123	ECE
568	chr1	21480297	21480346	1.4496	1	Primary Transcript	-	21416326	21489353	0	-27480	1889	ECE1	996600	endothelin converting enzyme 1	http://genome.ucsc.edu/cgi-bin/hgTracks?hgsid=167433603&clade=mammal&org=Human&db=hg18&position=chr1%3A21416326-21489353&hgt.suggest=&pix=800&Submit=submit	NM_001113349	13123	ECE
569	chr1	21480399	21480448	1.9648	1	Primary Transcript	-	21416326	21489353	0	-27584	1889	ECE1	996600	endothelin converting enzyme 1	http://genome.ucsc.edu/cgi-bin/hgTracks?hgsid=167433603&clade=mammal&org=Human&db=hg18&position=chr1%3A21416326-21489353&hgt.suggest=&pix=800&Submit=submit	NM_001113349	13123	ECE
570	chr1	21480685	21480734	1.0432	1	Primary Transcript	-	21416326	21489353	0	-27868	1889	ECE1	996600	endothelin converting enzyme 1	http://genome.ucsc.edu/cgi-bin/hgTracks?hgsid=167433603&clade=mammal&org=Human&db=hg18&position=chr1%3A21416326-21489353&hgt.suggest=&pix=800&Submit=submit	NM_001113349	13123	ECE
571	chr1	21491844	21491893	1.0469	1	Primary Transcript	-	21416326	21544621	0	-11396	1889	ECE1	996600	endothelin converting enzyme 1	http://genome.ucsc.edu/cgi-bin/hgTracks?hgsid=167433603&clade=mammal&org=Human&db=hg18&position=chr1%3A21416326-21544621&hgt.suggest=&pix=800&Submit=submit	NM_001113348	13124	ECE
572	chr1	21491956	21492005	1.0787	1	Primary Transcript	-	21416326	21544621	0	-11508	1889	ECE1	996600	endothelin converting enzyme 1	http://genome.ucsc.edu/cgi-bin/hgTracks?hgsid=167433603&clade=mammal&org=Human&db=hg18&position=chr1%3A21416326-21544621&hgt.suggest=&pix=800&Submit=submit	NM_001113348	13124	ECE
573	chr1	21546297	21546346	1.0052	1	Primary Transcript	-	21416326	21544621	-1676	-65848	1889	ECE1	996600	endothelin converting enzyme 1	http://genome.ucsc.edu/cgi-bin/hgTracks?hgsid=167433603&clade=mammal&org=Human&db=hg18&position=chr1%3A21416326-21544621&hgt.suggest=&pix=800&Submit=submit	NM_001113348	13124	ECE
574	chr1	21637880	21637929	1.8544	2	Primary Transcript	+	21639217	21683980	-1288	-23694	84224	NBPF3	996600	neuroblastoma breakpoint family, member 3	DKFZp434D177,http://genome.ucsc.edu/cgi-bin/hgTracks?hgsid=167433603&clade=mammal&org=Human&db=hg18&position=chr1%3A21639217-21683980&hgt.suggest=&pix=800&Submit=submit	NM_032264	17872	AE2
575	chr1	21638100	21638149	1.6256	1	Primary Transcript	+	21639217	21683980	-1068	-23474	84224	NBPF3	996600	neuroblastoma breakpoint family, member 3	DKFZp434D177,http://genome.ucsc.edu/cgi-bin/hgTracks?hgsid=167433603&clade=mammal&org=Human&db=hg18&position=chr1%3A21639217-21683980&hgt.suggest=&pix=800&Submit=submit	NM_032264	17872	AE2
576	chr1	21638594	21638644	1.0393	1	Primary Transcript	+	21639217	21683980	-573	-22978	84224	NBPF3	996600	neuroblastoma breakpoint family, member 3	DKFZp434D177,http://genome.ucsc.edu/cgi-bin/hgTracks?hgsid=167433603&clade=mammal&org=Human&db=hg18&position=chr1%3A21639217-21683980&hgt.suggest=&pix=800&Submit=submit	NM_032264	17872	AE2
577	chr1	21639701	21639750	-0.9828	2	Primary Transcript	+	21639217	21683980	0	-21874	84224	NBPF3	996600	neuroblastoma breakpoint family, member 3	DKFZp434D177,http://genome.ucsc.edu/cgi-bin/hgTracks?hgsid=167433603&clade=mammal&org=Human&db=hg18&position=chr1%3A21639217-21683980&hgt.suggest=&pix=800&Submit=submit	NM_032264	17872	AE2
578	chr1	21659016	21659065	1.6627	1	Primary Transcript	+	21639217	21683980	0	-2558	84224	NBPF3	996600	neuroblastoma breakpoint family, member 3	DKFZp434D177,http://genome.ucsc.edu/cgi-bin/hgTracks?hgsid=167433603&clade=mammal&org=Human&db=hg18&position=chr1%3A21639217-21683980&hgt.suggest=&pix=800&Submit=submit	NM_032264	17872	AE2
579	chr1	21850675	21850724	0.9366	1	Primary Transcript	-	21795295	21850935	0	-27584	5909	RAP1GAP	996600	RAP1 GTPase activating protein	http://genome.ucsc.edu/cgi-bin/hgTracks?hgsid=167433603&clade=mammal&org=Human&db=hg18&position=chr1%3A21795295-21850935&hgt.suggest=&pix=800&Submit=submit,RAP1GAPII,RAP1GA1,RAPGAP,RAP1GAP1	NM_001145658	16709	KIAA0474
580	chr1	21870258	21870316	1.1048	1	Primary Transcript	-	21795295	21868443	-1815	-38418	5909	RAP1GAP	996600	RAP1 GTPase activating protein	http://genome.ucsc.edu/cgi-bin/hgTracks?hgsid=167433603&clade=mammal&org=Human&db=hg18&position=chr1%3A21795295-21868443&hgt.suggest=&pix=800&Submit=submit,RAP1GAPII,RAP1GA1,RAPGAP,RAP1GAP1	NM_002885	9919	KIAA0474
581	chr1	22064107	22064156	0.9524	1	Primary Transcript	-	22021323	22136337	0	14698	3339	HSPG2	996600	heparan sulfate proteoglycan 2	SJS1,SJA,SJS,PRCAN,http://genome.ucsc.edu/cgi-bin/hgTracks?hgsid=167433603&clade=mammal&org=Human&db=hg18&position=chr1%3A22021323-22136337&hgt.suggest=&pix=800&Submit=submit	NM_005529	21495	PLC
582	chr1	22198771	22198820	1.2285	2	Primary Transcript	+	22200735	22211622	-1915	-7384	10136	CELA3A	996600	chymotrypsin-like elastase family, member 3A	ELA3A,http://genome.ucsc.edu/cgi-bin/hgTracks?hgsid=167433603&clade=mammal&org=Human&db=hg18&position=chr1%3A22200735-22211622&hgt.suggest=&pix=800&Submit=submit	NM_005747	2060	ELA3
583	chr1	22200720	22200769	1.034	2	Primary Transcript	+	22200735	22211622	0	-5436	10136	CELA3A	996600	chymotrypsin-like elastase family, member 3A	ELA3A,http://genome.ucsc.edu/cgi-bin/hgTracks?hgsid=167433603&clade=mammal&org=Human&db=hg18&position=chr1%3A22200735-22211622&hgt.suggest=&pix=800&Submit=submit	NM_005747	2060	ELA3
584	chr1	22224154	22224203	-1.0093	1	Primary Transcript	+	22224293	22230302	-90	-3116	29092	HSPC157	996600	hypothetical LOC29092	http://genome.ucsc.edu/cgi-bin/hgTracks?hgsid=167433603&clade=mammal&org=Human&db=hg18&position=chr1%3A22224293-22230302&hgt.suggest=&pix=800&Submit=submit	NR_023918	27851	-
585	chr1	22249510	22249559	1.0182	1	Primary Transcript	+	22251706	22289883	-2147	-21260	998	CDC42	996600	cell division cycle 42 (GTP binding protein, 25kDa)	http://genome.ucsc.edu/cgi-bin/hgTracks?hgsid=167433603&clade=mammal&org=Human&db=hg18&position=chr1%3A22251706-22289883&hgt.suggest=&pix=800&Submit=submit,G25K	NM_044472	8844	CDC42Hs
586	chr1	22649741	22649790	0.9209	1	Primary Transcript	+	22650930	22730237	-1140	-40820	9923	ZBTB40	996600	zinc finger and BTB domain containing 40	http://genome.ucsc.edu/cgi-bin/hgTracks?hgsid=167433603&clade=mammal&org=Human&db=hg18&position=chr1%3A22650930-22730237&hgt.suggest=&pix=800&Submit=submit,MGC133098,ZNF923	NM_001083621	17913	KIAA0478
587	chr1	22792649	22792698	1.0765	1	Primary Transcript	+	22762590	22802674	0	10040	2046	EPHA8	996600	EPH receptor A8	HEK3,EK3,http://genome.ucsc.edu/cgi-bin/hgTracks?hgsid=167433603&clade=mammal&org=Human&db=hg18&position=chr1%3A22762590-22802674&hgt.suggest=&pix=800&Submit=submit,KIAA1459	NM_020526	14010	EEK
588	chr1	22834196	22834245	-0.9488	1	Primary Transcript	+	22835704	22838762	-1459	-3012	712	C1QA	996600	complement component 1, q subcomponent, A chain	http://genome.ucsc.edu/cgi-bin/hgTracks?hgsid=167433603&clade=mammal&org=Human&db=hg18&position=chr1%3A22835704-22838762&hgt.suggest=&pix=800&Submit=submit	NM_015991	22511	-
589	chr1	22840813	22840862	0.9604	1	Primary Transcript	+	22842704	22847190	-1842	-4112	714	C1QC	996600	complement component 1, q subcomponent, C chain	http://genome.ucsc.edu/cgi-bin/hgTracks?hgsid=167433603&clade=mammal&org=Human&db=hg18&position=chr1%3A22842704-22847190&hgt.suggest=&pix=800&Submit=submit,FLJ27103,C1QG	NM_172369	13230	C1Q-C
590	chr1	23217312	23217361	0.9846	1	Primary Transcript	+	23218527	23282771	-1166	-33314	23028	KDM1A	996600	lysine (K)-specific demethylase 1A	KDM1,http://genome.ucsc.edu/cgi-bin/hgTracks?hgsid=167433603&clade=mammal&org=Human&db=hg18&position=chr1%3A23218527-23282771&hgt.suggest=&pix=800&Submit=submit,KIAA0601,LSD1,BHC110	NM_001009999	31432	AOF2
591	chr1	23217410	23217461	1.1769	1	Primary Transcript	+	23218527	23282771	-1066	-33214	23028	KDM1A	996600	lysine (K)-specific demethylase 1A	KDM1,http://genome.ucsc.edu/cgi-bin/hgTracks?hgsid=167433603&clade=mammal&org=Human&db=hg18&position=chr1%3A23218527-23282771&hgt.suggest=&pix=800&Submit=submit,KIAA0601,LSD1,BHC110	NM_001009999	31432	AOF2
592	chr1	23543935	23543984	1.272	1	Primary Transcript	-	23508862	23543440	-495	-17808	10236	HNRNPR	996600	heterogeneous nuclear ribonucleoprotein R	hnRNP-R,http://genome.ucsc.edu/cgi-bin/hgTracks?hgsid=167433603&clade=mammal&org=Human&db=hg18&position=chr1%3A23508862-23543440&hgt.suggest=&pix=800&Submit=submit,hnRNP R,HNRPR	NM_001102399	8860	FLJ25714
593	chr1	23544143	23544205	-1.6651	1	Primary Transcript	-	23508862	23543440	-703	-18022	10236	HNRNPR	996600	heterogeneous nuclear ribonucleoprotein R	hnRNP-R,http://genome.ucsc.edu/cgi-bin/hgTracks?hgsid=167433603&clade=mammal&org=Human&db=hg18&position=chr1%3A23508862-23543440&hgt.suggest=&pix=800&Submit=submit,hnRNP R,HNRPR	NM_001102399	8860	FLJ25714
594	chr1	23544241	23544297	-2.4959	1	Primary Transcript	-	23508862	23543440	-801	-18116	10236	HNRNPR	996600	heterogeneous nuclear ribonucleoprotein R	hnRNP-R,http://genome.ucsc.edu/cgi-bin/hgTracks?hgsid=167433603&clade=mammal&org=Human&db=hg18&position=chr1%3A23508862-23543440&hgt.suggest=&pix=800&Submit=submit,hnRNP R,HNRPR	NM_001102399	8860	FLJ25714
595	chr1	23544333	23544382	-2.0569	1	Primary Transcript	-	23508862	23543440	-893	-18204	10236	HNRNPR	996600	heterogeneous nuclear ribonucleoprotein R	hnRNP-R,http://genome.ucsc.edu/cgi-bin/hgTracks?hgsid=167433603&clade=mammal&org=Human&db=hg18&position=chr1%3A23508862-23543440&hgt.suggest=&pix=800&Submit=submit,hnRNP R,HNRPR	NM_001102399	8860	FLJ25714
596	chr1	23565634	23565690	2.4328	1	Primary Transcript	-	23558527	23567466	0	-2666	80818	ZNF436	996600	zinc finger protein 436	ZNF,http://genome.ucsc.edu/cgi-bin/hgTracks?hgsid=167433603&clade=mammal&org=Human&db=hg18&position=chr1%3A23558527-23567466&hgt.suggest=&pix=800&Submit=submit,Zfp46	NM_030634	13940	KIAA1710
597	chr1	23565714	23565763	1.1128	1	Primary Transcript	-	23558527	23567466	0	-2744	80818	ZNF436	996600	zinc finger protein 436	ZNF,http://genome.ucsc.edu/cgi-bin/hgTracks?hgsid=167433603&clade=mammal&org=Human&db=hg18&position=chr1%3A23558527-23567466&hgt.suggest=&pix=800&Submit=submit,Zfp46	NM_030634	13940	KIAA1710
598	chr1	23565934	23565991	1.1701	1	Primary Transcript	-	23558527	23567466	0	-2968	80818	ZNF436	996600	zinc finger protein 436	ZNF,http://genome.ucsc.edu/cgi-bin/hgTracks?hgsid=167433603&clade=mammal&org=Human&db=hg18&position=chr1%3A23558527-23567466&hgt.suggest=&pix=800&Submit=submit,Zfp46	NM_030634	13940	KIAA1710
599	chr1	23566134	23566183	1.7082	1	Primary Transcript	-	23558527	23567466	0	-3164	80818	ZNF436	996600	zinc finger protein 436	ZNF,http://genome.ucsc.edu/cgi-bin/hgTracks?hgsid=167433603&clade=mammal&org=Human&db=hg18&position=chr1%3A23558527-23567466&hgt.suggest=&pix=800&Submit=submit,Zfp46	NM_030634	13940	KIAA1710
600	chr1	23568610	23568659	-1.1448	1	Primary Transcript	-	23558527	23568944	0	-4900	80818	ZNF436	996600	zinc finger protein 436	http://genome.ucsc.edu/cgi-bin/hgTracks?hgsid=167433603&clade=mammal&org=Human&db=hg18&position=chr1%3A23558527-23568944&hgt.suggest=&pix=800&Submit=submit,ZNF,Zfp46	NM_001077195	11198	KIAA1710
601	chr1	23568916	23568972	-1.174	1	Primary Transcript	-	23558527	23568944	0	-5208	80818	ZNF436	996600	zinc finger protein 436	http://genome.ucsc.edu/cgi-bin/hgTracks?hgsid=167433603&clade=mammal&org=Human&db=hg18&position=chr1%3A23558527-23568944&hgt.suggest=&pix=800&Submit=submit,ZNF,Zfp46	NM_001077195	11198	KIAA1710
602	chr1	23570915	23570975	1.5338	1	Primary Transcript	+	23568050	23570866	49	1488	148898	C1orf213	996600	chromosome 1 open reading frame 213	http://genome.ucsc.edu/cgi-bin/hgTracks?hgsid=167433603&clade=mammal&org=Human&db=hg18&position=chr1%3A23568050-23570866&hgt.suggest=&pix=800&Submit=submit	NM_001008896	13942	FLJ90508
603	chr1	23571011	23571060	2.1936	1	Primary Transcript	+	23568050	23570866	145	1578	148898	C1orf213	996600	chromosome 1 open reading frame 213	http://genome.ucsc.edu/cgi-bin/hgTracks?hgsid=167433603&clade=mammal&org=Human&db=hg18&position=chr1%3A23568050-23570866&hgt.suggest=&pix=800&Submit=submit	NM_001008896	13942	FLJ90508
604	chr1	23571111	23571160	1.9554	1	Primary Transcript	+	23568050	23570866	245	1678	148898	C1orf213	996600	chromosome 1 open reading frame 213	http://genome.ucsc.edu/cgi-bin/hgTracks?hgsid=167433603&clade=mammal&org=Human&db=hg18&position=chr1%3A23568050-23570866&hgt.suggest=&pix=800&Submit=submit	NM_001008896	13942	FLJ90508
605	chr1	23571233	23571282	1.6583	1	Primary Transcript	+	23568050	23570866	367	1798	148898	C1orf213	996600	chromosome 1 open reading frame 213	http://genome.ucsc.edu/cgi-bin/hgTracks?hgsid=167433603&clade=mammal&org=Human&db=hg18&position=chr1%3A23568050-23570866&hgt.suggest=&pix=800&Submit=submit	NM_001008896	13942	FLJ90508
606	chr1	23571315	23571364	2.2965	1	Primary Transcript	+	23568050	23570866	449	1882	148898	C1orf213	996600	chromosome 1 open reading frame 213	http://genome.ucsc.edu/cgi-bin/hgTracks?hgsid=167433603&clade=mammal&org=Human&db=hg18&position=chr1%3A23568050-23570866&hgt.suggest=&pix=800&Submit=submit	NM_001008896	13942	FLJ90508
607	chr1	23625972	23626021	1.3702	1	Primary Transcript	-	23580141	23623848	-2124	-24002	6920	TCEA3	996600	transcription elongation factor A (SII), 3	TFIIS.H,http://genome.ucsc.edu/cgi-bin/hgTracks?hgsid=167433603&clade=mammal&org=Human&db=hg18&position=chr1%3A23580141-23623848&hgt.suggest=&pix=800&Submit=submit	NM_003196	13944	TFIIS
608	chr1	23636541	23636590	1.4261	1	Primary Transcript	-	23627642	23683337	0	18924	55616	ASAP3	996600	ArfGAP with SH3 domain, ankyrin repeat and PH domain 3	FLJ20199,CENTB6,http://genome.ucsc.edu/cgi-bin/hgTracks?hgsid=167433603&clade=mammal&org=Human&db=hg18&position=chr1%3A23627642-23683337&hgt.suggest=&pix=800&Submit=submit,UPLC1,DDEFL1	NM_017707	9125	ACAP4
609	chr1	23757505	23757554	-1.1901	1	Primary Transcript	-	23756995	23758909	0	424	3399	ID3	996600	inhibitor of DNA binding 3, dominant negative helix-loop-helix protein	http://genome.ucsc.edu/cgi-bin/hgTracks?hgsid=167433603&clade=mammal&org=Human&db=hg18&position=chr1%3A23756995-23758909&hgt.suggest=&pix=800&Submit=submit,bHLHb25	NM_002167	19182	HEIR-1
610	chr1	23757625	23757674	-0.9012	1	Primary Transcript	-	23756995	23758909	0	304	3399	ID3	996600	inhibitor of DNA binding 3, dominant negative helix-loop-helix protein	http://genome.ucsc.edu/cgi-bin/hgTracks?hgsid=167433603&clade=mammal&org=Human&db=hg18&position=chr1%3A23756995-23758909&hgt.suggest=&pix=800&Submit=submit,bHLHb25	NM_002167	19182	HEIR-1
611	chr1	23757725	23757775	-1.0881	1	Primary Transcript	-	23756995	23758909	0	202	3399	ID3	996600	inhibitor of DNA binding 3, dominant negative helix-loop-helix protein	http://genome.ucsc.edu/cgi-bin/hgTracks?hgsid=167433603&clade=mammal&org=Human&db=hg18&position=chr1%3A23756995-23758909&hgt.suggest=&pix=800&Submit=submit,bHLHb25	NM_002167	19182	HEIR-1
612	chr1	23760389	23760438	1.2079	1	Primary Transcript	-	23756995	23758909	-1480	-2460	3399	ID3	996600	inhibitor of DNA binding 3, dominant negative helix-loop-helix protein	http://genome.ucsc.edu/cgi-bin/hgTracks?hgsid=167433603&clade=mammal&org=Human&db=hg18&position=chr1%3A23756995-23758909&hgt.suggest=&pix=800&Submit=submit,bHLHb25	NM_002167	19182	HEIR-1
613	chr1	23760493	23760542	1.2143	1	Primary Transcript	-	23756995	23758909	-1584	-2564	3399	ID3	996600	inhibitor of DNA binding 3, dominant negative helix-loop-helix protein	http://genome.ucsc.edu/cgi-bin/hgTracks?hgsid=167433603&clade=mammal&org=Human&db=hg18&position=chr1%3A23756995-23758909&hgt.suggest=&pix=800&Submit=submit,bHLHb25	NM_002167	19182	HEIR-1
614	chr1	23825263	23825312	-1.0123	3	Primary Transcript	+	23826410	23839643	-1098	-7740	259283	MDS2	996600	myelodysplastic syndrome 2 translocation associated	http://genome.ucsc.edu/cgi-bin/hgTracks?hgsid=167433603&clade=mammal&org=Human&db=hg18&position=chr1%3A23826410-23839643&hgt.suggest=&pix=800&Submit=submit	NR_027042	7668	-
615	chr1	23890696	23890745	-1.0515	1	Primary Transcript	+	23890880	23895502	-135	-2472	6135	RPL11	996600	ribosomal protein L11	GIG34,http://genome.ucsc.edu/cgi-bin/hgTracks?hgsid=167433603&clade=mammal&org=Human&db=hg18&position=chr1%3A23890880-23895502&hgt.suggest=&pix=800&Submit=submit	NM_000975	5080	DBA7
616	chr1	23890796	23890845	-1.2775	1	Primary Transcript	+	23890880	23895502	-35	-2372	6135	RPL11	996600	ribosomal protein L11	GIG34,http://genome.ucsc.edu/cgi-bin/hgTracks?hgsid=167433603&clade=mammal&org=Human&db=hg18&position=chr1%3A23890880-23895502&hgt.suggest=&pix=800&Submit=submit	NM_000975	5080	DBA7
617	chr1	23891203	23891252	-1.0383	1	Primary Transcript	+	23890880	23895502	0	-1964	6135	RPL11	996600	ribosomal protein L11	GIG34,http://genome.ucsc.edu/cgi-bin/hgTracks?hgsid=167433603&clade=mammal&org=Human&db=hg18&position=chr1%3A23890880-23895502&hgt.suggest=&pix=800&Submit=submit	NM_000975	5080	DBA7
618	chr1	23941077	23941133	1.0793	1	Primary Transcript	+	23942442	23961135	-1309	-10684	6924	TCEB3	996600	transcription elongation factor B (SIII), polypeptide 3 (110kDa, elongin A)	SIII p110,FLJ38760,FLJ42849,TCEB3A,http://genome.ucsc.edu/cgi-bin/hgTracks?hgsid=167433603&clade=mammal&org=Human&db=hg18&position=chr1%3A23942442-23961135&hgt.suggest=&pix=800&Submit=submit,SIII	NM_003198	14079	EloA
619	chr1	23941179	23941228	1.1812	1	Primary Transcript	+	23942442	23961135	-1214	-10584	6924	TCEB3	996600	transcription elongation factor B (SIII), polypeptide 3 (110kDa, elongin A)	SIII p110,FLJ38760,FLJ42849,TCEB3A,http://genome.ucsc.edu/cgi-bin/hgTracks?hgsid=167433603&clade=mammal&org=Human&db=hg18&position=chr1%3A23942442-23961135&hgt.suggest=&pix=800&Submit=submit,SIII	NM_003198	14079	EloA
620	chr1	23976477	23976526	1.2643	1	Primary Transcript	+	23977462	23987307	-936	-5884	57095	C1orf128	996600	chromosome 1 open reading frame 128	RP5-886K2.4,TXNL1CL,http://genome.ucsc.edu/cgi-bin/hgTracks?hgsid=167433603&clade=mammal&org=Human&db=hg18&position=chr1%3A23977462-23987307&hgt.suggest=&pix=800&Submit=submit	NM_020362	27277	HT014
621	chr1	23977143	23977192	-0.9544	1	Primary Transcript	+	23977462	23987307	-270	-5216	57095	C1orf128	996600	chromosome 1 open reading frame 128	RP5-886K2.4,TXNL1CL,http://genome.ucsc.edu/cgi-bin/hgTracks?hgsid=167433603&clade=mammal&org=Human&db=hg18&position=chr1%3A23977462-23987307&hgt.suggest=&pix=800&Submit=submit	NM_020362	27277	HT014
622	chr1	24067730	24067779	1.2433	1	Primary Transcript	-	24044158	24067408	-322	-11972	2517	FUCA1	996600	fucosidase, alpha-L- 1, tissue	http://genome.ucsc.edu/cgi-bin/hgTracks?hgsid=167433603&clade=mammal&org=Human&db=hg18&position=chr1%3A24044158-24067408&hgt.suggest=&pix=800&Submit=submit	NM_000147	1081	FUCA
623	chr1	24157872	24157932	-1.2551	2	Primary Transcript	+	24158887	24162534	-955	-2810	55629	PNRC2	996600	proline-rich nuclear receptor coactivator 2	MGC99541,http://genome.ucsc.edu/cgi-bin/hgTracks?hgsid=167433603&clade=mammal&org=Human&db=hg18&position=chr1%3A24158887-24162534&hgt.suggest=&pix=800&Submit=submit	NM_017761	5323	FLJ20312
624	chr1	24158957	24159006	1.4543	3	Primary Transcript	+	24158887	24162534	0	-1732	55629	PNRC2	996600	proline-rich nuclear receptor coactivator 2	MGC99541,http://genome.ucsc.edu/cgi-bin/hgTracks?hgsid=167433603&clade=mammal&org=Human&db=hg18&position=chr1%3A24158887-24162534&hgt.suggest=&pix=800&Submit=submit	NM_017761	5323	FLJ20312
625	chr1	24159047	24159096	1.61	2	Primary Transcript	+	24158887	24162534	0	-1640	55629	PNRC2	996600	proline-rich nuclear receptor coactivator 2	MGC99541,http://genome.ucsc.edu/cgi-bin/hgTracks?hgsid=167433603&clade=mammal&org=Human&db=hg18&position=chr1%3A24158887-24162534&hgt.suggest=&pix=800&Submit=submit	NM_017761	5323	FLJ20312
626	chr1	24180573	24180627	-1.0179	2	Primary Transcript	-	24165525	24179408	-1165	-8134	10772	SRSF10	996600	serine/arginine-rich splicing factor 10	FUSIP1,FUSIP2,TASR1,TASR2,SFRS13A,FLJ30749,FLJ43846,NSSR,SRrp40,SFRS13,TASR,http://genome.ucsc.edu/cgi-bin/hgTracks?hgsid=167433603&clade=mammal&org=Human&db=hg18&position=chr1%3A24165525-24179408&hgt.suggest=&pix=800&Submit=submit,SRp38	NM_006625	13955	DKFZp686H0644
627	chr1	24181191	24181243	1.9672	2	Primary Transcript	-	24165525	24179408	-1783	-8752	10772	SRSF10	996600	serine/arginine-rich splicing factor 10	FUSIP1,FUSIP2,TASR1,TASR2,SFRS13A,FLJ30749,FLJ43846,NSSR,SRrp40,SFRS13,TASR,http://genome.ucsc.edu/cgi-bin/hgTracks?hgsid=167433603&clade=mammal&org=Human&db=hg18&position=chr1%3A24165525-24179408&hgt.suggest=&pix=800&Submit=submit,SRp38	NM_006625	13955	DKFZp686H0644
628	chr1	24181672	24181721	2.3983	2	Primary Transcript	-	24165525	24179408	-2264	-9230	10772	SRSF10	996600	serine/arginine-rich splicing factor 10	FUSIP1,FUSIP2,TASR1,TASR2,SFRS13A,FLJ30749,FLJ43846,NSSR,SRrp40,SFRS13,TASR,http://genome.ucsc.edu/cgi-bin/hgTracks?hgsid=167433603&clade=mammal&org=Human&db=hg18&position=chr1%3A24165525-24179408&hgt.suggest=&pix=800&Submit=submit,SRp38	NM_006625	13955	DKFZp686H0644
629	chr1	24312817	24312866	0.9647	1	Primary Transcript	-	24255117	24311252	-1565	-29656	127294	MYOM3	996600	myomesin family, member 3	http://genome.ucsc.edu/cgi-bin/hgTracks?hgsid=167433603&clade=mammal&org=Human&db=hg18&position=chr1%3A24255117-24311252&hgt.suggest=&pix=800&Submit=submit,RP11-293P20.1,MGC71483	NM_152372	29240	FLJ35961
630	chr1	24313215	24313264	0.9011	1	Primary Transcript	-	24255117	24311252	-1963	-30056	127294	MYOM3	996600	myomesin family, member 3	http://genome.ucsc.edu/cgi-bin/hgTracks?hgsid=167433603&clade=mammal&org=Human&db=hg18&position=chr1%3A24255117-24311252&hgt.suggest=&pix=800&Submit=submit,RP11-293P20.1,MGC71483	NM_152372	29240	FLJ35961
631	chr1	24342810	24342859	1.2838	1	Primary Transcript	-	24318847	24342198	-612	-12312	58985	IL22RA1	996600	interleukin 22 receptor, alpha 1	IL22R,IL22R1,http://genome.ucsc.edu/cgi-bin/hgTracks?hgsid=167433603&clade=mammal&org=Human&db=hg18&position=chr1%3A24318847-24342198&hgt.suggest=&pix=800&Submit=submit	NM_021258	5708	CRF2-9
632	chr1	24342912	24342961	1.6959	1	Primary Transcript	-	24318847	24342198	-714	-12412	58985	IL22RA1	996600	interleukin 22 receptor, alpha 1	IL22R,IL22R1,http://genome.ucsc.edu/cgi-bin/hgTracks?hgsid=167433603&clade=mammal&org=Human&db=hg18&position=chr1%3A24318847-24342198&hgt.suggest=&pix=800&Submit=submit	NM_021258	5708	CRF2-9
633	chr1	24343088	24343137	0.9445	1	Primary Transcript	-	24318847	24342198	-890	-12588	58985	IL22RA1	996600	interleukin 22 receptor, alpha 1	IL22R,IL22R1,http://genome.ucsc.edu/cgi-bin/hgTracks?hgsid=167433603&clade=mammal&org=Human&db=hg18&position=chr1%3A24318847-24342198&hgt.suggest=&pix=800&Submit=submit	NM_021258	5708	CRF2-9
634	chr1	24343788	24343838	1.3216	1	Primary Transcript	-	24318847	24342198	-1590	-13288	58985	IL22RA1	996600	interleukin 22 receptor, alpha 1	IL22R,IL22R1,http://genome.ucsc.edu/cgi-bin/hgTracks?hgsid=167433603&clade=mammal&org=Human&db=hg18&position=chr1%3A24318847-24342198&hgt.suggest=&pix=800&Submit=submit	NM_021258	5708	CRF2-9
635	chr1	24344543	24344600	1.3815	1	Primary Transcript	-	24318847	24342198	-2345	-14048	58985	IL22RA1	996600	interleukin 22 receptor, alpha 1	IL22R,IL22R1,http://genome.ucsc.edu/cgi-bin/hgTracks?hgsid=167433603&clade=mammal&org=Human&db=hg18&position=chr1%3A24318847-24342198&hgt.suggest=&pix=800&Submit=submit	NM_021258	5708	CRF2-9
636	chr1	24386376	24386425	1.037	1	Primary Transcript	-	24353233	24386338	-38	-16616	163702	IL28RA	996600	interleukin 28 receptor, alpha (interferon, lambda receptor)	LICR2,IFNLR,http://genome.ucsc.edu/cgi-bin/hgTracks?hgsid=167433603&clade=mammal&org=Human&db=hg18&position=chr1%3A24353233-24386338&hgt.suggest=&pix=800&Submit=submit,IL-28R1,IFNLR1	NM_170743	14217	CRF2/12
637	chr1	24397298	24397347	1.0805	1	Primary Transcript	+	24399316	24410767	-1969	-7718	284632	LOC284632	996600	hypothetical LOC284632	http://genome.ucsc.edu/cgi-bin/hgTracks?hgsid=167433603&clade=mammal&org=Human&db=hg18&position=chr1%3A24399316-24410767&hgt.suggest=&pix=800&Submit=submit	NR_027087	14644	-
638	chr1	24516851	24516915	1.1988	1	Primary Transcript	+	24518467	24554395	-1552	-19548	57822	GRHL3	996600	grainyhead-like 3 (Drosophila)	SOM,http://genome.ucsc.edu/cgi-bin/hgTracks?hgsid=167433603&clade=mammal&org=Human&db=hg18&position=chr1%3A24518467-24554395&hgt.suggest=&pix=800&Submit=submit,TFCP2L4	NM_198173	13959	MGC46624
639	chr1	24517345	24517401	0.9419	1	Primary Transcript	+	24518467	24554395	-1066	-19060	57822	GRHL3	996600	grainyhead-like 3 (Drosophila)	SOM,http://genome.ucsc.edu/cgi-bin/hgTracks?hgsid=167433603&clade=mammal&org=Human&db=hg18&position=chr1%3A24518467-24554395&hgt.suggest=&pix=800&Submit=submit,TFCP2L4	NM_198173	13959	MGC46624
640	chr1	24517427	24517490	1.4676	1	Primary Transcript	+	24518467	24554395	-977	-18972	57822	GRHL3	996600	grainyhead-like 3 (Drosophila)	SOM,http://genome.ucsc.edu/cgi-bin/hgTracks?hgsid=167433603&clade=mammal&org=Human&db=hg18&position=chr1%3A24518467-24554395&hgt.suggest=&pix=800&Submit=submit,TFCP2L4	NM_198173	13959	MGC46624
641	chr1	24518530	24518579	-1.2074	1	Primary Transcript	+	24518467	24554395	0	-17876	57822	GRHL3	996600	grainyhead-like 3 (Drosophila)	SOM,http://genome.ucsc.edu/cgi-bin/hgTracks?hgsid=167433603&clade=mammal&org=Human&db=hg18&position=chr1%3A24518467-24554395&hgt.suggest=&pix=800&Submit=submit,TFCP2L4	NM_198173	13959	MGC46624
642	chr1	24518628	24518677	-1.872	1	Primary Transcript	+	24518467	24554395	0	-17780	57822	GRHL3	996600	grainyhead-like 3 (Drosophila)	SOM,http://genome.ucsc.edu/cgi-bin/hgTracks?hgsid=167433603&clade=mammal&org=Human&db=hg18&position=chr1%3A24518467-24554395&hgt.suggest=&pix=800&Submit=submit,TFCP2L4	NM_198173	13959	MGC46624
643	chr1	24518752	24518801	-1.88	1	Primary Transcript	+	24518467	24554395	0	-17656	57822	GRHL3	996600	grainyhead-like 3 (Drosophila)	SOM,http://genome.ucsc.edu/cgi-bin/hgTracks?hgsid=167433603&clade=mammal&org=Human&db=hg18&position=chr1%3A24518467-24554395&hgt.suggest=&pix=800&Submit=submit,TFCP2L4	NM_198173	13959	MGC46624
644	chr1	24599933	24599989	2.269	1	Primary Transcript	-	24556075	24600536	0	-21654	90529	C1orf201	996600	chromosome 1 open reading frame 201	http://genome.ucsc.edu/cgi-bin/hgTracks?hgsid=167433603&clade=mammal&org=Human&db=hg18&position=chr1%3A24556075-24600536&hgt.suggest=&pix=800&Submit=submit	NM_178122	13963	FLJ33340
645	chr1	24600027	24600076	1.1033	1	Primary Transcript	-	24556075	24600536	0	-21746	90529	C1orf201	996600	chromosome 1 open reading frame 201	http://genome.ucsc.edu/cgi-bin/hgTracks?hgsid=167433603&clade=mammal&org=Human&db=hg18&position=chr1%3A24556075-24600536&hgt.suggest=&pix=800&Submit=submit	NM_178122	13963	FLJ33340
646	chr1	24600127	24600177	1.2971	1	Primary Transcript	-	24556075	24600536	0	-21846	90529	C1orf201	996600	chromosome 1 open reading frame 201	http://genome.ucsc.edu/cgi-bin/hgTracks?hgsid=167433603&clade=mammal&org=Human&db=hg18&position=chr1%3A24556075-24600536&hgt.suggest=&pix=800&Submit=submit	NM_178122	13963	FLJ33340
647	chr1	24600448	24600508	0.9687	1	Primary Transcript	-	24556075	24600536	0	-22172	90529	C1orf201	996600	chromosome 1 open reading frame 201	http://genome.ucsc.edu/cgi-bin/hgTracks?hgsid=167433603&clade=mammal&org=Human&db=hg18&position=chr1%3A24556075-24600536&hgt.suggest=&pix=800&Submit=submit	NM_178122	13963	FLJ33340
648	chr1	24612302	24612351	-1.2831	1	Primary Transcript	+	24614831	24672059	-2480	-31118	57185	NIPAL3	996600	NIPA-like domain containing 3	http://genome.ucsc.edu/cgi-bin/hgTracks?hgsid=167433603&clade=mammal&org=Human&db=hg18&position=chr1%3A24614831-24672059&hgt.suggest=&pix=800&Submit=submit,DKFZp686E22155,NPAL3	NM_020448	7475	DJ462O23.2
649	chr1	24612420	24612469	-1.4712	1	Primary Transcript	+	24614831	24672059	-2362	-31002	57185	NIPAL3	996600	NIPA-like domain containing 3	http://genome.ucsc.edu/cgi-bin/hgTracks?hgsid=167433603&clade=mammal&org=Human&db=hg18&position=chr1%3A24614831-24672059&hgt.suggest=&pix=800&Submit=submit,DKFZp686E22155,NPAL3	NM_020448	7475	DJ462O23.2
650	chr1	24612520	24612569	-1.8387	1	Primary Transcript	+	24614831	24672059	-2262	-30902	57185	NIPAL3	996600	NIPA-like domain containing 3	http://genome.ucsc.edu/cgi-bin/hgTracks?hgsid=167433603&clade=mammal&org=Human&db=hg18&position=chr1%3A24614831-24672059&hgt.suggest=&pix=800&Submit=submit,DKFZp686E22155,NPAL3	NM_020448	7475	DJ462O23.2
651	chr1	24612602	24612651	-1.0524	1	Primary Transcript	+	24614831	24672059	-2180	-30818	57185	NIPAL3	996600	NIPA-like domain containing 3	http://genome.ucsc.edu/cgi-bin/hgTracks?hgsid=167433603&clade=mammal&org=Human&db=hg18&position=chr1%3A24614831-24672059&hgt.suggest=&pix=800&Submit=submit,DKFZp686E22155,NPAL3	NM_020448	7475	DJ462O23.2
652	chr1	24612706	24612755	-1.2832	1	Primary Transcript	+	24614831	24672059	-2076	-30714	57185	NIPAL3	996600	NIPA-like domain containing 3	http://genome.ucsc.edu/cgi-bin/hgTracks?hgsid=167433603&clade=mammal&org=Human&db=hg18&position=chr1%3A24614831-24672059&hgt.suggest=&pix=800&Submit=submit,DKFZp686E22155,NPAL3	NM_020448	7475	DJ462O23.2
653	chr1	24612812	24612861	-0.9963	1	Primary Transcript	+	24614831	24672059	-1970	-30610	57185	NIPAL3	996600	NIPA-like domain containing 3	http://genome.ucsc.edu/cgi-bin/hgTracks?hgsid=167433603&clade=mammal&org=Human&db=hg18&position=chr1%3A24614831-24672059&hgt.suggest=&pix=800&Submit=submit,DKFZp686E22155,NPAL3	NM_020448	7475	DJ462O23.2
654	chr1	24613895	24613944	1.3047	1	Primary Transcript	+	24614831	24672059	-887	-29526	57185	NIPAL3	996600	NIPA-like domain containing 3	http://genome.ucsc.edu/cgi-bin/hgTracks?hgsid=167433603&clade=mammal&org=Human&db=hg18&position=chr1%3A24614831-24672059&hgt.suggest=&pix=800&Submit=submit,DKFZp686E22155,NPAL3	NM_020448	7475	DJ462O23.2
655	chr1	24613995	24614044	1.8602	1	Primary Transcript	+	24614831	24672059	-787	-29426	57185	NIPAL3	996600	NIPA-like domain containing 3	http://genome.ucsc.edu/cgi-bin/hgTracks?hgsid=167433603&clade=mammal&org=Human&db=hg18&position=chr1%3A24614831-24672059&hgt.suggest=&pix=800&Submit=submit,DKFZp686E22155,NPAL3	NM_020448	7475	DJ462O23.2
656	chr1	24614095	24614152	2.6196	1	Primary Transcript	+	24614831	24672059	-679	-29322	57185	NIPAL3	996600	NIPA-like domain containing 3	http://genome.ucsc.edu/cgi-bin/hgTracks?hgsid=167433603&clade=mammal&org=Human&db=hg18&position=chr1%3A24614831-24672059&hgt.suggest=&pix=800&Submit=submit,DKFZp686E22155,NPAL3	NM_020448	7475	DJ462O23.2
657	chr1	24614181	24614230	2.0495	1	Primary Transcript	+	24614831	24672059	-601	-29242	57185	NIPAL3	996600	NIPA-like domain containing 3	http://genome.ucsc.edu/cgi-bin/hgTracks?hgsid=167433603&clade=mammal&org=Human&db=hg18&position=chr1%3A24614831-24672059&hgt.suggest=&pix=800&Submit=submit,DKFZp686E22155,NPAL3	NM_020448	7475	DJ462O23.2
658	chr1	24615373	24615422	-1.7182	1	Primary Transcript	+	24614831	24672059	0	-28050	57185	NIPAL3	996600	NIPA-like domain containing 3	http://genome.ucsc.edu/cgi-bin/hgTracks?hgsid=167433603&clade=mammal&org=Human&db=hg18&position=chr1%3A24614831-24672059&hgt.suggest=&pix=800&Submit=submit,DKFZp686E22155,NPAL3	NM_020448	7475	DJ462O23.2
659	chr1	24615473	24615522	-1.6994	1	Primary Transcript	+	24614831	24672059	0	-27950	57185	NIPAL3	996600	NIPA-like domain containing 3	http://genome.ucsc.edu/cgi-bin/hgTracks?hgsid=167433603&clade=mammal&org=Human&db=hg18&position=chr1%3A24614831-24672059&hgt.suggest=&pix=800&Submit=submit,DKFZp686E22155,NPAL3	NM_020448	7475	DJ462O23.2
660	chr1	24615577	24615626	-1.515	1	Primary Transcript	+	24614831	24672059	0	-27846	57185	NIPAL3	996600	NIPA-like domain containing 3	http://genome.ucsc.edu/cgi-bin/hgTracks?hgsid=167433603&clade=mammal&org=Human&db=hg18&position=chr1%3A24614831-24672059&hgt.suggest=&pix=800&Submit=submit,DKFZp686E22155,NPAL3	NM_020448	7475	DJ462O23.2
661	chr1	24615679	24615728	-2.1254	1	Primary Transcript	+	24614831	24672059	0	-27742	57185	NIPAL3	996600	NIPA-like domain containing 3	http://genome.ucsc.edu/cgi-bin/hgTracks?hgsid=167433603&clade=mammal&org=Human&db=hg18&position=chr1%3A24614831-24672059&hgt.suggest=&pix=800&Submit=submit,DKFZp686E22155,NPAL3	NM_020448	7475	DJ462O23.2
662	chr1	24615791	24615841	-2.9199	1	Primary Transcript	+	24614831	24672059	0	-27630	57185	NIPAL3	996600	NIPA-like domain containing 3	http://genome.ucsc.edu/cgi-bin/hgTracks?hgsid=167433603&clade=mammal&org=Human&db=hg18&position=chr1%3A24614831-24672059&hgt.suggest=&pix=800&Submit=submit,DKFZp686E22155,NPAL3	NM_020448	7475	DJ462O23.2
663	chr1	24734172	24734221	1.4278	1	Primary Transcript	+	24701973	24735014	0	15704	11123	RCAN3	996600	RCAN family member 3	http://genome.ucsc.edu/cgi-bin/hgTracks?hgsid=167433603&clade=mammal&org=Human&db=hg18&position=chr1%3A24701973-24735014&hgt.suggest=&pix=800&Submit=submit,MCIP3,RCN3,hRCN3	NM_013441	14539	DSCR1L2
664	chr1	24734272	24734321	1.3362	1	Primary Transcript	+	24701973	24735014	0	15804	11123	RCAN3	996600	RCAN family member 3	http://genome.ucsc.edu/cgi-bin/hgTracks?hgsid=167433603&clade=mammal&org=Human&db=hg18&position=chr1%3A24701973-24735014&hgt.suggest=&pix=800&Submit=submit,MCIP3,RCN3,hRCN3	NM_013441	14539	DSCR1L2
665	chr1	24941916	24941965	1.1009	1	Primary Transcript	+	24944346	25043403	-2381	-51936	25932	CLIC4	996600	chloride intracellular channel 4	MTCLIC,huH1,http://genome.ucsc.edu/cgi-bin/hgTracks?hgsid=167433603&clade=mammal&org=Human&db=hg18&position=chr1%3A24944346-25043403&hgt.suggest=&pix=800&Submit=submit,DKFZp566G223,H1,FLJ38640,p64H1	NM_013943	20090	CLIC4L
666	chr1	25107166	25107215	1.0583	2	Primary Transcript	-	25098588	25129357	0	6780	864	RUNX3	996600	runt-related transcription factor 3	FLJ34510,http://genome.ucsc.edu/cgi-bin/hgTracks?hgsid=167433603&clade=mammal&org=Human&db=hg18&position=chr1%3A25098588-25129357&hgt.suggest=&pix=800&Submit=submit,MGC16070,PEBP2aC,CBFA3	NM_004350	15295	AML2
667	chr1	25128115	25128164	1.7328	1	Primary Transcript	-	25098588	25129357	0	-14168	864	RUNX3	996600	runt-related transcription factor 3	FLJ34510,http://genome.ucsc.edu/cgi-bin/hgTracks?hgsid=167433603&clade=mammal&org=Human&db=hg18&position=chr1%3A25098588-25129357&hgt.suggest=&pix=800&Submit=submit,MGC16070,PEBP2aC,CBFA3	NM_004350	15295	AML2
668	chr1	25431508	25431557	-0.985	1	Primary Transcript	-	25421353	25431600	0	-5056	25949	SYF2	996600	SYF2 homolog, RNA splicing factor (S. cerevisiae)	NTC31,DKFZp564O2082,fSAP29,P29,http://genome.ucsc.edu/cgi-bin/hgTracks?hgsid=167433603&clade=mammal&org=Human&db=hg18&position=chr1%3A25421353-25431600&hgt.suggest=&pix=800&Submit=submit	NM_207170	13969	CBPIN
669	chr1	25431592	25431641	-1.2041	1	Primary Transcript	-	25421353	25431600	0	-5140	25949	SYF2	996600	SYF2 homolog, RNA splicing factor (S. cerevisiae)	NTC31,DKFZp564O2082,fSAP29,P29,http://genome.ucsc.edu/cgi-bin/hgTracks?hgsid=167433603&clade=mammal&org=Human&db=hg18&position=chr1%3A25421353-25431600&hgt.suggest=&pix=800&Submit=submit	NM_207170	13969	CBPIN
670	chr1	25432114	25432165	-0.9741	1	Primary Transcript	-	25421353	25431600	-514	-5664	25949	SYF2	996600	SYF2 homolog, RNA splicing factor (S. cerevisiae)	NTC31,DKFZp564O2082,fSAP29,P29,http://genome.ucsc.edu/cgi-bin/hgTracks?hgsid=167433603&clade=mammal&org=Human&db=hg18&position=chr1%3A25421353-25431600&hgt.suggest=&pix=800&Submit=submit	NM_207170	13969	CBPIN
671	chr1	25433320	25433377	1.246	1	Primary Transcript	-	25421353	25431600	-1720	-6872	25949	SYF2	996600	SYF2 homolog, RNA splicing factor (S. cerevisiae)	NTC31,DKFZp564O2082,fSAP29,P29,http://genome.ucsc.edu/cgi-bin/hgTracks?hgsid=167433603&clade=mammal&org=Human&db=hg18&position=chr1%3A25421353-25431600&hgt.suggest=&pix=800&Submit=submit	NM_207170	13969	CBPIN
672	chr1	25448248	25448303	1.89	1	Primary Transcript	-	25441326	25446572	-1676	-4328	57035	C1orf63	996600	chromosome 1 open reading frame 63	NPD014,http://genome.ucsc.edu/cgi-bin/hgTracks?hgsid=167433603&clade=mammal&org=Human&db=hg18&position=chr1%3A25441326-25446572&hgt.suggest=&pix=800&Submit=submit,RP3-465N24.4	NM_020317	13970	DJ465N24.2.1
673	chr1	25448344	25448401	1.9061	1	Primary Transcript	-	25441326	25446572	-1772	-4424	57035	C1orf63	996600	chromosome 1 open reading frame 63	NPD014,http://genome.ucsc.edu/cgi-bin/hgTracks?hgsid=167433603&clade=mammal&org=Human&db=hg18&position=chr1%3A25441326-25446572&hgt.suggest=&pix=800&Submit=submit,RP3-465N24.4	NM_020317	13970	DJ465N24.2.1
674	chr1	25470315	25470368	0.9306	2	Primary Transcript	+	25471567	25529523	-1199	-30204	6007	RHD	996600	Rh blood group, D antigen	RH,RhDCw,RhPI,Rh4,http://genome.ucsc.edu/cgi-bin/hgTracks?hgsid=167433603&clade=mammal&org=Human&db=hg18&position=chr1%3A25471567-25529523&hgt.suggest=&pix=800&Submit=submit,MGC165007,RHCED,RHPII,RHDVA(TT),DIIIc,RhII,RH30,RHDel,RhK562-II,RHXIII	NM_001127691	10669	CD240D
675	chr1	25471605	25471654	1.0533	2	Primary Transcript	+	25471567	25529523	0	-28918	6007	RHD	996600	Rh blood group, D antigen	RH,RhDCw,RhPI,Rh4,http://genome.ucsc.edu/cgi-bin/hgTracks?hgsid=167433603&clade=mammal&org=Human&db=hg18&position=chr1%3A25471567-25529523&hgt.suggest=&pix=800&Submit=submit,MGC165007,RHCED,RHPII,RHDVA(TT),DIIIc,RhII,RH30,RHDel,RhK562-II,RHXIII	NM_001127691	10669	CD240D
676	chr1	25536458	25536507	-0.9382	2	Primary Transcript	+	25537397	25561439	-890	-12934	23585	TMEM50A	996600	transmembrane protein 50A	http://genome.ucsc.edu/cgi-bin/hgTracks?hgsid=167433603&clade=mammal&org=Human&db=hg18&position=chr1%3A25537397-25561439&hgt.suggest=&pix=800&Submit=submit,SMP1	NM_014313	20870	IFNRC
677	chr1	25743527	25743576	1.0082	1	Primary Transcript	+	25742662	25767964	0	-11760	26119	LDLRAP1	996600	low density lipoprotein receptor adaptor protein 1	FHCB2,FHCB1,MGC34705,http://genome.ucsc.edu/cgi-bin/hgTracks?hgsid=167433603&clade=mammal&org=Human&db=hg18&position=chr1%3A25742662-25767964&hgt.suggest=&pix=800&Submit=submit,ARH1,ARH2,DKFZp586D0624	NM_015627	10652	ARH
678	chr1	26017264	26017319	0.9319	1	Primary Transcript	+	25999253	26017300	0	9016	57190	SEPN1	996600	selenoprotein N, 1	RSMD1,SELN,http://genome.ucsc.edu/cgi-bin/hgTracks?hgsid=167433603&clade=mammal&org=Human&db=hg18&position=chr1%3A25999253-26017300&hgt.suggest=&pix=800&Submit=submit,MDRS1,RSS	NM_020451	9093	FLJ24021
679	chr1	26020316	26020365	0.9554	1	Primary Transcript	-	26019031	26022684	0	518	646471	LOC646471	996600	hypothetical LOC646471	http://genome.ucsc.edu/cgi-bin/hgTracks?hgsid=167433603&clade=mammal&org=Human&db=hg18&position=chr1%3A26019031-26022684&hgt.suggest=&pix=800&Submit=submit	NR_024498	21103	-
680	chr1	26022274	26022323	1.5105	1	Primary Transcript	-	26019031	26022684	0	-1442	646471	LOC646471	996600	hypothetical LOC646471	http://genome.ucsc.edu/cgi-bin/hgTracks?hgsid=167433603&clade=mammal&org=Human&db=hg18&position=chr1%3A26019031-26022684&hgt.suggest=&pix=800&Submit=submit	NR_024498	21103	-
681	chr1	26022388	26022437	1.2257	1	Primary Transcript	-	26019031	26022684	0	-1554	646471	LOC646471	996600	hypothetical LOC646471	http://genome.ucsc.edu/cgi-bin/hgTracks?hgsid=167433603&clade=mammal&org=Human&db=hg18&position=chr1%3A26019031-26022684&hgt.suggest=&pix=800&Submit=submit	NR_024498	21103	-
682	chr1	26022776	26022825	0.9725	1	Primary Transcript	+	26018983	26032020	0	-2702	56181	FAM54B	996600	family with sequence similarity 54, member B	http://genome.ucsc.edu/cgi-bin/hgTracks?hgsid=167433603&clade=mammal&org=Human&db=hg18&position=chr1%3A26018983-26032020&hgt.suggest=&pix=800&Submit=submit,MSTP116	NM_001099625	3165	MST116
683	chr1	26070725	26070774	1.5687	1	Primary Transcript	-	26060561	26070331	-394	-5302	164091	PAQR7	996600	progestin and adipoQ receptor family member VII	PGLP,mSR,http://genome.ucsc.edu/cgi-bin/hgTracks?hgsid=167433603&clade=mammal&org=Human&db=hg18&position=chr1%3A26060561-26070331&hgt.suggest=&pix=800&Submit=submit	NM_178422	24993	MPRA
684	chr1	26070837	26070887	2.212	1	Primary Transcript	-	26060561	26070331	-506	-5416	164091	PAQR7	996600	progestin and adipoQ receptor family member VII	PGLP,mSR,http://genome.ucsc.edu/cgi-bin/hgTracks?hgsid=167433603&clade=mammal&org=Human&db=hg18&position=chr1%3A26060561-26070331&hgt.suggest=&pix=800&Submit=submit	NM_178422	24993	MPRA
685	chr1	26071121	26071171	1.4439	1	Primary Transcript	-	26060561	26070331	-790	-5700	164091	PAQR7	996600	progestin and adipoQ receptor family member VII	PGLP,mSR,http://genome.ucsc.edu/cgi-bin/hgTracks?hgsid=167433603&clade=mammal&org=Human&db=hg18&position=chr1%3A26060561-26070331&hgt.suggest=&pix=800&Submit=submit	NM_178422	24993	MPRA
686	chr1	26106744	26106794	1.541	1	Primary Transcript	-	26099193	26105955	-789	-4194	3925	STMN1	996600	stathmin 1	SMN,PP19,OP18,LAP18,FLJ32206,Lag,MGC138869,PR22,MGC138870,PP17,http://genome.ucsc.edu/cgi-bin/hgTracks?hgsid=167433603&clade=mammal&org=Human&db=hg18&position=chr1%3A26099193-26105955&hgt.suggest=&pix=800&Submit=submit	NM_203399	9298	C1orf215
687	chr1	26106850	26106901	2.6377	1	Primary Transcript	-	26099193	26105955	-895	-4302	3925	STMN1	996600	stathmin 1	SMN,PP19,OP18,LAP18,FLJ32206,Lag,MGC138869,PR22,MGC138870,PP17,http://genome.ucsc.edu/cgi-bin/hgTracks?hgsid=167433603&clade=mammal&org=Human&db=hg18&position=chr1%3A26099193-26105955&hgt.suggest=&pix=800&Submit=submit	NM_203399	9298	C1orf215
688	chr1	26106952	26107001	1.3113	1	Primary Transcript	-	26099193	26105955	-997	-4402	3925	STMN1	996600	stathmin 1	SMN,PP19,OP18,LAP18,FLJ32206,Lag,MGC138869,PR22,MGC138870,PP17,http://genome.ucsc.edu/cgi-bin/hgTracks?hgsid=167433603&clade=mammal&org=Human&db=hg18&position=chr1%3A26099193-26105955&hgt.suggest=&pix=800&Submit=submit	NM_203399	9298	C1orf215
689	chr1	26107044	26107106	1.2012	1	Primary Transcript	-	26099193	26105955	-1089	-4502	3925	STMN1	996600	stathmin 1	SMN,PP19,OP18,LAP18,FLJ32206,Lag,MGC138869,PR22,MGC138870,PP17,http://genome.ucsc.edu/cgi-bin/hgTracks?hgsid=167433603&clade=mammal&org=Human&db=hg18&position=chr1%3A26099193-26105955&hgt.suggest=&pix=800&Submit=submit	NM_203399	9298	C1orf215
690	chr1	26108042	26108091	1.0669	1	Primary Transcript	-	26099193	26105955	-2087	-5494	3925	STMN1	996600	stathmin 1	SMN,PP19,OP18,LAP18,FLJ32206,Lag,MGC138869,PR22,MGC138870,PP17,http://genome.ucsc.edu/cgi-bin/hgTracks?hgsid=167433603&clade=mammal&org=Human&db=hg18&position=chr1%3A26099193-26105955&hgt.suggest=&pix=800&Submit=submit	NM_203399	9298	C1orf215
691	chr1	26196725	26196774	-1.2885	1	Primary Transcript	-	26158844	26197235	0	-18708	5051	PAFAH2	996600	platelet-activating factor acetylhydrolase 2, 40kDa	HSD-PLA2,http://genome.ucsc.edu/cgi-bin/hgTracks?hgsid=167433603&clade=mammal&org=Human&db=hg18&position=chr1%3A26158844-26197235&hgt.suggest=&pix=800&Submit=submit	NM_000437	13783	FLJ26025
692	chr1	26197247	26197296	-2.7686	1	Primary Transcript	-	26158844	26197235	-12	-19232	5051	PAFAH2	996600	platelet-activating factor acetylhydrolase 2, 40kDa	HSD-PLA2,http://genome.ucsc.edu/cgi-bin/hgTracks?hgsid=167433603&clade=mammal&org=Human&db=hg18&position=chr1%3A26158844-26197235&hgt.suggest=&pix=800&Submit=submit	NM_000437	13783	FLJ26025
693	chr1	26197337	26197386	-1.6821	1	Primary Transcript	-	26158844	26197235	-102	-19320	5051	PAFAH2	996600	platelet-activating factor acetylhydrolase 2, 40kDa	HSD-PLA2,http://genome.ucsc.edu/cgi-bin/hgTracks?hgsid=167433603&clade=mammal&org=Human&db=hg18&position=chr1%3A26158844-26197235&hgt.suggest=&pix=800&Submit=submit	NM_000437	13783	FLJ26025
694	chr1	26197425	26197474	-2.3616	1	Primary Transcript	-	26158844	26197235	-190	-19408	5051	PAFAH2	996600	platelet-activating factor acetylhydrolase 2, 40kDa	HSD-PLA2,http://genome.ucsc.edu/cgi-bin/hgTracks?hgsid=167433603&clade=mammal&org=Human&db=hg18&position=chr1%3A26158844-26197235&hgt.suggest=&pix=800&Submit=submit	NM_000437	13783	FLJ26025
695	chr1	26219659	26219708	1.0281	1	Primary Transcript	+	26220857	26235541	-1149	-8514	2134	EXTL1	996600	exostoses (multiple)-like 1	MGC70794,http://genome.ucsc.edu/cgi-bin/hgTracks?hgsid=167433603&clade=mammal&org=Human&db=hg18&position=chr1%3A26220857-26235541&hgt.suggest=&pix=800&Submit=submit	NM_004455	5813	EXTL
696	chr1	26308521	26308580	0.9805	1	Primary Transcript	+	26310242	26324611	-1662	-8878	149420	PDIK1L	996600	PDLIM1 interacting kinase 1 like	STK35L2,RP11-96L14.4,http://genome.ucsc.edu/cgi-bin/hgTracks?hgsid=167433603&clade=mammal&org=Human&db=hg18&position=chr1%3A26310242-26324611&hgt.suggest=&pix=800&Submit=submit	NR_026685	20842	CLIK1L
697	chr1	26356881	26356942	1.0533	1	Primary Transcript	+	26358097	26361706	-1155	-2988	79927	GRRP1	996600	glycine/arginine rich protein 1	FLJ14050,http://genome.ucsc.edu/cgi-bin/hgTracks?hgsid=167433603&clade=mammal&org=Human&db=hg18&position=chr1%3A26358097-26361706&hgt.suggest=&pix=800&Submit=submit,RP11-96L14.5	NM_024869	18513	FAM110D
698	chr1	26356971	26357020	1.0694	1	Primary Transcript	+	26358097	26361706	-1077	-2904	79927	GRRP1	996600	glycine/arginine rich protein 1	FLJ14050,http://genome.ucsc.edu/cgi-bin/hgTracks?hgsid=167433603&clade=mammal&org=Human&db=hg18&position=chr1%3A26358097-26361706&hgt.suggest=&pix=800&Submit=submit,RP11-96L14.5	NM_024869	18513	FAM110D
699	chr1	26367133	26367182	1.7658	1	Primary Transcript	+	26368974	26369951	-1792	-2308	51042	ZNF593	996600	zinc finger protein 593	http://genome.ucsc.edu/cgi-bin/hgTracks?hgsid=167433603&clade=mammal&org=Human&db=hg18&position=chr1%3A26368974-26369951&hgt.suggest=&pix=800&Submit=submit	NM_015871	16772	ZT86
700	chr1	26367227	26367276	1.511	1	Primary Transcript	+	26368974	26369951	-1698	-2212	51042	ZNF593	996600	zinc finger protein 593	http://genome.ucsc.edu/cgi-bin/hgTracks?hgsid=167433603&clade=mammal&org=Human&db=hg18&position=chr1%3A26368974-26369951&hgt.suggest=&pix=800&Submit=submit	NM_015871	16772	ZT86
701	chr1	26367317	26367367	1.3069	1	Primary Transcript	+	26368974	26369951	-1607	-2122	51042	ZNF593	996600	zinc finger protein 593	http://genome.ucsc.edu/cgi-bin/hgTracks?hgsid=167433603&clade=mammal&org=Human&db=hg18&position=chr1%3A26368974-26369951&hgt.suggest=&pix=800&Submit=submit	NM_015871	16772	ZT86
702	chr1	26367533	26367582	1.4411	1	Primary Transcript	+	26368974	26369951	-1392	-1908	51042	ZNF593	996600	zinc finger protein 593	http://genome.ucsc.edu/cgi-bin/hgTracks?hgsid=167433603&clade=mammal&org=Human&db=hg18&position=chr1%3A26368974-26369951&hgt.suggest=&pix=800&Submit=submit	NM_015871	16772	ZT86
703	chr1	26571965	26572014	0.946	1	Primary Transcript	-	26560711	26571853	-112	-5706	257101	ZNF683	996600	zinc finger protein 683	http://genome.ucsc.edu/cgi-bin/hgTracks?hgsid=167433603&clade=mammal&org=Human&db=hg18&position=chr1%3A26560711-26571853&hgt.suggest=&pix=800&Submit=submit	NM_001114759	14000	MGC33414
704	chr1	26573771	26573820	0.9007	2	Primary Transcript	-	26560711	26571853	-1918	-7514	257101	ZNF683	996600	zinc finger protein 683	http://genome.ucsc.edu/cgi-bin/hgTracks?hgsid=167433603&clade=mammal&org=Human&db=hg18&position=chr1%3A26560711-26571853&hgt.suggest=&pix=800&Submit=submit	NM_001114759	14000	MGC33414
705	chr1	26608613	26608662	-1.3012	1	Primary Transcript	+	26609855	26628806	-1193	-10696	79727	LIN28A	996600	lin-28 homolog A (C. elegans)	ZCCHC1,http://genome.ucsc.edu/cgi-bin/hgTracks?hgsid=167433603&clade=mammal&org=Human&db=hg18&position=chr1%3A26609855-26628806&hgt.suggest=&pix=800&Submit=submit,LIN-28,LIN28,FLJ12457	NM_024674	26824	CSDD1
706	chr1	26608715	26608764	-1.8222	1	Primary Transcript	+	26609855	26628806	-1091	-10592	79727	LIN28A	996600	lin-28 homolog A (C. elegans)	ZCCHC1,http://genome.ucsc.edu/cgi-bin/hgTracks?hgsid=167433603&clade=mammal&org=Human&db=hg18&position=chr1%3A26609855-26628806&hgt.suggest=&pix=800&Submit=submit,LIN-28,LIN28,FLJ12457	NM_024674	26824	CSDD1
707	chr1	26670600	26670649	-0.9596	1	Primary Transcript	+	26631388	26670382	218	19740	79947	DHDDS	996600	dehydrodolichyl diphosphate synthase	FLJ13102,CPT,http://genome.ucsc.edu/cgi-bin/hgTracks?hgsid=167433603&clade=mammal&org=Human&db=hg18&position=chr1%3A26631388-26670382&hgt.suggest=&pix=800&Submit=submit,DS,HDS	NM_024887	14003	CIT
708	chr1	26670716	26670765	-0.985	1	Primary Transcript	+	26631388	26670382	334	19856	79947	DHDDS	996600	dehydrodolichyl diphosphate synthase	FLJ13102,CPT,http://genome.ucsc.edu/cgi-bin/hgTracks?hgsid=167433603&clade=mammal&org=Human&db=hg18&position=chr1%3A26631388-26670382&hgt.suggest=&pix=800&Submit=submit,DS,HDS	NM_024887	14003	CIT
709	chr1	26671198	26671247	0.9917	1	Primary Transcript	+	26671488	26675720	-241	-2380	3151	HMGN2	996600	high-mobility group nucleosomal binding domain 2	http://genome.ucsc.edu/cgi-bin/hgTracks?hgsid=167433603&clade=mammal&org=Human&db=hg18&position=chr1%3A26671488-26675720&hgt.suggest=&pix=800&Submit=submit,MGC5629,MGC88718	NM_005517	25375	HMG17
710	chr1	26729215	26729264	1.2415	1	Primary Transcript	+	26728835	26774107	0	-22232	6195	RPS6KA1	996600	ribosomal protein S6 kinase, 90kDa, polypeptide 1	RSK1,RSK,MAPKAPK1A,http://genome.ucsc.edu/cgi-bin/hgTracks?hgsid=167433603&clade=mammal&org=Human&db=hg18&position=chr1%3A26728835-26774107&hgt.suggest=&pix=800&Submit=submit	NM_002953	1586	HU-1
711	chr1	26742696	26742745	1.2044	1	Primary Transcript	+	26728835	26774107	0	-8752	6195	RPS6KA1	996600	ribosomal protein S6 kinase, 90kDa, polypeptide 1	RSK1,RSK,MAPKAPK1A,http://genome.ucsc.edu/cgi-bin/hgTracks?hgsid=167433603&clade=mammal&org=Human&db=hg18&position=chr1%3A26728835-26774107&hgt.suggest=&pix=800&Submit=submit	NM_002953	1586	HU-1
712	chr1	26892677	26892734	-1.8133	1	Primary Transcript	+	26895108	26981188	-2374	-45444	8289	ARID1A	996600	AT rich interactive domain 1A (SWI-like)	BM029,SMARCF1,P270,BAF250a,BAF250,C1orf4,http://genome.ucsc.edu/cgi-bin/hgTracks?hgsid=167433603&clade=mammal&org=Human&db=hg18&position=chr1%3A26895108-26981188&hgt.suggest=&pix=800&Submit=submit	NM_006015	8368	B120
713	chr1	26892775	26892824	-2.0233	1	Primary Transcript	+	26895108	26981188	-2284	-45348	8289	ARID1A	996600	AT rich interactive domain 1A (SWI-like)	BM029,SMARCF1,P270,BAF250a,BAF250,C1orf4,http://genome.ucsc.edu/cgi-bin/hgTracks?hgsid=167433603&clade=mammal&org=Human&db=hg18&position=chr1%3A26895108-26981188&hgt.suggest=&pix=800&Submit=submit	NM_006015	8368	B120
714	chr1	26892883	26892932	-1.0827	1	Primary Transcript	+	26895108	26981188	-2176	-45240	8289	ARID1A	996600	AT rich interactive domain 1A (SWI-like)	BM029,SMARCF1,P270,BAF250a,BAF250,C1orf4,http://genome.ucsc.edu/cgi-bin/hgTracks?hgsid=167433603&clade=mammal&org=Human&db=hg18&position=chr1%3A26895108-26981188&hgt.suggest=&pix=800&Submit=submit	NM_006015	8368	B120
715	chr1	26985656	26985714	-2.6092	1	Primary Transcript	+	26987072	26997474	-1358	-6588	55650	PIGV	996600	phosphatidylinositol glycan anchor biosynthesis, class V	http://genome.ucsc.edu/cgi-bin/hgTracks?hgsid=167433603&clade=mammal&org=Human&db=hg18&position=chr1%3A26987072-26997474&hgt.suggest=&pix=800&Submit=submit	NM_017837	15525	FLJ20477
716	chr1	26985736	26985785	-1.8683	1	Primary Transcript	+	26987072	26997474	-1287	-6512	55650	PIGV	996600	phosphatidylinositol glycan anchor biosynthesis, class V	http://genome.ucsc.edu/cgi-bin/hgTracks?hgsid=167433603&clade=mammal&org=Human&db=hg18&position=chr1%3A26987072-26997474&hgt.suggest=&pix=800&Submit=submit	NM_017837	15525	FLJ20477
717	chr1	26985836	26985885	-1.3016	1	Primary Transcript	+	26987072	26997474	-1187	-6412	55650	PIGV	996600	phosphatidylinositol glycan anchor biosynthesis, class V	http://genome.ucsc.edu/cgi-bin/hgTracks?hgsid=167433603&clade=mammal&org=Human&db=hg18&position=chr1%3A26987072-26997474&hgt.suggest=&pix=800&Submit=submit	NM_017837	15525	FLJ20477
718	chr1	26985939	26985988	-3.2955	1	Primary Transcript	+	26987072	26997474	-1084	-6308	55650	PIGV	996600	phosphatidylinositol glycan anchor biosynthesis, class V	http://genome.ucsc.edu/cgi-bin/hgTracks?hgsid=167433603&clade=mammal&org=Human&db=hg18&position=chr1%3A26987072-26997474&hgt.suggest=&pix=800&Submit=submit	NM_017837	15525	FLJ20477
719	chr1	26986057	26986106	-2.3125	1	Primary Transcript	+	26987072	26997474	-966	-6192	55650	PIGV	996600	phosphatidylinositol glycan anchor biosynthesis, class V	http://genome.ucsc.edu/cgi-bin/hgTracks?hgsid=167433603&clade=mammal&org=Human&db=hg18&position=chr1%3A26987072-26997474&hgt.suggest=&pix=800&Submit=submit	NM_017837	15525	FLJ20477
720	chr1	26986153	26986202	-1.2183	1	Primary Transcript	+	26987072	26997474	-870	-6096	55650	PIGV	996600	phosphatidylinositol glycan anchor biosynthesis, class V	http://genome.ucsc.edu/cgi-bin/hgTracks?hgsid=167433603&clade=mammal&org=Human&db=hg18&position=chr1%3A26987072-26997474&hgt.suggest=&pix=800&Submit=submit	NM_017837	15525	FLJ20477
721	chr1	27025099	27025148	1.185	1	Primary Transcript	+	27025787	27054795	-639	-15168	84243	ZDHHC18	996600	zinc finger, DHHC-type containing 18	DKFZp667O2416,DHHC18,http://genome.ucsc.edu/cgi-bin/hgTracks?hgsid=167433603&clade=mammal&org=Human&db=hg18&position=chr1%3A27025787-27054795&hgt.suggest=&pix=800&Submit=submit	NM_032283	14012	DHHC-18
722	chr1	27061330	27061379	-1.6426	1	Primary Transcript	+	27062219	27063534	-840	-1520	2810	SFN	996600	stratifin	http://genome.ucsc.edu/cgi-bin/hgTracks?hgsid=167433603&clade=mammal&org=Human&db=hg18&position=chr1%3A27062219-27063534&hgt.suggest=&pix=800&Submit=submit	NM_006142	5670	YWHAS
723	chr1	27091439	27091488	1.1201	1	Primary Transcript	-	27089566	27099549	0	3092	63906	GPATCH3	996600	G patch domain containing 3	FLJ12455,GPATC3,http://genome.ucsc.edu/cgi-bin/hgTracks?hgsid=167433603&clade=mammal&org=Human&db=hg18&position=chr1%3A27089566-27099549&hgt.suggest=&pix=800&Submit=submit	NM_022078	5217	DKFZp686E0221
724	chr1	27098955	27099004	-1.2115	1	Primary Transcript	-	27089566	27099549	0	-4424	63906	GPATCH3	996600	G patch domain containing 3	FLJ12455,GPATC3,http://genome.ucsc.edu/cgi-bin/hgTracks?hgsid=167433603&clade=mammal&org=Human&db=hg18&position=chr1%3A27089566-27099549&hgt.suggest=&pix=800&Submit=submit	NM_022078	5217	DKFZp686E0221
725	chr1	27161044	27161094	-1.5893	1	Primary Transcript	-	27148647	27159484	-1560	-7002	126695	C1orf172	996600	chromosome 1 open reading frame 172	http://genome.ucsc.edu/cgi-bin/hgTracks?hgsid=167433603&clade=mammal&org=Human&db=hg18&position=chr1%3A27148647-27159484&hgt.suggest=&pix=800&Submit=submit,RP11-344H11.3	NM_152365	14016	FLJ34633
726	chr1	27161132	27161181	-1.4775	1	Primary Transcript	-	27148647	27159484	-1648	-7090	126695	C1orf172	996600	chromosome 1 open reading frame 172	http://genome.ucsc.edu/cgi-bin/hgTracks?hgsid=167433603&clade=mammal&org=Human&db=hg18&position=chr1%3A27148647-27159484&hgt.suggest=&pix=800&Submit=submit,RP11-344H11.3	NM_152365	14016	FLJ34633
727	chr1	27161234	27161299	-0.9724	1	Primary Transcript	-	27148647	27159484	-1750	-7202	126695	C1orf172	996600	chromosome 1 open reading frame 172	http://genome.ucsc.edu/cgi-bin/hgTracks?hgsid=167433603&clade=mammal&org=Human&db=hg18&position=chr1%3A27148647-27159484&hgt.suggest=&pix=800&Submit=submit,RP11-344H11.3	NM_152365	14016	FLJ34633
728	chr1	27161452	27161512	1.3887	1	Primary Transcript	-	27148647	27159484	-1968	-7416	126695	C1orf172	996600	chromosome 1 open reading frame 172	http://genome.ucsc.edu/cgi-bin/hgTracks?hgsid=167433603&clade=mammal&org=Human&db=hg18&position=chr1%3A27148647-27159484&hgt.suggest=&pix=800&Submit=submit,RP11-344H11.3	NM_152365	14016	FLJ34633
729	chr1	27191631	27191680	0.9327	1	Primary Transcript	+	27192781	27199964	-1101	-4716	388610	TRNP1	996600	TMF1-regulated nuclear protein 1	TNRP,http://genome.ucsc.edu/cgi-bin/hgTracks?hgsid=167433603&clade=mammal&org=Human&db=hg18&position=chr1%3A27192781-27199964&hgt.suggest=&pix=800&Submit=submit	NM_001013642	29046	C1orf225
730	chr1	27212311	27212362	-1.5253	1	Primary Transcript	-	27204099	27211920	-391	-4326	115572	FAM46B	996600	family with sequence similarity 46, member B	http://genome.ucsc.edu/cgi-bin/hgTracks?hgsid=167433603&clade=mammal&org=Human&db=hg18&position=chr1%3A27204099-27211920&hgt.suggest=&pix=800&Submit=submit,MGC20845,RP11-344H11.8	NM_052943	15598	MGC16491
731	chr1	27212411	27212460	-1.6361	1	Primary Transcript	-	27204099	27211920	-491	-4426	115572	FAM46B	996600	family with sequence similarity 46, member B	http://genome.ucsc.edu/cgi-bin/hgTracks?hgsid=167433603&clade=mammal&org=Human&db=hg18&position=chr1%3A27204099-27211920&hgt.suggest=&pix=800&Submit=submit,MGC20845,RP11-344H11.8	NM_052943	15598	MGC16491
732	chr1	27213084	27213133	1.2981	1	Primary Transcript	-	27204099	27211920	-1164	-5098	115572	FAM46B	996600	family with sequence similarity 46, member B	http://genome.ucsc.edu/cgi-bin/hgTracks?hgsid=167433603&clade=mammal&org=Human&db=hg18&position=chr1%3A27204099-27211920&hgt.suggest=&pix=800&Submit=submit,MGC20845,RP11-344H11.8	NM_052943	15598	MGC16491
733	chr1	27213168	27213217	1.4544	1	Primary Transcript	-	27204099	27211920	-1248	-5182	115572	FAM46B	996600	family with sequence similarity 46, member B	http://genome.ucsc.edu/cgi-bin/hgTracks?hgsid=167433603&clade=mammal&org=Human&db=hg18&position=chr1%3A27204099-27211920&hgt.suggest=&pix=800&Submit=submit,MGC20845,RP11-344H11.8	NM_052943	15598	MGC16491
734	chr1	27540384	27540433	-1.0293	1	Primary Transcript	+	27541099	27553008	-666	-6646	84958	SYTL1	996600	synaptotagmin-like 1	http://genome.ucsc.edu/cgi-bin/hgTracks?hgsid=167433603&clade=mammal&org=Human&db=hg18&position=chr1%3A27541099-27553008&hgt.suggest=&pix=800&Submit=submit,SLP1,JFC1	NM_032872	16585	FLJ14996
735	chr1	27575487	27575536	1.0043	1	Primary Transcript	-	27568187	27573902	-1585	-4468	8547	FCN3	996600	ficolin (collagen/fibrinogen domain containing) 3 (Hakata antigen)	HAKA1,MGC22543,http://genome.ucsc.edu/cgi-bin/hgTracks?hgsid=167433603&clade=mammal&org=Human&db=hg18&position=chr1%3A27568187-27573902&hgt.suggest=&pix=800&Submit=submit	NM_173452	17233	FCNH
736	chr1	27589618	27589667	-1.3317	1	Primary Transcript	+	27591738	27594904	-2071	-3676	2827	GPR3	996600	G protein-coupled receptor 3	http://genome.ucsc.edu/cgi-bin/hgTracks?hgsid=167433603&clade=mammal&org=Human&db=hg18&position=chr1%3A27591738-27594904&hgt.suggest=&pix=800&Submit=submit	NM_005281	5204	ACCA
737	chr1	27589710	27589767	-1.1751	1	Primary Transcript	+	27591738	27594904	-1971	-3580	2827	GPR3	996600	G protein-coupled receptor 3	http://genome.ucsc.edu/cgi-bin/hgTracks?hgsid=167433603&clade=mammal&org=Human&db=hg18&position=chr1%3A27591738-27594904&hgt.suggest=&pix=800&Submit=submit	NM_005281	5204	ACCA
738	chr1	27589798	27589847	-1.2042	1	Primary Transcript	+	27591738	27594904	-1891	-3496	2827	GPR3	996600	G protein-coupled receptor 3	http://genome.ucsc.edu/cgi-bin/hgTracks?hgsid=167433603&clade=mammal&org=Human&db=hg18&position=chr1%3A27591738-27594904&hgt.suggest=&pix=800&Submit=submit	NM_005281	5204	ACCA
739	chr1	27590010	27590059	-1.2288	1	Primary Transcript	+	27591738	27594904	-1679	-3284	2827	GPR3	996600	G protein-coupled receptor 3	http://genome.ucsc.edu/cgi-bin/hgTracks?hgsid=167433603&clade=mammal&org=Human&db=hg18&position=chr1%3A27591738-27594904&hgt.suggest=&pix=800&Submit=submit	NM_005281	5204	ACCA
740	chr1	27590200	27590249	-1.1017	1	Primary Transcript	+	27591738	27594904	-1489	-3096	2827	GPR3	996600	G protein-coupled receptor 3	http://genome.ucsc.edu/cgi-bin/hgTracks?hgsid=167433603&clade=mammal&org=Human&db=hg18&position=chr1%3A27591738-27594904&hgt.suggest=&pix=800&Submit=submit	NM_005281	5204	ACCA
741	chr1	27803553	27803602	-1.4048	1	Primary Transcript	-	27733342	27802730	-823	-35540	27245	AHDC1	996600	AT hook, DNA binding motif, containing 1	http://genome.ucsc.edu/cgi-bin/hgTracks?hgsid=167433603&clade=mammal&org=Human&db=hg18&position=chr1%3A27733342-27802730&hgt.suggest=&pix=800&Submit=submit,RP1-159A19.1,DJ159A19.3	NM_001029882	14026	CL23945
742	chr1	27826361	27826410	1.0701	1	Primary Transcript	-	27811387	27834314	0	-3532	2268	FGR	996600	Gardner-Rasheed feline sarcoma viral (v-fgr) oncogene homolog	http://genome.ucsc.edu/cgi-bin/hgTracks?hgsid=167433603&clade=mammal&org=Human&db=hg18&position=chr1%3A27811387-27834314&hgt.suggest=&pix=800&Submit=submit,SRC2,p58c-fgr,p55-Fgr,c-src2,c-fgr,p55c-fgr,MGC75096	NM_005248	17615	FLJ43153
743	chr1	27826455	27826504	1.3782	1	Primary Transcript	-	27811387	27834314	0	-3628	2268	FGR	996600	Gardner-Rasheed feline sarcoma viral (v-fgr) oncogene homolog	http://genome.ucsc.edu/cgi-bin/hgTracks?hgsid=167433603&clade=mammal&org=Human&db=hg18&position=chr1%3A27811387-27834314&hgt.suggest=&pix=800&Submit=submit,SRC2,p58c-fgr,p55-Fgr,c-src2,c-fgr,p55c-fgr,MGC75096	NM_005248	17615	FLJ43153
744	chr1	27826577	27826639	0.9588	1	Primary Transcript	-	27811387	27834314	0	-3756	2268	FGR	996600	Gardner-Rasheed feline sarcoma viral (v-fgr) oncogene homolog	http://genome.ucsc.edu/cgi-bin/hgTracks?hgsid=167433603&clade=mammal&org=Human&db=hg18&position=chr1%3A27811387-27834314&hgt.suggest=&pix=800&Submit=submit,SRC2,p58c-fgr,p55-Fgr,c-src2,c-fgr,p55c-fgr,MGC75096	NM_005248	17615	FLJ43153
745	chr1	27836233	27836282	1.0329	1	Primary Transcript	-	27811387	27834314	-1919	-13404	2268	FGR	996600	Gardner-Rasheed feline sarcoma viral (v-fgr) oncogene homolog	http://genome.ucsc.edu/cgi-bin/hgTracks?hgsid=167433603&clade=mammal&org=Human&db=hg18&position=chr1%3A27811387-27834314&hgt.suggest=&pix=800&Submit=submit,SRC2,p58c-fgr,p55-Fgr,c-src2,c-fgr,p55c-fgr,MGC75096	NM_005248	17615	FLJ43153
746	chr1	27871275	27871324	-1.2477	1	Primary Transcript	-	27865158	27871311	0	-3064	2537	IFI6	996600	interferon, alpha-inducible protein 6	http://genome.ucsc.edu/cgi-bin/hgTracks?hgsid=167433603&clade=mammal&org=Human&db=hg18&position=chr1%3A27865158-27871311&hgt.suggest=&pix=800&Submit=submit,IFI616,G1P3,FAM14C,IFI-6-16	NM_022873	10766	2016-06-01
747	chr1	27872551	27872600	1.0288	1	Primary Transcript	-	27865158	27871311	-1240	-4340	2537	IFI6	996600	interferon, alpha-inducible protein 6	http://genome.ucsc.edu/cgi-bin/hgTracks?hgsid=167433603&clade=mammal&org=Human&db=hg18&position=chr1%3A27865158-27871311&hgt.suggest=&pix=800&Submit=submit,IFI616,G1P3,FAM14C,IFI-6-16	NM_022873	10766	2016-06-01
748	chr1	27872653	27872712	1.3809	1	Primary Transcript	-	27865158	27871311	-1342	-4446	2537	IFI6	996600	interferon, alpha-inducible protein 6	http://genome.ucsc.edu/cgi-bin/hgTracks?hgsid=167433603&clade=mammal&org=Human&db=hg18&position=chr1%3A27865158-27871311&hgt.suggest=&pix=800&Submit=submit,IFI616,G1P3,FAM14C,IFI-6-16	NM_022873	10766	2016-06-01
749	chr1	27971158	27971208	1.0308	1	Primary Transcript	+	27972280	28023550	-1072	-26732	23673	STX12	996600	syntaxin 12	STX14,STX13,http://genome.ucsc.edu/cgi-bin/hgTracks?hgsid=167433603&clade=mammal&org=Human&db=hg18&position=chr1%3A27972280-28023550&hgt.suggest=&pix=800&Submit=submit	NM_177424	14034	MGC51957
750	chr1	28031279	28031335	1.3474	1	Primary Transcript	+	28029879	28050770	0	-9016	5511	PPP1R8	996600	protein phosphatase 1, regulatory (inhibitor) subunit 8	NIPP-1,http://genome.ucsc.edu/cgi-bin/hgTracks?hgsid=167433603&clade=mammal&org=Human&db=hg18&position=chr1%3A28029879-28050770&hgt.suggest=&pix=800&Submit=submit,NIPP1,ARD1,PRO2047	NM_138558	4759	ARD-1
751	chr1	28134404	28134453	-0.9455	1	Primary Transcript	+	28134090	28155578	0	-10406	27293	SMPDL3B	996600	sphingomyelin phosphodiesterase, acid-like 3B	http://genome.ucsc.edu/cgi-bin/hgTracks?hgsid=167433603&clade=mammal&org=Human&db=hg18&position=chr1%3A28134090-28155578&hgt.suggest=&pix=800&Submit=submit	NM_001009568	14040	ASML3B
752	chr1	28156951	28157001	2.3456	1	Primary Transcript	+	28134090	28158250	0	10806	27293	SMPDL3B	996600	sphingomyelin phosphodiesterase, acid-like 3B	http://genome.ucsc.edu/cgi-bin/hgTracks?hgsid=167433603&clade=mammal&org=Human&db=hg18&position=chr1%3A28134090-28158250&hgt.suggest=&pix=800&Submit=submit	NM_014474	14041	ASML3B
753	chr1	28157071	28157120	2.0279	1	Primary Transcript	+	28134090	28158250	0	10926	27293	SMPDL3B	996600	sphingomyelin phosphodiesterase, acid-like 3B	http://genome.ucsc.edu/cgi-bin/hgTracks?hgsid=167433603&clade=mammal&org=Human&db=hg18&position=chr1%3A28134090-28158250&hgt.suggest=&pix=800&Submit=submit	NM_014474	14041	ASML3B
754	chr1	28157151	28157213	3.1663	1	Primary Transcript	+	28134090	28158250	0	11012	27293	SMPDL3B	996600	sphingomyelin phosphodiesterase, acid-like 3B	http://genome.ucsc.edu/cgi-bin/hgTracks?hgsid=167433603&clade=mammal&org=Human&db=hg18&position=chr1%3A28134090-28158250&hgt.suggest=&pix=800&Submit=submit	NM_014474	14041	ASML3B
755	chr1	28157271	28157320	1.0534	1	Primary Transcript	+	28134090	28158250	0	11126	27293	SMPDL3B	996600	sphingomyelin phosphodiesterase, acid-like 3B	http://genome.ucsc.edu/cgi-bin/hgTracks?hgsid=167433603&clade=mammal&org=Human&db=hg18&position=chr1%3A28134090-28158250&hgt.suggest=&pix=800&Submit=submit	NM_014474	14041	ASML3B
756	chr1	28158649	28158698	0.9741	1	Primary Transcript	+	28159090	28167191	-392	-4468	55113	XKR8	996600	XK, Kell blood group complex subunit-related family, member 8	http://genome.ucsc.edu/cgi-bin/hgTracks?hgsid=167433603&clade=mammal&org=Human&db=hg18&position=chr1%3A28159090-28167191&hgt.suggest=&pix=800&Submit=submit,XRG8,RP11-460I13.3	NM_018053	14042	FLJ10307
757	chr1	28287513	28287562	-0.9255	1	Primary Transcript	-	28173405	28287718	0	-56976	2140	EYA3	996600	eyes absent homolog 3 (Drosophila)	http://genome.ucsc.edu/cgi-bin/hgTracks?hgsid=167433603&clade=mammal&org=Human&db=hg18&position=chr1%3A28173405-28287718&hgt.suggest=&pix=800&Submit=submit	NM_001990	9260	DKFZp686C132
758	chr1	28287721	28287770	-1.1053	1	Primary Transcript	-	28173405	28287718	-3	-57184	2140	EYA3	996600	eyes absent homolog 3 (Drosophila)	http://genome.ucsc.edu/cgi-bin/hgTracks?hgsid=167433603&clade=mammal&org=Human&db=hg18&position=chr1%3A28173405-28287718&hgt.suggest=&pix=800&Submit=submit	NM_001990	9260	DKFZp686C132
759	chr1	28376958	28377007	0.9938	1	Primary Transcript	-	28348448	28375778	-1180	-14872	5724	PTAFR	996600	platelet-activating factor receptor	http://genome.ucsc.edu/cgi-bin/hgTracks?hgsid=167433603&clade=mammal&org=Human&db=hg18&position=chr1%3A28348448-28375778&hgt.suggest=&pix=800&Submit=submit	NM_000952	18714	PAFR
760	chr1	28377768	28377817	1.2466	1	Primary Transcript	-	28348448	28375778	-1990	-15680	5724	PTAFR	996600	platelet-activating factor receptor	http://genome.ucsc.edu/cgi-bin/hgTracks?hgsid=167433603&clade=mammal&org=Human&db=hg18&position=chr1%3A28348448-28375778&hgt.suggest=&pix=800&Submit=submit	NM_000952	18714	PAFR
761	chr1	28378194	28378243	1.1569	1	Primary Transcript	-	28348448	28375778	-2416	-16108	5724	PTAFR	996600	platelet-activating factor receptor	http://genome.ucsc.edu/cgi-bin/hgTracks?hgsid=167433603&clade=mammal&org=Human&db=hg18&position=chr1%3A28348448-28375778&hgt.suggest=&pix=800&Submit=submit	NM_000952	18714	PAFR
762	chr1	28431520	28431569	-1.3279	1	Primary Transcript	-	28399376	28432129	0	-15792	22826	DNAJC8	996600	DnaJ (Hsp40) homolog, subfamily C, member 8	SPF31,http://genome.ucsc.edu/cgi-bin/hgTracks?hgsid=167433603&clade=mammal&org=Human&db=hg18&position=chr1%3A28399376-28432129&hgt.suggest=&pix=800&Submit=submit	NM_014280	12695	HSPC331
763	chr1	28431628	28431680	-1.9304	1	Primary Transcript	-	28399376	28432129	0	-15902	22826	DNAJC8	996600	DnaJ (Hsp40) homolog, subfamily C, member 8	SPF31,http://genome.ucsc.edu/cgi-bin/hgTracks?hgsid=167433603&clade=mammal&org=Human&db=hg18&position=chr1%3A28399376-28432129&hgt.suggest=&pix=800&Submit=submit	NM_014280	12695	HSPC331
764	chr1	28431744	28431793	-1.0067	1	Primary Transcript	-	28399376	28432129	0	-16016	22826	DNAJC8	996600	DnaJ (Hsp40) homolog, subfamily C, member 8	SPF31,http://genome.ucsc.edu/cgi-bin/hgTracks?hgsid=167433603&clade=mammal&org=Human&db=hg18&position=chr1%3A28399376-28432129&hgt.suggest=&pix=800&Submit=submit	NM_014280	12695	HSPC331
765	chr1	28431822	28431871	-1.1005	1	Primary Transcript	-	28399376	28432129	0	-16096	22826	DNAJC8	996600	DnaJ (Hsp40) homolog, subfamily C, member 8	SPF31,http://genome.ucsc.edu/cgi-bin/hgTracks?hgsid=167433603&clade=mammal&org=Human&db=hg18&position=chr1%3A28399376-28432129&hgt.suggest=&pix=800&Submit=submit	NM_014280	12695	HSPC331
766	chr1	28432024	28432073	-1.2534	1	Primary Transcript	-	28399376	28432129	0	-16296	22826	DNAJC8	996600	DnaJ (Hsp40) homolog, subfamily C, member 8	SPF31,http://genome.ucsc.edu/cgi-bin/hgTracks?hgsid=167433603&clade=mammal&org=Human&db=hg18&position=chr1%3A28399376-28432129&hgt.suggest=&pix=800&Submit=submit	NM_014280	12695	HSPC331
767	chr1	28433532	28433591	1.0569	1	Primary Transcript	-	28399376	28432129	-1403	-17810	22826	DNAJC8	996600	DnaJ (Hsp40) homolog, subfamily C, member 8	SPF31,http://genome.ucsc.edu/cgi-bin/hgTracks?hgsid=167433603&clade=mammal&org=Human&db=hg18&position=chr1%3A28399376-28432129&hgt.suggest=&pix=800&Submit=submit	NM_014280	12695	HSPC331
768	chr1	28434743	28434801	-1.4599	1	Primary Transcript	+	28435197	28437198	-396	-1424	93974	ATPIF1	996600	ATPase inhibitory factor 1	IP,MGC1167,ATPIP,http://genome.ucsc.edu/cgi-bin/hgTracks?hgsid=167433603&clade=mammal&org=Human&db=hg18&position=chr1%3A28435197-28437198&hgt.suggest=&pix=800&Submit=submit,MGC8898	NM_016311	12477	ATPI
769	chr1	28456152	28456211	0.9163	1	Primary Transcript	+	28458592	28481589	-2381	-13908	83667	SESN2	996600	sestrin 2	http://genome.ucsc.edu/cgi-bin/hgTracks?hgsid=167433603&clade=mammal&org=Human&db=hg18&position=chr1%3A28458592-28481589&hgt.suggest=&pix=800&Submit=submit,DKFZp761M02121,SES2,HI95,SEST2	NM_031459	14045	DKFZp761M0212
770	chr1	28456582	28456631	1.1947	1	Primary Transcript	+	28458592	28481589	-1961	-13482	83667	SESN2	996600	sestrin 2	http://genome.ucsc.edu/cgi-bin/hgTracks?hgsid=167433603&clade=mammal&org=Human&db=hg18&position=chr1%3A28458592-28481589&hgt.suggest=&pix=800&Submit=submit,DKFZp761M02121,SES2,HI95,SEST2	NM_031459	14045	DKFZp761M0212
771	chr1	28457193	28457253	1.1803	1	Primary Transcript	+	28458592	28481589	-1339	-12868	83667	SESN2	996600	sestrin 2	http://genome.ucsc.edu/cgi-bin/hgTracks?hgsid=167433603&clade=mammal&org=Human&db=hg18&position=chr1%3A28458592-28481589&hgt.suggest=&pix=800&Submit=submit,DKFZp761M02121,SES2,HI95,SEST2	NM_031459	14045	DKFZp761M0212
772	chr1	28458824	28458873	2.0116	1	Primary Transcript	+	28458592	28481589	0	-11242	83667	SESN2	996600	sestrin 2	http://genome.ucsc.edu/cgi-bin/hgTracks?hgsid=167433603&clade=mammal&org=Human&db=hg18&position=chr1%3A28458592-28481589&hgt.suggest=&pix=800&Submit=submit,DKFZp761M02121,SES2,HI95,SEST2	NM_031459	14045	DKFZp761M0212
773	chr1	28527358	28527407	0.926	1	Primary Transcript	+	28528099	28535065	-692	-4198	54797	MED18	996600	mediator complex subunit 18	http://genome.ucsc.edu/cgi-bin/hgTracks?hgsid=167433603&clade=mammal&org=Human&db=hg18&position=chr1%3A28528099-28535065&hgt.suggest=&pix=800&Submit=submit,p28b	NM_001127350	7648	FLJ20045
774	chr1	28527830	28527889	-0.9931	1	Primary Transcript	+	28528099	28535065	-210	-3722	54797	MED18	996600	mediator complex subunit 18	http://genome.ucsc.edu/cgi-bin/hgTracks?hgsid=167433603&clade=mammal&org=Human&db=hg18&position=chr1%3A28528099-28535065&hgt.suggest=&pix=800&Submit=submit,p28b	NM_001127350	7648	FLJ20045
775	chr1	28637323	28637373	-1.1047	1	Primary Transcript	+	28568679	28699468	0	3274	65979	PHACTR4	996600	phosphatase and actin regulator 4	MGC20618,http://genome.ucsc.edu/cgi-bin/hgTracks?hgsid=167433603&clade=mammal&org=Human&db=hg18&position=chr1%3A28568679-28699468&hgt.suggest=&pix=800&Submit=submit,MGC34186,FLJ13171	NM_001048183	1851	DKFZp686L07205
776	chr1	28637429	28637486	-1.1939	1	Primary Transcript	+	28568679	28699468	0	3382	65979	PHACTR4	996600	phosphatase and actin regulator 4	MGC20618,http://genome.ucsc.edu/cgi-bin/hgTracks?hgsid=167433603&clade=mammal&org=Human&db=hg18&position=chr1%3A28568679-28699468&hgt.suggest=&pix=800&Submit=submit,MGC34186,FLJ13171	NM_001048183	1851	DKFZp686L07205
777	chr1	28703364	28703424	1.5298	1	Primary Transcript	+	28705082	28708733	-1658	-3514	8420	SNHG3	996600	small nucleolar RNA host gene 3 (non-protein coding)	U17HG-AB,U17HG,http://genome.ucsc.edu/cgi-bin/hgTracks?hgsid=167433603&clade=mammal&org=Human&db=hg18&position=chr1%3A28705082-28708733&hgt.suggest=&pix=800&Submit=submit,U17HG-A,NCRNA00014,RNU17C,RNU17D	NR_002909	3791	FLJ18619
778	chr1	28704418	28704479	-0.9982	1	Primary Transcript	+	28705082	28708733	-603	-2460	8420	SNHG3	996600	small nucleolar RNA host gene 3 (non-protein coding)	U17HG-AB,U17HG,http://genome.ucsc.edu/cgi-bin/hgTracks?hgsid=167433603&clade=mammal&org=Human&db=hg18&position=chr1%3A28705082-28708733&hgt.suggest=&pix=800&Submit=submit,U17HG-A,NCRNA00014,RNU17C,RNU17D	NR_002909	3791	FLJ18619
779	chr1	28704830	28704879	-2.3272	1	Primary Transcript	+	28705082	28708733	-203	-2052	8420	SNHG3	996600	small nucleolar RNA host gene 3 (non-protein coding)	U17HG-AB,U17HG,http://genome.ucsc.edu/cgi-bin/hgTracks?hgsid=167433603&clade=mammal&org=Human&db=hg18&position=chr1%3A28705082-28708733&hgt.suggest=&pix=800&Submit=submit,U17HG-A,NCRNA00014,RNU17C,RNU17D	NR_002909	3791	FLJ18619
780	chr1	28705226	28705275	-1.2538	1	Primary Transcript	+	28705082	28708733	0	-1656	8420	SNHG3	996600	small nucleolar RNA host gene 3 (non-protein coding)	U17HG-AB,U17HG,http://genome.ucsc.edu/cgi-bin/hgTracks?hgsid=167433603&clade=mammal&org=Human&db=hg18&position=chr1%3A28705082-28708733&hgt.suggest=&pix=800&Submit=submit,U17HG-A,NCRNA00014,RNU17C,RNU17D	NR_002909	3791	FLJ18619
781	chr1	28751320	28751371	1.174	1	Primary Transcript	+	28752115	28777644	-744	-13534	54952	TRNAU1AP	996600	tRNA selenocysteine 1 associated protein 1	http://genome.ucsc.edu/cgi-bin/hgTracks?hgsid=167433603&clade=mammal&org=Human&db=hg18&position=chr1%3A28752115-28777644&hgt.suggest=&pix=800&Submit=submit,PRO1902,TRSPAP1,SECP43,RP4-669K10.4	NM_017846	13759	FLJ20503
782	chr1	28751634	28751683	1.0204	1	Primary Transcript	+	28752115	28777644	-432	-13220	54952	TRNAU1AP	996600	tRNA selenocysteine 1 associated protein 1	http://genome.ucsc.edu/cgi-bin/hgTracks?hgsid=167433603&clade=mammal&org=Human&db=hg18&position=chr1%3A28752115-28777644&hgt.suggest=&pix=800&Submit=submit,PRO1902,TRSPAP1,SECP43,RP4-669K10.4	NM_017846	13759	FLJ20503
783	chr1	28780432	28780481	-1.0659	1	Primary Transcript	-	28777638	28780953	0	-1160	85028	SNHG12	996600	small nucleolar RNA host gene 12 (non-protein coding)	http://genome.ucsc.edu/cgi-bin/hgTracks?hgsid=167433603&clade=mammal&org=Human&db=hg18&position=chr1%3A28777638-28780953&hgt.suggest=&pix=800&Submit=submit,RP4-669K10.5,NCRNA00100	NR_024127	28396	C1orf79
784	chr1	28847289	28847338	-1.7269	1	Primary Transcript	+	28847698	28847833	-360	-452	26824	RNU11	996600	RNA, U11 small nuclear	http://genome.ucsc.edu/cgi-bin/hgTracks?hgsid=167433603&clade=mammal&org=Human&db=hg18&position=chr1%3A28847698-28847833&hgt.suggest=&pix=800&Submit=submit	NR_004407	28055	U11
785	chr1	28847707	28847756	1.055	1	Primary Transcript	+	28847698	28847833	0	-32	26824	RNU11	996600	RNA, U11 small nuclear	http://genome.ucsc.edu/cgi-bin/hgTracks?hgsid=167433603&clade=mammal&org=Human&db=hg18&position=chr1%3A28847698-28847833&hgt.suggest=&pix=800&Submit=submit	NR_004407	28055	U11
786	chr1	28848133	28848191	-1.4232	1	Primary Transcript	+	28847698	28847833	300	398	26824	RNU11	996600	RNA, U11 small nuclear	http://genome.ucsc.edu/cgi-bin/hgTracks?hgsid=167433603&clade=mammal&org=Human&db=hg18&position=chr1%3A28847698-28847833&hgt.suggest=&pix=800&Submit=submit	NR_004407	28055	U11
787	chr1	28867008	28867057	1.2625	1	Primary Transcript	+	28867830	28913972	-773	-23868	10691	GMEB1	996600	glucocorticoid modulatory element binding protein 1	http://genome.ucsc.edu/cgi-bin/hgTracks?hgsid=167433603&clade=mammal&org=Human&db=hg18&position=chr1%3A28867830-28913972&hgt.suggest=&pix=800&Submit=submit,PIF96	NM_006582	25161	P96PIF
788	chr1	28867290	28867341	-2.1497	1	Primary Transcript	+	28867830	28913972	-489	-23584	10691	GMEB1	996600	glucocorticoid modulatory element binding protein 1	http://genome.ucsc.edu/cgi-bin/hgTracks?hgsid=167433603&clade=mammal&org=Human&db=hg18&position=chr1%3A28867830-28913972&hgt.suggest=&pix=800&Submit=submit,PIF96	NM_006582	25161	P96PIF
789	chr1	28867382	28867431	-1.7268	1	Primary Transcript	+	28867830	28913972	-399	-23492	10691	GMEB1	996600	glucocorticoid modulatory element binding protein 1	http://genome.ucsc.edu/cgi-bin/hgTracks?hgsid=167433603&clade=mammal&org=Human&db=hg18&position=chr1%3A28867830-28913972&hgt.suggest=&pix=800&Submit=submit,PIF96	NM_006582	25161	P96PIF
790	chr1	28867466	28867527	-2.7674	1	Primary Transcript	+	28867830	28913972	-303	-23404	10691	GMEB1	996600	glucocorticoid modulatory element binding protein 1	http://genome.ucsc.edu/cgi-bin/hgTracks?hgsid=167433603&clade=mammal&org=Human&db=hg18&position=chr1%3A28867830-28913972&hgt.suggest=&pix=800&Submit=submit,PIF96	NM_006582	25161	P96PIF
791	chr1	28867572	28867621	-1.9925	1	Primary Transcript	+	28867830	28913972	-209	-23304	10691	GMEB1	996600	glucocorticoid modulatory element binding protein 1	http://genome.ucsc.edu/cgi-bin/hgTracks?hgsid=167433603&clade=mammal&org=Human&db=hg18&position=chr1%3A28867830-28913972&hgt.suggest=&pix=800&Submit=submit,PIF96	NM_006582	25161	P96PIF
792	chr1	28867690	28867739	-1.7486	1	Primary Transcript	+	28867830	28913972	-91	-23184	10691	GMEB1	996600	glucocorticoid modulatory element binding protein 1	http://genome.ucsc.edu/cgi-bin/hgTracks?hgsid=167433603&clade=mammal&org=Human&db=hg18&position=chr1%3A28867830-28913972&hgt.suggest=&pix=800&Submit=submit,PIF96	NM_006582	25161	P96PIF
793	chr1	28935456	28935505	-2.0932	1	Primary Transcript	+	28935722	28968874	-217	-16818	51441	YTHDF2	996600	YTH domain family, member 2	NY-REN-2,http://genome.ucsc.edu/cgi-bin/hgTracks?hgsid=167433603&clade=mammal&org=Human&db=hg18&position=chr1%3A28935722-28968874&hgt.suggest=&pix=800&Submit=submit	NM_016258	10435	HGRG8
794	chr1	29010713	29010762	1.2866	1	Primary Transcript	+	29011240	29062795	-478	-26282	4985	OPRD1	996600	opioid receptor, delta 1	http://genome.ucsc.edu/cgi-bin/hgTracks?hgsid=167433603&clade=mammal&org=Human&db=hg18&position=chr1%3A29011240-29062795&hgt.suggest=&pix=800&Submit=submit	NM_000911	21748	OPRD
795	chr1	29010805	29010854	1.8106	1	Primary Transcript	+	29011240	29062795	-386	-26190	4985	OPRD1	996600	opioid receptor, delta 1	http://genome.ucsc.edu/cgi-bin/hgTracks?hgsid=167433603&clade=mammal&org=Human&db=hg18&position=chr1%3A29011240-29062795&hgt.suggest=&pix=800&Submit=submit	NM_000911	21748	OPRD
796	chr1	29084686	29084736	1.8385	1	Primary Transcript	+	29086214	29319545	-1478	-118168	2035	EPB41	996600	erythrocyte membrane protein band 4.1 (elliptocytosis 1, RH-linked)	HE,EL1,http://genome.ucsc.edu/cgi-bin/hgTracks?hgsid=167433603&clade=mammal&org=Human&db=hg18&position=chr1%3A29086214-29319545&hgt.suggest=&pix=800&Submit=submit	NM_004437	3930	4.1R
797	chr1	29084798	29084847	1.4145	1	Primary Transcript	+	29086214	29319545	-1367	-118056	2035	EPB41	996600	erythrocyte membrane protein band 4.1 (elliptocytosis 1, RH-linked)	HE,EL1,http://genome.ucsc.edu/cgi-bin/hgTracks?hgsid=167433603&clade=mammal&org=Human&db=hg18&position=chr1%3A29086214-29319545&hgt.suggest=&pix=800&Submit=submit	NM_004437	3930	4.1R
798	chr1	29084898	29084947	1.1029	1	Primary Transcript	+	29086214	29319545	-1267	-117956	2035	EPB41	996600	erythrocyte membrane protein band 4.1 (elliptocytosis 1, RH-linked)	HE,EL1,http://genome.ucsc.edu/cgi-bin/hgTracks?hgsid=167433603&clade=mammal&org=Human&db=hg18&position=chr1%3A29086214-29319545&hgt.suggest=&pix=800&Submit=submit	NM_004437	3930	4.1R
799	chr1	29085890	29085939	-1.5771	1	Primary Transcript	+	29086214	29319545	-275	-116964	2035	EPB41	996600	erythrocyte membrane protein band 4.1 (elliptocytosis 1, RH-linked)	HE,EL1,http://genome.ucsc.edu/cgi-bin/hgTracks?hgsid=167433603&clade=mammal&org=Human&db=hg18&position=chr1%3A29086214-29319545&hgt.suggest=&pix=800&Submit=submit	NM_004437	3930	4.1R
800	chr1	29436641	29436690	1.1435	1	Primary Transcript	+	29435633	29525903	0	-44104	10076	PTPRU	996600	protein tyrosine phosphatase, receptor type, U	GLEPP1,PTPPSI,FMI,http://genome.ucsc.edu/cgi-bin/hgTracks?hgsid=167433603&clade=mammal&org=Human&db=hg18&position=chr1%3A29435633-29525903&hgt.suggest=&pix=800&Submit=submit,R-PTP-PSI,PTPU2,hPTP-J,PTP-J,PCP-2,PTP-PI,PTPRO,PTP	NM_133178	10760	FLJ37530
801	chr1	30971123	30971173	1.5376	1	Primary Transcript	-	30956712	30969019	-2104	-8282	4146	MATN1	996600	matrilin 1, cartilage matrix protein	http://genome.ucsc.edu/cgi-bin/hgTracks?hgsid=167433603&clade=mammal&org=Human&db=hg18&position=chr1%3A30956712-30969019&hgt.suggest=&pix=800&Submit=submit,CRTM	NM_002379	14371	CMP
802	chr1	30971211	30971260	0.9478	1	Primary Transcript	-	30956712	30969019	-2192	-8370	4146	MATN1	996600	matrilin 1, cartilage matrix protein	http://genome.ucsc.edu/cgi-bin/hgTracks?hgsid=167433603&clade=mammal&org=Human&db=hg18&position=chr1%3A30956712-30969019&hgt.suggest=&pix=800&Submit=submit,CRTM	NM_002379	14371	CMP
803	chr1	31180608	31180664	1.1187	1	Primary Transcript	-	31176939	31311151	0	63410	9698	PUM1	996600	pumilio homolog 1 (Drosophila)	http://genome.ucsc.edu/cgi-bin/hgTracks?hgsid=167433603&clade=mammal&org=Human&db=hg18&position=chr1%3A31176939-31311151&hgt.suggest=&pix=800&Submit=submit,PUMH,PUML1,PUMH1,KIAA0099	NM_001020658	8074	HSPUM
804	chr1	31182126	31182175	1.9267	1	Primary Transcript	-	31176939	31311151	0	61894	9698	PUM1	996600	pumilio homolog 1 (Drosophila)	http://genome.ucsc.edu/cgi-bin/hgTracks?hgsid=167433603&clade=mammal&org=Human&db=hg18&position=chr1%3A31176939-31311151&hgt.suggest=&pix=800&Submit=submit,PUMH,PUML1,PUMH1,KIAA0099	NM_001020658	8074	HSPUM
805	chr1	31182234	31182285	1.0139	1	Primary Transcript	-	31176939	31311151	0	61786	9698	PUM1	996600	pumilio homolog 1 (Drosophila)	http://genome.ucsc.edu/cgi-bin/hgTracks?hgsid=167433603&clade=mammal&org=Human&db=hg18&position=chr1%3A31176939-31311151&hgt.suggest=&pix=800&Submit=submit,PUMH,PUML1,PUMH1,KIAA0099	NM_001020658	8074	HSPUM
806	chr1	31214986	31215046	2.0843	1	Primary Transcript	-	31176939	31311151	0	29030	9698	PUM1	996600	pumilio homolog 1 (Drosophila)	http://genome.ucsc.edu/cgi-bin/hgTracks?hgsid=167433603&clade=mammal&org=Human&db=hg18&position=chr1%3A31176939-31311151&hgt.suggest=&pix=800&Submit=submit,PUMH,PUML1,PUMH1,KIAA0099	NM_001020658	8074	HSPUM
807	chr1	31231679	31231728	1.1745	1	Primary Transcript	-	31176939	31311151	0	12342	9698	PUM1	996600	pumilio homolog 1 (Drosophila)	http://genome.ucsc.edu/cgi-bin/hgTracks?hgsid=167433603&clade=mammal&org=Human&db=hg18&position=chr1%3A31176939-31311151&hgt.suggest=&pix=800&Submit=submit,PUMH,PUML1,PUMH1,KIAA0099	NM_001020658	8074	HSPUM
808	chr1	31231761	31231814	1.3514	1	Primary Transcript	-	31176939	31311151	0	12258	9698	PUM1	996600	pumilio homolog 1 (Drosophila)	http://genome.ucsc.edu/cgi-bin/hgTracks?hgsid=167433603&clade=mammal&org=Human&db=hg18&position=chr1%3A31176939-31311151&hgt.suggest=&pix=800&Submit=submit,PUMH,PUML1,PUMH1,KIAA0099	NM_001020658	8074	HSPUM
809	chr1	31313056	31313105	0.9004	1	Primary Transcript	-	31176939	31311151	-1905	-69034	9698	PUM1	996600	pumilio homolog 1 (Drosophila)	http://genome.ucsc.edu/cgi-bin/hgTracks?hgsid=167433603&clade=mammal&org=Human&db=hg18&position=chr1%3A31176939-31311151&hgt.suggest=&pix=800&Submit=submit,PUMH,PUML1,PUMH1,KIAA0099	NM_001020658	8074	HSPUM
810	chr1	31313316	31313365	0.9843	1	Primary Transcript	-	31176939	31311151	-2165	-69294	9698	PUM1	996600	pumilio homolog 1 (Drosophila)	http://genome.ucsc.edu/cgi-bin/hgTracks?hgsid=167433603&clade=mammal&org=Human&db=hg18&position=chr1%3A31176939-31311151&hgt.suggest=&pix=800&Submit=submit,PUMH,PUML1,PUMH1,KIAA0099	NM_001020658	8074	HSPUM
811	chr1	31313400	31313454	1.3365	1	Primary Transcript	-	31176939	31311151	-2249	-69382	9698	PUM1	996600	pumilio homolog 1 (Drosophila)	http://genome.ucsc.edu/cgi-bin/hgTracks?hgsid=167433603&clade=mammal&org=Human&db=hg18&position=chr1%3A31176939-31311151&hgt.suggest=&pix=800&Submit=submit,PUMH,PUML1,PUMH1,KIAA0099	NM_001020658	8074	HSPUM
812	chr1	31540483	31540544	1.3875	1	Primary Transcript	-	31505001	31542231	0	-16898	9410	SNRNP40	996600	small nuclear ribonucleoprotein 40kDa (U5)	HPRP8BP,WDR57,FLJ41108,RP11-490K7.3,MGC1910,SPF38,PRP8BP,http://genome.ucsc.edu/cgi-bin/hgTracks?hgsid=167433603&clade=mammal&org=Human&db=hg18&position=chr1%3A31505001-31542231&hgt.suggest=&pix=800&Submit=submit,PRPF8BP	NM_004814	5151	40K
813	chr1	31541113	31541173	0.9228	1	Primary Transcript	-	31505001	31542231	0	-17526	9410	SNRNP40	996600	small nuclear ribonucleoprotein 40kDa (U5)	HPRP8BP,WDR57,FLJ41108,RP11-490K7.3,MGC1910,SPF38,PRP8BP,http://genome.ucsc.edu/cgi-bin/hgTracks?hgsid=167433603&clade=mammal&org=Human&db=hg18&position=chr1%3A31505001-31542231&hgt.suggest=&pix=800&Submit=submit,PRPF8BP	NM_004814	5151	40K
814	chr1	31541293	31541342	1.1589	1	Primary Transcript	-	31505001	31542231	0	-17700	9410	SNRNP40	996600	small nuclear ribonucleoprotein 40kDa (U5)	HPRP8BP,WDR57,FLJ41108,RP11-490K7.3,MGC1910,SPF38,PRP8BP,http://genome.ucsc.edu/cgi-bin/hgTracks?hgsid=167433603&clade=mammal&org=Human&db=hg18&position=chr1%3A31505001-31542231&hgt.suggest=&pix=800&Submit=submit,PRPF8BP	NM_004814	5151	40K
815	chr1	31542311	31542360	-0.9304	1	Primary Transcript	+	31542428	31610367	-68	-34062	51538	ZCCHC17	996600	zinc finger, CCHC domain containing 17	pNO40,RP11-266K22.1,http://genome.ucsc.edu/cgi-bin/hgTracks?hgsid=167433603&clade=mammal&org=Human&db=hg18&position=chr1%3A31542428-31610367&hgt.suggest=&pix=800&Submit=submit,PS1D	NM_016505	14081	HSPC251
816	chr1	31543605	31543655	1.3481	1	Primary Transcript	+	31542428	31610367	0	-32768	51538	ZCCHC17	996600	zinc finger, CCHC domain containing 17	pNO40,RP11-266K22.1,http://genome.ucsc.edu/cgi-bin/hgTracks?hgsid=167433603&clade=mammal&org=Human&db=hg18&position=chr1%3A31542428-31610367&hgt.suggest=&pix=800&Submit=submit,PS1D	NM_016505	14081	HSPC251
817	chr1	31543691	31543747	0.9002	1	Primary Transcript	+	31542428	31610367	0	-32678	51538	ZCCHC17	996600	zinc finger, CCHC domain containing 17	pNO40,RP11-266K22.1,http://genome.ucsc.edu/cgi-bin/hgTracks?hgsid=167433603&clade=mammal&org=Human&db=hg18&position=chr1%3A31542428-31610367&hgt.suggest=&pix=800&Submit=submit,PS1D	NM_016505	14081	HSPC251
818	chr1	31619982	31620031	1.9041	1	Primary Transcript	-	31610686	31618510	-1472	-5410	2170	FABP3	996600	fatty acid binding protein 3, muscle and heart (mammary-derived growth inhibitor)	MDGI,http://genome.ucsc.edu/cgi-bin/hgTracks?hgsid=167433603&clade=mammal&org=Human&db=hg18&position=chr1%3A31610686-31618510&hgt.suggest=&pix=800&Submit=submit,O-FABP,H-FABP	NM_004102	22118	FABP11
819	chr1	31620094	31620143	1.3472	1	Primary Transcript	-	31610686	31618510	-1584	-5522	2170	FABP3	996600	fatty acid binding protein 3, muscle and heart (mammary-derived growth inhibitor)	MDGI,http://genome.ucsc.edu/cgi-bin/hgTracks?hgsid=167433603&clade=mammal&org=Human&db=hg18&position=chr1%3A31610686-31618510&hgt.suggest=&pix=800&Submit=submit,O-FABP,H-FABP	NM_004102	22118	FABP11
820	chr1	31620200	31620249	0.9488	1	Primary Transcript	-	31610686	31618510	-1690	-5626	2170	FABP3	996600	fatty acid binding protein 3, muscle and heart (mammary-derived growth inhibitor)	MDGI,http://genome.ucsc.edu/cgi-bin/hgTracks?hgsid=167433603&clade=mammal&org=Human&db=hg18&position=chr1%3A31610686-31618510&hgt.suggest=&pix=800&Submit=submit,O-FABP,H-FABP	NM_004102	22118	FABP11
821	chr1	31620378	31620427	0.9271	1	Primary Transcript	-	31610686	31618510	-1868	-5806	2170	FABP3	996600	fatty acid binding protein 3, muscle and heart (mammary-derived growth inhibitor)	MDGI,http://genome.ucsc.edu/cgi-bin/hgTracks?hgsid=167433603&clade=mammal&org=Human&db=hg18&position=chr1%3A31610686-31618510&hgt.suggest=&pix=800&Submit=submit,O-FABP,H-FABP	NM_004102	22118	FABP11
822	chr1	31620476	31620525	1.6357	1	Primary Transcript	-	31610686	31618510	-1966	-5902	2170	FABP3	996600	fatty acid binding protein 3, muscle and heart (mammary-derived growth inhibitor)	MDGI,http://genome.ucsc.edu/cgi-bin/hgTracks?hgsid=167433603&clade=mammal&org=Human&db=hg18&position=chr1%3A31610686-31618510&hgt.suggest=&pix=800&Submit=submit,O-FABP,H-FABP	NM_004102	22118	FABP11
823	chr1	31656409	31656458	1.3312	1	Primary Transcript	+	31658549	31680112	-2091	-12898	347735	SERINC2	996600	serine incorporator 2	http://genome.ucsc.edu/cgi-bin/hgTracks?hgsid=167433603&clade=mammal&org=Human&db=hg18&position=chr1%3A31658549-31680112&hgt.suggest=&pix=800&Submit=submit,PRO0899,TDE2L,TDE2	NM_178865	4230	MGC90340
824	chr1	31656617	31656675	1.1587	1	Primary Transcript	+	31658549	31680112	-1874	-12684	347735	SERINC2	996600	serine incorporator 2	http://genome.ucsc.edu/cgi-bin/hgTracks?hgsid=167433603&clade=mammal&org=Human&db=hg18&position=chr1%3A31658549-31680112&hgt.suggest=&pix=800&Submit=submit,PRO0899,TDE2L,TDE2	NM_178865	4230	MGC90340
825	chr1	31756006	31756058	-1.2206	1	Primary Transcript	+	31756622	31762433	-564	-3496	284551	LOC284551	996600	hypothetical LOC284551	http://genome.ucsc.edu/cgi-bin/hgTracks?hgsid=167433603&clade=mammal&org=Human&db=hg18&position=chr1%3A31756622-31762433&hgt.suggest=&pix=800&Submit=submit	NR_027085	19947	-
826	chr1	31853857	31853906	1.1912	1	Primary Transcript	+	31855887	31865506	-1981	-6816	3061	HCRTR1	996600	hypocretin (orexin) receptor 1	http://genome.ucsc.edu/cgi-bin/hgTracks?hgsid=167433603&clade=mammal&org=Human&db=hg18&position=chr1%3A31855887-31865506&hgt.suggest=&pix=800&Submit=submit	NM_001525	16712	OX1R
827	chr1	31854063	31854112	1.0275	1	Primary Transcript	+	31855887	31865506	-1775	-6608	3061	HCRTR1	996600	hypocretin (orexin) receptor 1	http://genome.ucsc.edu/cgi-bin/hgTracks?hgsid=167433603&clade=mammal&org=Human&db=hg18&position=chr1%3A31855887-31865506&hgt.suggest=&pix=800&Submit=submit	NM_001525	16712	OX1R
828	chr1	31854159	31854208	0.9107	1	Primary Transcript	+	31855887	31865506	-1679	-6512	3061	HCRTR1	996600	hypocretin (orexin) receptor 1	http://genome.ucsc.edu/cgi-bin/hgTracks?hgsid=167433603&clade=mammal&org=Human&db=hg18&position=chr1%3A31855887-31865506&hgt.suggest=&pix=800&Submit=submit	NM_001525	16712	OX1R
829	chr1	31882879	31882928	1.1095	1	Primary Transcript	-	31868057	31883064	0	-7344	553115	PEF1	996600	penta-EF-hand domain containing 1	http://genome.ucsc.edu/cgi-bin/hgTracks?hgsid=167433603&clade=mammal&org=Human&db=hg18&position=chr1%3A31868057-31883064&hgt.suggest=&pix=800&Submit=submit,PEF1A	NM_012392	14087	ABP32
830	chr1	32003158	32003208	1.8263	1	Primary Transcript	-	31965304	32002235	-923	-19414	576	BAI2	996600	brain-specific angiogenesis inhibitor 2	http://genome.ucsc.edu/cgi-bin/hgTracks?hgsid=167433603&clade=mammal&org=Human&db=hg18&position=chr1%3A31965304-32002235&hgt.suggest=&pix=800&Submit=submit	NM_001703	22766	-
831	chr1	32003234	32003283	1.3475	1	Primary Transcript	-	31965304	32002235	-999	-19490	576	BAI2	996600	brain-specific angiogenesis inhibitor 2	http://genome.ucsc.edu/cgi-bin/hgTracks?hgsid=167433603&clade=mammal&org=Human&db=hg18&position=chr1%3A31965304-32002235&hgt.suggest=&pix=800&Submit=submit	NM_001703	22766	-
832	chr1	32176766	32176815	1.114	1	Primary Transcript	-	32146379	32176575	-191	-15314	8073	PTP4A2	996600	protein tyrosine phosphatase type IVA, member 2	PTP4A,ptp-IV1b,ptp-IV1a,OV-1,PTPCAAX2,HH7-2,PRL2,PRL-2,HU-PP-1,http://genome.ucsc.edu/cgi-bin/hgTracks?hgsid=167433603&clade=mammal&org=Human&db=hg18&position=chr1%3A32146379-32176575&hgt.suggest=&pix=800&Submit=submit	NM_080392	21618	HH13
833	chr1	32310609	32310658	-0.9871	1	Primary Transcript	+	32311089	32341054	-431	-15440	55116	TMEM39B	996600	transmembrane protein 39B	http://genome.ucsc.edu/cgi-bin/hgTracks?hgsid=167433603&clade=mammal&org=Human&db=hg18&position=chr1%3A32311089-32341054&hgt.suggest=&pix=800&Submit=submit	NM_018056	19844	FLJ10315
834	chr1	32345140	32345195	1.3753	1	Primary Transcript	+	32346230	32414755	-1035	-35324	23633	KPNA6	996600	karyopherin alpha 6 (importin alpha 7)	http://genome.ucsc.edu/cgi-bin/hgTracks?hgsid=167433603&clade=mammal&org=Human&db=hg18&position=chr1%3A32346230-32414755&hgt.suggest=&pix=800&Submit=submit,IPOA7,KPNA7,MGC17918	NM_012316	14102	FLJ11249
835	chr1	32346864	32346913	-1.1477	1	Primary Transcript	+	32346230	32414755	0	-33604	23633	KPNA6	996600	karyopherin alpha 6 (importin alpha 7)	http://genome.ucsc.edu/cgi-bin/hgTracks?hgsid=167433603&clade=mammal&org=Human&db=hg18&position=chr1%3A32346230-32414755&hgt.suggest=&pix=800&Submit=submit,IPOA7,KPNA7,MGC17918	NM_012316	14102	FLJ11249
836	chr1	32436762	32436812	1.3967	1	Primary Transcript	+	32417931	32436473	289	9586	200081	TXLNA	996600	taxilin alpha	MGC118870,http://genome.ucsc.edu/cgi-bin/hgTracks?hgsid=167433603&clade=mammal&org=Human&db=hg18&position=chr1%3A32417931-32436473&hgt.suggest=&pix=800&Submit=submit,MGC118871,RP4-622L5.4,TXLN,IL14	NM_175852	12750	DKFZp451J0118
837	chr1	32437750	32437800	1.4068	1	Primary Transcript	+	32438788	32443578	-988	-3408	79140	CCDC28B	996600	coiled-coil domain containing 28B	MGC16441,RP4-622L5.5,http://genome.ucsc.edu/cgi-bin/hgTracks?hgsid=167433603&clade=mammal&org=Human&db=hg18&position=chr1%3A32438788-32443578&hgt.suggest=&pix=800&Submit=submit	NM_024296	18275	MGC1203
838	chr1	32439072	32439121	-1.3909	1	Primary Transcript	+	32438788	32443578	0	-2088	79140	CCDC28B	996600	coiled-coil domain containing 28B	MGC16441,RP4-622L5.5,http://genome.ucsc.edu/cgi-bin/hgTracks?hgsid=167433603&clade=mammal&org=Human&db=hg18&position=chr1%3A32438788-32443578&hgt.suggest=&pix=800&Submit=submit	NM_024296	18275	MGC1203
839	chr1	32510082	32510145	1.6947	1	Primary Transcript	+	32489426	32524353	0	3224	3932	LCK	996600	lymphocyte-specific protein tyrosine kinase	pp58lck,YT16,p56lck,http://genome.ucsc.edu/cgi-bin/hgTracks?hgsid=167433603&clade=mammal&org=Human&db=hg18&position=chr1%3A32489426-32524353&hgt.suggest=&pix=800&Submit=submit	NM_005356	12558	LSK
840	chr1	32510160	32510209	1.2036	1	Primary Transcript	+	32489426	32524353	0	3296	3932	LCK	996600	lymphocyte-specific protein tyrosine kinase	pp58lck,YT16,p56lck,http://genome.ucsc.edu/cgi-bin/hgTracks?hgsid=167433603&clade=mammal&org=Human&db=hg18&position=chr1%3A32489426-32524353&hgt.suggest=&pix=800&Submit=submit	NM_005356	12558	LSK
841	chr1	32510431	32510488	1.4049	1	Primary Transcript	+	32489426	32524353	0	3572	3932	LCK	996600	lymphocyte-specific protein tyrosine kinase	pp58lck,YT16,p56lck,http://genome.ucsc.edu/cgi-bin/hgTracks?hgsid=167433603&clade=mammal&org=Human&db=hg18&position=chr1%3A32489426-32524353&hgt.suggest=&pix=800&Submit=submit	NM_005356	12558	LSK
842	chr1	32529429	32529480	2.3787	1	Primary Transcript	+	32530294	32571811	-814	-21598	3065	HDAC1	996600	histone deacetylase 1	HD1,RPD3L1,http://genome.ucsc.edu/cgi-bin/hgTracks?hgsid=167433603&clade=mammal&org=Human&db=hg18&position=chr1%3A32530294-32571811&hgt.suggest=&pix=800&Submit=submit,GON-10,RPD3	NM_004964	23929	DKFZp686H12203
843	chr1	32529716	32529765	-1.1391	1	Primary Transcript	+	32530294	32571811	-529	-21312	3065	HDAC1	996600	histone deacetylase 1	HD1,RPD3L1,http://genome.ucsc.edu/cgi-bin/hgTracks?hgsid=167433603&clade=mammal&org=Human&db=hg18&position=chr1%3A32530294-32571811&hgt.suggest=&pix=800&Submit=submit,GON-10,RPD3	NM_004964	23929	DKFZp686H12203
844	chr1	32598707	32598760	1.1012	1	Primary Transcript	+	32600448	32602511	-1688	-2746	81629	TSSK3	996600	testis-specific serine kinase 3	TSK3,STK22D,http://genome.ucsc.edu/cgi-bin/hgTracks?hgsid=167433603&clade=mammal&org=Human&db=hg18&position=chr1%3A32600448-32602511&hgt.suggest=&pix=800&Submit=submit,STK22C	NM_052841	583	SPOGA3
845	chr1	32599179	32599228	1.7216	1	Primary Transcript	+	32600448	32602511	-1220	-2276	81629	TSSK3	996600	testis-specific serine kinase 3	TSK3,STK22D,http://genome.ucsc.edu/cgi-bin/hgTracks?hgsid=167433603&clade=mammal&org=Human&db=hg18&position=chr1%3A32600448-32602511&hgt.suggest=&pix=800&Submit=submit,STK22C	NM_052841	583	SPOGA3
846	chr1	32599283	32599332	2.4944	1	Primary Transcript	+	32600448	32602511	-1116	-2172	81629	TSSK3	996600	testis-specific serine kinase 3	TSK3,STK22D,http://genome.ucsc.edu/cgi-bin/hgTracks?hgsid=167433603&clade=mammal&org=Human&db=hg18&position=chr1%3A32600448-32602511&hgt.suggest=&pix=800&Submit=submit,STK22C	NM_052841	583	SPOGA3
847	chr1	32599361	32599410	1.807	1	Primary Transcript	+	32600448	32602511	-1038	-2096	81629	TSSK3	996600	testis-specific serine kinase 3	TSK3,STK22D,http://genome.ucsc.edu/cgi-bin/hgTracks?hgsid=167433603&clade=mammal&org=Human&db=hg18&position=chr1%3A32600448-32602511&hgt.suggest=&pix=800&Submit=submit,STK22C	NM_052841	583	SPOGA3
848	chr1	32632563	32632612	-1.4743	1	Primary Transcript	-	32603293	32632649	0	-14618	55108	BSDC1	996600	BSD domain containing 1	http://genome.ucsc.edu/cgi-bin/hgTracks?hgsid=167433603&clade=mammal&org=Human&db=hg18&position=chr1%3A32603293-32632649&hgt.suggest=&pix=800&Submit=submit,FLJ10276	NM_001143889	23273	DKFZp686B09139
849	chr1	32632863	32632912	-0.9313	1	Primary Transcript	-	32603293	32632649	-214	-14918	55108	BSDC1	996600	BSD domain containing 1	http://genome.ucsc.edu/cgi-bin/hgTracks?hgsid=167433603&clade=mammal&org=Human&db=hg18&position=chr1%3A32603293-32632649&hgt.suggest=&pix=800&Submit=submit,FLJ10276	NM_001143889	23273	DKFZp686B09139
850	chr1	32632959	32633008	-0.9177	1	Primary Transcript	-	32603293	32632649	-310	-15014	55108	BSDC1	996600	BSD domain containing 1	http://genome.ucsc.edu/cgi-bin/hgTracks?hgsid=167433603&clade=mammal&org=Human&db=hg18&position=chr1%3A32603293-32632649&hgt.suggest=&pix=800&Submit=submit,FLJ10276	NM_001143889	23273	DKFZp686B09139
851	chr1	32888170	32888227	1.6048	1	Primary Transcript	-	32859893	32888772	0	-13868	339487	ZBTB8OS	996600	zinc finger and BTB domain containing 8 opposite strand	ARCH2,http://genome.ucsc.edu/cgi-bin/hgTracks?hgsid=167433603&clade=mammal&org=Human&db=hg18&position=chr1%3A32859893-32888772&hgt.suggest=&pix=800&Submit=submit,MGC62007	NM_178547	14114	ARCH
852	chr1	32890092	32890141	-1.2278	1	Primary Transcript	+	32889335	32924397	0	-16750	5928	RBBP4	996600	retinoblastoma binding protein 4	http://genome.ucsc.edu/cgi-bin/hgTracks?hgsid=167433603&clade=mammal&org=Human&db=hg18&position=chr1%3A32889335-32924397&hgt.suggest=&pix=800&Submit=submit,RBAP48	NM_005610	1181	NURF55
853	chr1	32890186	32890235	-1.0252	4	Primary Transcript	+	32889335	32924397	0	-16654	5928	RBBP4	996600	retinoblastoma binding protein 4	http://genome.ucsc.edu/cgi-bin/hgTracks?hgsid=167433603&clade=mammal&org=Human&db=hg18&position=chr1%3A32889335-32924397&hgt.suggest=&pix=800&Submit=submit,RBAP48	NM_005610	1181	NURF55
854	chr1	32890294	32890350	-2.1617	1	Primary Transcript	+	32889335	32924397	0	-16544	5928	RBBP4	996600	retinoblastoma binding protein 4	http://genome.ucsc.edu/cgi-bin/hgTracks?hgsid=167433603&clade=mammal&org=Human&db=hg18&position=chr1%3A32889335-32924397&hgt.suggest=&pix=800&Submit=submit,RBAP48	NM_005610	1181	NURF55
855	chr1	32890380	32890433	-1.2945	1	Primary Transcript	+	32889335	32924397	0	-16460	5928	RBBP4	996600	retinoblastoma binding protein 4	http://genome.ucsc.edu/cgi-bin/hgTracks?hgsid=167433603&clade=mammal&org=Human&db=hg18&position=chr1%3A32889335-32924397&hgt.suggest=&pix=800&Submit=submit,RBAP48	NM_005610	1181	NURF55
856	chr1	32942143	32942193	0.9505	1	Primary Transcript	-	32918093	32940948	-1195	-12648	81493	SYNC	996600	syncoilin, intermediate filament protein	MGC149626,http://genome.ucsc.edu/cgi-bin/hgTracks?hgsid=167433603&clade=mammal&org=Human&db=hg18&position=chr1%3A32918093-32940948&hgt.suggest=&pix=800&Submit=submit,SYNCOILIN,SYNC1	NM_030786	13614	MGC149625
857	chr1	33008451	33008500	1.1191	1	Primary Transcript	+	32980098	33013158	0	11848	57648	KIAA1522	996600	KIAA1522	http://genome.ucsc.edu/cgi-bin/hgTracks?hgsid=167433603&clade=mammal&org=Human&db=hg18&position=chr1%3A32980098-33013158&hgt.suggest=&pix=800&Submit=submit	NM_020888	22676	-
858	chr1	33053874	33053924	0.9275	1	Primary Transcript	-	33013426	33056220	0	-19076	8565	YARS	996600	tyrosyl-tRNA synthetase	http://genome.ucsc.edu/cgi-bin/hgTracks?hgsid=167433603&clade=mammal&org=Human&db=hg18&position=chr1%3A33013426-33056220&hgt.suggest=&pix=800&Submit=submit,YTS,TYRRS,YRS	NM_003680	19424	CMTDIC
859	chr1	33053972	33054021	1.1686	1	Primary Transcript	-	33013426	33056220	0	-19172	8565	YARS	996600	tyrosyl-tRNA synthetase	http://genome.ucsc.edu/cgi-bin/hgTracks?hgsid=167433603&clade=mammal&org=Human&db=hg18&position=chr1%3A33013426-33056220&hgt.suggest=&pix=800&Submit=submit,YTS,TYRRS,YRS	NM_003680	19424	CMTDIC
860	chr1	33054984	33055036	1.1976	1	Primary Transcript	-	33013426	33056220	0	-20186	8565	YARS	996600	tyrosyl-tRNA synthetase	http://genome.ucsc.edu/cgi-bin/hgTracks?hgsid=167433603&clade=mammal&org=Human&db=hg18&position=chr1%3A33013426-33056220&hgt.suggest=&pix=800&Submit=submit,YTS,TYRRS,YRS	NM_003680	19424	CMTDIC
861	chr1	33056892	33056946	-1.0314	1	Primary Transcript	+	33055762	33073252	0	-7588	64766	S100PBP	996600	S100P binding protein	S100PBPR,FLJ12903,http://genome.ucsc.edu/cgi-bin/hgTracks?hgsid=167433603&clade=mammal&org=Human&db=hg18&position=chr1%3A33055762-33073252&hgt.suggest=&pix=800&Submit=submit	NM_001017406	8666	DKFZp313K2325
862	chr1	33124368	33124417	-0.9148	1	Primary Transcript	+	33124684	33132834	-267	-4368	3208	HPCA	996600	hippocalcin	http://genome.ucsc.edu/cgi-bin/hgTracks?hgsid=167433603&clade=mammal&org=Human&db=hg18&position=chr1%3A33124684-33132834&hgt.suggest=&pix=800&Submit=submit	NM_002143	14120	BDR2
863	chr1	33131772	33131821	1.2811	1	Primary Transcript	+	33124684	33132834	0	3036	3208	HPCA	996600	hippocalcin	http://genome.ucsc.edu/cgi-bin/hgTracks?hgsid=167433603&clade=mammal&org=Human&db=hg18&position=chr1%3A33124684-33132834&hgt.suggest=&pix=800&Submit=submit	NM_002143	14120	BDR2
864	chr1	33140779	33140828	1.476	1	Primary Transcript	-	33132782	33139540	-1239	-4644	113452	TMEM54	996600	transmembrane protein 54	http://genome.ucsc.edu/cgi-bin/hgTracks?hgsid=167433603&clade=mammal&org=Human&db=hg18&position=chr1%3A33132782-33139540&hgt.suggest=&pix=800&Submit=submit,CAC-1,CAC1,MGC10137	NM_033504	14121	BCLP
865	chr1	33275165	33275214	-1.836	1	Primary Transcript	-	33246172	33275079	-86	-14562	204	AK2	996600	adenylate kinase 2	http://genome.ucsc.edu/cgi-bin/hgTracks?hgsid=167433603&clade=mammal&org=Human&db=hg18&position=chr1%3A33246172-33275079&hgt.suggest=&pix=800&Submit=submit	NM_013411	23329	ADK2
866	chr1	33275671	33275730	0.9315	1	Primary Transcript	-	33246172	33275079	-592	-15074	204	AK2	996600	adenylate kinase 2	http://genome.ucsc.edu/cgi-bin/hgTracks?hgsid=167433603&clade=mammal&org=Human&db=hg18&position=chr1%3A33246172-33275079&hgt.suggest=&pix=800&Submit=submit	NM_013411	23329	ADK2
867	chr1	33317903	33317952	0.9878	1	Primary Transcript	+	33319300	33358582	-1348	-21012	113451	ADC	996600	arginine decarboxylase	ODC1L,ODC-p,http://genome.ucsc.edu/cgi-bin/hgTracks?hgsid=167433603&clade=mammal&org=Human&db=hg18&position=chr1%3A33319300-33358582&hgt.suggest=&pix=800&Submit=submit,KIAA1945	NM_052998	19130	AZI2
868	chr1	33317985	33318041	1.9361	1	Primary Transcript	+	33319300	33358582	-1259	-20928	113451	ADC	996600	arginine decarboxylase	ODC1L,ODC-p,http://genome.ucsc.edu/cgi-bin/hgTracks?hgsid=167433603&clade=mammal&org=Human&db=hg18&position=chr1%3A33319300-33358582&hgt.suggest=&pix=800&Submit=submit,KIAA1945	NM_052998	19130	AZI2
869	chr1	33492696	33492745	1.747	1	Primary Transcript	+	33494760	33538907	-2015	-24114	149076	ZNF362	996600	zinc finger protein 362	MGC138318,http://genome.ucsc.edu/cgi-bin/hgTracks?hgsid=167433603&clade=mammal&org=Human&db=hg18&position=chr1%3A33494760-33538907&hgt.suggest=&pix=800&Submit=submit,lin-29,RN	NM_152493	14123	FLJ25476
870	chr1	33492920	33492969	1.4073	1	Primary Transcript	+	33494760	33538907	-1791	-23890	149076	ZNF362	996600	zinc finger protein 362	MGC138318,http://genome.ucsc.edu/cgi-bin/hgTracks?hgsid=167433603&clade=mammal&org=Human&db=hg18&position=chr1%3A33494760-33538907&hgt.suggest=&pix=800&Submit=submit,lin-29,RN	NM_152493	14123	FLJ25476
871	chr1	33493620	33493669	-1.1213	1	Primary Transcript	+	33494760	33538907	-1091	-23190	149076	ZNF362	996600	zinc finger protein 362	MGC138318,http://genome.ucsc.edu/cgi-bin/hgTracks?hgsid=167433603&clade=mammal&org=Human&db=hg18&position=chr1%3A33494760-33538907&hgt.suggest=&pix=800&Submit=submit,lin-29,RN	NM_152493	14123	FLJ25476
872	chr1	33559176	33559225	1.163	1	Primary Transcript	-	33544953	33559286	0	-7080	127550	A3GALT2	996600	alpha 1,3-galactosyltransferase 2	http://genome.ucsc.edu/cgi-bin/hgTracks?hgsid=167433603&clade=mammal&org=Human&db=hg18&position=chr1%3A33544953-33559286&hgt.suggest=&pix=800&Submit=submit	NM_001080438	8985	IGBS3S
873	chr1	33561200	33561249	0.9423	1	Primary Transcript	-	33561810	33588086	561	13724	1912	PHC2	996600	polyhomeotic homolog 2 (Drosophila)	PH2,MGC163502,http://genome.ucsc.edu/cgi-bin/hgTracks?hgsid=167433603&clade=mammal&org=Human&db=hg18&position=chr1%3A33561810-33588086&hgt.suggest=&pix=800&Submit=submit,HPH2	NM_004427	14124	EDR2
874	chr1	33613796	33613853	1.0511	1	Primary Transcript	-	33561810	33613781	-15	-26032	1912	PHC2	996600	polyhomeotic homolog 2 (Drosophila)	PH2,MGC163502,http://genome.ucsc.edu/cgi-bin/hgTracks?hgsid=167433603&clade=mammal&org=Human&db=hg18&position=chr1%3A33561810-33613781&hgt.suggest=&pix=800&Submit=submit,HPH2	NM_198040	14125	EDR2
875	chr1	33614144	33614193	1.2592	1	Primary Transcript	-	33561810	33613781	-363	-26376	1912	PHC2	996600	polyhomeotic homolog 2 (Drosophila)	PH2,MGC163502,http://genome.ucsc.edu/cgi-bin/hgTracks?hgsid=167433603&clade=mammal&org=Human&db=hg18&position=chr1%3A33561810-33613781&hgt.suggest=&pix=800&Submit=submit,HPH2	NM_198040	14125	EDR2
876	chr1	33708379	33708439	-1.795	1	Primary Transcript	+	33710818	33734582	-2379	-14292	7579	ZSCAN20	996600	zinc finger and SCAN domain containing 20	ZNF360,http://genome.ucsc.edu/cgi-bin/hgTracks?hgsid=167433603&clade=mammal&org=Human&db=hg18&position=chr1%3A33710818-33734582&hgt.suggest=&pix=800&Submit=submit,ZFP-31,ZNF31	NM_145238	6310	KOX29
877	chr1	33708487	33708537	-1.788	1	Primary Transcript	+	33710818	33734582	-2281	-14188	7579	ZSCAN20	996600	zinc finger and SCAN domain containing 20	ZNF360,http://genome.ucsc.edu/cgi-bin/hgTracks?hgsid=167433603&clade=mammal&org=Human&db=hg18&position=chr1%3A33710818-33734582&hgt.suggest=&pix=800&Submit=submit,ZFP-31,ZNF31	NM_145238	6310	KOX29
878	chr1	33708601	33708650	-1.745	1	Primary Transcript	+	33710818	33734582	-2168	-14076	7579	ZSCAN20	996600	zinc finger and SCAN domain containing 20	ZNF360,http://genome.ucsc.edu/cgi-bin/hgTracks?hgsid=167433603&clade=mammal&org=Human&db=hg18&position=chr1%3A33710818-33734582&hgt.suggest=&pix=800&Submit=submit,ZFP-31,ZNF31	NM_145238	6310	KOX29
879	chr1	33708703	33708752	-1.2647	1	Primary Transcript	+	33710818	33734582	-2066	-13972	7579	ZSCAN20	996600	zinc finger and SCAN domain containing 20	ZNF360,http://genome.ucsc.edu/cgi-bin/hgTracks?hgsid=167433603&clade=mammal&org=Human&db=hg18&position=chr1%3A33710818-33734582&hgt.suggest=&pix=800&Submit=submit,ZFP-31,ZNF31	NM_145238	6310	KOX29
880	chr1	33708791	33708840	-1.8419	1	Primary Transcript	+	33710818	33734582	-1978	-13884	7579	ZSCAN20	996600	zinc finger and SCAN domain containing 20	ZNF360,http://genome.ucsc.edu/cgi-bin/hgTracks?hgsid=167433603&clade=mammal&org=Human&db=hg18&position=chr1%3A33710818-33734582&hgt.suggest=&pix=800&Submit=submit,ZFP-31,ZNF31	NM_145238	6310	KOX29
881	chr1	33708897	33708946	-1.7496	1	Primary Transcript	+	33710818	33734582	-1872	-13780	7579	ZSCAN20	996600	zinc finger and SCAN domain containing 20	ZNF360,http://genome.ucsc.edu/cgi-bin/hgTracks?hgsid=167433603&clade=mammal&org=Human&db=hg18&position=chr1%3A33710818-33734582&hgt.suggest=&pix=800&Submit=submit,ZFP-31,ZNF31	NM_145238	6310	KOX29
882	chr1	33708981	33709030	-2.2624	1	Primary Transcript	+	33710818	33734582	-1788	-13692	7579	ZSCAN20	996600	zinc finger and SCAN domain containing 20	ZNF360,http://genome.ucsc.edu/cgi-bin/hgTracks?hgsid=167433603&clade=mammal&org=Human&db=hg18&position=chr1%3A33710818-33734582&hgt.suggest=&pix=800&Submit=submit,ZFP-31,ZNF31	NM_145238	6310	KOX29
883	chr1	33709095	33709144	-2.3479	1	Primary Transcript	+	33710818	33734582	-1674	-13580	7579	ZSCAN20	996600	zinc finger and SCAN domain containing 20	ZNF360,http://genome.ucsc.edu/cgi-bin/hgTracks?hgsid=167433603&clade=mammal&org=Human&db=hg18&position=chr1%3A33710818-33734582&hgt.suggest=&pix=800&Submit=submit,ZFP-31,ZNF31	NM_145238	6310	KOX29
884	chr1	33709203	33709252	-2.49	1	Primary Transcript	+	33710818	33734582	-1566	-13472	7579	ZSCAN20	996600	zinc finger and SCAN domain containing 20	ZNF360,http://genome.ucsc.edu/cgi-bin/hgTracks?hgsid=167433603&clade=mammal&org=Human&db=hg18&position=chr1%3A33710818-33734582&hgt.suggest=&pix=800&Submit=submit,ZFP-31,ZNF31	NM_145238	6310	KOX29
885	chr1	33709285	33709343	-1.9507	1	Primary Transcript	+	33710818	33734582	-1475	-13388	7579	ZSCAN20	996600	zinc finger and SCAN domain containing 20	ZNF360,http://genome.ucsc.edu/cgi-bin/hgTracks?hgsid=167433603&clade=mammal&org=Human&db=hg18&position=chr1%3A33710818-33734582&hgt.suggest=&pix=800&Submit=submit,ZFP-31,ZNF31	NM_145238	6310	KOX29
886	chr1	33711009	33711058	-1.0893	1	Primary Transcript	+	33710818	33734582	0	-11668	7579	ZSCAN20	996600	zinc finger and SCAN domain containing 20	ZNF360,http://genome.ucsc.edu/cgi-bin/hgTracks?hgsid=167433603&clade=mammal&org=Human&db=hg18&position=chr1%3A33710818-33734582&hgt.suggest=&pix=800&Submit=submit,ZFP-31,ZNF31	NM_145238	6310	KOX29
887	chr1	34100678	34100727	-1.0804	1	Primary Transcript	-	33752195	34404030	0	-22592	114784	CSMD2	996600	CUB and Sushi multiple domains 2	dJ947L8.1,dJ1007G16.1,dJ1007G16.2,http://genome.ucsc.edu/cgi-bin/hgTracks?hgsid=167433603&clade=mammal&org=Human&db=hg18&position=chr1%3A33752195-34404030&hgt.suggest=&pix=800&Submit=submit	NM_052896	17388	KIAA1884
888	chr1	34100786	34100835	-2.3293	1	Primary Transcript	-	33752195	34404030	0	-22696	114784	CSMD2	996600	CUB and Sushi multiple domains 2	dJ947L8.1,dJ1007G16.1,dJ1007G16.2,http://genome.ucsc.edu/cgi-bin/hgTracks?hgsid=167433603&clade=mammal&org=Human&db=hg18&position=chr1%3A33752195-34404030&hgt.suggest=&pix=800&Submit=submit	NM_052896	17388	KIAA1884
889	chr1	34100902	34100951	-1.7178	1	Primary Transcript	-	33752195	34404030	0	-22816	114784	CSMD2	996600	CUB and Sushi multiple domains 2	dJ947L8.1,dJ1007G16.1,dJ1007G16.2,http://genome.ucsc.edu/cgi-bin/hgTracks?hgsid=167433603&clade=mammal&org=Human&db=hg18&position=chr1%3A33752195-34404030&hgt.suggest=&pix=800&Submit=submit	NM_052896	17388	KIAA1884
890	chr1	34101098	34101148	-2.1934	1	Primary Transcript	-	33752195	34404030	0	-23008	114784	CSMD2	996600	CUB and Sushi multiple domains 2	dJ947L8.1,dJ1007G16.1,dJ1007G16.2,http://genome.ucsc.edu/cgi-bin/hgTracks?hgsid=167433603&clade=mammal&org=Human&db=hg18&position=chr1%3A33752195-34404030&hgt.suggest=&pix=800&Submit=submit	NM_052896	17388	KIAA1884
891	chr1	34101202	34101251	-1.2183	1	Primary Transcript	-	33752195	34404030	0	-23112	114784	CSMD2	996600	CUB and Sushi multiple domains 2	dJ947L8.1,dJ1007G16.1,dJ1007G16.2,http://genome.ucsc.edu/cgi-bin/hgTracks?hgsid=167433603&clade=mammal&org=Human&db=hg18&position=chr1%3A33752195-34404030&hgt.suggest=&pix=800&Submit=submit	NM_052896	17388	KIAA1884
892	chr1	34414148	34414197	-1.5819	1	Primary Transcript	+	34405210	34457318	0	-17092	84970	C1orf94	996600	chromosome 1 open reading frame 94	http://genome.ucsc.edu/cgi-bin/hgTracks?hgsid=167433603&clade=mammal&org=Human&db=hg18&position=chr1%3A34405210-34457318&hgt.suggest=&pix=800&Submit=submit	NM_032884	16584	MGC15882
893	chr1	34991288	34991346	0.982	1	Primary Transcript	+	34993307	34996699	-1961	-3688	2709	GJB5	996600	gap junction protein, beta 5, 31.1kDa	http://genome.ucsc.edu/cgi-bin/hgTracks?hgsid=167433603&clade=mammal&org=Human&db=hg18&position=chr1%3A34993307-34996699&hgt.suggest=&pix=800&Submit=submit	NM_005268	14132	CX31.1
894	chr1	34992904	34992953	1.4265	1	Primary Transcript	+	34993307	34996699	-354	-2076	2709	GJB5	996600	gap junction protein, beta 5, 31.1kDa	http://genome.ucsc.edu/cgi-bin/hgTracks?hgsid=167433603&clade=mammal&org=Human&db=hg18&position=chr1%3A34993307-34996699&hgt.suggest=&pix=800&Submit=submit	NM_005268	14132	CX31.1
895	chr1	35017258	35017323	0.9714	1	Primary Transcript	+	35019376	35024552	-2053	-4676	2707	GJB3	996600	gap junction protein, beta 3, 31kDa	MGC102938,http://genome.ucsc.edu/cgi-bin/hgTracks?hgsid=167433603&clade=mammal&org=Human&db=hg18&position=chr1%3A35019376-35024552&hgt.suggest=&pix=800&Submit=submit,FLJ22486,DFNA2B,EKV,DFNA2	NM_024009	11251	CX31
896	chr1	35028770	35028819	0.9223	1	Primary Transcript	+	35031185	35033935	-2366	-3768	2701	GJA4	996600	gap junction protein, alpha 4, 37kDa	http://genome.ucsc.edu/cgi-bin/hgTracks?hgsid=167433603&clade=mammal&org=Human&db=hg18&position=chr1%3A35031185-35033935&hgt.suggest=&pix=800&Submit=submit	NM_002060	12382	CX37
897	chr1	35028970	35029019	1.1479	1	Primary Transcript	+	35031185	35033935	-2166	-3568	2701	GJA4	996600	gap junction protein, alpha 4, 37kDa	http://genome.ucsc.edu/cgi-bin/hgTracks?hgsid=167433603&clade=mammal&org=Human&db=hg18&position=chr1%3A35031185-35033935&hgt.suggest=&pix=800&Submit=submit	NM_002060	12382	CX37
898	chr1	35029160	35029209	0.956	1	Primary Transcript	+	35031185	35033935	-1976	-3376	2701	GJA4	996600	gap junction protein, alpha 4, 37kDa	http://genome.ucsc.edu/cgi-bin/hgTracks?hgsid=167433603&clade=mammal&org=Human&db=hg18&position=chr1%3A35031185-35033935&hgt.suggest=&pix=800&Submit=submit	NM_002060	12382	CX37
899	chr1	35098722	35098778	1.4195	1	Primary Transcript	-	35091710	35097932	-790	-3924	113444	C1orf212	996600	chromosome 1 open reading frame 212	http://genome.ucsc.edu/cgi-bin/hgTracks?hgsid=167433603&clade=mammal&org=Human&db=hg18&position=chr1%3A35091710-35097932&hgt.suggest=&pix=800&Submit=submit,MGC138436	NM_138428	14137	FLJ90372
900	chr1	35099975	35100031	1.544	1	Primary Transcript	-	35091710	35097932	-2043	-5180	113444	C1orf212	996600	chromosome 1 open reading frame 212	http://genome.ucsc.edu/cgi-bin/hgTracks?hgsid=167433603&clade=mammal&org=Human&db=hg18&position=chr1%3A35091710-35097932&hgt.suggest=&pix=800&Submit=submit,MGC138436	NM_138428	14137	FLJ90372
901	chr1	35100197	35100246	1.2187	1	Primary Transcript	-	35091710	35097932	-2265	-5400	113444	C1orf212	996600	chromosome 1 open reading frame 212	http://genome.ucsc.edu/cgi-bin/hgTracks?hgsid=167433603&clade=mammal&org=Human&db=hg18&position=chr1%3A35091710-35097932&hgt.suggest=&pix=800&Submit=submit,MGC138436	NM_138428	14137	FLJ90372
902	chr1	35100289	35100348	1.9885	1	Primary Transcript	-	35091710	35097932	-2357	-5496	113444	C1orf212	996600	chromosome 1 open reading frame 212	http://genome.ucsc.edu/cgi-bin/hgTracks?hgsid=167433603&clade=mammal&org=Human&db=hg18&position=chr1%3A35091710-35097932&hgt.suggest=&pix=800&Submit=submit,MGC138436	NM_138428	14137	FLJ90372
903	chr1	35269547	35269596	-1.5669	1	Primary Transcript	-	35224353	35270156	0	-22316	9204	ZMYM6	996600	zinc finger, MYM-type 6	http://genome.ucsc.edu/cgi-bin/hgTracks?hgsid=167433603&clade=mammal&org=Human&db=hg18&position=chr1%3A35224353-35270156&hgt.suggest=&pix=800&Submit=submit,MYM,ZNF198L4,ZNF258	NM_007167	19847	Buster2
904	chr1	35317962	35318018	-1.3277	1	Primary Transcript	+	35317558	35354042	0	-17812	79830	ZMYM1	996600	zinc finger, MYM-type 1	FLJ43753,MYM,RP11-181E22.4,http://genome.ucsc.edu/cgi-bin/hgTracks?hgsid=167433603&clade=mammal&org=Human&db=hg18&position=chr1%3A35317558-35354042&hgt.suggest=&pix=800&Submit=submit	NM_024772	22269	FLJ23151
905	chr1	35796254	35796304	-0.9308	1	Primary Transcript	+	35795979	35804967	0	-4192	23154	NCDN	996600	neurochondrin	http://genome.ucsc.edu/cgi-bin/hgTracks?hgsid=167433603&clade=mammal&org=Human&db=hg18&position=chr1%3A35795979-35804967&hgt.suggest=&pix=800&Submit=submit	NM_001014839	14147	KIAA0607
906	chr1	35796346	35796395	-2.0926	1	Primary Transcript	+	35795979	35804967	0	-4104	23154	NCDN	996600	neurochondrin	http://genome.ucsc.edu/cgi-bin/hgTracks?hgsid=167433603&clade=mammal&org=Human&db=hg18&position=chr1%3A35795979-35804967&hgt.suggest=&pix=800&Submit=submit	NM_001014839	14147	KIAA0607
907	chr1	35796464	35796513	-1.8898	1	Primary Transcript	+	35795979	35804967	0	-3984	23154	NCDN	996600	neurochondrin	http://genome.ucsc.edu/cgi-bin/hgTracks?hgsid=167433603&clade=mammal&org=Human&db=hg18&position=chr1%3A35795979-35804967&hgt.suggest=&pix=800&Submit=submit	NM_001014839	14147	KIAA0607
908	chr1	35810816	35810865	1.1634	1	Primary Transcript	+	35811557	35833514	-692	-11696	339488	TFAP2E	996600	transcription factor AP-2 epsilon (activating enhancer binding protein 2 epsilon)	MGC49007,http://genome.ucsc.edu/cgi-bin/hgTracks?hgsid=167433603&clade=mammal&org=Human&db=hg18&position=chr1%3A35811557-35833514&hgt.suggest=&pix=800&Submit=submit	NM_178548	20059	AP2E
909	chr1	35811004	35811053	1.1832	1	Primary Transcript	+	35811557	35833514	-504	-11508	339488	TFAP2E	996600	transcription factor AP-2 epsilon (activating enhancer binding protein 2 epsilon)	MGC49007,http://genome.ucsc.edu/cgi-bin/hgTracks?hgsid=167433603&clade=mammal&org=Human&db=hg18&position=chr1%3A35811557-35833514&hgt.suggest=&pix=800&Submit=submit	NM_178548	20059	AP2E
910	chr1	35879395	35879444	-1.0646	1	Primary Transcript	-	35841325	35879730	0	-18892	5690	PSMB2	996600	proteasome (prosome, macropain) subunit, beta type, 2	MGC126885,MGC104215,http://genome.ucsc.edu/cgi-bin/hgTracks?hgsid=167433603&clade=mammal&org=Human&db=hg18&position=chr1%3A35841325-35879730&hgt.suggest=&pix=800&Submit=submit	NM_002794	26219	HC7-I
911	chr1	35879571	35879620	-1.7869	1	Primary Transcript	-	35841325	35879730	0	-19068	5690	PSMB2	996600	proteasome (prosome, macropain) subunit, beta type, 2	MGC126885,MGC104215,http://genome.ucsc.edu/cgi-bin/hgTracks?hgsid=167433603&clade=mammal&org=Human&db=hg18&position=chr1%3A35841325-35879730&hgt.suggest=&pix=800&Submit=submit	NM_002794	26219	HC7-I
912	chr1	35879693	35879742	-1.1117	1	Primary Transcript	-	35841325	35879730	0	-19192	5690	PSMB2	996600	proteasome (prosome, macropain) subunit, beta type, 2	MGC126885,MGC104215,http://genome.ucsc.edu/cgi-bin/hgTracks?hgsid=167433603&clade=mammal&org=Human&db=hg18&position=chr1%3A35841325-35879730&hgt.suggest=&pix=800&Submit=submit	NM_002794	26219	HC7-I
913	chr1	35880565	35880626	-2.7324	1	Primary Transcript	-	35841325	35879730	-835	-20064	5690	PSMB2	996600	proteasome (prosome, macropain) subunit, beta type, 2	MGC126885,MGC104215,http://genome.ucsc.edu/cgi-bin/hgTracks?hgsid=167433603&clade=mammal&org=Human&db=hg18&position=chr1%3A35841325-35879730&hgt.suggest=&pix=800&Submit=submit	NM_002794	26219	HC7-I
914	chr1	35880645	35880698	-1.4166	1	Primary Transcript	-	35841325	35879730	-915	-20144	5690	PSMB2	996600	proteasome (prosome, macropain) subunit, beta type, 2	MGC126885,MGC104215,http://genome.ucsc.edu/cgi-bin/hgTracks?hgsid=167433603&clade=mammal&org=Human&db=hg18&position=chr1%3A35841325-35879730&hgt.suggest=&pix=800&Submit=submit	NM_002794	26219	HC7-I
915	chr1	35959308	35959365	0.9795	1	Primary Transcript	-	35952063	35957377	-1931	-4616	127703	C1orf216	996600	chromosome 1 open reading frame 216	http://genome.ucsc.edu/cgi-bin/hgTracks?hgsid=167433603&clade=mammal&org=Human&db=hg18&position=chr1%3A35952063-35957377&hgt.suggest=&pix=800&Submit=submit	NM_152374	14153	FLJ38984
916	chr1	35959406	35959455	1.4551	1	Primary Transcript	-	35952063	35957377	-2029	-4712	127703	C1orf216	996600	chromosome 1 open reading frame 216	http://genome.ucsc.edu/cgi-bin/hgTracks?hgsid=167433603&clade=mammal&org=Human&db=hg18&position=chr1%3A35952063-35957377&hgt.suggest=&pix=800&Submit=submit	NM_152374	14153	FLJ38984
917	chr1	36168425	36168474	1.0218	1	Primary Transcript	+	36169358	36294650	-884	-63556	192669	EIF2C3	996600	eukaryotic translation initiation factor 2C, 3	FLJ12765,http://genome.ucsc.edu/cgi-bin/hgTracks?hgsid=167433603&clade=mammal&org=Human&db=hg18&position=chr1%3A36169358-36294650&hgt.suggest=&pix=800&Submit=submit,MGC86946	NM_024852	2027	2003-08-01
918	chr1	36320402	36320451	1.0224	1	Primary Transcript	+	36322262	36326463	-1811	-3940	27285	TEKT2	996600	tektin 2 (testicular)	TEKTIN-T,http://genome.ucsc.edu/cgi-bin/hgTracks?hgsid=167433603&clade=mammal&org=Human&db=hg18&position=chr1%3A36322262-36326463&hgt.suggest=&pix=800&Submit=submit,h-tektin-t	NM_014466	17014	TEKTB1
919	chr1	36321571	36321620	1.0389	1	Primary Transcript	+	36322262	36326463	-642	-2768	27285	TEKT2	996600	tektin 2 (testicular)	TEKTIN-T,http://genome.ucsc.edu/cgi-bin/hgTracks?hgsid=167433603&clade=mammal&org=Human&db=hg18&position=chr1%3A36322262-36326463&hgt.suggest=&pix=800&Submit=submit,h-tektin-t	NM_014466	17014	TEKTB1
920	chr1	36388562	36388611	-1.0649	1	Primary Transcript	-	36374759	36387654	-908	-7376	27095	TRAPPC3	996600	trafficking protein particle complex 3	http://genome.ucsc.edu/cgi-bin/hgTracks?hgsid=167433603&clade=mammal&org=Human&db=hg18&position=chr1%3A36374759-36387654&hgt.suggest=&pix=800&Submit=submit	NM_014408	14168	BET3
921	chr1	36388846	36388897	-1.0718	1	Primary Transcript	-	36374759	36387654	-1192	-7664	27095	TRAPPC3	996600	trafficking protein particle complex 3	http://genome.ucsc.edu/cgi-bin/hgTracks?hgsid=167433603&clade=mammal&org=Human&db=hg18&position=chr1%3A36374759-36387654&hgt.suggest=&pix=800&Submit=submit	NM_014408	14168	BET3
922	chr1	36559288	36559337	1.028	1	Primary Transcript	+	36545304	36563073	0	5124	79729	C1orf113	996600	chromosome 1 open reading frame 113	http://genome.ucsc.edu/cgi-bin/hgTracks?hgsid=167433603&clade=mammal&org=Human&db=hg18&position=chr1%3A36545304-36563073&hgt.suggest=&pix=800&Submit=submit	NM_024676	14171	FLJ22938
923	chr1	36624871	36624920	-1.1332	1	Primary Transcript	-	36577811	36624072	-799	-23952	83931	STK40	996600	serine/threonine kinase 40	http://genome.ucsc.edu/cgi-bin/hgTracks?hgsid=167433603&clade=mammal&org=Human&db=hg18&position=chr1%3A36577811-36624072&hgt.suggest=&pix=800&Submit=submit,SgK495,RP11-268J15.4,SHIK	NM_032017	7964	MGC4796
924	chr1	36624963	36625012	-1.6946	1	Primary Transcript	-	36577811	36624072	-891	-24044	83931	STK40	996600	serine/threonine kinase 40	http://genome.ucsc.edu/cgi-bin/hgTracks?hgsid=167433603&clade=mammal&org=Human&db=hg18&position=chr1%3A36577811-36624072&hgt.suggest=&pix=800&Submit=submit,SgK495,RP11-268J15.4,SHIK	NM_032017	7964	MGC4796
925	chr1	36625063	36625112	-1.1655	1	Primary Transcript	-	36577811	36624072	-991	-24144	83931	STK40	996600	serine/threonine kinase 40	http://genome.ucsc.edu/cgi-bin/hgTracks?hgsid=167433603&clade=mammal&org=Human&db=hg18&position=chr1%3A36577811-36624072&hgt.suggest=&pix=800&Submit=submit,SgK495,RP11-268J15.4,SHIK	NM_032017	7964	MGC4796
926	chr1	36625163	36625212	-1.6953	1	Primary Transcript	-	36577811	36624072	-1091	-24244	83931	STK40	996600	serine/threonine kinase 40	http://genome.ucsc.edu/cgi-bin/hgTracks?hgsid=167433603&clade=mammal&org=Human&db=hg18&position=chr1%3A36577811-36624072&hgt.suggest=&pix=800&Submit=submit,SgK495,RP11-268J15.4,SHIK	NM_032017	7964	MGC4796
927	chr1	36625275	36625324	-1.5245	1	Primary Transcript	-	36577811	36624072	-1203	-24356	83931	STK40	996600	serine/threonine kinase 40	http://genome.ucsc.edu/cgi-bin/hgTracks?hgsid=167433603&clade=mammal&org=Human&db=hg18&position=chr1%3A36577811-36624072&hgt.suggest=&pix=800&Submit=submit,SgK495,RP11-268J15.4,SHIK	NM_032017	7964	MGC4796
928	chr1	36625473	36625522	-0.9008	1	Primary Transcript	-	36577811	36624072	-1401	-24552	83931	STK40	996600	serine/threonine kinase 40	http://genome.ucsc.edu/cgi-bin/hgTracks?hgsid=167433603&clade=mammal&org=Human&db=hg18&position=chr1%3A36577811-36624072&hgt.suggest=&pix=800&Submit=submit,SgK495,RP11-268J15.4,SHIK	NM_032017	7964	MGC4796
929	chr1	36625563	36625612	-1.946	1	Primary Transcript	-	36577811	36624072	-1491	-24644	83931	STK40	996600	serine/threonine kinase 40	http://genome.ucsc.edu/cgi-bin/hgTracks?hgsid=167433603&clade=mammal&org=Human&db=hg18&position=chr1%3A36577811-36624072&hgt.suggest=&pix=800&Submit=submit,SgK495,RP11-268J15.4,SHIK	NM_032017	7964	MGC4796
930	chr1	36625679	36625728	-1.9517	1	Primary Transcript	-	36577811	36624072	-1607	-24760	83931	STK40	996600	serine/threonine kinase 40	http://genome.ucsc.edu/cgi-bin/hgTracks?hgsid=167433603&clade=mammal&org=Human&db=hg18&position=chr1%3A36577811-36624072&hgt.suggest=&pix=800&Submit=submit,SgK495,RP11-268J15.4,SHIK	NM_032017	7964	MGC4796
931	chr1	36688053	36688102	1.022	1	Primary Transcript	-	36656093	36688639	0	-15712	127700	OSCP1	996600	organic solute carrier partner 1	http://genome.ucsc.edu/cgi-bin/hgTracks?hgsid=167433603&clade=mammal&org=Human&db=hg18&position=chr1%3A36656093-36688639&hgt.suggest=&pix=800&Submit=submit,NOR1,MGC26685	NM_145047	14174	C1orf102
932	chr1	37710766	37710815	1.6531	1	Primary Transcript	+	37712705	37722565	-1890	-6840	80149	ZC3H12A	996600	zinc finger CCCH-type containing 12A	RP3-423B22.1,http://genome.ucsc.edu/cgi-bin/hgTracks?hgsid=167433603&clade=mammal&org=Human&db=hg18&position=chr1%3A37712705-37722565&hgt.suggest=&pix=800&Submit=submit,dJ423B22.1,MCPIP1,MCPIP	NM_025079	6910	FLJ23231
933	chr1	37794692	37794750	0.9644	1	Primary Transcript	+	37795106	37805045	-356	-5352	7802	DNALI1	996600	dynein, axonemal, light intermediate chain 1	hp28,dJ423B22.5,http://genome.ucsc.edu/cgi-bin/hgTracks?hgsid=167433603&clade=mammal&org=Human&db=hg18&position=chr1%3A37795106-37805045&hgt.suggest=&pix=800&Submit=submit	NM_003462	14182	P28
934	chr1	37928831	37928880	-1.9863	1	Primary Transcript	-	37919828	37928779	-52	-4552	54955	C1orf109	996600	chromosome 1 open reading frame 109	http://genome.ucsc.edu/cgi-bin/hgTracks?hgsid=167433603&clade=mammal&org=Human&db=hg18&position=chr1%3A37919828-37928779&hgt.suggest=&pix=800&Submit=submit	NM_017850	14185	FLJ20508
935	chr1	38004552	38004601	-1.0203	1	Primary Transcript	-	37954232	38003411	-1141	-25752	284656	EPHA10	996600	EPH receptor A10	http://genome.ucsc.edu/cgi-bin/hgTracks?hgsid=167433603&clade=mammal&org=Human&db=hg18&position=chr1%3A37954232-38003411&hgt.suggest=&pix=800&Submit=submit,FLJ33655,MGC43817	NM_001099439	25682	FLJ16103
936	chr1	38044044	38044093	1.1617	1	Primary Transcript	-	38041200	38046452	0	-244	79693	YRDC	996600	yrdC domain containing (E. coli)	FLJ26165,FLJ23476,SUA5,IRIP,http://genome.ucsc.edu/cgi-bin/hgTracks?hgsid=167433603&clade=mammal&org=Human&db=hg18&position=chr1%3A38041200-38046452&hgt.suggest=&pix=800&Submit=submit,RP11-109P14.4	NM_024640	5566	DRIP3
937	chr1	38047220	38047269	-1.5482	1	Primary Transcript	+	38046059	38047713	0	356	127687	C1orf122	996600	chromosome 1 open reading frame 122	http://genome.ucsc.edu/cgi-bin/hgTracks?hgsid=167433603&clade=mammal&org=Human&db=hg18&position=chr1%3A38046059-38047713&hgt.suggest=&pix=800&Submit=submit,FLJ23476,FLJ45459	NM_001142726	2925	ALAESM
938	chr1	38047320	38047369	-1.2392	1	Primary Transcript	+	38046059	38047713	0	456	127687	C1orf122	996600	chromosome 1 open reading frame 122	http://genome.ucsc.edu/cgi-bin/hgTracks?hgsid=167433603&clade=mammal&org=Human&db=hg18&position=chr1%3A38046059-38047713&hgt.suggest=&pix=800&Submit=submit,FLJ23476,FLJ45459	NM_001142726	2925	ALAESM
939	chr1	38047524	38047573	-1.4375	1	Primary Transcript	+	38046059	38047713	0	660	127687	C1orf122	996600	chromosome 1 open reading frame 122	http://genome.ucsc.edu/cgi-bin/hgTracks?hgsid=167433603&clade=mammal&org=Human&db=hg18&position=chr1%3A38046059-38047713&hgt.suggest=&pix=800&Submit=submit,FLJ23476,FLJ45459	NM_001142726	2925	ALAESM
940	chr1	38228052	38228101	-1.162	1	Primary Transcript	-	38195238	38228348	0	-16284	10946	SF3A3	996600	splicing factor 3a, subunit 3, 60kDa	SAP61,PRPF9,http://genome.ucsc.edu/cgi-bin/hgTracks?hgsid=167433603&clade=mammal&org=Human&db=hg18&position=chr1%3A38195238-38228348&hgt.suggest=&pix=800&Submit=submit,SF3a60	NM_006802	14194	PRP9
941	chr1	38230365	38230414	2.048	1	Primary Transcript	-	38195238	38228348	-2017	-18600	10946	SF3A3	996600	splicing factor 3a, subunit 3, 60kDa	SAP61,PRPF9,http://genome.ucsc.edu/cgi-bin/hgTracks?hgsid=167433603&clade=mammal&org=Human&db=hg18&position=chr1%3A38195238-38228348&hgt.suggest=&pix=800&Submit=submit,SF3a60	NM_006802	14194	PRP9
942	chr1	38248930	38248988	0.9385	1	Primary Transcript	+	38250970	38263084	-1982	-8064	51118	UTP11L	996600	UTP11-like, U3 small nucleolar ribonucleoprotein, (yeast)	http://genome.ucsc.edu/cgi-bin/hgTracks?hgsid=167433603&clade=mammal&org=Human&db=hg18&position=chr1%3A38250970-38263084&hgt.suggest=&pix=800&Submit=submit	NM_016037	14196	CGI94
943	chr1	38251195	38251251	-1.1131	1	Primary Transcript	+	38250970	38263084	0	-5800	51118	UTP11L	996600	UTP11-like, U3 small nucleolar ribonucleoprotein, (yeast)	http://genome.ucsc.edu/cgi-bin/hgTracks?hgsid=167433603&clade=mammal&org=Human&db=hg18&position=chr1%3A38250970-38263084&hgt.suggest=&pix=800&Submit=submit	NM_016037	14196	CGI94
944	chr1	38251382	38251431	-1.8102	1	Primary Transcript	+	38250970	38263084	0	-5616	51118	UTP11L	996600	UTP11-like, U3 small nucleolar ribonucleoprotein, (yeast)	http://genome.ucsc.edu/cgi-bin/hgTracks?hgsid=167433603&clade=mammal&org=Human&db=hg18&position=chr1%3A38250970-38263084&hgt.suggest=&pix=800&Submit=submit	NM_016037	14196	CGI94
945	chr1	38251504	38251553	-1.4869	1	Primary Transcript	+	38250970	38263084	0	-5496	51118	UTP11L	996600	UTP11-like, U3 small nucleolar ribonucleoprotein, (yeast)	http://genome.ucsc.edu/cgi-bin/hgTracks?hgsid=167433603&clade=mammal&org=Human&db=hg18&position=chr1%3A38250970-38263084&hgt.suggest=&pix=800&Submit=submit	NM_016037	14196	CGI94
946	chr1	39099721	39099777	0.9175	1	Primary Transcript	-	39077605	39097927	-1794	-11980	64121	RRAGC	996600	Ras-related GTP binding C	GTR2,http://genome.ucsc.edu/cgi-bin/hgTracks?hgsid=167433603&clade=mammal&org=Human&db=hg18&position=chr1%3A39077605-39097927&hgt.suggest=&pix=800&Submit=submit,RAGC	NM_022157	14198	FLJ13311
947	chr1	39112752	39112810	1.243	1	Primary Transcript	-	39112325	39119876	0	3320	81025	GJA9	996600	gap junction protein, alpha 9, 59kDa	http://genome.ucsc.edu/cgi-bin/hgTracks?hgsid=167433603&clade=mammal&org=Human&db=hg18&position=chr1%3A39112325-39119876&hgt.suggest=&pix=800&Submit=submit,GJA10,MGC50985,CX59	NM_030772	17260	CX58
948	chr1	39112830	39112879	1.6374	1	Primary Transcript	-	39112325	39119876	0	3244	81025	GJA9	996600	gap junction protein, alpha 9, 59kDa	http://genome.ucsc.edu/cgi-bin/hgTracks?hgsid=167433603&clade=mammal&org=Human&db=hg18&position=chr1%3A39112325-39119876&hgt.suggest=&pix=800&Submit=submit,GJA10,MGC50985,CX59	NM_030772	17260	CX58
949	chr1	39112946	39112995	1.0275	1	Primary Transcript	-	39112325	39119876	0	3132	81025	GJA9	996600	gap junction protein, alpha 9, 59kDa	http://genome.ucsc.edu/cgi-bin/hgTracks?hgsid=167433603&clade=mammal&org=Human&db=hg18&position=chr1%3A39112325-39119876&hgt.suggest=&pix=800&Submit=submit,GJA10,MGC50985,CX59	NM_030772	17260	CX58
950	chr1	39113052	39113101	1.162	1	Primary Transcript	-	39112325	39119876	0	3024	81025	GJA9	996600	gap junction protein, alpha 9, 59kDa	http://genome.ucsc.edu/cgi-bin/hgTracks?hgsid=167433603&clade=mammal&org=Human&db=hg18&position=chr1%3A39112325-39119876&hgt.suggest=&pix=800&Submit=submit,GJA10,MGC50985,CX59	NM_030772	17260	CX58
951	chr1	39179436	39179486	-1.4321	1	Primary Transcript	-	39124065	39180043	0	-27408	54933	RHBDL2	996600	rhomboid, veinlet-like 2 (Drosophila)	RRP2,http://genome.ucsc.edu/cgi-bin/hgTracks?hgsid=167433603&clade=mammal&org=Human&db=hg18&position=chr1%3A39124065-39180043&hgt.suggest=&pix=800&Submit=submit	NM_017821	1984	MGC16997
952	chr1	39179542	39179591	-1.3361	1	Primary Transcript	-	39124065	39180043	0	-27512	54933	RHBDL2	996600	rhomboid, veinlet-like 2 (Drosophila)	RRP2,http://genome.ucsc.edu/cgi-bin/hgTracks?hgsid=167433603&clade=mammal&org=Human&db=hg18&position=chr1%3A39124065-39180043&hgt.suggest=&pix=800&Submit=submit	NM_017821	1984	MGC16997
953	chr1	39180056	39180105	-1.5036	1	Primary Transcript	-	39124065	39180043	-13	-28024	54933	RHBDL2	996600	rhomboid, veinlet-like 2 (Drosophila)	RRP2,http://genome.ucsc.edu/cgi-bin/hgTracks?hgsid=167433603&clade=mammal&org=Human&db=hg18&position=chr1%3A39124065-39180043&hgt.suggest=&pix=800&Submit=submit	NM_017821	1984	MGC16997
954	chr1	39180350	39180399	-1.9331	1	Primary Transcript	-	39124065	39180043	-307	-28320	54933	RHBDL2	996600	rhomboid, veinlet-like 2 (Drosophila)	RRP2,http://genome.ucsc.edu/cgi-bin/hgTracks?hgsid=167433603&clade=mammal&org=Human&db=hg18&position=chr1%3A39124065-39180043&hgt.suggest=&pix=800&Submit=submit	NM_017821	1984	MGC16997
955	chr1	39180434	39180483	-2.5545	1	Primary Transcript	-	39124065	39180043	-391	-28400	54933	RHBDL2	996600	rhomboid, veinlet-like 2 (Drosophila)	RRP2,http://genome.ucsc.edu/cgi-bin/hgTracks?hgsid=167433603&clade=mammal&org=Human&db=hg18&position=chr1%3A39124065-39180043&hgt.suggest=&pix=800&Submit=submit	NM_017821	1984	MGC16997
956	chr1	39568562	39568612	1.1066	1	Primary Transcript	+	39319704	39725376	0	46044	23499	MACF1	996600	microtubule-actin crosslinking factor 1	KIAA0465,http://genome.ucsc.edu/cgi-bin/hgTracks?hgsid=167433603&clade=mammal&org=Human&db=hg18&position=chr1%3A39319704-39725376&hgt.suggest=&pix=800&Submit=submit,OFC4,KIAA1251,ACF7,FLJ46776,MACF,FLJ45612	NM_012090	21313	ABP620
957	chr1	39728189	39728246	1.2094	1	Primary Transcript	+	39729904	39768128	-1658	-20800	353500	BMP8A	996600	bone morphogenetic protein 8a	FLJ45264,http://genome.ucsc.edu/cgi-bin/hgTracks?hgsid=167433603&clade=mammal&org=Human&db=hg18&position=chr1%3A39729904-39768128&hgt.suggest=&pix=800&Submit=submit	NM_181809	14212	FLJ14351
958	chr1	39797648	39797697	1.9559	1	Primary Transcript	-	39760538	39797957	0	-18424	728448	PPIEL	996600	peptidylprolyl isomerase E-like (pseudogene)	FLJ36340,http://genome.ucsc.edu/cgi-bin/hgTracks?hgsid=167433603&clade=mammal&org=Human&db=hg18&position=chr1%3A39760538-39797957&hgt.suggest=&pix=800&Submit=submit	NR_003929	28305	FLJ35287
959	chr1	39797750	39797799	1.2673	1	Primary Transcript	-	39760538	39797957	0	-18528	728448	PPIEL	996600	peptidylprolyl isomerase E-like (pseudogene)	FLJ36340,http://genome.ucsc.edu/cgi-bin/hgTracks?hgsid=167433603&clade=mammal&org=Human&db=hg18&position=chr1%3A39760538-39797957&hgt.suggest=&pix=800&Submit=submit	NR_003929	28305	FLJ35287
960	chr1	39798640	39798689	0.924	1	Primary Transcript	-	39799071	39815108	382	8424	8761	PABPC4	996600	poly(A) binding protein, cytoplasmic 4 (inducible form)	APP1,iPABP,http://genome.ucsc.edu/cgi-bin/hgTracks?hgsid=167433603&clade=mammal&org=Human&db=hg18&position=chr1%3A39799071-39815108&hgt.suggest=&pix=800&Submit=submit,FLJ43938,PABP4	NM_003819	449	APP-1
961	chr1	39799836	39799886	0.9163	1	Primary Transcript	-	39799071	39815108	0	7224	8761	PABPC4	996600	poly(A) binding protein, cytoplasmic 4 (inducible form)	APP1,iPABP,http://genome.ucsc.edu/cgi-bin/hgTracks?hgsid=167433603&clade=mammal&org=Human&db=hg18&position=chr1%3A39799071-39815108&hgt.suggest=&pix=800&Submit=submit,FLJ43938,PABP4	NM_003819	449	APP-1
962	chr1	39799926	39799976	1.2214	1	Primary Transcript	-	39799071	39815108	0	7136	8761	PABPC4	996600	poly(A) binding protein, cytoplasmic 4 (inducible form)	APP1,iPABP,http://genome.ucsc.edu/cgi-bin/hgTracks?hgsid=167433603&clade=mammal&org=Human&db=hg18&position=chr1%3A39799071-39815108&hgt.suggest=&pix=800&Submit=submit,FLJ43938,PABP4	NM_003819	449	APP-1
963	chr1	39807032	39807081	0.9259	1	Primary Transcript	-	39799071	39815108	0	32	8761	PABPC4	996600	poly(A) binding protein, cytoplasmic 4 (inducible form)	APP1,iPABP,http://genome.ucsc.edu/cgi-bin/hgTracks?hgsid=167433603&clade=mammal&org=Human&db=hg18&position=chr1%3A39799071-39815108&hgt.suggest=&pix=800&Submit=submit,FLJ43938,PABP4	NM_003819	449	APP-1
964	chr1	39816379	39816438	1.9854	1	Primary Transcript	-	39799071	39815108	-1271	-9320	8761	PABPC4	996600	poly(A) binding protein, cytoplasmic 4 (inducible form)	APP1,iPABP,http://genome.ucsc.edu/cgi-bin/hgTracks?hgsid=167433603&clade=mammal&org=Human&db=hg18&position=chr1%3A39799071-39815108&hgt.suggest=&pix=800&Submit=submit,FLJ43938,PABP4	NM_003819	449	APP-1
965	chr1	40008354	40008403	1.5607	2	Primary Transcript	-	39996489	40027120	0	3428	656	BMP8B	996600	bone morphogenetic protein 8b	OP2,MGC131757,http://genome.ucsc.edu/cgi-bin/hgTracks?hgsid=167433603&clade=mammal&org=Human&db=hg18&position=chr1%3A39996489-40027120&hgt.suggest=&pix=800&Submit=submit	NM_001720	24558	BMP8
966	chr1	40008562	40008611	1.0146	2	Primary Transcript	-	39996489	40027120	0	3220	656	BMP8B	996600	bone morphogenetic protein 8b	OP2,MGC131757,http://genome.ucsc.edu/cgi-bin/hgTracks?hgsid=167433603&clade=mammal&org=Human&db=hg18&position=chr1%3A39996489-40027120&hgt.suggest=&pix=800&Submit=submit	NM_001720	24558	BMP8
967	chr1	40011427	40011484	1.8311	2	Primary Transcript	-	39996489	40027120	0	348	656	BMP8B	996600	bone morphogenetic protein 8b	OP2,MGC131757,http://genome.ucsc.edu/cgi-bin/hgTracks?hgsid=167433603&clade=mammal&org=Human&db=hg18&position=chr1%3A39996489-40027120&hgt.suggest=&pix=800&Submit=submit	NM_001720	24558	BMP8
968	chr1	40011615	40011664	1.5941	2	Primary Transcript	-	39996489	40027120	0	164	656	BMP8B	996600	bone morphogenetic protein 8b	OP2,MGC131757,http://genome.ucsc.edu/cgi-bin/hgTracks?hgsid=167433603&clade=mammal&org=Human&db=hg18&position=chr1%3A39996489-40027120&hgt.suggest=&pix=800&Submit=submit	NM_001720	24558	BMP8
969	chr1	40121358	40121412	-0.937	1	Primary Transcript	-	40079292	40121764	0	-20856	54802	TRIT1	996600	tRNA isopentenyltransferase 1	MGC149242,IPT,MGC149243,http://genome.ucsc.edu/cgi-bin/hgTracks?hgsid=167433603&clade=mammal&org=Human&db=hg18&position=chr1%3A40079292-40121764&hgt.suggest=&pix=800&Submit=submit,MOD5	NM_017646	18845	FLJ20061
970	chr1	40190941	40190991	1.859	1	Primary Transcript	+	40193370	40208214	-2379	-9824	84879	MFSD2A	996600	major facilitator superfamily domain containing 2A	FLJ35904,MFSD2,http://genome.ucsc.edu/cgi-bin/hgTracks?hgsid=167433603&clade=mammal&org=Human&db=hg18&position=chr1%3A40193370-40208214&hgt.suggest=&pix=800&Submit=submit	NM_001136493	5030	FLJ14490
971	chr1	40191049	40191098	1.6054	1	Primary Transcript	+	40193370	40208214	-2272	-9720	84879	MFSD2A	996600	major facilitator superfamily domain containing 2A	FLJ35904,MFSD2,http://genome.ucsc.edu/cgi-bin/hgTracks?hgsid=167433603&clade=mammal&org=Human&db=hg18&position=chr1%3A40193370-40208214&hgt.suggest=&pix=800&Submit=submit	NM_001136493	5030	FLJ14490
972	chr1	40277926	40277980	-1.5803	1	Primary Transcript	+	40278841	40310908	-861	-16920	10487	CAP1	996600	CAP, adenylate cyclase-associated protein 1 (yeast)	http://genome.ucsc.edu/cgi-bin/hgTracks?hgsid=167433603&clade=mammal&org=Human&db=hg18&position=chr1%3A40278841-40310908&hgt.suggest=&pix=800&Submit=submit,CAP1-PEN	NM_006367	4688	CAP
973	chr1	40279426	40279477	-3.4161	1	Primary Transcript	+	40278841	40310908	0	-15424	10487	CAP1	996600	CAP, adenylate cyclase-associated protein 1 (yeast)	http://genome.ucsc.edu/cgi-bin/hgTracks?hgsid=167433603&clade=mammal&org=Human&db=hg18&position=chr1%3A40278841-40310908&hgt.suggest=&pix=800&Submit=submit,CAP1-PEN	NM_006367	4688	CAP
974	chr1	40494089	40494138	0.9881	1	Primary Transcript	+	40496319	40532443	-2181	-20272	10269	ZMPSTE24	996600	zinc metallopeptidase (STE24 homolog, S. cerevisiae)	http://genome.ucsc.edu/cgi-bin/hgTracks?hgsid=167433603&clade=mammal&org=Human&db=hg18&position=chr1%3A40496319-40532443&hgt.suggest=&pix=800&Submit=submit,STE24,HGPS,Ste24p,PRO1,FLJ14968,FACE1	NM_005857	26692	FACE-1
975	chr1	40496403	40496452	-1.1748	1	Primary Transcript	+	40496319	40532443	0	-17956	10269	ZMPSTE24	996600	zinc metallopeptidase (STE24 homolog, S. cerevisiae)	http://genome.ucsc.edu/cgi-bin/hgTracks?hgsid=167433603&clade=mammal&org=Human&db=hg18&position=chr1%3A40496319-40532443&hgt.suggest=&pix=800&Submit=submit,STE24,HGPS,Ste24p,PRO1,FLJ14968,FACE1	NM_005857	26692	FACE-1
976	chr1	40609982	40610044	0.9739	1	Primary Transcript	+	40612314	40661581	-2270	-26928	64744	SMAP2	996600	small ArfGAP2	SMAP1L,http://genome.ucsc.edu/cgi-bin/hgTracks?hgsid=167433603&clade=mammal&org=Human&db=hg18&position=chr1%3A40612314-40661581&hgt.suggest=&pix=800&Submit=submit	NM_022733	17546	RP1-228H13.3
977	chr1	40687463	40687517	1.2677	1	Primary Transcript	+	40688365	40701939	-848	-7664	65243	ZNF643	996600	zinc finger protein 643	http://genome.ucsc.edu/cgi-bin/hgTracks?hgsid=167433603&clade=mammal&org=Human&db=hg18&position=chr1%3A40688365-40701939&hgt.suggest=&pix=800&Submit=submit,RP11-656D10.1	NM_023070	14233	FLJ34293
978	chr1	40687551	40687609	2.2316	1	Primary Transcript	+	40688365	40701939	-756	-7572	65243	ZNF643	996600	zinc finger protein 643	http://genome.ucsc.edu/cgi-bin/hgTracks?hgsid=167433603&clade=mammal&org=Human&db=hg18&position=chr1%3A40688365-40701939&hgt.suggest=&pix=800&Submit=submit,RP11-656D10.1	NM_023070	14233	FLJ34293
979	chr1	40687655	40687712	1.4191	1	Primary Transcript	+	40688365	40701939	-653	-7468	65243	ZNF643	996600	zinc finger protein 643	http://genome.ucsc.edu/cgi-bin/hgTracks?hgsid=167433603&clade=mammal&org=Human&db=hg18&position=chr1%3A40688365-40701939&hgt.suggest=&pix=800&Submit=submit,RP11-656D10.1	NM_023070	14233	FLJ34293
980	chr1	40687751	40687800	1.3457	1	Primary Transcript	+	40688365	40701939	-565	-7376	65243	ZNF643	996600	zinc finger protein 643	http://genome.ucsc.edu/cgi-bin/hgTracks?hgsid=167433603&clade=mammal&org=Human&db=hg18&position=chr1%3A40688365-40701939&hgt.suggest=&pix=800&Submit=submit,RP11-656D10.1	NM_023070	14233	FLJ34293
981	chr1	40687855	40687910	0.9871	1	Primary Transcript	+	40688365	40701939	-455	-7268	65243	ZNF643	996600	zinc finger protein 643	http://genome.ucsc.edu/cgi-bin/hgTracks?hgsid=167433603&clade=mammal&org=Human&db=hg18&position=chr1%3A40688365-40701939&hgt.suggest=&pix=800&Submit=submit,RP11-656D10.1	NM_023070	14233	FLJ34293
982	chr1	40713972	40714021	0.9121	1	Primary Transcript	+	40715888	40734602	-1867	-11248	339559	ZNF642	996600	zinc finger protein 642	RP11-656D10.2,Zfp69,http://genome.ucsc.edu/cgi-bin/hgTracks?hgsid=167433603&clade=mammal&org=Human&db=hg18&position=chr1%3A40715888-40734602&hgt.suggest=&pix=800&Submit=submit	NM_198494	14234	FLJ16030
983	chr1	40716042	40716091	-1.2073	1	Primary Transcript	+	40715888	40734602	0	-9180	339559	ZNF642	996600	zinc finger protein 642	RP11-656D10.2,Zfp69,http://genome.ucsc.edu/cgi-bin/hgTracks?hgsid=167433603&clade=mammal&org=Human&db=hg18&position=chr1%3A40715888-40734602&hgt.suggest=&pix=800&Submit=submit	NM_198494	14234	FLJ16030
984	chr1	40769772	40769821	-2.6881	1	Primary Transcript	+	40769819	40786426	0	-8324	127396	ZNF684	996600	zinc finger protein 684	http://genome.ucsc.edu/cgi-bin/hgTracks?hgsid=167433603&clade=mammal&org=Human&db=hg18&position=chr1%3A40769819-40786426&hgt.suggest=&pix=800&Submit=submit	NM_152373	14235	MGC27466
985	chr1	40769878	40769927	-4.4497	1	Primary Transcript	+	40769819	40786426	0	-8216	127396	ZNF684	996600	zinc finger protein 684	http://genome.ucsc.edu/cgi-bin/hgTracks?hgsid=167433603&clade=mammal&org=Human&db=hg18&position=chr1%3A40769819-40786426&hgt.suggest=&pix=800&Submit=submit	NM_152373	14235	MGC27466
986	chr1	40769970	40770019	-2.3824	1	Primary Transcript	+	40769819	40786426	0	-8128	127396	ZNF684	996600	zinc finger protein 684	http://genome.ucsc.edu/cgi-bin/hgTracks?hgsid=167433603&clade=mammal&org=Human&db=hg18&position=chr1%3A40769819-40786426&hgt.suggest=&pix=800&Submit=submit	NM_152373	14235	MGC27466
987	chr1	40770074	40770123	-2.5921	1	Primary Transcript	+	40769819	40786426	0	-8024	127396	ZNF684	996600	zinc finger protein 684	http://genome.ucsc.edu/cgi-bin/hgTracks?hgsid=167433603&clade=mammal&org=Human&db=hg18&position=chr1%3A40769819-40786426&hgt.suggest=&pix=800&Submit=submit	NM_152373	14235	MGC27466
988	chr1	40770154	40770203	-2.4974	1	Primary Transcript	+	40769819	40786426	0	-7944	127396	ZNF684	996600	zinc finger protein 684	http://genome.ucsc.edu/cgi-bin/hgTracks?hgsid=167433603&clade=mammal&org=Human&db=hg18&position=chr1%3A40769819-40786426&hgt.suggest=&pix=800&Submit=submit	NM_152373	14235	MGC27466
989	chr1	40770274	40770324	-2.8567	1	Primary Transcript	+	40769819	40786426	0	-7824	127396	ZNF684	996600	zinc finger protein 684	http://genome.ucsc.edu/cgi-bin/hgTracks?hgsid=167433603&clade=mammal&org=Human&db=hg18&position=chr1%3A40769819-40786426&hgt.suggest=&pix=800&Submit=submit	NM_152373	14235	MGC27466
990	chr1	40927835	40927885	0.945	1	Primary Transcript	-	40927338	40930520	0	1068	100130557	LOC100130557	996600	hypothetical LOC100130557	http://genome.ucsc.edu/cgi-bin/hgTracks?hgsid=167433603&clade=mammal&org=Human&db=hg18&position=chr1%3A40927338-40930520&hgt.suggest=&pix=800&Submit=submit	NR_024567	29387	-
991	chr1	40928717	40928775	1.2121	1	Primary Transcript	-	40927338	40930520	0	184	100130557	LOC100130557	996600	hypothetical LOC100130557	http://genome.ucsc.edu/cgi-bin/hgTracks?hgsid=167433603&clade=mammal&org=Human&db=hg18&position=chr1%3A40927338-40930520&hgt.suggest=&pix=800&Submit=submit	NR_024567	29387	-
992	chr1	40928863	40928923	1.1901	1	Primary Transcript	-	40927338	40930520	0	32	100130557	LOC100130557	996600	hypothetical LOC100130557	http://genome.ucsc.edu/cgi-bin/hgTracks?hgsid=167433603&clade=mammal&org=Human&db=hg18&position=chr1%3A40927338-40930520&hgt.suggest=&pix=800&Submit=submit	NR_024567	29387	-
993	chr1	40928957	40929010	1.0299	1	Primary Transcript	-	40927338	40930520	0	-56	100130557	LOC100130557	996600	hypothetical LOC100130557	http://genome.ucsc.edu/cgi-bin/hgTracks?hgsid=167433603&clade=mammal&org=Human&db=hg18&position=chr1%3A40927338-40930520&hgt.suggest=&pix=800&Submit=submit	NR_024567	29387	-
994	chr1	40929145	40929202	0.9974	1	Primary Transcript	-	40927338	40930520	0	-244	100130557	LOC100130557	996600	hypothetical LOC100130557	http://genome.ucsc.edu/cgi-bin/hgTracks?hgsid=167433603&clade=mammal&org=Human&db=hg18&position=chr1%3A40927338-40930520&hgt.suggest=&pix=800&Submit=submit	NR_024567	29387	-
995	chr1	40929649	40929698	0.9796	1	Primary Transcript	-	40927338	40930520	0	-744	100130557	LOC100130557	996600	hypothetical LOC100130557	http://genome.ucsc.edu/cgi-bin/hgTracks?hgsid=167433603&clade=mammal&org=Human&db=hg18&position=chr1%3A40927338-40930520&hgt.suggest=&pix=800&Submit=submit	NR_024567	29387	-
996	chr1	41399246	41399306	1.5289	1	Primary Transcript	-	41265460	41399633	0	-66732	22955	SCMH1	996600	sex comb on midleg homolog 1 (Drosophila)	http://genome.ucsc.edu/cgi-bin/hgTracks?hgsid=167433603&clade=mammal&org=Human&db=hg18&position=chr1%3A41265460-41399633&hgt.suggest=&pix=800&Submit=submit	NM_001031694	25255	Scml3
997	chr1	41399330	41399386	1.9024	1	Primary Transcript	-	41265460	41399633	0	-66812	22955	SCMH1	996600	sex comb on midleg homolog 1 (Drosophila)	http://genome.ucsc.edu/cgi-bin/hgTracks?hgsid=167433603&clade=mammal&org=Human&db=hg18&position=chr1%3A41265460-41399633&hgt.suggest=&pix=800&Submit=submit	NM_001031694	25255	Scml3
998	chr1	41399444	41399501	2.6119	1	Primary Transcript	-	41265460	41399633	0	-66928	22955	SCMH1	996600	sex comb on midleg homolog 1 (Drosophila)	http://genome.ucsc.edu/cgi-bin/hgTracks?hgsid=167433603&clade=mammal&org=Human&db=hg18&position=chr1%3A41265460-41399633&hgt.suggest=&pix=800&Submit=submit	NM_001031694	25255	Scml3
999	chr1	41399534	41399586	1.4849	1	Primary Transcript	-	41265460	41399633	0	-67016	22955	SCMH1	996600	sex comb on midleg homolog 1 (Drosophila)	http://genome.ucsc.edu/cgi-bin/hgTracks?hgsid=167433603&clade=mammal&org=Human&db=hg18&position=chr1%3A41265460-41399633&hgt.suggest=&pix=800&Submit=submit	NM_001031694	25255	Scml3
1000	chr1	41401123	41401172	-1.2397	1	Primary Transcript	-	41265463	41480375	0	-28228	22955	SCMH1	996600	sex comb on midleg homolog 1 (Drosophila)	http://genome.ucsc.edu/cgi-bin/hgTracks?hgsid=167433603&clade=mammal&org=Human&db=hg18&position=chr1%3A41265463-41480375&hgt.suggest=&pix=800&Submit=submit	NM_012236	24385	Scml3
1001	chr1	41724035	41724084	1.0154	1	Primary Transcript	-	41717035	41722931	-1104	-4076	1907	EDN2	996600	endothelin 2	http://genome.ucsc.edu/cgi-bin/hgTracks?hgsid=167433603&clade=mammal&org=Human&db=hg18&position=chr1%3A41717035-41722931&hgt.suggest=&pix=800&Submit=submit,PPET2	NM_001956	15483	ET2
1002	chr1	42156967	42157016	-1.008	1	Primary Transcript	-	41748270	42157083	0	-204312	59269	HIVEP3	996600	human immunodeficiency virus type I enhancer binding protein 3	ZAS3,Schnurri-3,KRC,ZNF40C,SHN3,KBP1,http://genome.ucsc.edu/cgi-bin/hgTracks?hgsid=167433603&clade=mammal&org=Human&db=hg18&position=chr1%3A41748270-42157083&hgt.suggest=&pix=800&Submit=submit,KIAA1555,KBP-1	NM_024503	1427	FLJ16752
1003	chr1	42157069	42157131	-1.2669	1	Primary Transcript	-	41748270	42157083	0	-204420	59269	HIVEP3	996600	human immunodeficiency virus type I enhancer binding protein 3	ZAS3,Schnurri-3,KRC,ZNF40C,SHN3,KBP1,http://genome.ucsc.edu/cgi-bin/hgTracks?hgsid=167433603&clade=mammal&org=Human&db=hg18&position=chr1%3A41748270-42157083&hgt.suggest=&pix=800&Submit=submit,KIAA1555,KBP-1	NM_024503	1427	FLJ16752
1004	chr1	42157483	42157533	1.2329	1	Primary Transcript	-	41748270	42157083	-400	-204828	59269	HIVEP3	996600	human immunodeficiency virus type I enhancer binding protein 3	ZAS3,Schnurri-3,KRC,ZNF40C,SHN3,KBP1,http://genome.ucsc.edu/cgi-bin/hgTracks?hgsid=167433603&clade=mammal&org=Human&db=hg18&position=chr1%3A41748270-42157083&hgt.suggest=&pix=800&Submit=submit,KIAA1555,KBP-1	NM_024503	1427	FLJ16752
1005	chr1	42157707	42157767	2.0517	1	Primary Transcript	-	41748270	42157083	-624	-205056	59269	HIVEP3	996600	human immunodeficiency virus type I enhancer binding protein 3	ZAS3,Schnurri-3,KRC,ZNF40C,SHN3,KBP1,http://genome.ucsc.edu/cgi-bin/hgTracks?hgsid=167433603&clade=mammal&org=Human&db=hg18&position=chr1%3A41748270-42157083&hgt.suggest=&pix=800&Submit=submit,KIAA1555,KBP-1	NM_024503	1427	FLJ16752
1006	chr1	42157805	42157858	1.2504	1	Primary Transcript	-	41748270	42157083	-722	-205152	59269	HIVEP3	996600	human immunodeficiency virus type I enhancer binding protein 3	ZAS3,Schnurri-3,KRC,ZNF40C,SHN3,KBP1,http://genome.ucsc.edu/cgi-bin/hgTracks?hgsid=167433603&clade=mammal&org=Human&db=hg18&position=chr1%3A41748270-42157083&hgt.suggest=&pix=800&Submit=submit,KIAA1555,KBP-1	NM_024503	1427	FLJ16752
1007	chr1	42389456	42389505	1.6509	1	Primary Transcript	+	42391678	42394082	-2173	-3400	2981	GUCA2B	996600	guanylate cyclase activator 2B (uroguanylin)	http://genome.ucsc.edu/cgi-bin/hgTracks?hgsid=167433603&clade=mammal&org=Human&db=hg18&position=chr1%3A42391678-42394082&hgt.suggest=&pix=800&Submit=submit,UGN	NM_007102	23614	GCAP-II
1008	chr1	42403774	42403823	-1.0484	1	Primary Transcript	-	42400948	42402982	-792	-1832	2980	GUCA2A	996600	guanylate cyclase activator 2A (guanylin)	STARA,GUCA2,http://genome.ucsc.edu/cgi-bin/hgTracks?hgsid=167433603&clade=mammal&org=Human&db=hg18&position=chr1%3A42400948-42402982&hgt.suggest=&pix=800&Submit=submit	NM_033553	14245	GUANYLIN
1009	chr1	42403972	42404021	-2.8374	1	Primary Transcript	-	42400948	42402982	-990	-2028	2980	GUCA2A	996600	guanylate cyclase activator 2A (guanylin)	STARA,GUCA2,http://genome.ucsc.edu/cgi-bin/hgTracks?hgsid=167433603&clade=mammal&org=Human&db=hg18&position=chr1%3A42400948-42402982&hgt.suggest=&pix=800&Submit=submit	NM_033553	14245	GUANYLIN
1010	chr1	42404196	42404245	-1.0956	1	Primary Transcript	-	42400948	42402982	-1214	-2252	2980	GUCA2A	996600	guanylate cyclase activator 2A (guanylin)	STARA,GUCA2,http://genome.ucsc.edu/cgi-bin/hgTracks?hgsid=167433603&clade=mammal&org=Human&db=hg18&position=chr1%3A42400948-42402982&hgt.suggest=&pix=800&Submit=submit	NM_033553	14245	GUANYLIN
1011	chr1	42405324	42405373	1.2436	4	Primary Transcript	-	42400948	42402982	-2342	-3380	2980	GUCA2A	996600	guanylate cyclase activator 2A (guanylin)	STARA,GUCA2,http://genome.ucsc.edu/cgi-bin/hgTracks?hgsid=167433603&clade=mammal&org=Human&db=hg18&position=chr1%3A42400948-42402982&hgt.suggest=&pix=800&Submit=submit	NM_033553	14245	GUANYLIN
1012	chr1	42574273	42574332	-1.9109	1	Primary Transcript	-	42414796	42573490	-783	-80160	22887	FOXJ3	996600	forkhead box J3	MGC176686,http://genome.ucsc.edu/cgi-bin/hgTracks?hgsid=167433603&clade=mammal&org=Human&db=hg18&position=chr1%3A42414796-42573490&hgt.suggest=&pix=800&Submit=submit	NM_014947	14246	MGC165036
1013	chr1	42574365	42574428	-3.0533	1	Primary Transcript	-	42414796	42573490	-875	-80252	22887	FOXJ3	996600	forkhead box J3	MGC176686,http://genome.ucsc.edu/cgi-bin/hgTracks?hgsid=167433603&clade=mammal&org=Human&db=hg18&position=chr1%3A42414796-42573490&hgt.suggest=&pix=800&Submit=submit	NM_014947	14246	MGC165036
1014	chr1	42574477	42574526	-2.7114	1	Primary Transcript	-	42414796	42573490	-987	-80360	22887	FOXJ3	996600	forkhead box J3	MGC176686,http://genome.ucsc.edu/cgi-bin/hgTracks?hgsid=167433603&clade=mammal&org=Human&db=hg18&position=chr1%3A42414796-42573490&hgt.suggest=&pix=800&Submit=submit	NM_014947	14246	MGC165036
1015	chr1	42574553	42574610	-2.5639	1	Primary Transcript	-	42414796	42573490	-1063	-80436	22887	FOXJ3	996600	forkhead box J3	MGC176686,http://genome.ucsc.edu/cgi-bin/hgTracks?hgsid=167433603&clade=mammal&org=Human&db=hg18&position=chr1%3A42414796-42573490&hgt.suggest=&pix=800&Submit=submit	NM_014947	14246	MGC165036
1016	chr1	42574665	42574722	-2.4696	1	Primary Transcript	-	42414796	42573490	-1175	-80548	22887	FOXJ3	996600	forkhead box J3	MGC176686,http://genome.ucsc.edu/cgi-bin/hgTracks?hgsid=167433603&clade=mammal&org=Human&db=hg18&position=chr1%3A42414796-42573490&hgt.suggest=&pix=800&Submit=submit	NM_014947	14246	MGC165036
1017	chr1	42574753	42574812	-2.1482	1	Primary Transcript	-	42414796	42573490	-1263	-80640	22887	FOXJ3	996600	forkhead box J3	MGC176686,http://genome.ucsc.edu/cgi-bin/hgTracks?hgsid=167433603&clade=mammal&org=Human&db=hg18&position=chr1%3A42414796-42573490&hgt.suggest=&pix=800&Submit=submit	NM_014947	14246	MGC165036
1018	chr1	42575577	42575626	1.1306	1	Primary Transcript	-	42414796	42573490	-2087	-81456	22887	FOXJ3	996600	forkhead box J3	MGC176686,http://genome.ucsc.edu/cgi-bin/hgTracks?hgsid=167433603&clade=mammal&org=Human&db=hg18&position=chr1%3A42414796-42573490&hgt.suggest=&pix=800&Submit=submit	NM_014947	14246	MGC165036
1019	chr1	42695820	42695869	1.3438	1	Primary Transcript	+	42694759	42698673	0	-872	79717	PPCS	996600	phosphopantothenoylcysteine synthetase	MGC117357,http://genome.ucsc.edu/cgi-bin/hgTracks?hgsid=167433603&clade=mammal&org=Human&db=hg18&position=chr1%3A42694759-42698673&hgt.suggest=&pix=800&Submit=submit,MGC138220	NM_001077447	3646	FLJ11838
1020	chr1	42897116	42897165	1.8183	1	Primary Transcript	+	42896634	42915016	0	-8684	10465	PPIH	996600	peptidylprolyl isomerase H (cyclophilin H)	SnuCyp-20,MGC5016,USA-CYP,CYPH,http://genome.ucsc.edu/cgi-bin/hgTracks?hgsid=167433603&clade=mammal&org=Human&db=hg18&position=chr1%3A42896634-42915016&hgt.suggest=&pix=800&Submit=submit	NM_006347	19658	CYP-20
1021	chr1	42980503	42980552	1.1732	1	Primary Transcript	-	42971350	42978512	-1991	-5596	149461	CLDN19	996600	claudin 19	http://genome.ucsc.edu/cgi-bin/hgTracks?hgsid=167433603&clade=mammal&org=Human&db=hg18&position=chr1%3A42971350-42978512&hgt.suggest=&pix=800&Submit=submit	NM_001123395	6103	-
1022	chr1	43003469	43003520	-0.9277	1	Primary Transcript	-	42984592	43005342	0	-8528	64175	LEPRE1	996600	leucine proline-enriched proteoglycan (leprecan) 1	P3H1,OI8,MGC117314,http://genome.ucsc.edu/cgi-bin/hgTracks?hgsid=167433603&clade=mammal&org=Human&db=hg18&position=chr1%3A42984592-43005342&hgt.suggest=&pix=800&Submit=submit	NM_022356	2083	GROS1
1023	chr1	43004379	43004428	-3.2461	1	Primary Transcript	-	42984592	43005342	0	-9436	64175	LEPRE1	996600	leucine proline-enriched proteoglycan (leprecan) 1	P3H1,OI8,MGC117314,http://genome.ucsc.edu/cgi-bin/hgTracks?hgsid=167433603&clade=mammal&org=Human&db=hg18&position=chr1%3A42984592-43005342&hgt.suggest=&pix=800&Submit=submit	NM_022356	2083	GROS1
1024	chr1	43054068	43054127	-1.019	1	Primary Transcript	-	43045309	43055646	0	-3616	374969	CCDC23	996600	coiled-coil domain containing 23	http://genome.ucsc.edu/cgi-bin/hgTracks?hgsid=167433603&clade=mammal&org=Human&db=hg18&position=chr1%3A43045309-43055646&hgt.suggest=&pix=800&Submit=submit	NM_199342	28833	-
1025	chr1	43054877	43054926	-0.9986	1	Primary Transcript	-	43045309	43055646	0	-4424	374969	CCDC23	996600	coiled-coil domain containing 23	http://genome.ucsc.edu/cgi-bin/hgTracks?hgsid=167433603&clade=mammal&org=Human&db=hg18&position=chr1%3A43045309-43055646&hgt.suggest=&pix=800&Submit=submit	NM_199342	28833	-
1026	chr1	43057494	43057546	1.2525	1	Primary Transcript	+	43055362	43083247	0	-11784	114625	ERMAP	996600	erythroblast membrane-associated protein (Scianna blood group)	SC,PRO2801,http://genome.ucsc.edu/cgi-bin/hgTracks?hgsid=167433603&clade=mammal&org=Human&db=hg18&position=chr1%3A43055362-43083247&hgt.suggest=&pix=800&Submit=submit,RD,MGC118812,MGC118813,MGC118811	NM_001017922	4613	MGC118810
1027	chr1	43057574	43057625	1.048	1	Primary Transcript	+	43055362	43083247	0	-11704	114625	ERMAP	996600	erythroblast membrane-associated protein (Scianna blood group)	SC,PRO2801,http://genome.ucsc.edu/cgi-bin/hgTracks?hgsid=167433603&clade=mammal&org=Human&db=hg18&position=chr1%3A43055362-43083247&hgt.suggest=&pix=800&Submit=submit,RD,MGC118812,MGC118813,MGC118811	NM_001017922	4613	MGC118810
1028	chr1	43063602	43063652	2.1503	1	Primary Transcript	+	43055362	43083247	0	-5680	114625	ERMAP	996600	erythroblast membrane-associated protein (Scianna blood group)	SC,PRO2801,http://genome.ucsc.edu/cgi-bin/hgTracks?hgsid=167433603&clade=mammal&org=Human&db=hg18&position=chr1%3A43055362-43083247&hgt.suggest=&pix=800&Submit=submit,RD,MGC118812,MGC118813,MGC118811	NM_001017922	4613	MGC118810
1029	chr1	43063698	43063747	1.1422	1	Primary Transcript	+	43055362	43083247	0	-5584	114625	ERMAP	996600	erythroblast membrane-associated protein (Scianna blood group)	SC,PRO2801,http://genome.ucsc.edu/cgi-bin/hgTracks?hgsid=167433603&clade=mammal&org=Human&db=hg18&position=chr1%3A43055362-43083247&hgt.suggest=&pix=800&Submit=submit,RD,MGC118812,MGC118813,MGC118811	NM_001017922	4613	MGC118810
1030	chr1	43063818	43063867	1.1775	1	Primary Transcript	+	43055362	43083247	0	-5464	114625	ERMAP	996600	erythroblast membrane-associated protein (Scianna blood group)	SC,PRO2801,http://genome.ucsc.edu/cgi-bin/hgTracks?hgsid=167433603&clade=mammal&org=Human&db=hg18&position=chr1%3A43055362-43083247&hgt.suggest=&pix=800&Submit=submit,RD,MGC118812,MGC118813,MGC118811	NM_001017922	4613	MGC118810
1031	chr1	43384944	43384993	1.1425	1	Primary Transcript	+	43386180	43394654	-1187	-5448	440585	FAM183A	996600	family with sequence similarity 183, member A	http://genome.ucsc.edu/cgi-bin/hgTracks?hgsid=167433603&clade=mammal&org=Human&db=hg18&position=chr1%3A43386180-43394654&hgt.suggest=&pix=800&Submit=submit	NM_001101376	1582	-
1032	chr1	43385052	43385103	1.4945	1	Primary Transcript	+	43386180	43394654	-1077	-5336	440585	FAM183A	996600	family with sequence similarity 183, member A	http://genome.ucsc.edu/cgi-bin/hgTracks?hgsid=167433603&clade=mammal&org=Human&db=hg18&position=chr1%3A43386180-43394654&hgt.suggest=&pix=800&Submit=submit	NM_001101376	1582	-
1033	chr1	43385388	43385442	0.9304	1	Primary Transcript	+	43386180	43394654	-738	-5000	440585	FAM183A	996600	family with sequence similarity 183, member A	http://genome.ucsc.edu/cgi-bin/hgTracks?hgsid=167433603&clade=mammal&org=Human&db=hg18&position=chr1%3A43386180-43394654&hgt.suggest=&pix=800&Submit=submit	NM_001101376	1582	-
1034	chr1	43412658	43412721	1.0013	1	Primary Transcript	+	43410612	43449136	0	-17184	149465	WDR65	996600	WD repeat domain 65	http://genome.ucsc.edu/cgi-bin/hgTracks?hgsid=167433603&clade=mammal&org=Human&db=hg18&position=chr1%3A43410612-43449136&hgt.suggest=&pix=800&Submit=submit	NM_152498	21200	FLJ32000
1035	chr1	43575068	43575117	1.141	2	Primary Transcript	+	43576061	43592722	-944	-9300	4352	MPL	996600	myeloproliferative leukemia virus oncogene	MPLV,CD110,TPOR,http://genome.ucsc.edu/cgi-bin/hgTracks?hgsid=167433603&clade=mammal&org=Human&db=hg18&position=chr1%3A43576061-43592722&hgt.suggest=&pix=800&Submit=submit	NM_005373	19075	C-MPL
1036	chr1	43607125	43607174	2.5502	1	Primary Transcript	-	43601658	43606286	-839	-3180	64834	ELOVL1	996600	elongation of very long chain fatty acids (FEN1/Elo2, SUR4/Elo3, yeast)-like 1	http://genome.ucsc.edu/cgi-bin/hgTracks?hgsid=167433603&clade=mammal&org=Human&db=hg18&position=chr1%3A43601658-43606286&hgt.suggest=&pix=800&Submit=submit	NM_022821	14267	Ssc1
1037	chr1	43659044	43659093	2.5109	1	Primary Transcript	+	43661383	43690891	-2290	-17068	23334	KIAA0467	996600	KIAA0467	http://genome.ucsc.edu/cgi-bin/hgTracks?hgsid=167433603&clade=mammal&org=Human&db=hg18&position=chr1%3A43661383-43690891&hgt.suggest=&pix=800&Submit=submit,FLJ10387,RP11-506B15.3,FLJ23425	NM_015284	14272	FLJ00408
1038	chr1	43659168	43659217	3.9656	1	Primary Transcript	+	43661383	43690891	-2166	-16944	23334	KIAA0467	996600	KIAA0467	http://genome.ucsc.edu/cgi-bin/hgTracks?hgsid=167433603&clade=mammal&org=Human&db=hg18&position=chr1%3A43661383-43690891&hgt.suggest=&pix=800&Submit=submit,FLJ10387,RP11-506B15.3,FLJ23425	NM_015284	14272	FLJ00408
1039	chr1	43659250	43659299	1.6385	1	Primary Transcript	+	43661383	43690891	-2084	-16864	23334	KIAA0467	996600	KIAA0467	http://genome.ucsc.edu/cgi-bin/hgTracks?hgsid=167433603&clade=mammal&org=Human&db=hg18&position=chr1%3A43661383-43690891&hgt.suggest=&pix=800&Submit=submit,FLJ10387,RP11-506B15.3,FLJ23425	NM_015284	14272	FLJ00408
1040	chr1	43659366	43659415	1.2768	1	Primary Transcript	+	43661383	43690891	-1968	-16744	23334	KIAA0467	996600	KIAA0467	http://genome.ucsc.edu/cgi-bin/hgTracks?hgsid=167433603&clade=mammal&org=Human&db=hg18&position=chr1%3A43661383-43690891&hgt.suggest=&pix=800&Submit=submit,FLJ10387,RP11-506B15.3,FLJ23425	NM_015284	14272	FLJ00408
1041	chr1	43659468	43659517	1.3394	1	Primary Transcript	+	43661383	43690891	-1866	-16644	23334	KIAA0467	996600	KIAA0467	http://genome.ucsc.edu/cgi-bin/hgTracks?hgsid=167433603&clade=mammal&org=Human&db=hg18&position=chr1%3A43661383-43690891&hgt.suggest=&pix=800&Submit=submit,FLJ10387,RP11-506B15.3,FLJ23425	NM_015284	14272	FLJ00408
1042	chr1	43659568	43659617	2.1523	1	Primary Transcript	+	43661383	43690891	-1766	-16544	23334	KIAA0467	996600	KIAA0467	http://genome.ucsc.edu/cgi-bin/hgTracks?hgsid=167433603&clade=mammal&org=Human&db=hg18&position=chr1%3A43661383-43690891&hgt.suggest=&pix=800&Submit=submit,FLJ10387,RP11-506B15.3,FLJ23425	NM_015284	14272	FLJ00408
1043	chr1	43660268	43660318	1.0086	1	Primary Transcript	+	43661383	43690891	-1065	-15840	23334	KIAA0467	996600	KIAA0467	http://genome.ucsc.edu/cgi-bin/hgTracks?hgsid=167433603&clade=mammal&org=Human&db=hg18&position=chr1%3A43661383-43690891&hgt.suggest=&pix=800&Submit=submit,FLJ10387,RP11-506B15.3,FLJ23425	NM_015284	14272	FLJ00408
1044	chr1	43660446	43660495	1.339	1	Primary Transcript	+	43661383	43690891	-888	-15664	23334	KIAA0467	996600	KIAA0467	http://genome.ucsc.edu/cgi-bin/hgTracks?hgsid=167433603&clade=mammal&org=Human&db=hg18&position=chr1%3A43661383-43690891&hgt.suggest=&pix=800&Submit=submit,FLJ10387,RP11-506B15.3,FLJ23425	NM_015284	14272	FLJ00408
1045	chr1	43660562	43660611	1.3068	1	Primary Transcript	+	43661383	43690891	-772	-15552	23334	KIAA0467	996600	KIAA0467	http://genome.ucsc.edu/cgi-bin/hgTracks?hgsid=167433603&clade=mammal&org=Human&db=hg18&position=chr1%3A43661383-43690891&hgt.suggest=&pix=800&Submit=submit,FLJ10387,RP11-506B15.3,FLJ23425	NM_015284	14272	FLJ00408
1046	chr1	43660644	43660693	1.4293	1	Primary Transcript	+	43661383	43690891	-690	-15468	23334	KIAA0467	996600	KIAA0467	http://genome.ucsc.edu/cgi-bin/hgTracks?hgsid=167433603&clade=mammal&org=Human&db=hg18&position=chr1%3A43661383-43690891&hgt.suggest=&pix=800&Submit=submit,FLJ10387,RP11-506B15.3,FLJ23425	NM_015284	14272	FLJ00408
1047	chr1	43692586	43692644	-1.8187	1	Primary Transcript	-	43689415	43692505	-81	-1656	81888	HYI	996600	hydroxypyruvate isomerase (putative)	http://genome.ucsc.edu/cgi-bin/hgTracks?hgsid=167433603&clade=mammal&org=Human&db=hg18&position=chr1%3A43689415-43692505&hgt.suggest=&pix=800&Submit=submit,MGC20767	NM_031207	1426	HT036
1048	chr1	43692770	43692822	-1.3411	1	Primary Transcript	-	43689415	43692505	-265	-1836	81888	HYI	996600	hydroxypyruvate isomerase (putative)	http://genome.ucsc.edu/cgi-bin/hgTracks?hgsid=167433603&clade=mammal&org=Human&db=hg18&position=chr1%3A43689415-43692505&hgt.suggest=&pix=800&Submit=submit,MGC20767	NM_031207	1426	HT036
1049	chr1	43767723	43767775	-1.2526	1	Primary Transcript	+	43769133	43861930	-1358	-47776	5792	PTPRF	996600	protein tyrosine phosphatase, receptor type, F	FLJ45062,LAR,FLJ45567,http://genome.ucsc.edu/cgi-bin/hgTracks?hgsid=167433603&clade=mammal&org=Human&db=hg18&position=chr1%3A43769133-43861930&hgt.suggest=&pix=800&Submit=submit	NM_002840	9855	FLJ43335
1050	chr1	43886106	43886161	1.7931	1	Primary Transcript	+	43888383	43943776	-2222	-29948	9682	KDM4A	996600	lysine (K)-specific demethylase 4A	http://genome.ucsc.edu/cgi-bin/hgTracks?hgsid=167433603&clade=mammal&org=Human&db=hg18&position=chr1%3A43888383-43943776&hgt.suggest=&pix=800&Submit=submit,JMJD2,KIAA0677,JMJD2A	NM_014663	25686	JHDM3A
1051	chr1	43886660	43886709	1.7984	1	Primary Transcript	+	43888383	43943776	-1674	-29396	9682	KDM4A	996600	lysine (K)-specific demethylase 4A	http://genome.ucsc.edu/cgi-bin/hgTracks?hgsid=167433603&clade=mammal&org=Human&db=hg18&position=chr1%3A43888383-43943776&hgt.suggest=&pix=800&Submit=submit,JMJD2,KIAA0677,JMJD2A	NM_014663	25686	JHDM3A
1052	chr1	43886844	43886903	1.9305	1	Primary Transcript	+	43888383	43943776	-1480	-29208	9682	KDM4A	996600	lysine (K)-specific demethylase 4A	http://genome.ucsc.edu/cgi-bin/hgTracks?hgsid=167433603&clade=mammal&org=Human&db=hg18&position=chr1%3A43888383-43943776&hgt.suggest=&pix=800&Submit=submit,JMJD2,KIAA0677,JMJD2A	NM_014663	25686	JHDM3A
1053	chr1	43943689	43943743	1.2498	1	Primary Transcript	+	43888383	43943776	0	27636	9682	KDM4A	996600	lysine (K)-specific demethylase 4A	http://genome.ucsc.edu/cgi-bin/hgTracks?hgsid=167433603&clade=mammal&org=Human&db=hg18&position=chr1%3A43888383-43943776&hgt.suggest=&pix=800&Submit=submit,JMJD2,KIAA0677,JMJD2A	NM_014663	25686	JHDM3A
1054	chr1	44169339	44169388	1.0734	1	Primary Transcript	+	43945804	44169418	0	111756	6487	ST3GAL3	996600	ST3 beta-galactoside alpha-2,3-sialyltransferase 3	ST3N,ST3GalIII,http://genome.ucsc.edu/cgi-bin/hgTracks?hgsid=167433603&clade=mammal&org=Human&db=hg18&position=chr1%3A43945804-44169418&hgt.suggest=&pix=800&Submit=submit,ST3GALII	NM_174965	2381	SIAT6
1055	chr1	44169457	44169506	1.5545	1	Primary Transcript	+	43945804	44169418	39	111872	6487	ST3GAL3	996600	ST3 beta-galactoside alpha-2,3-sialyltransferase 3	ST3N,ST3GalIII,http://genome.ucsc.edu/cgi-bin/hgTracks?hgsid=167433603&clade=mammal&org=Human&db=hg18&position=chr1%3A43945804-44169418&hgt.suggest=&pix=800&Submit=submit,ST3GALII	NM_174965	2381	SIAT6
1056	chr1	44169539	44169588	0.9702	1	Primary Transcript	+	43945804	44169418	121	111956	6487	ST3GAL3	996600	ST3 beta-galactoside alpha-2,3-sialyltransferase 3	ST3N,ST3GalIII,http://genome.ucsc.edu/cgi-bin/hgTracks?hgsid=167433603&clade=mammal&org=Human&db=hg18&position=chr1%3A43945804-44169418&hgt.suggest=&pix=800&Submit=submit,ST3GALII	NM_174965	2381	SIAT6
1057	chr1	44183924	44183973	1.4708	1	Primary Transcript	+	44185064	44206280	-1091	-11724	9670	IPO13	996600	importin 13	http://genome.ucsc.edu/cgi-bin/hgTracks?hgsid=167433603&clade=mammal&org=Human&db=hg18&position=chr1%3A44185064-44206280&hgt.suggest=&pix=800&Submit=submit,RANBP13,LGL2,KIAA0724,KAP13	NM_014652	10873	IMP13
1058	chr1	44184022	44184071	0.9475	1	Primary Transcript	+	44185064	44206280	-993	-11624	9670	IPO13	996600	importin 13	http://genome.ucsc.edu/cgi-bin/hgTracks?hgsid=167433603&clade=mammal&org=Human&db=hg18&position=chr1%3A44185064-44206280&hgt.suggest=&pix=800&Submit=submit,RANBP13,LGL2,KIAA0724,KAP13	NM_014652	10873	IMP13
1059	chr1	44208218	44208267	-1.1499	1	Primary Transcript	+	44208239	44211630	0	-1696	1802	DPH2	996600	DPH2 homolog (S. cerevisiae)	http://genome.ucsc.edu/cgi-bin/hgTracks?hgsid=167433603&clade=mammal&org=Human&db=hg18&position=chr1%3A44208239-44211630&hgt.suggest=&pix=800&Submit=submit	NM_001039589	288	DPH2L2
1060	chr1	44356543	44356592	1.8135	1	Primary Transcript	+	44357108	44373396	-516	-8684	128209	KLF17	996600	Kruppel-like factor 17	Zfp393,http://genome.ucsc.edu/cgi-bin/hgTracks?hgsid=167433603&clade=mammal&org=Human&db=hg18&position=chr1%3A44357108-44373396&hgt.suggest=&pix=800&Submit=submit,ZNF393	NM_173484	14303	FLJ40160
1061	chr1	44356619	44356668	1.8133	1	Primary Transcript	+	44357108	44373396	-440	-8608	128209	KLF17	996600	Kruppel-like factor 17	Zfp393,http://genome.ucsc.edu/cgi-bin/hgTracks?hgsid=167433603&clade=mammal&org=Human&db=hg18&position=chr1%3A44357108-44373396&hgt.suggest=&pix=800&Submit=submit,ZNF393	NM_173484	14303	FLJ40160
1062	chr1	44356719	44356768	1.1162	1	Primary Transcript	+	44357108	44373396	-340	-8508	128209	KLF17	996600	Kruppel-like factor 17	Zfp393,http://genome.ucsc.edu/cgi-bin/hgTracks?hgsid=167433603&clade=mammal&org=Human&db=hg18&position=chr1%3A44357108-44373396&hgt.suggest=&pix=800&Submit=submit,ZNF393	NM_173484	14303	FLJ40160
1063	chr1	44356835	44356884	0.9034	1	Primary Transcript	+	44357108	44373396	-224	-8392	128209	KLF17	996600	Kruppel-like factor 17	Zfp393,http://genome.ucsc.edu/cgi-bin/hgTracks?hgsid=167433603&clade=mammal&org=Human&db=hg18&position=chr1%3A44357108-44373396&hgt.suggest=&pix=800&Submit=submit,ZNF393	NM_173484	14303	FLJ40160
1064	chr1	44593938	44593996	-1.2582	1	Primary Transcript	-	44459328	44593526	-412	-67540	79033	ERI3	996600	ERI1 exoribonuclease family member 3	PRNPIP,PINT1,MGC2683,http://genome.ucsc.edu/cgi-bin/hgTracks?hgsid=167433603&clade=mammal&org=Human&db=hg18&position=chr1%3A44459328-44593526&hgt.suggest=&pix=800&Submit=submit	NM_024066	339	FLJ22943
1065	chr1	44594216	44594265	1.0816	1	Primary Transcript	-	44459328	44593526	-690	-67812	79033	ERI3	996600	ERI1 exoribonuclease family member 3	PRNPIP,PINT1,MGC2683,http://genome.ucsc.edu/cgi-bin/hgTracks?hgsid=167433603&clade=mammal&org=Human&db=hg18&position=chr1%3A44459328-44593526&hgt.suggest=&pix=800&Submit=submit	NM_024066	339	FLJ22943
1066	chr1	44594316	44594365	2.0854	1	Primary Transcript	-	44459328	44593526	-790	-67912	79033	ERI3	996600	ERI1 exoribonuclease family member 3	PRNPIP,PINT1,MGC2683,http://genome.ucsc.edu/cgi-bin/hgTracks?hgsid=167433603&clade=mammal&org=Human&db=hg18&position=chr1%3A44459328-44593526&hgt.suggest=&pix=800&Submit=submit	NM_024066	339	FLJ22943
1067	chr1	44594436	44594485	2.4134	1	Primary Transcript	-	44459328	44593526	-910	-68032	79033	ERI3	996600	ERI1 exoribonuclease family member 3	PRNPIP,PINT1,MGC2683,http://genome.ucsc.edu/cgi-bin/hgTracks?hgsid=167433603&clade=mammal&org=Human&db=hg18&position=chr1%3A44459328-44593526&hgt.suggest=&pix=800&Submit=submit	NM_024066	339	FLJ22943
1068	chr1	44594532	44594582	0.9116	1	Primary Transcript	-	44459328	44593526	-1006	-68132	79033	ERI3	996600	ERI1 exoribonuclease family member 3	PRNPIP,PINT1,MGC2683,http://genome.ucsc.edu/cgi-bin/hgTracks?hgsid=167433603&clade=mammal&org=Human&db=hg18&position=chr1%3A44459328-44593526&hgt.suggest=&pix=800&Submit=submit	NM_024066	339	FLJ22943
1069	chr1	44641931	44641987	1.2254	1	Primary Transcript	+	44643546	44889983	-1559	-124804	55182	RNF220	996600	ring finger protein 220	FLJ10597,http://genome.ucsc.edu/cgi-bin/hgTracks?hgsid=167433603&clade=mammal&org=Human&db=hg18&position=chr1%3A44643546-44889983&hgt.suggest=&pix=800&Submit=submit	NM_018150	4199	C1orf164
1070	chr1	44643957	44644006	0.9011	1	Primary Transcript	+	44643546	44889983	0	-122780	55182	RNF220	996600	ring finger protein 220	FLJ10597,http://genome.ucsc.edu/cgi-bin/hgTracks?hgsid=167433603&clade=mammal&org=Human&db=hg18&position=chr1%3A44643546-44889983&hgt.suggest=&pix=800&Submit=submit	NM_018150	4199	C1orf164
1071	chr1	44644180	44644229	-1.2792	1	Primary Transcript	+	44643546	44889983	0	-122560	55182	RNF220	996600	ring finger protein 220	FLJ10597,http://genome.ucsc.edu/cgi-bin/hgTracks?hgsid=167433603&clade=mammal&org=Human&db=hg18&position=chr1%3A44643546-44889983&hgt.suggest=&pix=800&Submit=submit	NM_018150	4199	C1orf164
1072	chr1	44644505	44644554	-0.9813	1	Primary Transcript	+	44643546	44889983	0	-122236	55182	RNF220	996600	ring finger protein 220	FLJ10597,http://genome.ucsc.edu/cgi-bin/hgTracks?hgsid=167433603&clade=mammal&org=Human&db=hg18&position=chr1%3A44643546-44889983&hgt.suggest=&pix=800&Submit=submit	NM_018150	4199	C1orf164
1073	chr1	44644605	44644654	-1.1938	1	Primary Transcript	+	44643546	44889983	0	-122132	55182	RNF220	996600	ring finger protein 220	FLJ10597,http://genome.ucsc.edu/cgi-bin/hgTracks?hgsid=167433603&clade=mammal&org=Human&db=hg18&position=chr1%3A44643546-44889983&hgt.suggest=&pix=800&Submit=submit	NM_018150	4199	C1orf164
1074	chr1	44911146	44911195	2.2152	1	Primary Transcript	-	44892087	44912686	0	-8780	79639	TMEM53	996600	transmembrane protein 53	http://genome.ucsc.edu/cgi-bin/hgTracks?hgsid=167433603&clade=mammal&org=Human&db=hg18&position=chr1%3A44892087-44912686&hgt.suggest=&pix=800&Submit=submit,NET4	NM_024587	14312	FLJ22353
1075	chr1	44911240	44911289	1.0766	1	Primary Transcript	-	44892087	44912686	0	-8876	79639	TMEM53	996600	transmembrane protein 53	http://genome.ucsc.edu/cgi-bin/hgTracks?hgsid=167433603&clade=mammal&org=Human&db=hg18&position=chr1%3A44892087-44912686&hgt.suggest=&pix=800&Submit=submit,NET4	NM_024587	14312	FLJ22353
1076	chr1	44977735	44977784	-0.9078	1	Primary Transcript	+	44978076	45006025	-292	-14288	11004	KIF2C	996600	kinesin family member 2C	http://genome.ucsc.edu/cgi-bin/hgTracks?hgsid=167433603&clade=mammal&org=Human&db=hg18&position=chr1%3A44978076-45006025&hgt.suggest=&pix=800&Submit=submit,MCAK	NM_006845	23340	KNSL6
1077	chr1	44977835	44977884	-2.1909	1	Primary Transcript	+	44978076	45006025	-192	-14188	11004	KIF2C	996600	kinesin family member 2C	http://genome.ucsc.edu/cgi-bin/hgTracks?hgsid=167433603&clade=mammal&org=Human&db=hg18&position=chr1%3A44978076-45006025&hgt.suggest=&pix=800&Submit=submit,MCAK	NM_006845	23340	KNSL6
1078	chr1	45014294	45014343	1.8671	2	Primary Transcript	+	45013832	45016999	0	-1096	6202	RPS8	996600	ribosomal protein S8	http://genome.ucsc.edu/cgi-bin/hgTracks?hgsid=167433603&clade=mammal&org=Human&db=hg18&position=chr1%3A45013832-45016999&hgt.suggest=&pix=800&Submit=submit	NM_001012	16062	-
1079	chr1	45015910	45015959	1.0944	5	Primary Transcript	+	45013832	45016999	0	520	6202	RPS8	996600	ribosomal protein S8	http://genome.ucsc.edu/cgi-bin/hgTracks?hgsid=167433603&clade=mammal&org=Human&db=hg18&position=chr1%3A45013832-45016999&hgt.suggest=&pix=800&Submit=submit	NM_001012	16062	-
1080	chr1	45016016	45016065	0.9543	1	Primary Transcript	+	45013832	45016999	0	624	6202	RPS8	996600	ribosomal protein S8	http://genome.ucsc.edu/cgi-bin/hgTracks?hgsid=167433603&clade=mammal&org=Human&db=hg18&position=chr1%3A45013832-45016999&hgt.suggest=&pix=800&Submit=submit	NM_001012	16062	-
1081	chr1	45016566	45016615	1.7776	1	Primary Transcript	+	45013832	45016999	0	1176	6202	RPS8	996600	ribosomal protein S8	http://genome.ucsc.edu/cgi-bin/hgTracks?hgsid=167433603&clade=mammal&org=Human&db=hg18&position=chr1%3A45013832-45016999&hgt.suggest=&pix=800&Submit=submit	NM_001012	16062	-
1082	chr1	45016964	45017021	-1.1102	1	Primary Transcript	+	45013832	45016999	0	1576	6202	RPS8	996600	ribosomal protein S8	http://genome.ucsc.edu/cgi-bin/hgTracks?hgsid=167433603&clade=mammal&org=Human&db=hg18&position=chr1%3A45013832-45016999&hgt.suggest=&pix=800&Submit=submit	NM_001012	16062	-
1083	chr1	45026697	45026759	1.1345	1	Primary Transcript	-	45021843	45026013	-684	-2800	266675	BEST4	996600	bestrophin 4	http://genome.ucsc.edu/cgi-bin/hgTracks?hgsid=167433603&clade=mammal&org=Human&db=hg18&position=chr1%3A45021843-45026013&hgt.suggest=&pix=800&Submit=submit,VMD2L2	NM_153274	14315	MGC126872
1084	chr1	45026795	45026846	1.0623	1	Primary Transcript	-	45021843	45026013	-782	-2896	266675	BEST4	996600	bestrophin 4	http://genome.ucsc.edu/cgi-bin/hgTracks?hgsid=167433603&clade=mammal&org=Human&db=hg18&position=chr1%3A45021843-45026013&hgt.suggest=&pix=800&Submit=submit,VMD2L2	NM_153274	14315	MGC126872
1085	chr1	45082193	45082242	1.1736	1	Primary Transcript	-	45060673	45081203	-990	-11280	8643	PTCH2	996600	patched 2	http://genome.ucsc.edu/cgi-bin/hgTracks?hgsid=167433603&clade=mammal&org=Human&db=hg18&position=chr1%3A45060673-45081203&hgt.suggest=&pix=800&Submit=submit	NM_003738	20315	PTC2
1086	chr1	45082313	45082362	1.6098	1	Primary Transcript	-	45060673	45081203	-1110	-11400	8643	PTCH2	996600	patched 2	http://genome.ucsc.edu/cgi-bin/hgTracks?hgsid=167433603&clade=mammal&org=Human&db=hg18&position=chr1%3A45060673-45081203&hgt.suggest=&pix=800&Submit=submit	NM_003738	20315	PTC2
1087	chr1	45251677	45251730	1.0782	1	Primary Transcript	+	45250416	45253928	0	-468	7389	UROD	996600	uroporphyrinogen decarboxylase	http://genome.ucsc.edu/cgi-bin/hgTracks?hgsid=167433603&clade=mammal&org=Human&db=hg18&position=chr1%3A45250416-45253928&hgt.suggest=&pix=800&Submit=submit,UPD	NM_000374	13162	PCT
1088	chr1	45580414	45580463	0.9305	1	Primary Transcript	+	45577928	45582237	0	360	114034	TOE1	996600	target of EGR1, member 1 (nuclear)	http://genome.ucsc.edu/cgi-bin/hgTracks?hgsid=167433603&clade=mammal&org=Human&db=hg18&position=chr1%3A45577928-45582237&hgt.suggest=&pix=800&Submit=submit	NM_025077	14332	FLJ13949
1089	chr1	45580528	45580577	1.4964	1	Primary Transcript	+	45577928	45582237	0	472	114034	TOE1	996600	target of EGR1, member 1 (nuclear)	http://genome.ucsc.edu/cgi-bin/hgTracks?hgsid=167433603&clade=mammal&org=Human&db=hg18&position=chr1%3A45577928-45582237&hgt.suggest=&pix=800&Submit=submit	NM_025077	14332	FLJ13949
1090	chr1	45580718	45580767	1.4975	1	Primary Transcript	+	45577928	45582237	0	664	114034	TOE1	996600	target of EGR1, member 1 (nuclear)	http://genome.ucsc.edu/cgi-bin/hgTracks?hgsid=167433603&clade=mammal&org=Human&db=hg18&position=chr1%3A45577928-45582237&hgt.suggest=&pix=800&Submit=submit	NM_025077	14332	FLJ13949
1091	chr1	45581136	45581185	1.3901	1	Primary Transcript	+	45577928	45582237	0	1080	114034	TOE1	996600	target of EGR1, member 1 (nuclear)	http://genome.ucsc.edu/cgi-bin/hgTracks?hgsid=167433603&clade=mammal&org=Human&db=hg18&position=chr1%3A45577928-45582237&hgt.suggest=&pix=800&Submit=submit	NM_025077	14332	FLJ13949
1092	chr1	45789528	45789585	-1.2186	1	Primary Transcript	+	45789084	45808308	0	-9140	10327	AKR1A1	996600	aldo-keto reductase family 1, member A1 (aldehyde reductase)	MGC1380,DD3,http://genome.ucsc.edu/cgi-bin/hgTracks?hgsid=167433603&clade=mammal&org=Human&db=hg18&position=chr1%3A45789084-45808308&hgt.suggest=&pix=800&Submit=submit,ALR,ARM,MGC12529	NM_153326	8292	ALDR1
1093	chr1	45821741	45821790	-1.9391	1	Primary Transcript	+	45822303	45857154	-513	-17960	4678	NASP	996600	nuclear autoantigenic sperm protein (histone-binding)	FLB7527,MGC2297,MGC20372,PRO1999,http://genome.ucsc.edu/cgi-bin/hgTracks?hgsid=167433603&clade=mammal&org=Human&db=hg18&position=chr1%3A45822303-45857154&hgt.suggest=&pix=800&Submit=submit,FLJ35510,MGC19722,FLJ31599	NM_002482	1719	DKFZp547F162
1094	chr1	45822049	45822099	-1.1653	1	Primary Transcript	+	45822303	45857154	-204	-17656	4678	NASP	996600	nuclear autoantigenic sperm protein (histone-binding)	FLB7527,MGC2297,MGC20372,PRO1999,http://genome.ucsc.edu/cgi-bin/hgTracks?hgsid=167433603&clade=mammal&org=Human&db=hg18&position=chr1%3A45822303-45857154&hgt.suggest=&pix=800&Submit=submit,FLJ35510,MGC19722,FLJ31599	NM_002482	1719	DKFZp547F162
1095	chr1	45861898	45861947	1.8012	1	Primary Transcript	-	45858302	45862316	0	-1608	149483	CCDC17	996600	coiled-coil domain containing 17	http://genome.ucsc.edu/cgi-bin/hgTracks?hgsid=167433603&clade=mammal&org=Human&db=hg18&position=chr1%3A45858302-45862316&hgt.suggest=&pix=800&Submit=submit,FLJ33084	NM_001114938	26145	FLJ17921
1096	chr1	45862006	45862055	1.7317	1	Primary Transcript	-	45858302	45862316	0	-1720	149483	CCDC17	996600	coiled-coil domain containing 17	http://genome.ucsc.edu/cgi-bin/hgTracks?hgsid=167433603&clade=mammal&org=Human&db=hg18&position=chr1%3A45858302-45862316&hgt.suggest=&pix=800&Submit=submit,FLJ33084	NM_001114938	26145	FLJ17921
1097	chr1	45862082	45862131	2.2086	1	Primary Transcript	-	45858302	45862316	0	-1792	149483	CCDC17	996600	coiled-coil domain containing 17	http://genome.ucsc.edu/cgi-bin/hgTracks?hgsid=167433603&clade=mammal&org=Human&db=hg18&position=chr1%3A45858302-45862316&hgt.suggest=&pix=800&Submit=submit,FLJ33084	NM_001114938	26145	FLJ17921
1098	chr1	45862182	45862231	1.1726	1	Primary Transcript	-	45858302	45862316	0	-1896	149483	CCDC17	996600	coiled-coil domain containing 17	http://genome.ucsc.edu/cgi-bin/hgTracks?hgsid=167433603&clade=mammal&org=Human&db=hg18&position=chr1%3A45858302-45862316&hgt.suggest=&pix=800&Submit=submit,FLJ33084	NM_001114938	26145	FLJ17921
1099	chr1	45862284	45862333	1.8472	1	Primary Transcript	-	45858302	45862316	0	-1996	149483	CCDC17	996600	coiled-coil domain containing 17	http://genome.ucsc.edu/cgi-bin/hgTracks?hgsid=167433603&clade=mammal&org=Human&db=hg18&position=chr1%3A45858302-45862316&hgt.suggest=&pix=800&Submit=submit,FLJ33084	NM_001114938	26145	FLJ17921
1100	chr1	45862406	45862461	1.5896	1	Primary Transcript	-	45858302	45862316	-90	-2120	149483	CCDC17	996600	coiled-coil domain containing 17	http://genome.ucsc.edu/cgi-bin/hgTracks?hgsid=167433603&clade=mammal&org=Human&db=hg18&position=chr1%3A45858302-45862316&hgt.suggest=&pix=800&Submit=submit,FLJ33084	NM_001114938	26145	FLJ17921
1101	chr1	45862586	45862635	1.2259	1	Primary Transcript	-	45858302	45862316	-270	-2296	149483	CCDC17	996600	coiled-coil domain containing 17	http://genome.ucsc.edu/cgi-bin/hgTracks?hgsid=167433603&clade=mammal&org=Human&db=hg18&position=chr1%3A45858302-45862316&hgt.suggest=&pix=800&Submit=submit,FLJ33084	NM_001114938	26145	FLJ17921
1102	chr1	45862686	45862735	1.139	1	Primary Transcript	-	45858302	45862316	-370	-2400	149483	CCDC17	996600	coiled-coil domain containing 17	http://genome.ucsc.edu/cgi-bin/hgTracks?hgsid=167433603&clade=mammal&org=Human&db=hg18&position=chr1%3A45858302-45862316&hgt.suggest=&pix=800&Submit=submit,FLJ33084	NM_001114938	26145	FLJ17921
1103	chr1	45862782	45862832	1.0236	1	Primary Transcript	-	45858302	45862316	-466	-2496	149483	CCDC17	996600	coiled-coil domain containing 17	http://genome.ucsc.edu/cgi-bin/hgTracks?hgsid=167433603&clade=mammal&org=Human&db=hg18&position=chr1%3A45858302-45862316&hgt.suggest=&pix=800&Submit=submit,FLJ33084	NM_001114938	26145	FLJ17921
1104	chr1	45885627	45885677	0.9989	1	Primary Transcript	-	45865564	45924889	0	9572	60313	GPBP1L1	996600	GC-rich promoter binding protein 1-like 1	http://genome.ucsc.edu/cgi-bin/hgTracks?hgsid=167433603&clade=mammal&org=Human&db=hg18&position=chr1%3A45865564-45924889&hgt.suggest=&pix=800&Submit=submit	NM_021639	1360	RP11-767N6.1
1105	chr1	45885717	45885767	0.961	1	Primary Transcript	-	45865564	45924889	0	9480	60313	GPBP1L1	996600	GC-rich promoter binding protein 1-like 1	http://genome.ucsc.edu/cgi-bin/hgTracks?hgsid=167433603&clade=mammal&org=Human&db=hg18&position=chr1%3A45865564-45924889&hgt.suggest=&pix=800&Submit=submit	NM_021639	1360	RP11-767N6.1
1106	chr1	45887357	45887410	1.0916	1	Primary Transcript	-	45865564	45924889	0	7840	60313	GPBP1L1	996600	GC-rich promoter binding protein 1-like 1	http://genome.ucsc.edu/cgi-bin/hgTracks?hgsid=167433603&clade=mammal&org=Human&db=hg18&position=chr1%3A45865564-45924889&hgt.suggest=&pix=800&Submit=submit	NM_021639	1360	RP11-767N6.1
1107	chr1	45926612	45926661	-1.3574	1	Primary Transcript	+	45926433	45932695	0	-2928	51249	TMEM69	996600	transmembrane protein 69	RP11-767N6.4,FLJ21029,MGC104183,http://genome.ucsc.edu/cgi-bin/hgTracks?hgsid=167433603&clade=mammal&org=Human&db=hg18&position=chr1%3A45926433-45932695&hgt.suggest=&pix=800&Submit=submit	NM_016486	6043	C1orf154
1108	chr1	46040754	46040808	0.9688	1	Primary Transcript	+	46041871	46274383	-1063	-117348	23139	MAST2	996600	microtubule associated serine/threonine kinase 2	KIAA0807,http://genome.ucsc.edu/cgi-bin/hgTracks?hgsid=167433603&clade=mammal&org=Human&db=hg18&position=chr1%3A46041871-46274383&hgt.suggest=&pix=800&Submit=submit,RP4-533D7.1,MTSSK,MAST205	NM_015112	8173	FLJ39200
1109	chr1	46041256	46041305	1.2131	2	Primary Transcript	+	46041871	46274383	-566	-116848	23139	MAST2	996600	microtubule associated serine/threonine kinase 2	KIAA0807,http://genome.ucsc.edu/cgi-bin/hgTracks?hgsid=167433603&clade=mammal&org=Human&db=hg18&position=chr1%3A46041871-46274383&hgt.suggest=&pix=800&Submit=submit,RP4-533D7.1,MTSSK,MAST205	NM_015112	8173	FLJ39200
1110	chr1	46370477	46370526	-1.7208	1	Primary Transcript	-	46278398	46370967	0	-45820	8503	PIK3R3	996600	phosphoinositide-3-kinase, regulatory subunit 3 (gamma)	http://genome.ucsc.edu/cgi-bin/hgTracks?hgsid=167433603&clade=mammal&org=Human&db=hg18&position=chr1%3A46278398-46370967&hgt.suggest=&pix=800&Submit=submit,p55-GAMMA,FLJ41892,p55	NM_003629	16862	DKFZp686P05226
1111	chr1	46370557	46370606	-1.7993	1	Primary Transcript	-	46278398	46370967	0	-45900	8503	PIK3R3	996600	phosphoinositide-3-kinase, regulatory subunit 3 (gamma)	http://genome.ucsc.edu/cgi-bin/hgTracks?hgsid=167433603&clade=mammal&org=Human&db=hg18&position=chr1%3A46278398-46370967&hgt.suggest=&pix=800&Submit=submit,p55-GAMMA,FLJ41892,p55	NM_003629	16862	DKFZp686P05226
1112	chr1	46370669	46370718	-3.3762	1	Primary Transcript	-	46278398	46370967	0	-46012	8503	PIK3R3	996600	phosphoinositide-3-kinase, regulatory subunit 3 (gamma)	http://genome.ucsc.edu/cgi-bin/hgTracks?hgsid=167433603&clade=mammal&org=Human&db=hg18&position=chr1%3A46278398-46370967&hgt.suggest=&pix=800&Submit=submit,p55-GAMMA,FLJ41892,p55	NM_003629	16862	DKFZp686P05226
1113	chr1	46370777	46370826	-1.0971	1	Primary Transcript	-	46278398	46370967	0	-46116	8503	PIK3R3	996600	phosphoinositide-3-kinase, regulatory subunit 3 (gamma)	http://genome.ucsc.edu/cgi-bin/hgTracks?hgsid=167433603&clade=mammal&org=Human&db=hg18&position=chr1%3A46278398-46370967&hgt.suggest=&pix=800&Submit=submit,p55-GAMMA,FLJ41892,p55	NM_003629	16862	DKFZp686P05226
1114	chr1	46373498	46373547	-0.9414	1	Primary Transcript	-	46278398	46371295	-2203	-48672	8503	PIK3R3	996600	phosphoinositide-3-kinase, regulatory subunit 3 (gamma)	http://genome.ucsc.edu/cgi-bin/hgTracks?hgsid=167433603&clade=mammal&org=Human&db=hg18&position=chr1%3A46278398-46371295&hgt.suggest=&pix=800&Submit=submit,p55-GAMMA,FLJ41892,p55	NM_001114172	24926	DKFZp686P05226
1115	chr1	46459374	46459436	1.3248	1	Primary Transcript	+	46441592	46459514	0	8856	541468	C1orf190	996600	chromosome 1 open reading frame 190	http://genome.ucsc.edu/cgi-bin/hgTracks?hgsid=167433603&clade=mammal&org=Human&db=hg18&position=chr1%3A46441592-46459514&hgt.suggest=&pix=800&Submit=submit	NM_001013615	28782	FLJ25163
1116	chr1	46459454	46459511	1.6372	1	Primary Transcript	+	46441592	46459514	0	8932	541468	C1orf190	996600	chromosome 1 open reading frame 190	http://genome.ucsc.edu/cgi-bin/hgTracks?hgsid=167433603&clade=mammal&org=Human&db=hg18&position=chr1%3A46441592-46459514&hgt.suggest=&pix=800&Submit=submit	NM_001013615	28782	FLJ25163
1117	chr1	46542938	46542994	1.1477	1	Primary Transcript	+	46541966	46555034	0	-5536	7388	UQCRH	996600	ubiquinol-cytochrome c reductase hinge protein	UQCR8,http://genome.ucsc.edu/cgi-bin/hgTracks?hgsid=167433603&clade=mammal&org=Human&db=hg18&position=chr1%3A46541966-46555034&hgt.suggest=&pix=800&Submit=submit,QCR6	NM_006004	14352	MGC111572
1118	chr1	46576554	46576614	0.9041	1	Primary Transcript	+	46578976	46603277	-2362	-14544	387338	NSUN4	996600	NOP2/Sun domain family, member 4	http://genome.ucsc.edu/cgi-bin/hgTracks?hgsid=167433603&clade=mammal&org=Human&db=hg18&position=chr1%3A46578976-46603277&hgt.suggest=&pix=800&Submit=submit,RP4-603I14.2	NM_199044	18517	MGC22960
1119	chr1	46576640	46576689	1.0006	1	Primary Transcript	+	46578976	46603277	-2287	-14464	387338	NSUN4	996600	NOP2/Sun domain family, member 4	http://genome.ucsc.edu/cgi-bin/hgTracks?hgsid=167433603&clade=mammal&org=Human&db=hg18&position=chr1%3A46578976-46603277&hgt.suggest=&pix=800&Submit=submit,RP4-603I14.2	NM_199044	18517	MGC22960
1120	chr1	46577800	46577852	-1.0062	1	Primary Transcript	+	46578976	46603277	-1124	-13304	387338	NSUN4	996600	NOP2/Sun domain family, member 4	http://genome.ucsc.edu/cgi-bin/hgTracks?hgsid=167433603&clade=mammal&org=Human&db=hg18&position=chr1%3A46578976-46603277&hgt.suggest=&pix=800&Submit=submit,RP4-603I14.2	NM_199044	18517	MGC22960
1121	chr1	46744242	46744301	1.3906	1	Primary Transcript	+	46745254	46752473	-953	-4592	127343	DMBX1	996600	diencephalon/mesencephalon homeobox 1	http://genome.ucsc.edu/cgi-bin/hgTracks?hgsid=167433603&clade=mammal&org=Human&db=hg18&position=chr1%3A46745254-46752473&hgt.suggest=&pix=800&Submit=submit,OTX3,PAXB	NM_147192	14354	MBX
1122	chr1	46842167	46842216	-1.1036	1	Primary Transcript	-	46795677	46842553	0	-23080	8569	MKNK1	996600	MAP kinase interacting serine/threonine kinase 1	http://genome.ucsc.edu/cgi-bin/hgTracks?hgsid=167433603&clade=mammal&org=Human&db=hg18&position=chr1%3A46795677-46842553&hgt.suggest=&pix=800&Submit=submit	NM_001135553	1960	MNK1
1123	chr1	46842249	46842298	-0.9001	1	Primary Transcript	-	46795677	46842553	0	-23160	8569	MKNK1	996600	MAP kinase interacting serine/threonine kinase 1	http://genome.ucsc.edu/cgi-bin/hgTracks?hgsid=167433603&clade=mammal&org=Human&db=hg18&position=chr1%3A46795677-46842553&hgt.suggest=&pix=800&Submit=submit	NM_001135553	1960	MNK1
1124	chr1	46843286	46843342	1.754	1	Primary Transcript	-	46795677	46842553	-733	-24204	8569	MKNK1	996600	MAP kinase interacting serine/threonine kinase 1	http://genome.ucsc.edu/cgi-bin/hgTracks?hgsid=167433603&clade=mammal&org=Human&db=hg18&position=chr1%3A46795677-46842553&hgt.suggest=&pix=800&Submit=submit	NM_001135553	1960	MNK1
1125	chr1	46843380	46843429	0.9998	1	Primary Transcript	-	46795677	46842553	-827	-24292	8569	MKNK1	996600	MAP kinase interacting serine/threonine kinase 1	http://genome.ucsc.edu/cgi-bin/hgTracks?hgsid=167433603&clade=mammal&org=Human&db=hg18&position=chr1%3A46795677-46842553&hgt.suggest=&pix=800&Submit=submit	NM_001135553	1960	MNK1
1126	chr1	46909296	46909358	1.1981	1	Primary Transcript	+	46910086	46911836	-728	-1632	374973	C1orf223	996600	chromosome 1 open reading frame 223	http://genome.ucsc.edu/cgi-bin/hgTracks?hgsid=167433603&clade=mammal&org=Human&db=hg18&position=chr1%3A46910086-46911836&hgt.suggest=&pix=800&Submit=submit	NM_001145474	10043	THEG4
1127	chr1	47035867	47035924	-1.5228	1	Primary Transcript	+	47037256	47057608	-1332	-11536	1580	CYP4B1	996600	cytochrome P450, family 4, subfamily B, polypeptide 1	http://genome.ucsc.edu/cgi-bin/hgTracks?hgsid=167433603&clade=mammal&org=Human&db=hg18&position=chr1%3A47037256-47057608&hgt.suggest=&pix=800&Submit=submit,P-450HP	NM_001099772	3491	CYPIVB1
1128	chr1	47035991	47036041	-1.079	1	Primary Transcript	+	47037256	47057608	-1215	-11416	1580	CYP4B1	996600	cytochrome P450, family 4, subfamily B, polypeptide 1	http://genome.ucsc.edu/cgi-bin/hgTracks?hgsid=167433603&clade=mammal&org=Human&db=hg18&position=chr1%3A47037256-47057608&hgt.suggest=&pix=800&Submit=submit,P-450HP	NM_001099772	3491	CYPIVB1
1129	chr1	47036183	47036232	-1.3043	1	Primary Transcript	+	47037256	47057608	-1024	-11224	1580	CYP4B1	996600	cytochrome P450, family 4, subfamily B, polypeptide 1	http://genome.ucsc.edu/cgi-bin/hgTracks?hgsid=167433603&clade=mammal&org=Human&db=hg18&position=chr1%3A47037256-47057608&hgt.suggest=&pix=800&Submit=submit,P-450HP	NM_001099772	3491	CYPIVB1
1130	chr1	47139990	47140039	-0.9048	1	Primary Transcript	-	47096492	47138734	-1256	-22400	163720	CYP4Z2P	996600	cytochrome P450, family 4, subfamily Z, polypeptide 2 pseudogene	http://genome.ucsc.edu/cgi-bin/hgTracks?hgsid=167433603&clade=mammal&org=Human&db=hg18&position=chr1%3A47096492-47138734&hgt.suggest=&pix=800&Submit=submit	NR_002788	27554	FLJ40054
1131	chr1	47140322	47140378	-1.1303	2	Primary Transcript	-	47096492	47138734	-1588	-22732	163720	CYP4Z2P	996600	cytochrome P450, family 4, subfamily Z, polypeptide 2 pseudogene	http://genome.ucsc.edu/cgi-bin/hgTracks?hgsid=167433603&clade=mammal&org=Human&db=hg18&position=chr1%3A47096492-47138734&hgt.suggest=&pix=800&Submit=submit	NR_002788	27554	FLJ40054
1132	chr1	47141024	47141073	-1.1074	1	Primary Transcript	-	47096492	47138734	-2290	-23432	163720	CYP4Z2P	996600	cytochrome P450, family 4, subfamily Z, polypeptide 2 pseudogene	http://genome.ucsc.edu/cgi-bin/hgTracks?hgsid=167433603&clade=mammal&org=Human&db=hg18&position=chr1%3A47096492-47138734&hgt.suggest=&pix=800&Submit=submit	NR_002788	27554	FLJ40054
1133	chr1	47141122	47141171	-0.9718	1	Primary Transcript	-	47096492	47138734	-2388	-23528	163720	CYP4Z2P	996600	cytochrome P450, family 4, subfamily Z, polypeptide 2 pseudogene	http://genome.ucsc.edu/cgi-bin/hgTracks?hgsid=167433603&clade=mammal&org=Human&db=hg18&position=chr1%3A47096492-47138734&hgt.suggest=&pix=800&Submit=submit	NR_002788	27554	FLJ40054
1134	chr1	47179834	47179883	-0.9814	1	Primary Transcript	-	47167432	47179743	-91	-6268	1579	CYP4A11	996600	cytochrome P450, family 4, subfamily A, polypeptide 11	CYP4A2,CYP4AII,http://genome.ucsc.edu/cgi-bin/hgTracks?hgsid=167433603&clade=mammal&org=Human&db=hg18&position=chr1%3A47167432-47179743&hgt.suggest=&pix=800&Submit=submit	NM_000778	10321	CP4Y
1135	chr1	47376003	47376059	-1.28	1	Primary Transcript	+	47375693	47387113	0	-5368	284541	CYP4A22	996600	cytochrome P450, family 4, subfamily A, polypeptide 22	http://genome.ucsc.edu/cgi-bin/hgTracks?hgsid=167433603&clade=mammal&org=Human&db=hg18&position=chr1%3A47375693-47387113&hgt.suggest=&pix=800&Submit=submit	NM_001010969	13754	-
1136	chr1	47467935	47467984	1.245	1	Primary Transcript	-	47454549	47468030	0	-6672	6886	TAL1	996600	T-cell acute lymphocytic leukemia 1	tal-1,TCL5,bHLHa17,http://genome.ucsc.edu/cgi-bin/hgTracks?hgsid=167433603&clade=mammal&org=Human&db=hg18&position=chr1%3A47454549-47468030&hgt.suggest=&pix=800&Submit=submit	NM_003189	5517	SCL
1137	chr1	47468031	47468080	1.2084	1	Primary Transcript	-	47454549	47468030	-1	-6768	6886	TAL1	996600	T-cell acute lymphocytic leukemia 1	tal-1,TCL5,bHLHa17,http://genome.ucsc.edu/cgi-bin/hgTracks?hgsid=167433603&clade=mammal&org=Human&db=hg18&position=chr1%3A47454549-47468030&hgt.suggest=&pix=800&Submit=submit	NM_003189	5517	SCL
1138	chr1	47552197	47552246	-1.1453	1	Primary Transcript	-	47488397	47552406	0	-31824	6491	STIL	996600	SCL/TAL1 interrupting locus	http://genome.ucsc.edu/cgi-bin/hgTracks?hgsid=167433603&clade=mammal&org=Human&db=hg18&position=chr1%3A47488397-47552406&hgt.suggest=&pix=800&Submit=submit,SIL,MCPH7	NM_001048166	5391	DKFZp686O09161
1139	chr1	47552321	47552370	-0.913	1	Primary Transcript	-	47488397	47552406	0	-31944	6491	STIL	996600	SCL/TAL1 interrupting locus	http://genome.ucsc.edu/cgi-bin/hgTracks?hgsid=167433603&clade=mammal&org=Human&db=hg18&position=chr1%3A47488397-47552406&hgt.suggest=&pix=800&Submit=submit,SIL,MCPH7	NM_001048166	5391	DKFZp686O09161
1140	chr1	47552413	47552462	-1.225	1	Primary Transcript	-	47488397	47552406	-7	-32040	6491	STIL	996600	SCL/TAL1 interrupting locus	http://genome.ucsc.edu/cgi-bin/hgTracks?hgsid=167433603&clade=mammal&org=Human&db=hg18&position=chr1%3A47488397-47552406&hgt.suggest=&pix=800&Submit=submit,SIL,MCPH7	NM_001048166	5391	DKFZp686O09161
1141	chr1	47552497	47552546	-1.5137	1	Primary Transcript	-	47488397	47552406	-91	-32120	6491	STIL	996600	SCL/TAL1 interrupting locus	http://genome.ucsc.edu/cgi-bin/hgTracks?hgsid=167433603&clade=mammal&org=Human&db=hg18&position=chr1%3A47488397-47552406&hgt.suggest=&pix=800&Submit=submit,SIL,MCPH7	NM_001048166	5391	DKFZp686O09161
1142	chr1	47654784	47654833	1.0885	1	Primary Transcript	+	47654330	47656311	0	-512	2301	FOXE3	996600	forkhead box E3	FREAC8,http://genome.ucsc.edu/cgi-bin/hgTracks?hgsid=167433603&clade=mammal&org=Human&db=hg18&position=chr1%3A47654330-47656311&hgt.suggest=&pix=800&Submit=submit	NM_012186	17412	FKHL12
1143	chr1	47675032	47675081	-1.7837	1	Primary Transcript	+	47674275	47678950	0	-1560	2306	FOXD2	996600	forkhead box D2	FREAC-9,http://genome.ucsc.edu/cgi-bin/hgTracks?hgsid=167433603&clade=mammal&org=Human&db=hg18&position=chr1%3A47674275-47678950&hgt.suggest=&pix=800&Submit=submit,FREAC9	NM_004474	2708	FKHL17
1144	chr1	48458506	48458564	-1.0703	1	Primary Transcript	+	48460943	48486903	-2379	-15388	200010	SLC5A9	996600	solute carrier family 5 (sodium/glucose cotransporter), member 9	http://genome.ucsc.edu/cgi-bin/hgTracks?hgsid=167433603&clade=mammal&org=Human&db=hg18&position=chr1%3A48460943-48486903&hgt.suggest=&pix=800&Submit=submit,SGLT4,MGC132523	NM_001011547	316	MGC132517
1145	chr1	48458622	48458671	-1.0559	1	Primary Transcript	+	48460943	48486903	-2272	-15276	200010	SLC5A9	996600	solute carrier family 5 (sodium/glucose cotransporter), member 9	http://genome.ucsc.edu/cgi-bin/hgTracks?hgsid=167433603&clade=mammal&org=Human&db=hg18&position=chr1%3A48460943-48486903&hgt.suggest=&pix=800&Submit=submit,SGLT4,MGC132523	NM_001011547	316	MGC132517
1146	chr1	48460604	48460653	-1.0558	1	Primary Transcript	+	48460943	48486903	-290	-13296	200010	SLC5A9	996600	solute carrier family 5 (sodium/glucose cotransporter), member 9	http://genome.ucsc.edu/cgi-bin/hgTracks?hgsid=167433603&clade=mammal&org=Human&db=hg18&position=chr1%3A48460943-48486903&hgt.suggest=&pix=800&Submit=submit,SGLT4,MGC132523	NM_001011547	316	MGC132517
1147	chr1	48712530	48712584	-0.9327	1	Primary Transcript	-	48536864	48710432	-2098	-88908	54558	SPATA6	996600	spermatogenesis associated 6	SRF-1,http://genome.ucsc.edu/cgi-bin/hgTracks?hgsid=167433603&clade=mammal&org=Human&db=hg18&position=chr1%3A48536864-48710432&hgt.suggest=&pix=800&Submit=submit,SRF1	NM_019073	14375	FLJ10007
1148	chr1	49015246	49015295	1.5347	1	Primary Transcript	-	48771113	50262213	0	501392	84871	AGBL4	996600	ATP/GTP binding protein-like 4	FLJ14442,http://genome.ucsc.edu/cgi-bin/hgTracks?hgsid=167433603&clade=mammal&org=Human&db=hg18&position=chr1%3A48771113-50262213&hgt.suggest=&pix=800&Submit=submit	NM_032785	24148	CCP6
1149	chr1	49017522	49017571	-2.3344	1	Primary Transcript	-	48771113	50262213	0	499120	84871	AGBL4	996600	ATP/GTP binding protein-like 4	FLJ14442,http://genome.ucsc.edu/cgi-bin/hgTracks?hgsid=167433603&clade=mammal&org=Human&db=hg18&position=chr1%3A48771113-50262213&hgt.suggest=&pix=800&Submit=submit	NM_032785	24148	CCP6
1150	chr1	50262523	50262572	1.0236	1	Primary Transcript	-	48771113	50262213	-310	-745884	84871	AGBL4	996600	ATP/GTP binding protein-like 4	FLJ14442,http://genome.ucsc.edu/cgi-bin/hgTracks?hgsid=167433603&clade=mammal&org=Human&db=hg18&position=chr1%3A48771113-50262213&hgt.suggest=&pix=800&Submit=submit	NM_032785	24148	CCP6
1151	chr1	50342219	50342269	-0.9769	1	Primary Transcript	+	50286272	50440127	0	-20956	1996	ELAVL4	996600	ELAV (embryonic lethal, abnormal vision, Drosophila)-like 4 (Hu antigen D)	PNEM,http://genome.ucsc.edu/cgi-bin/hgTracks?hgsid=167433603&clade=mammal&org=Human&db=hg18&position=chr1%3A50286272-50440127&hgt.suggest=&pix=800&Submit=submit	NM_001144777	6628	HUD
1152	chr1	50344687	50344738	-1.6336	1	Primary Transcript	+	50286272	50440127	0	-18488	1996	ELAVL4	996600	ELAV (embryonic lethal, abnormal vision, Drosophila)-like 4 (Hu antigen D)	PNEM,http://genome.ucsc.edu/cgi-bin/hgTracks?hgsid=167433603&clade=mammal&org=Human&db=hg18&position=chr1%3A50286272-50440127&hgt.suggest=&pix=800&Submit=submit	NM_001144777	6628	HUD
1153	chr1	50344779	50344829	-1.2493	1	Primary Transcript	+	50286272	50440127	0	-18396	1996	ELAVL4	996600	ELAV (embryonic lethal, abnormal vision, Drosophila)-like 4 (Hu antigen D)	PNEM,http://genome.ucsc.edu/cgi-bin/hgTracks?hgsid=167433603&clade=mammal&org=Human&db=hg18&position=chr1%3A50286272-50440127&hgt.suggest=&pix=800&Submit=submit	NM_001144777	6628	HUD
1154	chr1	50344893	50344949	-3.0707	1	Primary Transcript	+	50286272	50440127	0	-18280	1996	ELAVL4	996600	ELAV (embryonic lethal, abnormal vision, Drosophila)-like 4 (Hu antigen D)	PNEM,http://genome.ucsc.edu/cgi-bin/hgTracks?hgsid=167433603&clade=mammal&org=Human&db=hg18&position=chr1%3A50286272-50440127&hgt.suggest=&pix=800&Submit=submit	NM_001144777	6628	HUD
1155	chr1	50347625	50347680	-1.4198	1	Primary Transcript	+	50286272	50440127	0	-15548	1996	ELAVL4	996600	ELAV (embryonic lethal, abnormal vision, Drosophila)-like 4 (Hu antigen D)	PNEM,http://genome.ucsc.edu/cgi-bin/hgTracks?hgsid=167433603&clade=mammal&org=Human&db=hg18&position=chr1%3A50286272-50440127&hgt.suggest=&pix=800&Submit=submit	NM_001144777	6628	HUD
1156	chr1	50347709	50347768	-1.1788	1	Primary Transcript	+	50286272	50440127	0	-15464	1996	ELAVL4	996600	ELAV (embryonic lethal, abnormal vision, Drosophila)-like 4 (Hu antigen D)	PNEM,http://genome.ucsc.edu/cgi-bin/hgTracks?hgsid=167433603&clade=mammal&org=Human&db=hg18&position=chr1%3A50286272-50440127&hgt.suggest=&pix=800&Submit=submit	NM_001144777	6628	HUD
1157	chr1	50655231	50655280	0.9778	1	Primary Transcript	-	50655813	50661729	533	3512	63950	DMRTA2	996600	DMRT-like family A2	http://genome.ucsc.edu/cgi-bin/hgTracks?hgsid=167433603&clade=mammal&org=Human&db=hg18&position=chr1%3A50655813-50661729&hgt.suggest=&pix=800&Submit=submit	NM_032110	23069	-
1158	chr1	51198814	51198870	-1.7047	1	Primary Transcript	-	50679522	51198524	-290	-259820	11124	FAF1	996600	Fas (TNFRSF6) associated factor 1	hFAF1,UBXN3A,UBXD12,http://genome.ucsc.edu/cgi-bin/hgTracks?hgsid=167433603&clade=mammal&org=Human&db=hg18&position=chr1%3A50679522-51198524&hgt.suggest=&pix=800&Submit=submit,HFAF1s	NM_007051	1772	FLJ37524
1159	chr1	51198914	51198963	-1.1045	1	Primary Transcript	-	50679522	51198524	-390	-259912	11124	FAF1	996600	Fas (TNFRSF6) associated factor 1	hFAF1,UBXN3A,UBXD12,http://genome.ucsc.edu/cgi-bin/hgTracks?hgsid=167433603&clade=mammal&org=Human&db=hg18&position=chr1%3A50679522-51198524&hgt.suggest=&pix=800&Submit=submit,HFAF1s	NM_007051	1772	FLJ37524
1160	chr1	51208837	51208889	1.4212	1	Primary Transcript	+	51206954	51212894	0	-1060	1031	CDKN2C	996600	cyclin-dependent kinase inhibitor 2C (p18, inhibits CDK4)	p18,http://genome.ucsc.edu/cgi-bin/hgTracks?hgsid=167433603&clade=mammal&org=Human&db=hg18&position=chr1%3A51206954-51212894&hgt.suggest=&pix=800&Submit=submit,p18-INK4C	NM_001262	7203	INK4C
1161	chr1	51340396	51340445	1.2926	1	Primary Transcript	+	51340493	51386340	-48	-22996	284546	C1orf185	996600	chromosome 1 open reading frame 185	http://genome.ucsc.edu/cgi-bin/hgTracks?hgsid=167433603&clade=mammal&org=Human&db=hg18&position=chr1%3A51340493-51386340&hgt.suggest=&pix=800&Submit=submit	NM_001136508	6566	FLJ27485
1162	chr1	51340488	51340537	0.9971	1	Primary Transcript	+	51340493	51386340	0	-22904	284546	C1orf185	996600	chromosome 1 open reading frame 185	http://genome.ucsc.edu/cgi-bin/hgTracks?hgsid=167433603&clade=mammal&org=Human&db=hg18&position=chr1%3A51340493-51386340&hgt.suggest=&pix=800&Submit=submit	NM_001136508	6566	FLJ27485
1163	chr1	51340600	51340659	1.9387	1	Primary Transcript	+	51340493	51386340	0	-22784	284546	C1orf185	996600	chromosome 1 open reading frame 185	http://genome.ucsc.edu/cgi-bin/hgTracks?hgsid=167433603&clade=mammal&org=Human&db=hg18&position=chr1%3A51340493-51386340&hgt.suggest=&pix=800&Submit=submit	NM_001136508	6566	FLJ27485
1164	chr1	51561148	51561197	1.4753	1	Primary Transcript	-	51525518	51583373	0	-6724	22996	TTC39A	996600	tetratricopeptide repeat domain 39A	http://genome.ucsc.edu/cgi-bin/hgTracks?hgsid=167433603&clade=mammal&org=Human&db=hg18&position=chr1%3A51525518-51583373&hgt.suggest=&pix=800&Submit=submit,KIAA0452,DEME-6	NM_001144832	29915	C1orf34
1165	chr1	51561384	51561433	0.9375	1	Primary Transcript	-	51525518	51583373	0	-6960	22996	TTC39A	996600	tetratricopeptide repeat domain 39A	http://genome.ucsc.edu/cgi-bin/hgTracks?hgsid=167433603&clade=mammal&org=Human&db=hg18&position=chr1%3A51525518-51583373&hgt.suggest=&pix=800&Submit=submit,KIAA0452,DEME-6	NM_001144832	29915	C1orf34
1166	chr1	51584749	51584811	1.5415	1	Primary Transcript	-	51525518	51583373	-1376	-30332	22996	TTC39A	996600	tetratricopeptide repeat domain 39A	http://genome.ucsc.edu/cgi-bin/hgTracks?hgsid=167433603&clade=mammal&org=Human&db=hg18&position=chr1%3A51525518-51583373&hgt.suggest=&pix=800&Submit=submit,KIAA0452,DEME-6	NM_001144832	29915	C1orf34
1167	chr1	51759197	51759252	-1.5533	1	Primary Transcript	-	51592522	51757583	-1614	-84172	2060	EPS15	996600	epidermal growth factor receptor pathway substrate 15	AF1P,MLLT5,http://genome.ucsc.edu/cgi-bin/hgTracks?hgsid=167433603&clade=mammal&org=Human&db=hg18&position=chr1%3A51592522-51757583&hgt.suggest=&pix=800&Submit=submit	NM_001981	10306	AF-1P
1168	chr1	51759297	51759354	-2.2187	1	Primary Transcript	-	51592522	51757583	-1714	-84272	2060	EPS15	996600	epidermal growth factor receptor pathway substrate 15	AF1P,MLLT5,http://genome.ucsc.edu/cgi-bin/hgTracks?hgsid=167433603&clade=mammal&org=Human&db=hg18&position=chr1%3A51592522-51757583&hgt.suggest=&pix=800&Submit=submit	NM_001981	10306	AF-1P
1169	chr1	51759397	51759456	-2.8624	1	Primary Transcript	-	51592522	51757583	-1814	-84372	2060	EPS15	996600	epidermal growth factor receptor pathway substrate 15	AF1P,MLLT5,http://genome.ucsc.edu/cgi-bin/hgTracks?hgsid=167433603&clade=mammal&org=Human&db=hg18&position=chr1%3A51592522-51757583&hgt.suggest=&pix=800&Submit=submit	NM_001981	10306	AF-1P
1170	chr1	51759597	51759650	-1.1053	1	Primary Transcript	-	51592522	51757583	-2014	-84572	2060	EPS15	996600	epidermal growth factor receptor pathway substrate 15	AF1P,MLLT5,http://genome.ucsc.edu/cgi-bin/hgTracks?hgsid=167433603&clade=mammal&org=Human&db=hg18&position=chr1%3A51592522-51757583&hgt.suggest=&pix=800&Submit=submit	NM_001981	10306	AF-1P
1171	chr1	51853561	51853617	0.9995	1	Primary Transcript	+	51855351	52026726	-1734	-87452	114883	OSBPL9	996600	oxysterol binding protein-like 9	ORP-9,ORP9,http://genome.ucsc.edu/cgi-bin/hgTracks?hgsid=167433603&clade=mammal&org=Human&db=hg18&position=chr1%3A51855351-52026726&hgt.suggest=&pix=800&Submit=submit,FLJ32055,FLJ34384,FLJ14801,FLJ14629,MGC15035	NM_148908	10709	FLJ12492
1172	chr1	52116612	52116661	-1.3803	1	Primary Transcript	-	52027453	52117197	0	-44312	4898	NRD1	996600	nardilysin (N-arginine dibasic convertase)	http://genome.ucsc.edu/cgi-bin/hgTracks?hgsid=167433603&clade=mammal&org=Human&db=hg18&position=chr1%3A52027453-52117197&hgt.suggest=&pix=800&Submit=submit,hNRD2	NM_001101662	263	hNRD1
1173	chr1	52117088	52117137	-1.4881	1	Primary Transcript	-	52027453	52117197	0	-44788	4898	NRD1	996600	nardilysin (N-arginine dibasic convertase)	http://genome.ucsc.edu/cgi-bin/hgTracks?hgsid=167433603&clade=mammal&org=Human&db=hg18&position=chr1%3A52027453-52117197&hgt.suggest=&pix=800&Submit=submit,hNRD2	NM_001101662	263	hNRD1
[truncated: 40,552 more rows]
