# Supplementary material for: Methylation Landscape of Human Breast Cancer Cells in Response to Dietary Compound Resveratrol
Source: PLoS One. 2016 Jun 29;11(6):e0157866. doi: 10.1371/journal.pone.0157866 (PMC4927060; doi:10.1371/journal.pone.0157866)
Supplement: S3 Table — (XLS) [file pone.0157866.s003.xls]

## Sheet: Supplementary Table 3
S3 Table. Methylation raw data for MDA-MB-231 cells treated with resveratrol (100 uM) for 48 h
# Roche NimbleGen, Inc. DEVA 1.2.1. For Life Science Research only. Not for use in diagnostic procedures.
#Analyzed Data Name:520238A02_2012-04-18_09-30_Area1(Cy3/Cy5) DNA Methylation Workflow 2014-07-01 16:04:35
#Plot Name:Normalized (Biweight) Ratio Results
#Track Name:Normalized (Biweight) Ratio
#Annotation: Name=Primary Transcript, Organism(Build)=Homo sapiens(hg18), Filename=100718_HG18_CpG_Refseq_Prom_MeDIP.gff
#Date Created:2014-07-16 12:04:02
#Filtered By Value
#Only Data Ranges Less Than -0.9 OR Greater Than 0.9 Included
#Base Pairs Downstream For Overlap = 1000
#Base Pairs Upstream For Overlap = 5000
#mappingOption = For each data point, find the nearest annotation feature within the range
DATA_INDEX	CHROMOSOME	DATA_START	DATA_END	Biweight Ratio	Uniqueness Count	FEATURE_TRACK	FEATURE_STRAND	FEATURE_START	FEATURE_END	SHORTEST_DISTANCE_FROM_FEATURE_TO_DATA_POINT	CENTER_TO_CENTER_DISTANCE_FROM_FEATURE_TO_DATA_POINT	ncbi_gene_id	Name	color	description	OTHER	accession	ID	synonyms
1	chr1	20520	20577	2.3227	5	Primary Transcript	-	4224	19233	-1287	-8820	653635	WASH7P	996600	WAS protein family homolog 7 pseudogene	WASH5P,http://genome.ucsc.edu/cgi-bin/hgTracks?hgsid=167433603&clade=mammal&org=Human&db=hg18&position=chr1%3A4224-19233&hgt.suggest=&pix=800&Submit=submit,FLJ51139,FLJ50976,FLJ35264,FLJ99967	NR_024540	28148	FAM39F
2	chr1	20616	20666	1.0145	5	Primary Transcript	-	4224	19233	-1383	-8912	653635	WASH7P	996600	WAS protein family homolog 7 pseudogene	WASH5P,http://genome.ucsc.edu/cgi-bin/hgTracks?hgsid=167433603&clade=mammal&org=Human&db=hg18&position=chr1%3A4224-19233&hgt.suggest=&pix=800&Submit=submit,FLJ51139,FLJ50976,FLJ35264,FLJ99967	NR_024540	28148	FAM39F
3	chr1	20810	20859	1.1453	5	Primary Transcript	-	4224	19233	-1577	-9106	653635	WASH7P	996600	WAS protein family homolog 7 pseudogene	WASH5P,http://genome.ucsc.edu/cgi-bin/hgTracks?hgsid=167433603&clade=mammal&org=Human&db=hg18&position=chr1%3A4224-19233&hgt.suggest=&pix=800&Submit=submit,FLJ51139,FLJ50976,FLJ35264,FLJ99967	NR_024540	28148	FAM39F
4	chr1	26676	26725	1.3834	4	Primary Transcript	-	24474	25944	-732	-1491	645520	FAM138A	996600	family with sequence similarity 138, member A	http://genome.ucsc.edu/cgi-bin/hgTracks?hgsid=167433603&clade=mammal&org=Human&db=hg18&position=chr1%3A24474-25944&hgt.suggest=&pix=800&Submit=submit	NR_026818	4540	F379
5	chr1	26776	26825	1.6056	5	Primary Transcript	-	24474	25944	-832	-1591	645520	FAM138A	996600	family with sequence similarity 138, member A	http://genome.ucsc.edu/cgi-bin/hgTracks?hgsid=167433603&clade=mammal&org=Human&db=hg18&position=chr1%3A24474-25944&hgt.suggest=&pix=800&Submit=submit	NR_026818	4540	F379
6	chr1	59328	59377	1.1723	3	Primary Transcript	+	58953	59871	0	-59	79501	OR4F5	996600	olfactory receptor, family 4, subfamily F, member 5	http://genome.ucsc.edu/cgi-bin/hgTracks?hgsid=167433603&clade=mammal&org=Human&db=hg18&position=chr1%3A58953-59871&hgt.suggest=&pix=800&Submit=submit	NM_001005484	13580	-
7	chr1	779109	779158	3.7515	1	Primary Transcript	+	752926	779603	0	12869	643837	LOC643837	996600	hypothetical LOC643837	http://genome.ucsc.edu/cgi-bin/hgTracks?hgsid=167433603&clade=mammal&org=Human&db=hg18&position=chr1%3A752926-779603&hgt.suggest=&pix=800&Submit=submit	NR_015368	27538	-
8	chr1	779201	779250	1.0113	1	Primary Transcript	+	752926	779603	0	12961	643837	LOC643837	996600	hypothetical LOC643837	http://genome.ucsc.edu/cgi-bin/hgTracks?hgsid=167433603&clade=mammal&org=Human&db=hg18&position=chr1%3A752926-779603&hgt.suggest=&pix=800&Submit=submit	NR_015368	27538	-
9	chr1	802162	802211	-0.922	3	Primary Transcript	-	793319	802045	-117	-4504	284593	FAM41C	996600	family with sequence similarity 41, member C	http://genome.ucsc.edu/cgi-bin/hgTracks?hgsid=167433603&clade=mammal&org=Human&db=hg18&position=chr1%3A793319-802045&hgt.suggest=&pix=800&Submit=submit	NR_027055	7666	-
10	chr1	802284	802333	-1.7518	1	Primary Transcript	-	793319	802045	-239	-4626	284593	FAM41C	996600	family with sequence similarity 41, member C	http://genome.ucsc.edu/cgi-bin/hgTracks?hgsid=167433603&clade=mammal&org=Human&db=hg18&position=chr1%3A793319-802045&hgt.suggest=&pix=800&Submit=submit	NR_027055	7666	-
11	chr1	802366	802415	-1.6067	1	Primary Transcript	-	793319	802045	-321	-4708	284593	FAM41C	996600	family with sequence similarity 41, member C	http://genome.ucsc.edu/cgi-bin/hgTracks?hgsid=167433603&clade=mammal&org=Human&db=hg18&position=chr1%3A793319-802045&hgt.suggest=&pix=800&Submit=submit	NR_027055	7666	-
12	chr1	849144	849193	-1.3435	1	Primary Transcript	+	850983	869824	-1790	-11235	148398	SAMD11	996600	sterile alpha motif domain containing 11	http://genome.ucsc.edu/cgi-bin/hgTracks?hgsid=167433603&clade=mammal&org=Human&db=hg18&position=chr1%3A850983-869824&hgt.suggest=&pix=800&Submit=submit	NM_152486	13583	MGC45873
13	chr1	849866	849915	-0.9028	1	Primary Transcript	+	850983	869824	-1068	-10513	148398	SAMD11	996600	sterile alpha motif domain containing 11	http://genome.ucsc.edu/cgi-bin/hgTracks?hgsid=167433603&clade=mammal&org=Human&db=hg18&position=chr1%3A850983-869824&hgt.suggest=&pix=800&Submit=submit	NM_152486	13583	MGC45873
14	chr1	860470	860519	0.9968	1	Primary Transcript	+	850983	869824	0	91	148398	SAMD11	996600	sterile alpha motif domain containing 11	http://genome.ucsc.edu/cgi-bin/hgTracks?hgsid=167433603&clade=mammal&org=Human&db=hg18&position=chr1%3A850983-869824&hgt.suggest=&pix=800&Submit=submit	NM_152486	13583	MGC45873
15	chr1	889588	889637	1.3364	1	Primary Transcript	+	885829	890958	0	1219	339451	KLHL17	996600	kelch-like 17 (Drosophila)	http://genome.ucsc.edu/cgi-bin/hgTracks?hgsid=167433603&clade=mammal&org=Human&db=hg18&position=chr1%3A885829-890958&hgt.suggest=&pix=800&Submit=submit	NM_198317	13584	RP11-54O7.6
16	chr1	891388	891437	0.9945	1	Primary Transcript	+	891739	900347	-302	-4630	84069	PLEKHN1	996600	pleckstrin homology domain containing, family N member 1	http://genome.ucsc.edu/cgi-bin/hgTracks?hgsid=167433603&clade=mammal&org=Human&db=hg18&position=chr1%3A891739-900347&hgt.suggest=&pix=800&Submit=submit,MGC120616,MGC120613,RP11-54O7.7	NM_032129	19030	DKFZp434H2010
17	chr1	892084	892133	1.5935	1	Primary Transcript	+	891739	900347	0	-3934	84069	PLEKHN1	996600	pleckstrin homology domain containing, family N member 1	http://genome.ucsc.edu/cgi-bin/hgTracks?hgsid=167433603&clade=mammal&org=Human&db=hg18&position=chr1%3A891739-900347&hgt.suggest=&pix=800&Submit=submit,MGC120616,MGC120613,RP11-54O7.7	NM_032129	19030	DKFZp434H2010
18	chr1	936559	936608	0.9727	1	Primary Transcript	+	938709	939782	-2101	-2662	9636	ISG15	996600	ISG15 ubiquitin-like modifier	UCRP,IFI15,http://genome.ucsc.edu/cgi-bin/hgTracks?hgsid=167433603&clade=mammal&org=Human&db=hg18&position=chr1%3A938709-939782&hgt.suggest=&pix=800&Submit=submit	NM_005101	6075	G1P2
19	chr1	936858	936907	0.9042	1	Primary Transcript	+	938709	939782	-1802	-2363	9636	ISG15	996600	ISG15 ubiquitin-like modifier	UCRP,IFI15,http://genome.ucsc.edu/cgi-bin/hgTracks?hgsid=167433603&clade=mammal&org=Human&db=hg18&position=chr1%3A938709-939782&hgt.suggest=&pix=800&Submit=submit	NM_005101	6075	G1P2
20	chr1	937246	937295	1.3585	1	Primary Transcript	+	938709	939782	-1414	-1975	9636	ISG15	996600	ISG15 ubiquitin-like modifier	UCRP,IFI15,http://genome.ucsc.edu/cgi-bin/hgTracks?hgsid=167433603&clade=mammal&org=Human&db=hg18&position=chr1%3A938709-939782&hgt.suggest=&pix=800&Submit=submit	NM_005101	6075	G1P2
21	chr1	938293	938347	1.8575	1	Primary Transcript	+	938709	939782	-362	-925	9636	ISG15	996600	ISG15 ubiquitin-like modifier	UCRP,IFI15,http://genome.ucsc.edu/cgi-bin/hgTracks?hgsid=167433603&clade=mammal&org=Human&db=hg18&position=chr1%3A938709-939782&hgt.suggest=&pix=800&Submit=submit	NM_005101	6075	G1P2
22	chr1	938687	938736	0.931	1	Primary Transcript	+	938709	939782	0	-534	9636	ISG15	996600	ISG15 ubiquitin-like modifier	UCRP,IFI15,http://genome.ucsc.edu/cgi-bin/hgTracks?hgsid=167433603&clade=mammal&org=Human&db=hg18&position=chr1%3A938709-939782&hgt.suggest=&pix=800&Submit=submit	NM_005101	6075	G1P2
23	chr1	943664	943713	0.938	1	Primary Transcript	+	945365	981355	-1652	-19671	375790	AGRN	996600	agrin	http://genome.ucsc.edu/cgi-bin/hgTracks?hgsid=167433603&clade=mammal&org=Human&db=hg18&position=chr1%3A945365-981355&hgt.suggest=&pix=800&Submit=submit	NM_198576	17733	FLJ45064
24	chr1	969384	969433	1.1427	1	Primary Transcript	+	945365	981355	0	6048	375790	AGRN	996600	agrin	http://genome.ucsc.edu/cgi-bin/hgTracks?hgsid=167433603&clade=mammal&org=Human&db=hg18&position=chr1%3A945365-981355&hgt.suggest=&pix=800&Submit=submit	NM_198576	17733	FLJ45064
25	chr1	969778	969827	1.194	1	Primary Transcript	+	945365	981355	0	6442	375790	AGRN	996600	agrin	http://genome.ucsc.edu/cgi-bin/hgTracks?hgsid=167433603&clade=mammal&org=Human&db=hg18&position=chr1%3A945365-981355&hgt.suggest=&pix=800&Submit=submit	NM_198576	17733	FLJ45064
26	chr1	1035722	1035771	1.4149	1	Primary Transcript	-	1007060	1041599	0	-11417	54991	C1orf159	996600	chromosome 1 open reading frame 159	FLJ36119,FLJ21143,http://genome.ucsc.edu/cgi-bin/hgTracks?hgsid=167433603&clade=mammal&org=Human&db=hg18&position=chr1%3A1007060-1041599&hgt.suggest=&pix=800&Submit=submit	NM_017891	410	FLJ20584
27	chr1	1035806	1035855	1.1464	1	Primary Transcript	-	1007060	1041599	0	-11501	54991	C1orf159	996600	chromosome 1 open reading frame 159	FLJ36119,FLJ21143,http://genome.ucsc.edu/cgi-bin/hgTracks?hgsid=167433603&clade=mammal&org=Human&db=hg18&position=chr1%3A1007060-1041599&hgt.suggest=&pix=800&Submit=submit	NM_017891	410	FLJ20584
28	chr1	1035926	1035975	1.4816	1	Primary Transcript	-	1007060	1041599	0	-11621	54991	C1orf159	996600	chromosome 1 open reading frame 159	FLJ36119,FLJ21143,http://genome.ucsc.edu/cgi-bin/hgTracks?hgsid=167433603&clade=mammal&org=Human&db=hg18&position=chr1%3A1007060-1041599&hgt.suggest=&pix=800&Submit=submit	NM_017891	410	FLJ20584
29	chr1	1036030	1036079	1.0918	1	Primary Transcript	-	1007060	1041599	0	-11725	54991	C1orf159	996600	chromosome 1 open reading frame 159	FLJ36119,FLJ21143,http://genome.ucsc.edu/cgi-bin/hgTracks?hgsid=167433603&clade=mammal&org=Human&db=hg18&position=chr1%3A1007060-1041599&hgt.suggest=&pix=800&Submit=submit	NM_017891	410	FLJ20584
30	chr1	1036106	1036155	1.9573	1	Primary Transcript	-	1007060	1041599	0	-11801	54991	C1orf159	996600	chromosome 1 open reading frame 159	FLJ36119,FLJ21143,http://genome.ucsc.edu/cgi-bin/hgTracks?hgsid=167433603&clade=mammal&org=Human&db=hg18&position=chr1%3A1007060-1041599&hgt.suggest=&pix=800&Submit=submit	NM_017891	410	FLJ20584
31	chr1	1036222	1036271	1.9069	1	Primary Transcript	-	1007060	1041599	0	-11917	54991	C1orf159	996600	chromosome 1 open reading frame 159	FLJ36119,FLJ21143,http://genome.ucsc.edu/cgi-bin/hgTracks?hgsid=167433603&clade=mammal&org=Human&db=hg18&position=chr1%3A1007060-1041599&hgt.suggest=&pix=800&Submit=submit	NM_017891	410	FLJ20584
32	chr1	1036318	1036375	1.4137	1	Primary Transcript	-	1007060	1041599	0	-12017	54991	C1orf159	996600	chromosome 1 open reading frame 159	FLJ36119,FLJ21143,http://genome.ucsc.edu/cgi-bin/hgTracks?hgsid=167433603&clade=mammal&org=Human&db=hg18&position=chr1%3A1007060-1041599&hgt.suggest=&pix=800&Submit=submit	NM_017891	410	FLJ20584
33	chr1	1141590	1141639	1.2436	1	Primary Transcript	-	1142150	1157310	511	8115	51150	SDF4	996600	stromal cell derived factor 4	http://genome.ucsc.edu/cgi-bin/hgTracks?hgsid=167433603&clade=mammal&org=Human&db=hg18&position=chr1%3A1142150-1157310&hgt.suggest=&pix=800&Submit=submit	NM_016176	9718	Cab45
34	chr1	1143638	1143687	0.94	1	Primary Transcript	-	1142150	1157310	0	6067	51150	SDF4	996600	stromal cell derived factor 4	http://genome.ucsc.edu/cgi-bin/hgTracks?hgsid=167433603&clade=mammal&org=Human&db=hg18&position=chr1%3A1142150-1157310&hgt.suggest=&pix=800&Submit=submit	NM_016176	9718	Cab45
35	chr1	1156199	1156256	1.1808	1	Primary Transcript	-	1142150	1157310	0	-6497	51150	SDF4	996600	stromal cell derived factor 4	http://genome.ucsc.edu/cgi-bin/hgTracks?hgsid=167433603&clade=mammal&org=Human&db=hg18&position=chr1%3A1142150-1157310&hgt.suggest=&pix=800&Submit=submit	NM_016176	9718	Cab45
36	chr1	1156350	1156403	-1.651	1	Primary Transcript	-	1142150	1157310	0	-6646	51150	SDF4	996600	stromal cell derived factor 4	http://genome.ucsc.edu/cgi-bin/hgTracks?hgsid=167433603&clade=mammal&org=Human&db=hg18&position=chr1%3A1142150-1157310&hgt.suggest=&pix=800&Submit=submit	NM_016176	9718	Cab45
37	chr1	1157541	1157590	-1.1906	1	Primary Transcript	+	1157491	1160283	0	-1321	126792	B3GALT6	996600	UDP-Gal:betaGal beta 1,3-galactosyltransferase polypeptide 6	http://genome.ucsc.edu/cgi-bin/hgTracks?hgsid=167433603&clade=mammal&org=Human&db=hg18&position=chr1%3A1157491-1160283&hgt.suggest=&pix=800&Submit=submit	NM_080605	21617	beta3GalT6
38	chr1	1159551	1159600	1.8805	1	Primary Transcript	+	1157491	1160283	0	688	126792	B3GALT6	996600	UDP-Gal:betaGal beta 1,3-galactosyltransferase polypeptide 6	http://genome.ucsc.edu/cgi-bin/hgTracks?hgsid=167433603&clade=mammal&org=Human&db=hg18&position=chr1%3A1157491-1160283&hgt.suggest=&pix=800&Submit=submit	NM_080605	21617	beta3GalT6
39	chr1	1159631	1159680	1.3366	1	Primary Transcript	+	1157491	1160283	0	768	126792	B3GALT6	996600	UDP-Gal:betaGal beta 1,3-galactosyltransferase polypeptide 6	http://genome.ucsc.edu/cgi-bin/hgTracks?hgsid=167433603&clade=mammal&org=Human&db=hg18&position=chr1%3A1157491-1160283&hgt.suggest=&pix=800&Submit=submit	NM_080605	21617	beta3GalT6
40	chr1	1159745	1159794	2.2971	1	Primary Transcript	+	1157491	1160283	0	882	126792	B3GALT6	996600	UDP-Gal:betaGal beta 1,3-galactosyltransferase polypeptide 6	http://genome.ucsc.edu/cgi-bin/hgTracks?hgsid=167433603&clade=mammal&org=Human&db=hg18&position=chr1%3A1157491-1160283&hgt.suggest=&pix=800&Submit=submit	NM_080605	21617	beta3GalT6
41	chr1	1180474	1180524	1.283	1	Primary Transcript	-	1179154	1199097	0	8626	118424	UBE2J2	996600	ubiquitin-conjugating enzyme E2, J2 (UBC6 homolog, yeast)	http://genome.ucsc.edu/cgi-bin/hgTracks?hgsid=167433603&clade=mammal&org=Human&db=hg18&position=chr1%3A1179154-1199097&hgt.suggest=&pix=800&Submit=submit,PRO2121,NCUBE2	NM_194458	538	NCUBE-2
42	chr1	1180598	1180647	1.0863	1	Primary Transcript	-	1179154	1199097	0	8503	118424	UBE2J2	996600	ubiquitin-conjugating enzyme E2, J2 (UBC6 homolog, yeast)	http://genome.ucsc.edu/cgi-bin/hgTracks?hgsid=167433603&clade=mammal&org=Human&db=hg18&position=chr1%3A1179154-1199097&hgt.suggest=&pix=800&Submit=submit,PRO2121,NCUBE2	NM_194458	538	NCUBE-2
43	chr1	1180778	1180827	1.0089	1	Primary Transcript	-	1179154	1199097	0	8323	118424	UBE2J2	996600	ubiquitin-conjugating enzyme E2, J2 (UBC6 homolog, yeast)	http://genome.ucsc.edu/cgi-bin/hgTracks?hgsid=167433603&clade=mammal&org=Human&db=hg18&position=chr1%3A1179154-1199097&hgt.suggest=&pix=800&Submit=submit,PRO2121,NCUBE2	NM_194458	538	NCUBE-2
44	chr1	1186226	1186275	1.2177	1	Primary Transcript	-	1179154	1199097	0	2875	118424	UBE2J2	996600	ubiquitin-conjugating enzyme E2, J2 (UBC6 homolog, yeast)	http://genome.ucsc.edu/cgi-bin/hgTracks?hgsid=167433603&clade=mammal&org=Human&db=hg18&position=chr1%3A1179154-1199097&hgt.suggest=&pix=800&Submit=submit,PRO2121,NCUBE2	NM_194458	538	NCUBE-2
45	chr1	1186308	1186357	1.9694	1	Primary Transcript	-	1179154	1199097	0	2793	118424	UBE2J2	996600	ubiquitin-conjugating enzyme E2, J2 (UBC6 homolog, yeast)	http://genome.ucsc.edu/cgi-bin/hgTracks?hgsid=167433603&clade=mammal&org=Human&db=hg18&position=chr1%3A1179154-1199097&hgt.suggest=&pix=800&Submit=submit,PRO2121,NCUBE2	NM_194458	538	NCUBE-2
46	chr1	1186530	1186579	1.165	1	Primary Transcript	-	1179154	1199097	0	2571	118424	UBE2J2	996600	ubiquitin-conjugating enzyme E2, J2 (UBC6 homolog, yeast)	http://genome.ucsc.edu/cgi-bin/hgTracks?hgsid=167433603&clade=mammal&org=Human&db=hg18&position=chr1%3A1179154-1199097&hgt.suggest=&pix=800&Submit=submit,PRO2121,NCUBE2	NM_194458	538	NCUBE-2
47	chr1	1186844	1186897	1.0706	1	Primary Transcript	-	1179154	1199097	0	2255	118424	UBE2J2	996600	ubiquitin-conjugating enzyme E2, J2 (UBC6 homolog, yeast)	http://genome.ucsc.edu/cgi-bin/hgTracks?hgsid=167433603&clade=mammal&org=Human&db=hg18&position=chr1%3A1179154-1199097&hgt.suggest=&pix=800&Submit=submit,PRO2121,NCUBE2	NM_194458	538	NCUBE-2
48	chr1	1187404	1187453	1.7303	1	Primary Transcript	-	1179154	1199097	0	1697	118424	UBE2J2	996600	ubiquitin-conjugating enzyme E2, J2 (UBC6 homolog, yeast)	http://genome.ucsc.edu/cgi-bin/hgTracks?hgsid=167433603&clade=mammal&org=Human&db=hg18&position=chr1%3A1179154-1199097&hgt.suggest=&pix=800&Submit=submit,PRO2121,NCUBE2	NM_194458	538	NCUBE-2
49	chr1	1188604	1188653	1.0141	1	Primary Transcript	-	1179154	1199097	0	497	118424	UBE2J2	996600	ubiquitin-conjugating enzyme E2, J2 (UBC6 homolog, yeast)	http://genome.ucsc.edu/cgi-bin/hgTracks?hgsid=167433603&clade=mammal&org=Human&db=hg18&position=chr1%3A1179154-1199097&hgt.suggest=&pix=800&Submit=submit,PRO2121,NCUBE2	NM_194458	538	NCUBE-2
50	chr1	1205730	1205780	1.1812	1	Primary Transcript	+	1207351	1217272	-1571	-6556	6339	SCNN1D	996600	sodium channel, nonvoltage-gated 1, delta	dNaCh,SCNED,http://genome.ucsc.edu/cgi-bin/hgTracks?hgsid=167433603&clade=mammal&org=Human&db=hg18&position=chr1%3A1207351-1217272&hgt.suggest=&pix=800&Submit=submit,MGC149711,MGC149710,ENaCdelta	NM_001130413	3316	ENaCd
51	chr1	1207912	1207961	1.4236	1	Primary Transcript	+	1207351	1217272	0	-4375	6339	SCNN1D	996600	sodium channel, nonvoltage-gated 1, delta	dNaCh,SCNED,http://genome.ucsc.edu/cgi-bin/hgTracks?hgsid=167433603&clade=mammal&org=Human&db=hg18&position=chr1%3A1207351-1217272&hgt.suggest=&pix=800&Submit=submit,MGC149711,MGC149710,ENaCdelta	NM_001130413	3316	ENaCd
52	chr1	1252215	1252264	1.6024	2	Primary Transcript	+	1250005	1254139	0	167	80772	GLTPD1	996600	glycolipid transfer protein domain containing 1	http://genome.ucsc.edu/cgi-bin/hgTracks?hgsid=167433603&clade=mammal&org=Human&db=hg18&position=chr1%3A1250005-1254139&hgt.suggest=&pix=800&Submit=submit	NM_001029885	13604	MGC10334
53	chr1	1254749	1254798	1.2938	2	Primary Transcript	+	1250005	1254139	610	2701	80772	GLTPD1	996600	glycolipid transfer protein domain containing 1	http://genome.ucsc.edu/cgi-bin/hgTracks?hgsid=167433603&clade=mammal&org=Human&db=hg18&position=chr1%3A1250005-1254139&hgt.suggest=&pix=800&Submit=submit	NM_001029885	13604	MGC10334
54	chr1	1254855	1254904	0.9267	2	Primary Transcript	+	1250005	1254139	716	2807	80772	GLTPD1	996600	glycolipid transfer protein domain containing 1	http://genome.ucsc.edu/cgi-bin/hgTracks?hgsid=167433603&clade=mammal&org=Human&db=hg18&position=chr1%3A1250005-1254139&hgt.suggest=&pix=800&Submit=submit	NM_001029885	13604	MGC10334
55	chr1	1254961	1255010	0.965	2	Primary Transcript	+	1250005	1254139	822	2913	80772	GLTPD1	996600	glycolipid transfer protein domain containing 1	http://genome.ucsc.edu/cgi-bin/hgTracks?hgsid=167433603&clade=mammal&org=Human&db=hg18&position=chr1%3A1250005-1254139&hgt.suggest=&pix=800&Submit=submit	NM_001029885	13604	MGC10334
56	chr1	1255159	1255208	0.9674	2	Primary Transcript	+	1256588	1259707	-1380	-2964	83756	TAS1R3	996600	taste receptor, type 1, member 3	http://genome.ucsc.edu/cgi-bin/hgTracks?hgsid=167433603&clade=mammal&org=Human&db=hg18&position=chr1%3A1256588-1259707&hgt.suggest=&pix=800&Submit=submit	NM_152228	23637	T1R3
57	chr1	1255355	1255404	1.8463	2	Primary Transcript	+	1256588	1259707	-1184	-2768	83756	TAS1R3	996600	taste receptor, type 1, member 3	http://genome.ucsc.edu/cgi-bin/hgTracks?hgsid=167433603&clade=mammal&org=Human&db=hg18&position=chr1%3A1256588-1259707&hgt.suggest=&pix=800&Submit=submit	NM_152228	23637	T1R3
58	chr1	1274367	1274416	-0.9515	1	Primary Transcript	-	1260520	1274355	-12	-6954	1855	DVL1	996600	dishevelled, dsh homolog 1 (Drosophila)	DVL1L1,MGC54245,http://genome.ucsc.edu/cgi-bin/hgTracks?hgsid=167433603&clade=mammal&org=Human&db=hg18&position=chr1%3A1260520-1274355&hgt.suggest=&pix=800&Submit=submit	NM_004421	14789	DVL
59	chr1	1280082	1280131	1.386	2	Primary Transcript	-	1277933	1283778	0	749	54587	MXRA8	996600	matrix-remodelling associated 8	http://genome.ucsc.edu/cgi-bin/hgTracks?hgsid=167433603&clade=mammal&org=Human&db=hg18&position=chr1%3A1277933-1283778&hgt.suggest=&pix=800&Submit=submit,MGC3047	NM_032348	13608	DKFZp586E2023
60	chr1	1286117	1286166	1.2008	2	Primary Transcript	-	1277933	1283778	-2339	-5286	54587	MXRA8	996600	matrix-remodelling associated 8	http://genome.ucsc.edu/cgi-bin/hgTracks?hgsid=167433603&clade=mammal&org=Human&db=hg18&position=chr1%3A1277933-1283778&hgt.suggest=&pix=800&Submit=submit,MGC3047	NM_032348	13608	DKFZp586E2023
61	chr1	1286195	1286244	1.378	1	Primary Transcript	-	1277933	1283778	-2417	-5364	54587	MXRA8	996600	matrix-remodelling associated 8	http://genome.ucsc.edu/cgi-bin/hgTracks?hgsid=167433603&clade=mammal&org=Human&db=hg18&position=chr1%3A1277933-1283778&hgt.suggest=&pix=800&Submit=submit,MGC3047	NM_032348	13608	DKFZp586E2023
62	chr1	1299319	1299368	1.458	2	Primary Transcript	-	1298972	1300443	0	364	54998	AURKAIP1	996600	aurora kinase A interacting protein 1	http://genome.ucsc.edu/cgi-bin/hgTracks?hgsid=167433603&clade=mammal&org=Human&db=hg18&position=chr1%3A1298972-1300443&hgt.suggest=&pix=800&Submit=submit,AKIP,FLJ20608	NM_001127229	26535	AIP
63	chr1	1333742	1333798	1.0722	2	Primary Transcript	-	1327138	1332556	-1186	-3923	55052	MRPL20	996600	mitochondrial ribosomal protein L20	MGC74465,MRP-L20,MGC4779,http://genome.ucsc.edu/cgi-bin/hgTracks?hgsid=167433603&clade=mammal&org=Human&db=hg18&position=chr1%3A1327138-1332556&hgt.suggest=&pix=800&Submit=submit	NM_017971	13612	L20mt
64	chr1	1349145	1349194	1.0296	2	Primary Transcript	+	1351370	1353029	-2176	-3030	643965	TMEM88B	996600	transmembrane protein 88B	http://genome.ucsc.edu/cgi-bin/hgTracks?hgsid=167433603&clade=mammal&org=Human&db=hg18&position=chr1%3A1351370-1353029&hgt.suggest=&pix=800&Submit=submit	NM_001146685	31455	-
65	chr1	1360732	1360781	1.2819	2	Primary Transcript	+	1360771	1366009	0	-2633	64856	VWA1	996600	von Willebrand factor A domain containing 1	WARP,FLJ22215,http://genome.ucsc.edu/cgi-bin/hgTracks?hgsid=167433603&clade=mammal&org=Human&db=hg18&position=chr1%3A1360771-1366009&hgt.suggest=&pix=800&Submit=submit	NM_022834	3638	DKFZp761O051
66	chr1	1395724	1395780	0.9018	2	Primary Transcript	+	1374931	1395401	323	10586	219293	ATAD3C	996600	ATPase family, AAA domain containing 3C	http://genome.ucsc.edu/cgi-bin/hgTracks?hgsid=167433603&clade=mammal&org=Human&db=hg18&position=chr1%3A1374931-1395401&hgt.suggest=&pix=800&Submit=submit,FLJ37183	NM_001039211	19325	FLJ34599
67	chr1	1396624	1396680	1.2313	2	Primary Transcript	+	1397026	1421445	-346	-12583	83858	ATAD3B	996600	ATPase family, AAA domain containing 3B	TOB3,http://genome.ucsc.edu/cgi-bin/hgTracks?hgsid=167433603&clade=mammal&org=Human&db=hg18&position=chr1%3A1397026-1421445&hgt.suggest=&pix=800&Submit=submit,KIAA1273	NM_031921	6252	AAA-TOB3
68	chr1	1407182	1407231	0.9801	2	Primary Transcript	+	1397026	1421445	0	-2029	83858	ATAD3B	996600	ATPase family, AAA domain containing 3B	TOB3,http://genome.ucsc.edu/cgi-bin/hgTracks?hgsid=167433603&clade=mammal&org=Human&db=hg18&position=chr1%3A1397026-1421445&hgt.suggest=&pix=800&Submit=submit,KIAA1273	NM_031921	6252	AAA-TOB3
69	chr1	1407258	1407307	0.9766	3	Primary Transcript	+	1397026	1421445	0	-1953	83858	ATAD3B	996600	ATPase family, AAA domain containing 3B	TOB3,http://genome.ucsc.edu/cgi-bin/hgTracks?hgsid=167433603&clade=mammal&org=Human&db=hg18&position=chr1%3A1397026-1421445&hgt.suggest=&pix=800&Submit=submit,KIAA1273	NM_031921	6252	AAA-TOB3
70	chr1	1436100	1436149	1.2312	1	Primary Transcript	+	1437417	1459927	-1268	-12547	55210	ATAD3A	996600	ATPase family, AAA domain containing 3A	FLJ35514,http://genome.ucsc.edu/cgi-bin/hgTracks?hgsid=167433603&clade=mammal&org=Human&db=hg18&position=chr1%3A1437417-1459927&hgt.suggest=&pix=800&Submit=submit	NM_018188	10165	FLJ10709
71	chr1	1445517	1445566	1.5749	3	Primary Transcript	+	1437417	1459927	0	-3130	55210	ATAD3A	996600	ATPase family, AAA domain containing 3A	FLJ35514,http://genome.ucsc.edu/cgi-bin/hgTracks?hgsid=167433603&clade=mammal&org=Human&db=hg18&position=chr1%3A1437417-1459927&hgt.suggest=&pix=800&Submit=submit	NM_018188	10165	FLJ10709
72	chr1	1539384	1539433	-0.9078	1	Primary Transcript	+	1540746	1555848	-1313	-8888	142678	MIB2	996600	mindbomb homolog 2 (Drosophila)	FLJ41406,FLJ39787,http://genome.ucsc.edu/cgi-bin/hgTracks?hgsid=167433603&clade=mammal&org=Human&db=hg18&position=chr1%3A1540746-1555848&hgt.suggest=&pix=800&Submit=submit,ZZANK1,ZZZ5	NM_080875	19449	FLJ20648
73	chr1	1539590	1539639	-1.2551	1	Primary Transcript	+	1540746	1555848	-1107	-8682	142678	MIB2	996600	mindbomb homolog 2 (Drosophila)	FLJ41406,FLJ39787,http://genome.ucsc.edu/cgi-bin/hgTracks?hgsid=167433603&clade=mammal&org=Human&db=hg18&position=chr1%3A1540746-1555848&hgt.suggest=&pix=800&Submit=submit,ZZANK1,ZZZ5	NM_080875	19449	FLJ20648
74	chr1	1549073	1549122	1.1803	1	Primary Transcript	+	1540746	1555848	0	800	142678	MIB2	996600	mindbomb homolog 2 (Drosophila)	FLJ41406,FLJ39787,http://genome.ucsc.edu/cgi-bin/hgTracks?hgsid=167433603&clade=mammal&org=Human&db=hg18&position=chr1%3A1540746-1555848&hgt.suggest=&pix=800&Submit=submit,ZZANK1,ZZZ5	NM_080875	19449	FLJ20648
75	chr1	1550431	1550480	0.9639	1	Primary Transcript	+	1540746	1555848	0	2158	142678	MIB2	996600	mindbomb homolog 2 (Drosophila)	FLJ41406,FLJ39787,http://genome.ucsc.edu/cgi-bin/hgTracks?hgsid=167433603&clade=mammal&org=Human&db=hg18&position=chr1%3A1540746-1555848&hgt.suggest=&pix=800&Submit=submit,ZZANK1,ZZZ5	NM_080875	19449	FLJ20648
76	chr1	1592264	1592313	0.9865	1	Primary Transcript	-	1560962	1645635	0	11010	984	CDK11B	996600	cyclin-dependent kinase 11B	FLJ59152,CDK11-p58,CDK11-p110,p58CLK-1,p58CDC2L1,CDC2L2,CDK11,CLK-1,PK58,CDK11-p46,http://genome.ucsc.edu/cgi-bin/hgTracks?hgsid=167433603&clade=mammal&org=Human&db=hg18&position=chr1%3A1560962-1645635&hgt.suggest=&pix=800&Submit=submit,p58	NM_033488	107	CDC2L1
77	chr1	1597703	1597752	2.1391	2	Primary Transcript	-	1560962	1645635	0	5571	984	CDK11B	996600	cyclin-dependent kinase 11B	FLJ59152,CDK11-p58,CDK11-p110,p58CLK-1,p58CDC2L1,CDC2L2,CDK11,CLK-1,PK58,CDK11-p46,http://genome.ucsc.edu/cgi-bin/hgTracks?hgsid=167433603&clade=mammal&org=Human&db=hg18&position=chr1%3A1560962-1645635&hgt.suggest=&pix=800&Submit=submit,p58	NM_033488	107	CDC2L1
78	chr1	1597799	1597848	2.4266	2	Primary Transcript	-	1560962	1645635	0	5475	984	CDK11B	996600	cyclin-dependent kinase 11B	FLJ59152,CDK11-p58,CDK11-p110,p58CLK-1,p58CDC2L1,CDC2L2,CDK11,CLK-1,PK58,CDK11-p46,http://genome.ucsc.edu/cgi-bin/hgTracks?hgsid=167433603&clade=mammal&org=Human&db=hg18&position=chr1%3A1560962-1645635&hgt.suggest=&pix=800&Submit=submit,p58	NM_033488	107	CDC2L1
79	chr1	1597883	1597932	2.0499	2	Primary Transcript	-	1560962	1645635	0	5391	984	CDK11B	996600	cyclin-dependent kinase 11B	FLJ59152,CDK11-p58,CDK11-p110,p58CLK-1,p58CDC2L1,CDC2L2,CDK11,CLK-1,PK58,CDK11-p46,http://genome.ucsc.edu/cgi-bin/hgTracks?hgsid=167433603&clade=mammal&org=Human&db=hg18&position=chr1%3A1560962-1645635&hgt.suggest=&pix=800&Submit=submit,p58	NM_033488	107	CDC2L1
80	chr1	1597983	1598032	1.7487	2	Primary Transcript	-	1560962	1645635	0	5291	984	CDK11B	996600	cyclin-dependent kinase 11B	FLJ59152,CDK11-p58,CDK11-p110,p58CLK-1,p58CDC2L1,CDC2L2,CDK11,CLK-1,PK58,CDK11-p46,http://genome.ucsc.edu/cgi-bin/hgTracks?hgsid=167433603&clade=mammal&org=Human&db=hg18&position=chr1%3A1560962-1645635&hgt.suggest=&pix=800&Submit=submit,p58	NM_033488	107	CDC2L1
81	chr1	1615834	1615883	1.1953	1	Primary Transcript	-	1560962	1645635	0	-12560	984	CDK11B	996600	cyclin-dependent kinase 11B	FLJ59152,CDK11-p58,CDK11-p110,p58CLK-1,p58CDC2L1,CDC2L2,CDK11,CLK-1,PK58,CDK11-p46,http://genome.ucsc.edu/cgi-bin/hgTracks?hgsid=167433603&clade=mammal&org=Human&db=hg18&position=chr1%3A1560962-1645635&hgt.suggest=&pix=800&Submit=submit,p58	NM_033488	107	CDC2L1
82	chr1	1620615	1620664	1.1545	2	Primary Transcript	-	1560962	1645635	0	-17341	984	CDK11B	996600	cyclin-dependent kinase 11B	FLJ59152,CDK11-p58,CDK11-p110,p58CLK-1,p58CDC2L1,CDC2L2,CDK11,CLK-1,PK58,CDK11-p46,http://genome.ucsc.edu/cgi-bin/hgTracks?hgsid=167433603&clade=mammal&org=Human&db=hg18&position=chr1%3A1560962-1645635&hgt.suggest=&pix=800&Submit=submit,p58	NM_033488	107	CDC2L1
83	chr1	1620821	1620880	1.0044	2	Primary Transcript	-	1560962	1645635	0	-17552	984	CDK11B	996600	cyclin-dependent kinase 11B	FLJ59152,CDK11-p58,CDK11-p110,p58CLK-1,p58CDC2L1,CDC2L2,CDK11,CLK-1,PK58,CDK11-p46,http://genome.ucsc.edu/cgi-bin/hgTracks?hgsid=167433603&clade=mammal&org=Human&db=hg18&position=chr1%3A1560962-1645635&hgt.suggest=&pix=800&Submit=submit,p58	NM_033488	107	CDC2L1
84	chr1	1645249	1645298	-0.968	2	Primary Transcript	-	1560962	1645635	0	-41975	984	CDK11B	996600	cyclin-dependent kinase 11B	FLJ59152,CDK11-p58,CDK11-p110,p58CLK-1,p58CDC2L1,CDC2L2,CDK11,CLK-1,PK58,CDK11-p46,http://genome.ucsc.edu/cgi-bin/hgTracks?hgsid=167433603&clade=mammal&org=Human&db=hg18&position=chr1%3A1560962-1645635&hgt.suggest=&pix=800&Submit=submit,p58	NM_033488	107	CDC2L1
85	chr1	1645325	1645374	-1.0422	2	Primary Transcript	-	1560962	1645635	0	-42051	984	CDK11B	996600	cyclin-dependent kinase 11B	FLJ59152,CDK11-p58,CDK11-p110,p58CLK-1,p58CDC2L1,CDC2L2,CDK11,CLK-1,PK58,CDK11-p46,http://genome.ucsc.edu/cgi-bin/hgTracks?hgsid=167433603&clade=mammal&org=Human&db=hg18&position=chr1%3A1560962-1645635&hgt.suggest=&pix=800&Submit=submit,p58	NM_033488	107	CDC2L1
86	chr1	1660558	1660607	1.7907	2	Primary Transcript	-	1653540	1667291	0	-167	9906	SLC35E2	996600	solute carrier family 35, member E2	MGC104754,KIAA0447,FLJ44537,FLJ34996,MGC138494,http://genome.ucsc.edu/cgi-bin/hgTracks?hgsid=167433603&clade=mammal&org=Human&db=hg18&position=chr1%3A1653540-1667291&hgt.suggest=&pix=800&Submit=submit,MGC126715,MGC117254	NM_182838	13635	DKFZp686M0869
87	chr1	1660654	1660703	2.4382	2	Primary Transcript	-	1653540	1667291	0	-263	9906	SLC35E2	996600	solute carrier family 35, member E2	MGC104754,KIAA0447,FLJ44537,FLJ34996,MGC138494,http://genome.ucsc.edu/cgi-bin/hgTracks?hgsid=167433603&clade=mammal&org=Human&db=hg18&position=chr1%3A1653540-1667291&hgt.suggest=&pix=800&Submit=submit,MGC126715,MGC117254	NM_182838	13635	DKFZp686M0869
88	chr1	1660738	1660787	1.9691	2	Primary Transcript	-	1653540	1667291	0	-347	9906	SLC35E2	996600	solute carrier family 35, member E2	MGC104754,KIAA0447,FLJ44537,FLJ34996,MGC138494,http://genome.ucsc.edu/cgi-bin/hgTracks?hgsid=167433603&clade=mammal&org=Human&db=hg18&position=chr1%3A1653540-1667291&hgt.suggest=&pix=800&Submit=submit,MGC126715,MGC117254	NM_182838	13635	DKFZp686M0869
89	chr1	1660838	1660887	2.0174	2	Primary Transcript	-	1653540	1667291	0	-447	9906	SLC35E2	996600	solute carrier family 35, member E2	MGC104754,KIAA0447,FLJ44537,FLJ34996,MGC138494,http://genome.ucsc.edu/cgi-bin/hgTracks?hgsid=167433603&clade=mammal&org=Human&db=hg18&position=chr1%3A1653540-1667291&hgt.suggest=&pix=800&Submit=submit,MGC126715,MGC117254	NM_182838	13635	DKFZp686M0869
90	chr1	1701775	1701824	-1.0469	1	Primary Transcript	-	1672530	1699769	-2006	-15650	65220	NADK	996600	NAD kinase	FLJ37724,http://genome.ucsc.edu/cgi-bin/hgTracks?hgsid=167433603&clade=mammal&org=Human&db=hg18&position=chr1%3A1672530-1699769&hgt.suggest=&pix=800&Submit=submit,dJ283E3.1	NM_023018	7600	FLJ13052
91	chr1	1701881	1701930	-1.3607	1	Primary Transcript	-	1672530	1699769	-2112	-15756	65220	NADK	996600	NAD kinase	FLJ37724,http://genome.ucsc.edu/cgi-bin/hgTracks?hgsid=167433603&clade=mammal&org=Human&db=hg18&position=chr1%3A1672530-1699769&hgt.suggest=&pix=800&Submit=submit,dJ283E3.1	NM_023018	7600	FLJ13052
92	chr1	1701961	1702010	-1.1802	1	Primary Transcript	-	1672530	1699769	-2192	-15836	65220	NADK	996600	NAD kinase	FLJ37724,http://genome.ucsc.edu/cgi-bin/hgTracks?hgsid=167433603&clade=mammal&org=Human&db=hg18&position=chr1%3A1672530-1699769&hgt.suggest=&pix=800&Submit=submit,dJ283E3.1	NM_023018	7600	FLJ13052
93	chr1	1702081	1702130	-1.0254	1	Primary Transcript	-	1672530	1699769	-2312	-15956	65220	NADK	996600	NAD kinase	FLJ37724,http://genome.ucsc.edu/cgi-bin/hgTracks?hgsid=167433603&clade=mammal&org=Human&db=hg18&position=chr1%3A1672530-1699769&hgt.suggest=&pix=800&Submit=submit,dJ283E3.1	NM_023018	7600	FLJ13052
94	chr1	1836710	1836759	1.1415	1	Primary Transcript	+	1836125	1838593	0	-624	163688	CALML6	996600	calmodulin-like 6	http://genome.ucsc.edu/cgi-bin/hgTracks?hgsid=167433603&clade=mammal&org=Human&db=hg18&position=chr1%3A1836125-1838593&hgt.suggest=&pix=800&Submit=submit	NM_138705	13637	CAGLP
95	chr1	1903471	1903520	1.6444	2	Primary Transcript	-	1874611	1925136	0	-3622	85452	KIAA1751	996600	KIAA1751	http://genome.ucsc.edu/cgi-bin/hgTracks?hgsid=167433603&clade=mammal&org=Human&db=hg18&position=chr1%3A1874611-1925136&hgt.suggest=&pix=800&Submit=submit	NM_001080484	4848	FLJ45476
96	chr1	1938686	1938743	2.7834	1	Primary Transcript	+	1940627	1952052	-1884	-7625	2563	GABRD	996600	gamma-aminobutyric acid (GABA) A receptor, delta	http://genome.ucsc.edu/cgi-bin/hgTracks?hgsid=167433603&clade=mammal&org=Human&db=hg18&position=chr1%3A1940627-1952052&hgt.suggest=&pix=800&Submit=submit,MGC45284,EJM7,GEFSP5	NM_000815	4503	EIG10
97	chr1	1938782	1938831	1.7597	1	Primary Transcript	+	1940627	1952052	-1796	-7533	2563	GABRD	996600	gamma-aminobutyric acid (GABA) A receptor, delta	http://genome.ucsc.edu/cgi-bin/hgTracks?hgsid=167433603&clade=mammal&org=Human&db=hg18&position=chr1%3A1940627-1952052&hgt.suggest=&pix=800&Submit=submit,MGC45284,EJM7,GEFSP5	NM_000815	4503	EIG10
98	chr1	1938862	1938911	2.2091	1	Primary Transcript	+	1940627	1952052	-1716	-7453	2563	GABRD	996600	gamma-aminobutyric acid (GABA) A receptor, delta	http://genome.ucsc.edu/cgi-bin/hgTracks?hgsid=167433603&clade=mammal&org=Human&db=hg18&position=chr1%3A1940627-1952052&hgt.suggest=&pix=800&Submit=submit,MGC45284,EJM7,GEFSP5	NM_000815	4503	EIG10
99	chr1	1938984	1939033	1.2517	1	Primary Transcript	+	1940627	1952052	-1594	-7331	2563	GABRD	996600	gamma-aminobutyric acid (GABA) A receptor, delta	http://genome.ucsc.edu/cgi-bin/hgTracks?hgsid=167433603&clade=mammal&org=Human&db=hg18&position=chr1%3A1940627-1952052&hgt.suggest=&pix=800&Submit=submit,MGC45284,EJM7,GEFSP5	NM_000815	4503	EIG10
100	chr1	1939084	1939133	0.9503	1	Primary Transcript	+	1940627	1952052	-1494	-7231	2563	GABRD	996600	gamma-aminobutyric acid (GABA) A receptor, delta	http://genome.ucsc.edu/cgi-bin/hgTracks?hgsid=167433603&clade=mammal&org=Human&db=hg18&position=chr1%3A1940627-1952052&hgt.suggest=&pix=800&Submit=submit,MGC45284,EJM7,GEFSP5	NM_000815	4503	EIG10
101	chr1	1949365	1949414	0.9056	1	Primary Transcript	+	1940627	1952052	0	3050	2563	GABRD	996600	gamma-aminobutyric acid (GABA) A receptor, delta	http://genome.ucsc.edu/cgi-bin/hgTracks?hgsid=167433603&clade=mammal&org=Human&db=hg18&position=chr1%3A1940627-1952052&hgt.suggest=&pix=800&Submit=submit,MGC45284,EJM7,GEFSP5	NM_000815	4503	EIG10
102	chr1	1993024	1993073	1.4101	1	Primary Transcript	+	1971768	2106694	0	-46182	5590	PRKCZ	996600	protein kinase C, zeta	http://genome.ucsc.edu/cgi-bin/hgTracks?hgsid=167433603&clade=mammal&org=Human&db=hg18&position=chr1%3A1971768-2106694&hgt.suggest=&pix=800&Submit=submit,PKC2	NM_002744	1938	PKC-ZETA
103	chr1	2056126	2056175	1.1853	1	Primary Transcript	+	1971768	2106694	0	16919	5590	PRKCZ	996600	protein kinase C, zeta	http://genome.ucsc.edu/cgi-bin/hgTracks?hgsid=167433603&clade=mammal&org=Human&db=hg18&position=chr1%3A1971768-2106694&hgt.suggest=&pix=800&Submit=submit,PKC2	NM_002744	1938	PKC-ZETA
104	chr1	2056628	2056677	1.2791	1	Primary Transcript	+	1971768	2106694	0	17421	5590	PRKCZ	996600	protein kinase C, zeta	http://genome.ucsc.edu/cgi-bin/hgTracks?hgsid=167433603&clade=mammal&org=Human&db=hg18&position=chr1%3A1971768-2106694&hgt.suggest=&pix=800&Submit=submit,PKC2	NM_002744	1938	PKC-ZETA
105	chr1	2201999	2202048	-1.0711	3	Primary Transcript	+	2149993	2231511	0	11271	6497	SKI	996600	v-ski sarcoma viral oncogene homolog (avian)	http://genome.ucsc.edu/cgi-bin/hgTracks?hgsid=167433603&clade=mammal&org=Human&db=hg18&position=chr1%3A2149993-2231511&hgt.suggest=&pix=800&Submit=submit	NM_003036	21580	SKV
106	chr1	2212212	2212261	-0.9996	1	Primary Transcript	+	2149993	2231511	0	21484	6497	SKI	996600	v-ski sarcoma viral oncogene homolog (avian)	http://genome.ucsc.edu/cgi-bin/hgTracks?hgsid=167433603&clade=mammal&org=Human&db=hg18&position=chr1%3A2149993-2231511&hgt.suggest=&pix=800&Submit=submit	NM_003036	21580	SKV
107	chr1	2256429	2256478	1.0403	1	Primary Transcript	-	2242555	2312853	0	21250	79906	MORN1	996600	MORN repeat containing 1	http://genome.ucsc.edu/cgi-bin/hgTracks?hgsid=167433603&clade=mammal&org=Human&db=hg18&position=chr1%3A2242555-2312853&hgt.suggest=&pix=800&Submit=submit	NM_024848	13646	FLJ13941
108	chr1	2333468	2333517	0.9298	2	Primary Transcript	-	2326100	2333870	0	-3507	5192	PEX10	996600	peroxisomal biogenesis factor 10	RNF69,http://genome.ucsc.edu/cgi-bin/hgTracks?hgsid=167433603&clade=mammal&org=Human&db=hg18&position=chr1%3A2326100-2333870&hgt.suggest=&pix=800&Submit=submit,NALD	NM_002617	20684	MGC1998
109	chr1	2399637	2399686	0.905	1	Primary Transcript	+	2397613	2426824	0	-12557	9651	PLCH2	996600	phospholipase C, eta 2	PLCL4,http://genome.ucsc.edu/cgi-bin/hgTracks?hgsid=167433603&clade=mammal&org=Human&db=hg18&position=chr1%3A2397613-2426824&hgt.suggest=&pix=800&Submit=submit,PLCeta2	NM_014638	6380	PLC-eta2
110	chr1	2430025	2430074	0.9905	1	Primary Transcript	-	2429834	2447895	0	8815	55229	PANK4	996600	pantothenate kinase 4	FLJ10782,http://genome.ucsc.edu/cgi-bin/hgTracks?hgsid=167433603&clade=mammal&org=Human&db=hg18&position=chr1%3A2429834-2447895&hgt.suggest=&pix=800&Submit=submit	NM_018216	17002	DKFZp547M242
111	chr1	2430419	2430468	1.2585	1	Primary Transcript	-	2429834	2447895	0	8421	55229	PANK4	996600	pantothenate kinase 4	FLJ10782,http://genome.ucsc.edu/cgi-bin/hgTracks?hgsid=167433603&clade=mammal&org=Human&db=hg18&position=chr1%3A2429834-2447895&hgt.suggest=&pix=800&Submit=submit	NM_018216	17002	DKFZp547M242
112	chr1	2442634	2442683	1.5356	1	Primary Transcript	-	2429834	2447895	0	-3794	55229	PANK4	996600	pantothenate kinase 4	FLJ10782,http://genome.ucsc.edu/cgi-bin/hgTracks?hgsid=167433603&clade=mammal&org=Human&db=hg18&position=chr1%3A2429834-2447895&hgt.suggest=&pix=800&Submit=submit	NM_018216	17002	DKFZp547M242
113	chr1	2442822	2442871	1.1954	1	Primary Transcript	-	2429834	2447895	0	-3982	55229	PANK4	996600	pantothenate kinase 4	FLJ10782,http://genome.ucsc.edu/cgi-bin/hgTracks?hgsid=167433603&clade=mammal&org=Human&db=hg18&position=chr1%3A2429834-2447895&hgt.suggest=&pix=800&Submit=submit	NM_018216	17002	DKFZp547M242
114	chr1	2442934	2442983	1.8841	1	Primary Transcript	-	2429834	2447895	0	-4094	55229	PANK4	996600	pantothenate kinase 4	FLJ10782,http://genome.ucsc.edu/cgi-bin/hgTracks?hgsid=167433603&clade=mammal&org=Human&db=hg18&position=chr1%3A2429834-2447895&hgt.suggest=&pix=800&Submit=submit	NM_018216	17002	DKFZp547M242
115	chr1	2474234	2474283	0.9335	2	Primary Transcript	-	2471218	2474144	-90	-1577	115110	LOC115110	996600	hypothetical protein LOC115110	http://genome.ucsc.edu/cgi-bin/hgTracks?hgsid=167433603&clade=mammal&org=Human&db=hg18&position=chr1%3A2471218-2474144&hgt.suggest=&pix=800&Submit=submit	NR_026927	19996	DKFZp762D186
116	chr1	2926575	2926624	1.7907	1	Primary Transcript	+	2927905	2929327	-1281	-2016	140625	ACTRT2	996600	actin-related protein T2	FLJ25424,http://genome.ucsc.edu/cgi-bin/hgTracks?hgsid=167433603&clade=mammal&org=Human&db=hg18&position=chr1%3A2927905-2929327&hgt.suggest=&pix=800&Submit=submit,Arp-T2,ARPT2,HARPM2	NM_080431	13656	ARPM2
117	chr1	2975492	2975541	-1.1183	1	Primary Transcript	+	2975603	3345045	-62	-184807	63976	PRDM16	996600	PR domain containing 16	MGC166915,MEL1,http://genome.ucsc.edu/cgi-bin/hgTracks?hgsid=167433603&clade=mammal&org=Human&db=hg18&position=chr1%3A2975603-3345045&hgt.suggest=&pix=800&Submit=submit,PFM13	NM_199454	18374	KIAA1675
118	chr1	2977433	2977482	1.2208	1	Primary Transcript	+	2975603	3345045	0	-182866	63976	PRDM16	996600	PR domain containing 16	MGC166915,MEL1,http://genome.ucsc.edu/cgi-bin/hgTracks?hgsid=167433603&clade=mammal&org=Human&db=hg18&position=chr1%3A2975603-3345045&hgt.suggest=&pix=800&Submit=submit,PFM13	NM_199454	18374	KIAA1675
119	chr1	3172753	3172802	1.7366	1	Primary Transcript	+	2975603	3345045	0	12453	63976	PRDM16	996600	PR domain containing 16	MGC166915,MEL1,http://genome.ucsc.edu/cgi-bin/hgTracks?hgsid=167433603&clade=mammal&org=Human&db=hg18&position=chr1%3A2975603-3345045&hgt.suggest=&pix=800&Submit=submit,PFM13	NM_199454	18374	KIAA1675
120	chr1	3437910	3437959	-0.9472	1	Primary Transcript	-	3394365	3517919	0	18207	1953	MEGF6	996600	multiple EGF-like-domains 6	KIAA0815,http://genome.ucsc.edu/cgi-bin/hgTracks?hgsid=167433603&clade=mammal&org=Human&db=hg18&position=chr1%3A3394365-3517919&hgt.suggest=&pix=800&Submit=submit	NM_001409	3407	EGFL3
121	chr1	3520133	3520183	-1.2251	1	Primary Transcript	-	3394365	3517919	-2214	-64016	1953	MEGF6	996600	multiple EGF-like-domains 6	KIAA0815,http://genome.ucsc.edu/cgi-bin/hgTracks?hgsid=167433603&clade=mammal&org=Human&db=hg18&position=chr1%3A3394365-3517919&hgt.suggest=&pix=800&Submit=submit	NM_001409	3407	EGFL3
122	chr1	3531227	3531276	1.0891	1	Primary Transcript	+	3531415	3536554	-139	-2733	127262	TPRG1L	996600	tumor protein p63 regulated 1-like	http://genome.ucsc.edu/cgi-bin/hgTracks?hgsid=167433603&clade=mammal&org=Human&db=hg18&position=chr1%3A3531415-3536554&hgt.suggest=&pix=800&Submit=submit,FLJ21811,mover,h-mover,RP11-46F15.3	NM_182752	13663	FAM79A
123	chr1	3639319	3639368	1.8878	1	Primary Transcript	+	3558988	3640327	0	39686	7161	TP73	996600	tumor protein p73	http://genome.ucsc.edu/cgi-bin/hgTracks?hgsid=167433603&clade=mammal&org=Human&db=hg18&position=chr1%3A3558988-3640327&hgt.suggest=&pix=800&Submit=submit	NM_005427	16853	P73
124	chr1	3654437	3654486	2.351	1	Primary Transcript	-	3642407	3653746	-691	-6385	57212	KIAA0495	996600	KIAA0495	http://genome.ucsc.edu/cgi-bin/hgTracks?hgsid=167433603&clade=mammal&org=Human&db=hg18&position=chr1%3A3642407-3653746&hgt.suggest=&pix=800&Submit=submit,PDAM	NM_207306	13667	MGC138189
125	chr1	3654523	3654572	1.3617	1	Primary Transcript	-	3642407	3653746	-777	-6471	57212	KIAA0495	996600	KIAA0495	http://genome.ucsc.edu/cgi-bin/hgTracks?hgsid=167433603&clade=mammal&org=Human&db=hg18&position=chr1%3A3642407-3653746&hgt.suggest=&pix=800&Submit=submit,PDAM	NM_207306	13667	MGC138189
126	chr1	3654873	3654925	1.9924	1	Primary Transcript	-	3642407	3653746	-1127	-6822	57212	KIAA0495	996600	KIAA0495	http://genome.ucsc.edu/cgi-bin/hgTracks?hgsid=167433603&clade=mammal&org=Human&db=hg18&position=chr1%3A3642407-3653746&hgt.suggest=&pix=800&Submit=submit,PDAM	NM_207306	13667	MGC138189
127	chr1	3655045	3655094	1.5698	1	Primary Transcript	-	3642407	3653746	-1299	-6993	57212	KIAA0495	996600	KIAA0495	http://genome.ucsc.edu/cgi-bin/hgTracks?hgsid=167433603&clade=mammal&org=Human&db=hg18&position=chr1%3A3642407-3653746&hgt.suggest=&pix=800&Submit=submit,PDAM	NM_207306	13667	MGC138189
128	chr1	3655129	3655178	0.9941	3	Primary Transcript	-	3642407	3653746	-1383	-7077	57212	KIAA0495	996600	KIAA0495	http://genome.ucsc.edu/cgi-bin/hgTracks?hgsid=167433603&clade=mammal&org=Human&db=hg18&position=chr1%3A3642407-3653746&hgt.suggest=&pix=800&Submit=submit,PDAM	NM_207306	13667	MGC138189
129	chr1	3655243	3655292	0.9043	1	Primary Transcript	-	3642407	3653746	-1497	-7191	57212	KIAA0495	996600	KIAA0495	http://genome.ucsc.edu/cgi-bin/hgTracks?hgsid=167433603&clade=mammal&org=Human&db=hg18&position=chr1%3A3642407-3653746&hgt.suggest=&pix=800&Submit=submit,PDAM	NM_207306	13667	MGC138189
130	chr1	3693701	3693750	0.941	1	Primary Transcript	-	3686643	3702928	0	1060	57470	LRRC47	996600	leucine rich repeat containing 47	http://genome.ucsc.edu/cgi-bin/hgTracks?hgsid=167433603&clade=mammal&org=Human&db=hg18&position=chr1%3A3686643-3702928&hgt.suggest=&pix=800&Submit=submit	NM_020710	14491	KIAA1185
131	chr1	3721371	3721420	1.1679	1	Primary Transcript	-	3721203	3763657	0	21034	9731	KIAA0562	996600	KIAA0562	http://genome.ucsc.edu/cgi-bin/hgTracks?hgsid=167433603&clade=mammal&org=Human&db=hg18&position=chr1%3A3721203-3763657&hgt.suggest=&pix=800&Submit=submit	NM_014704	13671	GlyBP
132	chr1	3721447	3721496	1.4044	1	Primary Transcript	-	3721203	3763657	0	20958	9731	KIAA0562	996600	KIAA0562	http://genome.ucsc.edu/cgi-bin/hgTracks?hgsid=167433603&clade=mammal&org=Human&db=hg18&position=chr1%3A3721203-3763657&hgt.suggest=&pix=800&Submit=submit	NM_014704	13671	GlyBP
133	chr1	3765809	3765858	0.9921	1	Primary Transcript	+	3763704	3791853	0	-11945	1677	DFFB	996600	DNA fragmentation factor, 40kDa, beta polypeptide (caspase-activated DNase)	DFF2,http://genome.ucsc.edu/cgi-bin/hgTracks?hgsid=167433603&clade=mammal&org=Human&db=hg18&position=chr1%3A3763704-3791853&hgt.suggest=&pix=800&Submit=submit,DFF40,CPAN,DFF-40	NM_004402	20719	CAD
134	chr1	4370848	4370907	-1.0298	1	Primary Transcript	+	4371970	4384604	-1063	-7409	284661	LOC284661	996600	hypothetical LOC284661	http://genome.ucsc.edu/cgi-bin/hgTracks?hgsid=167433603&clade=mammal&org=Human&db=hg18&position=chr1%3A4371970-4384604&hgt.suggest=&pix=800&Submit=submit	NR_027088	14643	-
135	chr1	4370944	4371000	-1.7114	1	Primary Transcript	+	4371970	4384604	-970	-7315	284661	LOC284661	996600	hypothetical LOC284661	http://genome.ucsc.edu/cgi-bin/hgTracks?hgsid=167433603&clade=mammal&org=Human&db=hg18&position=chr1%3A4371970-4384604&hgt.suggest=&pix=800&Submit=submit	NR_027088	14643	-
136	chr1	4371052	4371104	-0.9857	1	Primary Transcript	+	4371970	4384604	-866	-7209	284661	LOC284661	996600	hypothetical LOC284661	http://genome.ucsc.edu/cgi-bin/hgTracks?hgsid=167433603&clade=mammal&org=Human&db=hg18&position=chr1%3A4371970-4384604&hgt.suggest=&pix=800&Submit=submit	NR_027088	14643	-
137	chr1	4372274	4372323	0.9516	1	Primary Transcript	+	4371970	4384604	0	-5988	284661	LOC284661	996600	hypothetical LOC284661	http://genome.ucsc.edu/cgi-bin/hgTracks?hgsid=167433603&clade=mammal&org=Human&db=hg18&position=chr1%3A4371970-4384604&hgt.suggest=&pix=800&Submit=submit	NR_027088	14643	-
138	chr1	5859631	5859680	0.969	1	Primary Transcript	-	5845456	5975118	0	50631	261734	NPHP4	996600	nephronophthisis 4	http://genome.ucsc.edu/cgi-bin/hgTracks?hgsid=167433603&clade=mammal&org=Human&db=hg18&position=chr1%3A5845456-5975118&hgt.suggest=&pix=800&Submit=submit,POC10,SLSN4,KIAA0673	NM_015102	9970	FLJ46306
139	chr1	5859721	5859770	2.346	1	Primary Transcript	-	5845456	5975118	0	50541	261734	NPHP4	996600	nephronophthisis 4	http://genome.ucsc.edu/cgi-bin/hgTracks?hgsid=167433603&clade=mammal&org=Human&db=hg18&position=chr1%3A5845456-5975118&hgt.suggest=&pix=800&Submit=submit,POC10,SLSN4,KIAA0673	NM_015102	9970	FLJ46306
140	chr1	5859813	5859862	1.0252	1	Primary Transcript	-	5845456	5975118	0	50449	261734	NPHP4	996600	nephronophthisis 4	http://genome.ucsc.edu/cgi-bin/hgTracks?hgsid=167433603&clade=mammal&org=Human&db=hg18&position=chr1%3A5845456-5975118&hgt.suggest=&pix=800&Submit=submit,POC10,SLSN4,KIAA0673	NM_015102	9970	FLJ46306
141	chr1	5859929	5859978	1.751	1	Primary Transcript	-	5845456	5975118	0	50333	261734	NPHP4	996600	nephronophthisis 4	http://genome.ucsc.edu/cgi-bin/hgTracks?hgsid=167433603&clade=mammal&org=Human&db=hg18&position=chr1%3A5845456-5975118&hgt.suggest=&pix=800&Submit=submit,POC10,SLSN4,KIAA0673	NM_015102	9970	FLJ46306
142	chr1	5860023	5860072	1.4871	1	Primary Transcript	-	5845456	5975118	0	50239	261734	NPHP4	996600	nephronophthisis 4	http://genome.ucsc.edu/cgi-bin/hgTracks?hgsid=167433603&clade=mammal&org=Human&db=hg18&position=chr1%3A5845456-5975118&hgt.suggest=&pix=800&Submit=submit,POC10,SLSN4,KIAA0673	NM_015102	9970	FLJ46306
143	chr1	6183942	6183991	1.0126	1	Primary Transcript	-	6167666	6182266	-1676	-9000	6146	RPL22	996600	ribosomal protein L22	http://genome.ucsc.edu/cgi-bin/hgTracks?hgsid=167433603&clade=mammal&org=Human&db=hg18&position=chr1%3A6167666-6182266&hgt.suggest=&pix=800&Submit=submit,HBP15,HBP15/L22	NM_000983	593	EAP
144	chr1	6187609	6187658	1.4526	1	Primary Transcript	+	6188775	6203946	-1117	-8727	388591	RNF207	996600	ring finger protein 207	FLJ46380,FLJ32096,FLJ46593,http://genome.ucsc.edu/cgi-bin/hgTracks?hgsid=167433603&clade=mammal&org=Human&db=hg18&position=chr1%3A6188775-6203946&hgt.suggest=&pix=800&Submit=submit	NM_207396	13678	C1orf188
145	chr1	6191741	6191790	-0.9413	1	Primary Transcript	+	6188775	6203946	0	-4595	388591	RNF207	996600	ring finger protein 207	FLJ46380,FLJ32096,FLJ46593,http://genome.ucsc.edu/cgi-bin/hgTracks?hgsid=167433603&clade=mammal&org=Human&db=hg18&position=chr1%3A6188775-6203946&hgt.suggest=&pix=800&Submit=submit	NM_207396	13678	C1orf188
146	chr1	6225794	6225843	0.9419	1	Primary Transcript	+	6226848	6228225	-1005	-1718	390992	HES3	996600	hairy and enhancer of split 3 (Drosophila)	http://genome.ucsc.edu/cgi-bin/hgTracks?hgsid=167433603&clade=mammal&org=Human&db=hg18&position=chr1%3A6226848-6228225&hgt.suggest=&pix=800&Submit=submit	NM_001024598	2421	bHLHb43
147	chr1	6343801	6343850	1.2344	1	Primary Transcript	-	6246918	6368470	0	-36131	11332	ACOT7	996600	acyl-CoA thioesterase 7	BACH,MGC1126,ACT,LACH1,CTE-II,hBACH,RP1-120G22.10,http://genome.ucsc.edu/cgi-bin/hgTracks?hgsid=167433603&clade=mammal&org=Human&db=hg18&position=chr1%3A6246918-6368470&hgt.suggest=&pix=800&Submit=submit,LACH	NM_181864	3788	ACH1
148	chr1	6344255	6344304	0.9958	1	Primary Transcript	-	6246918	6368470	0	-36585	11332	ACOT7	996600	acyl-CoA thioesterase 7	BACH,MGC1126,ACT,LACH1,CTE-II,hBACH,RP1-120G22.10,http://genome.ucsc.edu/cgi-bin/hgTracks?hgsid=167433603&clade=mammal&org=Human&db=hg18&position=chr1%3A6246918-6368470&hgt.suggest=&pix=800&Submit=submit,LACH	NM_181864	3788	ACH1
149	chr1	6368780	6368829	-1.0851	1	Primary Transcript	-	6246918	6376413	0	-57139	11332	ACOT7	996600	acyl-CoA thioesterase 7	BACH,MGC1126,ACT,LACH1,http://genome.ucsc.edu/cgi-bin/hgTracks?hgsid=167433603&clade=mammal&org=Human&db=hg18&position=chr1%3A6246918-6376413&hgt.suggest=&pix=800&Submit=submit,CTE-II,hBACH,RP1-120G22.10,LACH	NM_007274	16200	ACH1
150	chr1	6368984	6369042	-2.184	1	Primary Transcript	-	6246918	6376413	0	-57347	11332	ACOT7	996600	acyl-CoA thioesterase 7	BACH,MGC1126,ACT,LACH1,http://genome.ucsc.edu/cgi-bin/hgTracks?hgsid=167433603&clade=mammal&org=Human&db=hg18&position=chr1%3A6246918-6376413&hgt.suggest=&pix=800&Submit=submit,CTE-II,hBACH,RP1-120G22.10,LACH	NM_007274	16200	ACH1
151	chr1	6369172	6369226	-1.9768	1	Primary Transcript	-	6246918	6376413	0	-57533	11332	ACOT7	996600	acyl-CoA thioesterase 7	BACH,MGC1126,ACT,LACH1,http://genome.ucsc.edu/cgi-bin/hgTracks?hgsid=167433603&clade=mammal&org=Human&db=hg18&position=chr1%3A6246918-6376413&hgt.suggest=&pix=800&Submit=submit,CTE-II,hBACH,RP1-120G22.10,LACH	NM_007274	16200	ACH1
152	chr1	6369834	6369883	1.0522	1	Primary Transcript	-	6246918	6376413	0	-58193	11332	ACOT7	996600	acyl-CoA thioesterase 7	BACH,MGC1126,ACT,LACH1,http://genome.ucsc.edu/cgi-bin/hgTracks?hgsid=167433603&clade=mammal&org=Human&db=hg18&position=chr1%3A6246918-6376413&hgt.suggest=&pix=800&Submit=submit,CTE-II,hBACH,RP1-120G22.10,LACH	NM_007274	16200	ACH1
153	chr1	6369910	6369970	0.9258	1	Primary Transcript	-	6246918	6376413	0	-58274	11332	ACOT7	996600	acyl-CoA thioesterase 7	BACH,MGC1126,ACT,LACH1,http://genome.ucsc.edu/cgi-bin/hgTracks?hgsid=167433603&clade=mammal&org=Human&db=hg18&position=chr1%3A6246918-6376413&hgt.suggest=&pix=800&Submit=submit,CTE-II,hBACH,RP1-120G22.10,LACH	NM_007274	16200	ACH1
154	chr1	6370511	6370562	1.545	1	Primary Transcript	-	6246918	6376413	0	-58871	11332	ACOT7	996600	acyl-CoA thioesterase 7	BACH,MGC1126,ACT,LACH1,http://genome.ucsc.edu/cgi-bin/hgTracks?hgsid=167433603&clade=mammal&org=Human&db=hg18&position=chr1%3A6246918-6376413&hgt.suggest=&pix=800&Submit=submit,CTE-II,hBACH,RP1-120G22.10,LACH	NM_007274	16200	ACH1
155	chr1	6378387	6378436	1.1085	3	Primary Transcript	-	6246918	6376413	-1974	-66746	11332	ACOT7	996600	acyl-CoA thioesterase 7	BACH,MGC1126,ACT,LACH1,http://genome.ucsc.edu/cgi-bin/hgTracks?hgsid=167433603&clade=mammal&org=Human&db=hg18&position=chr1%3A6246918-6376413&hgt.suggest=&pix=800&Submit=submit,CTE-II,hBACH,RP1-120G22.10,LACH	NM_007274	16200	ACH1
156	chr1	6449639	6449688	0.9832	1	Primary Transcript	-	6448738	6468601	0	9006	57449	PLEKHG5	996600	pleckstrin homology domain containing, family G (with RhoGef domain) member 5	GEF720,KIAA0720,http://genome.ucsc.edu/cgi-bin/hgTracks?hgsid=167433603&clade=mammal&org=Human&db=hg18&position=chr1%3A6448738-6468601&hgt.suggest=&pix=800&Submit=submit	NM_001042665	14328	DSMA4
157	chr1	6449745	6449797	1.0619	1	Primary Transcript	-	6448738	6468601	0	8898	57449	PLEKHG5	996600	pleckstrin homology domain containing, family G (with RhoGef domain) member 5	GEF720,KIAA0720,http://genome.ucsc.edu/cgi-bin/hgTracks?hgsid=167433603&clade=mammal&org=Human&db=hg18&position=chr1%3A6448738-6468601&hgt.suggest=&pix=800&Submit=submit	NM_001042665	14328	DSMA4
158	chr1	6449941	6449990	0.979	1	Primary Transcript	-	6448738	6468601	0	8704	57449	PLEKHG5	996600	pleckstrin homology domain containing, family G (with RhoGef domain) member 5	GEF720,KIAA0720,http://genome.ucsc.edu/cgi-bin/hgTracks?hgsid=167433603&clade=mammal&org=Human&db=hg18&position=chr1%3A6448738-6468601&hgt.suggest=&pix=800&Submit=submit	NM_001042665	14328	DSMA4
159	chr1	6450039	6450088	0.9555	1	Primary Transcript	-	6448738	6468601	0	8606	57449	PLEKHG5	996600	pleckstrin homology domain containing, family G (with RhoGef domain) member 5	GEF720,KIAA0720,http://genome.ucsc.edu/cgi-bin/hgTracks?hgsid=167433603&clade=mammal&org=Human&db=hg18&position=chr1%3A6448738-6468601&hgt.suggest=&pix=800&Submit=submit	NM_001042665	14328	DSMA4
160	chr1	6502070	6502119	1.2152	1	Primary Transcript	-	6448738	6502656	0	-26397	57449	PLEKHG5	996600	pleckstrin homology domain containing, family G (with RhoGef domain) member 5	GEF720,http://genome.ucsc.edu/cgi-bin/hgTracks?hgsid=167433603&clade=mammal&org=Human&db=hg18&position=chr1%3A6448738-6502656&hgt.suggest=&pix=800&Submit=submit,KIAA0720	NM_198681	22314	DSMA4
161	chr1	6581858	6581907	0.9171	1	Primary Transcript	-	6573370	6585516	0	-2439	9903	KLHL21	996600	kelch-like 21 (Drosophila)	MGC99635,http://genome.ucsc.edu/cgi-bin/hgTracks?hgsid=167433603&clade=mammal&org=Human&db=hg18&position=chr1%3A6573370-6585516&hgt.suggest=&pix=800&Submit=submit	NM_014851	13700	KIAA0469
162	chr1	6581964	6582013	1.5893	1	Primary Transcript	-	6573370	6585516	0	-2545	9903	KLHL21	996600	kelch-like 21 (Drosophila)	MGC99635,http://genome.ucsc.edu/cgi-bin/hgTracks?hgsid=167433603&clade=mammal&org=Human&db=hg18&position=chr1%3A6573370-6585516&hgt.suggest=&pix=800&Submit=submit	NM_014851	13700	KIAA0469
163	chr1	6582052	6582101	2.0709	1	Primary Transcript	-	6573370	6585516	0	-2633	9903	KLHL21	996600	kelch-like 21 (Drosophila)	MGC99635,http://genome.ucsc.edu/cgi-bin/hgTracks?hgsid=167433603&clade=mammal&org=Human&db=hg18&position=chr1%3A6573370-6585516&hgt.suggest=&pix=800&Submit=submit	NM_014851	13700	KIAA0469
164	chr1	6587826	6587880	1.4214	1	Primary Transcript	-	6573370	6585516	-2310	-8410	9903	KLHL21	996600	kelch-like 21 (Drosophila)	MGC99635,http://genome.ucsc.edu/cgi-bin/hgTracks?hgsid=167433603&clade=mammal&org=Human&db=hg18&position=chr1%3A6573370-6585516&hgt.suggest=&pix=800&Submit=submit	NM_014851	13700	KIAA0469
165	chr1	6593952	6594009	1.4313	1	Primary Transcript	+	6596342	6606680	-2333	-7530	148479	PHF13	996600	PHD finger protein 13	SPOC1,PHF5,http://genome.ucsc.edu/cgi-bin/hgTracks?hgsid=167433603&clade=mammal&org=Human&db=hg18&position=chr1%3A6596342-6606680&hgt.suggest=&pix=800&Submit=submit	NM_153812	13701	MGC43399
166	chr1	6606098	6606147	1.2338	1	Primary Transcript	+	6596342	6606680	0	4611	148479	PHF13	996600	PHD finger protein 13	SPOC1,PHF5,http://genome.ucsc.edu/cgi-bin/hgTracks?hgsid=167433603&clade=mammal&org=Human&db=hg18&position=chr1%3A6596342-6606680&hgt.suggest=&pix=800&Submit=submit	NM_153812	13701	MGC43399
167	chr1	6606622	6606672	0.99	1	Primary Transcript	+	6596342	6606680	0	5136	148479	PHF13	996600	PHD finger protein 13	SPOC1,PHF5,http://genome.ucsc.edu/cgi-bin/hgTracks?hgsid=167433603&clade=mammal&org=Human&db=hg18&position=chr1%3A6596342-6606680&hgt.suggest=&pix=800&Submit=submit	NM_153812	13701	MGC43399
168	chr1	6685563	6685612	0.9806	1	Primary Transcript	-	6616815	6684553	-1010	-34903	55735	DNAJC11	996600	DnaJ (Hsp40) homolog, subfamily C, member 11	dJ126A5.1,http://genome.ucsc.edu/cgi-bin/hgTracks?hgsid=167433603&clade=mammal&org=Human&db=hg18&position=chr1%3A6616815-6684553&hgt.suggest=&pix=800&Submit=submit	NM_018198	16303	FLJ10737
169	chr1	6685657	6685706	2.308	1	Primary Transcript	-	6616815	6684553	-1104	-34997	55735	DNAJC11	996600	DnaJ (Hsp40) homolog, subfamily C, member 11	dJ126A5.1,http://genome.ucsc.edu/cgi-bin/hgTracks?hgsid=167433603&clade=mammal&org=Human&db=hg18&position=chr1%3A6616815-6684553&hgt.suggest=&pix=800&Submit=submit	NM_018198	16303	FLJ10737
170	chr1	6766855	6766904	-0.9745	1	Primary Transcript	+	6767970	7752351	-1066	-493281	23261	CAMTA1	996600	calmodulin binding transcription activator 1	http://genome.ucsc.edu/cgi-bin/hgTracks?hgsid=167433603&clade=mammal&org=Human&db=hg18&position=chr1%3A6767970-7752351&hgt.suggest=&pix=800&Submit=submit	NM_015215	2355	KIAA0833
171	chr1	6766959	6767008	-0.9419	1	Primary Transcript	+	6767970	7752351	-962	-493177	23261	CAMTA1	996600	calmodulin binding transcription activator 1	http://genome.ucsc.edu/cgi-bin/hgTracks?hgsid=167433603&clade=mammal&org=Human&db=hg18&position=chr1%3A6767970-7752351&hgt.suggest=&pix=800&Submit=submit	NM_015215	2355	KIAA0833
172	chr1	6767075	6767124	-1.5182	1	Primary Transcript	+	6767970	7752351	-846	-493061	23261	CAMTA1	996600	calmodulin binding transcription activator 1	http://genome.ucsc.edu/cgi-bin/hgTracks?hgsid=167433603&clade=mammal&org=Human&db=hg18&position=chr1%3A6767970-7752351&hgt.suggest=&pix=800&Submit=submit	NM_015215	2355	KIAA0833
173	chr1	7752676	7752725	1.2049	1	Primary Transcript	+	6767970	7752351	325	492540	23261	CAMTA1	996600	calmodulin binding transcription activator 1	http://genome.ucsc.edu/cgi-bin/hgTracks?hgsid=167433603&clade=mammal&org=Human&db=hg18&position=chr1%3A6767970-7752351&hgt.suggest=&pix=800&Submit=submit	NM_015215	2355	KIAA0833
174	chr1	7753000	7753049	1.2554	1	Primary Transcript	+	6767970	7752351	649	492864	23261	CAMTA1	996600	calmodulin binding transcription activator 1	http://genome.ucsc.edu/cgi-bin/hgTracks?hgsid=167433603&clade=mammal&org=Human&db=hg18&position=chr1%3A6767970-7752351&hgt.suggest=&pix=800&Submit=submit	NM_015215	2355	KIAA0833
175	chr1	7753076	7753128	1.3286	1	Primary Transcript	+	6767970	7752351	725	492941	23261	CAMTA1	996600	calmodulin binding transcription activator 1	http://genome.ucsc.edu/cgi-bin/hgTracks?hgsid=167433603&clade=mammal&org=Human&db=hg18&position=chr1%3A6767970-7752351&hgt.suggest=&pix=800&Submit=submit	NM_015215	2355	KIAA0833
176	chr1	7837817	7837877	1.2076	1	Primary Transcript	-	7830259	7836138	-1679	-4648	10911	UTS2	996600	urotensin 2	http://genome.ucsc.edu/cgi-bin/hgTracks?hgsid=167433603&clade=mammal&org=Human&db=hg18&position=chr1%3A7830259-7836138&hgt.suggest=&pix=800&Submit=submit,UII,UCN2,U-II	NM_021995	18124	PRO1068
177	chr1	7923788	7923845	-1.643	1	Primary Transcript	-	7902493	7923474	-314	-10833	3604	TNFRSF9	996600	tumor necrosis factor receptor superfamily, member 9	http://genome.ucsc.edu/cgi-bin/hgTracks?hgsid=167433603&clade=mammal&org=Human&db=hg18&position=chr1%3A7902493-7923474&hgt.suggest=&pix=800&Submit=submit,CDw137,MGC2172,CD137,ILA	NM_001561	15113	4-1BB
178	chr1	7923864	7923913	-1.1989	1	Primary Transcript	-	7902493	7923474	-390	-10905	3604	TNFRSF9	996600	tumor necrosis factor receptor superfamily, member 9	http://genome.ucsc.edu/cgi-bin/hgTracks?hgsid=167433603&clade=mammal&org=Human&db=hg18&position=chr1%3A7902493-7923474&hgt.suggest=&pix=800&Submit=submit,CDw137,MGC2172,CD137,ILA	NM_001561	15113	4-1BB
179	chr1	7923964	7924013	-2.294	1	Primary Transcript	-	7902493	7923474	-490	-11005	3604	TNFRSF9	996600	tumor necrosis factor receptor superfamily, member 9	http://genome.ucsc.edu/cgi-bin/hgTracks?hgsid=167433603&clade=mammal&org=Human&db=hg18&position=chr1%3A7902493-7923474&hgt.suggest=&pix=800&Submit=submit,CDw137,MGC2172,CD137,ILA	NM_001561	15113	4-1BB
180	chr1	7924064	7924113	-0.9678	1	Primary Transcript	-	7902493	7923474	-590	-11105	3604	TNFRSF9	996600	tumor necrosis factor receptor superfamily, member 9	http://genome.ucsc.edu/cgi-bin/hgTracks?hgsid=167433603&clade=mammal&org=Human&db=hg18&position=chr1%3A7902493-7923474&hgt.suggest=&pix=800&Submit=submit,CDw137,MGC2172,CD137,ILA	NM_001561	15113	4-1BB
181	chr1	7924164	7924213	-1.1302	1	Primary Transcript	-	7902493	7923474	-690	-11205	3604	TNFRSF9	996600	tumor necrosis factor receptor superfamily, member 9	http://genome.ucsc.edu/cgi-bin/hgTracks?hgsid=167433603&clade=mammal&org=Human&db=hg18&position=chr1%3A7902493-7923474&hgt.suggest=&pix=800&Submit=submit,CDw137,MGC2172,CD137,ILA	NM_001561	15113	4-1BB
182	chr1	8008965	8009014	-1.0759	1	Primary Transcript	-	7994366	8008980	0	-7316	54206	ERRFI1	996600	ERBB receptor feedback inhibitor 1	MIG-6,MIG6,http://genome.ucsc.edu/cgi-bin/hgTracks?hgsid=167433603&clade=mammal&org=Human&db=hg18&position=chr1%3A7994366-8008980&hgt.suggest=&pix=800&Submit=submit,RALT	NM_018948	20167	GENE-33
183	chr1	8009763	8009812	-0.9244	1	Primary Transcript	-	7994366	8008980	-783	-8114	54206	ERRFI1	996600	ERBB receptor feedback inhibitor 1	MIG-6,MIG6,http://genome.ucsc.edu/cgi-bin/hgTracks?hgsid=167433603&clade=mammal&org=Human&db=hg18&position=chr1%3A7994366-8008980&hgt.suggest=&pix=800&Submit=submit,RALT	NM_018948	20167	GENE-33
184	chr1	8010965	8011015	-1.089	1	Primary Transcript	-	7994366	8008980	-1985	-9317	54206	ERRFI1	996600	ERBB receptor feedback inhibitor 1	MIG-6,MIG6,http://genome.ucsc.edu/cgi-bin/hgTracks?hgsid=167433603&clade=mammal&org=Human&db=hg18&position=chr1%3A7994366-8008980&hgt.suggest=&pix=800&Submit=submit,RALT	NM_018948	20167	GENE-33
185	chr1	8011063	8011120	-1.5825	1	Primary Transcript	-	7994366	8008980	-2083	-9418	54206	ERRFI1	996600	ERBB receptor feedback inhibitor 1	MIG-6,MIG6,http://genome.ucsc.edu/cgi-bin/hgTracks?hgsid=167433603&clade=mammal&org=Human&db=hg18&position=chr1%3A7994366-8008980&hgt.suggest=&pix=800&Submit=submit,RALT	NM_018948	20167	GENE-33
186	chr1	8306237	8306292	1.137	1	Primary Transcript	+	8306976	8326814	-684	-10630	50651	SLC45A1	996600	solute carrier family 45, member 1	http://genome.ucsc.edu/cgi-bin/hgTracks?hgsid=167433603&clade=mammal&org=Human&db=hg18&position=chr1%3A8306976-8326814&hgt.suggest=&pix=800&Submit=submit,KIAA0458,FLJ26758	NM_001080397	3440	DNB5
187	chr1	8307049	8307098	1.0617	1	Primary Transcript	+	8306976	8326814	0	-9821	50651	SLC45A1	996600	solute carrier family 45, member 1	http://genome.ucsc.edu/cgi-bin/hgTracks?hgsid=167433603&clade=mammal&org=Human&db=hg18&position=chr1%3A8306976-8326814&hgt.suggest=&pix=800&Submit=submit,KIAA0458,FLJ26758	NM_001080397	3440	DNB5
188	chr1	8407926	8407987	2.6596	1	Primary Transcript	-	8335050	8800286	0	159712	473	RERE	996600	arginine-glutamic acid dipeptide (RE) repeats	DNB1,KIAA0458,http://genome.ucsc.edu/cgi-bin/hgTracks?hgsid=167433603&clade=mammal&org=Human&db=hg18&position=chr1%3A8335050-8800286&hgt.suggest=&pix=800&Submit=submit,FLJ38775,ATN1L,ARP	NM_012102	7913	ARG
189	chr1	8408024	8408073	1.6098	1	Primary Transcript	-	8335050	8800286	0	159620	473	RERE	996600	arginine-glutamic acid dipeptide (RE) repeats	DNB1,KIAA0458,http://genome.ucsc.edu/cgi-bin/hgTracks?hgsid=167433603&clade=mammal&org=Human&db=hg18&position=chr1%3A8335050-8800286&hgt.suggest=&pix=800&Submit=submit,FLJ38775,ATN1L,ARP	NM_012102	7913	ARG
190	chr1	8408148	8408197	0.9318	1	Primary Transcript	-	8335050	8800286	0	159496	473	RERE	996600	arginine-glutamic acid dipeptide (RE) repeats	DNB1,KIAA0458,http://genome.ucsc.edu/cgi-bin/hgTracks?hgsid=167433603&clade=mammal&org=Human&db=hg18&position=chr1%3A8335050-8800286&hgt.suggest=&pix=800&Submit=submit,FLJ38775,ATN1L,ARP	NM_012102	7913	ARG
191	chr1	8408234	8408283	1.2333	1	Primary Transcript	-	8335050	8800286	0	159410	473	RERE	996600	arginine-glutamic acid dipeptide (RE) repeats	DNB1,KIAA0458,http://genome.ucsc.edu/cgi-bin/hgTracks?hgsid=167433603&clade=mammal&org=Human&db=hg18&position=chr1%3A8335050-8800286&hgt.suggest=&pix=800&Submit=submit,FLJ38775,ATN1L,ARP	NM_012102	7913	ARG
192	chr1	8408324	8408374	3.1375	1	Primary Transcript	-	8335050	8800286	0	159319	473	RERE	996600	arginine-glutamic acid dipeptide (RE) repeats	DNB1,KIAA0458,http://genome.ucsc.edu/cgi-bin/hgTracks?hgsid=167433603&clade=mammal&org=Human&db=hg18&position=chr1%3A8335050-8800286&hgt.suggest=&pix=800&Submit=submit,FLJ38775,ATN1L,ARP	NM_012102	7913	ARG
193	chr1	8408446	8408505	1.7598	1	Primary Transcript	-	8335050	8800286	0	159192	473	RERE	996600	arginine-glutamic acid dipeptide (RE) repeats	DNB1,KIAA0458,http://genome.ucsc.edu/cgi-bin/hgTracks?hgsid=167433603&clade=mammal&org=Human&db=hg18&position=chr1%3A8335050-8800286&hgt.suggest=&pix=800&Submit=submit,FLJ38775,ATN1L,ARP	NM_012102	7913	ARG
194	chr1	8800885	8800943	-1.9796	1	Primary Transcript	-	8335050	8800286	-599	-233246	473	RERE	996600	arginine-glutamic acid dipeptide (RE) repeats	DNB1,KIAA0458,http://genome.ucsc.edu/cgi-bin/hgTracks?hgsid=167433603&clade=mammal&org=Human&db=hg18&position=chr1%3A8335050-8800286&hgt.suggest=&pix=800&Submit=submit,FLJ38775,ATN1L,ARP	NM_012102	7913	ARG
195	chr1	8800987	8801044	-1.0685	1	Primary Transcript	-	8335050	8800286	-701	-233348	473	RERE	996600	arginine-glutamic acid dipeptide (RE) repeats	DNB1,KIAA0458,http://genome.ucsc.edu/cgi-bin/hgTracks?hgsid=167433603&clade=mammal&org=Human&db=hg18&position=chr1%3A8335050-8800286&hgt.suggest=&pix=800&Submit=submit,FLJ38775,ATN1L,ARP	NM_012102	7913	ARG
196	chr1	8801191	8801247	-1.0911	1	Primary Transcript	-	8335050	8800286	-905	-233551	473	RERE	996600	arginine-glutamic acid dipeptide (RE) repeats	DNB1,KIAA0458,http://genome.ucsc.edu/cgi-bin/hgTracks?hgsid=167433603&clade=mammal&org=Human&db=hg18&position=chr1%3A8335050-8800286&hgt.suggest=&pix=800&Submit=submit,FLJ38775,ATN1L,ARP	NM_012102	7913	ARG
197	chr1	8802521	8802575	0.9256	1	Primary Transcript	-	8335050	8800286	-2235	-234880	473	RERE	996600	arginine-glutamic acid dipeptide (RE) repeats	DNB1,KIAA0458,http://genome.ucsc.edu/cgi-bin/hgTracks?hgsid=167433603&clade=mammal&org=Human&db=hg18&position=chr1%3A8335050-8800286&hgt.suggest=&pix=800&Submit=submit,FLJ38775,ATN1L,ARP	NM_012102	7913	ARG
198	chr1	8862202	8862252	-1.1481	1	Primary Transcript	-	8843649	8861367	-835	-9719	2023	ENO1	996600	enolase 1, (alpha)	PPH,NNE,MPB1,http://genome.ucsc.edu/cgi-bin/hgTracks?hgsid=167433603&clade=mammal&org=Human&db=hg18&position=chr1%3A8843649-8861367&hgt.suggest=&pix=800&Submit=submit	NM_001428	11873	ENO1L1
199	chr1	8862298	8862347	-1.0584	1	Primary Transcript	-	8843649	8861367	-931	-9814	2023	ENO1	996600	enolase 1, (alpha)	PPH,NNE,MPB1,http://genome.ucsc.edu/cgi-bin/hgTracks?hgsid=167433603&clade=mammal&org=Human&db=hg18&position=chr1%3A8843649-8861367&hgt.suggest=&pix=800&Submit=submit	NM_001428	11873	ENO1L1
200	chr1	8862889	8862938	-1.2691	1	Primary Transcript	-	8843649	8861367	-1522	-10406	2023	ENO1	996600	enolase 1, (alpha)	PPH,NNE,MPB1,http://genome.ucsc.edu/cgi-bin/hgTracks?hgsid=167433603&clade=mammal&org=Human&db=hg18&position=chr1%3A8843649-8861367&hgt.suggest=&pix=800&Submit=submit	NM_001428	11873	ENO1L1
201	chr1	8863003	8863052	-1.2505	1	Primary Transcript	-	8843649	8861367	-1636	-10520	2023	ENO1	996600	enolase 1, (alpha)	PPH,NNE,MPB1,http://genome.ucsc.edu/cgi-bin/hgTracks?hgsid=167433603&clade=mammal&org=Human&db=hg18&position=chr1%3A8843649-8861367&hgt.suggest=&pix=800&Submit=submit	NM_001428	11873	ENO1L1
202	chr1	8926068	8926117	1.2577	1	Primary Transcript	+	8928508	8957735	-2391	-17030	765	CA6	996600	carbonic anhydrase VI	http://genome.ucsc.edu/cgi-bin/hgTracks?hgsid=167433603&clade=mammal&org=Human&db=hg18&position=chr1%3A8928508-8957735&hgt.suggest=&pix=800&Submit=submit,MGC21256,GUSTIN	NM_001215	5972	CA-VI
203	chr1	9052566	9052615	1.2438	1	Primary Transcript	-	9019593	9071097	0	-7245	6518	SLC2A5	996600	solute carrier family 2 (facilitated glucose/fructose transporter), member 5	http://genome.ucsc.edu/cgi-bin/hgTracks?hgsid=167433603&clade=mammal&org=Human&db=hg18&position=chr1%3A9019593-9071097&hgt.suggest=&pix=800&Submit=submit	NR_024180	28447	GLUT5
204	chr1	9052664	9052716	1.2206	1	Primary Transcript	-	9019593	9071097	0	-7345	6518	SLC2A5	996600	solute carrier family 2 (facilitated glucose/fructose transporter), member 5	http://genome.ucsc.edu/cgi-bin/hgTracks?hgsid=167433603&clade=mammal&org=Human&db=hg18&position=chr1%3A9019593-9071097&hgt.suggest=&pix=800&Submit=submit	NR_024180	28447	GLUT5
205	chr1	9071111	9071160	1.1697	1	Primary Transcript	-	9019593	9071097	-14	-25791	6518	SLC2A5	996600	solute carrier family 2 (facilitated glucose/fructose transporter), member 5	http://genome.ucsc.edu/cgi-bin/hgTracks?hgsid=167433603&clade=mammal&org=Human&db=hg18&position=chr1%3A9019593-9071097&hgt.suggest=&pix=800&Submit=submit	NR_024180	28447	GLUT5
206	chr1	9273509	9273558	1.3491	1	Primary Transcript	+	9275527	9352175	-1969	-40317	80176	SPSB1	996600	splA/ryanodine receptor domain and SOCS box containing 1	http://genome.ucsc.edu/cgi-bin/hgTracks?hgsid=167433603&clade=mammal&org=Human&db=hg18&position=chr1%3A9275527-9352175&hgt.suggest=&pix=800&Submit=submit,SSB1	NM_025106	14208	SSB-1
207	chr1	9350082	9350131	1.0888	1	Primary Transcript	+	9275527	9352175	0	36255	80176	SPSB1	996600	splA/ryanodine receptor domain and SOCS box containing 1	http://genome.ucsc.edu/cgi-bin/hgTracks?hgsid=167433603&clade=mammal&org=Human&db=hg18&position=chr1%3A9275527-9352175&hgt.suggest=&pix=800&Submit=submit,SSB1	NM_025106	14208	SSB-1
208	chr1	9350182	9350231	2.2589	1	Primary Transcript	+	9275527	9352175	0	36355	80176	SPSB1	996600	splA/ryanodine receptor domain and SOCS box containing 1	http://genome.ucsc.edu/cgi-bin/hgTracks?hgsid=167433603&clade=mammal&org=Human&db=hg18&position=chr1%3A9275527-9352175&hgt.suggest=&pix=800&Submit=submit,SSB1	NM_025106	14208	SSB-1
209	chr1	9350282	9350331	1.5391	1	Primary Transcript	+	9275527	9352175	0	36455	80176	SPSB1	996600	splA/ryanodine receptor domain and SOCS box containing 1	http://genome.ucsc.edu/cgi-bin/hgTracks?hgsid=167433603&clade=mammal&org=Human&db=hg18&position=chr1%3A9275527-9352175&hgt.suggest=&pix=800&Submit=submit,SSB1	NM_025106	14208	SSB-1
210	chr1	9350360	9350409	2.5025	1	Primary Transcript	+	9275527	9352175	0	36533	80176	SPSB1	996600	splA/ryanodine receptor domain and SOCS box containing 1	http://genome.ucsc.edu/cgi-bin/hgTracks?hgsid=167433603&clade=mammal&org=Human&db=hg18&position=chr1%3A9275527-9352175&hgt.suggest=&pix=800&Submit=submit,SSB1	NM_025106	14208	SSB-1
211	chr1	9350482	9350531	3.3156	1	Primary Transcript	+	9275527	9352175	0	36655	80176	SPSB1	996600	splA/ryanodine receptor domain and SOCS box containing 1	http://genome.ucsc.edu/cgi-bin/hgTracks?hgsid=167433603&clade=mammal&org=Human&db=hg18&position=chr1%3A9275527-9352175&hgt.suggest=&pix=800&Submit=submit,SSB1	NM_025106	14208	SSB-1
212	chr1	9521554	9521603	1.3631	1	Primary Transcript	+	9522114	9565418	-511	-22188	84275	SLC25A33	996600	solute carrier family 25, member 33	http://genome.ucsc.edu/cgi-bin/hgTracks?hgsid=167433603&clade=mammal&org=Human&db=hg18&position=chr1%3A9522114-9565418&hgt.suggest=&pix=800&Submit=submit,MGC4399	NM_032315	13718	BMSC-MCP
213	chr1	9521658	9521715	1.5919	1	Primary Transcript	+	9522114	9565418	-399	-22080	84275	SLC25A33	996600	solute carrier family 25, member 33	http://genome.ucsc.edu/cgi-bin/hgTracks?hgsid=167433603&clade=mammal&org=Human&db=hg18&position=chr1%3A9522114-9565418&hgt.suggest=&pix=800&Submit=submit,MGC4399	NM_032315	13718	BMSC-MCP
214	chr1	9521752	9521809	1.4755	1	Primary Transcript	+	9522114	9565418	-305	-21986	84275	SLC25A33	996600	solute carrier family 25, member 33	http://genome.ucsc.edu/cgi-bin/hgTracks?hgsid=167433603&clade=mammal&org=Human&db=hg18&position=chr1%3A9522114-9565418&hgt.suggest=&pix=800&Submit=submit,MGC4399	NM_032315	13718	BMSC-MCP
215	chr1	9593080	9593129	1.1335	1	Primary Transcript	+	9571563	9597522	0	8562	199953	TMEM201	996600	transmembrane protein 201	http://genome.ucsc.edu/cgi-bin/hgTracks?hgsid=167433603&clade=mammal&org=Human&db=hg18&position=chr1%3A9571563-9597522&hgt.suggest=&pix=800&Submit=submit	NM_001130924	1248	NET5
216	chr1	9593282	9593331	1.0176	1	Primary Transcript	+	9571563	9597522	0	8764	199953	TMEM201	996600	transmembrane protein 201	http://genome.ucsc.edu/cgi-bin/hgTracks?hgsid=167433603&clade=mammal&org=Human&db=hg18&position=chr1%3A9571563-9597522&hgt.suggest=&pix=800&Submit=submit	NM_001130924	1248	NET5
217	chr1	9593594	9593643	1.9053	1	Primary Transcript	+	9571563	9597522	0	9076	199953	TMEM201	996600	transmembrane protein 201	http://genome.ucsc.edu/cgi-bin/hgTracks?hgsid=167433603&clade=mammal&org=Human&db=hg18&position=chr1%3A9571563-9597522&hgt.suggest=&pix=800&Submit=submit	NM_001130924	1248	NET5
218	chr1	9639220	9639269	0.9391	1	Primary Transcript	+	9634376	9711759	0	-33824	5293	PIK3CD	996600	phosphoinositide-3-kinase, catalytic, delta polypeptide	p110D,PI3K,http://genome.ucsc.edu/cgi-bin/hgTracks?hgsid=167433603&clade=mammal&org=Human&db=hg18&position=chr1%3A9634376-9711759&hgt.suggest=&pix=800&Submit=submit	NM_005026	20116	P110DELTA
219	chr1	9713044	9713093	1.7518	1	Primary Transcript	-	9711665	9807137	0	46333	22883	CLSTN1	996600	calsyntenin 1	alcalpha1,CSTN1,alcalpha2,PIK3CD,FLJ32258,CDHR12,KIAA0911,http://genome.ucsc.edu/cgi-bin/hgTracks?hgsid=167433603&clade=mammal&org=Human&db=hg18&position=chr1%3A9711665-9807137&hgt.suggest=&pix=800&Submit=submit,XB31alpha	NM_001009566	13721	ALC-ALPHA
220	chr1	9894715	9894764	1.0266	1	Primary Transcript	-	9830920	9892903	-1812	-32828	56998	CTNNBIP1	996600	catenin, beta interacting protein 1	http://genome.ucsc.edu/cgi-bin/hgTracks?hgsid=167433603&clade=mammal&org=Human&db=hg18&position=chr1%3A9830920-9892903&hgt.suggest=&pix=800&Submit=submit,MGC15093	NM_001012329	18626	ICAT
221	chr1	9924849	9924906	2.2427	1	Primary Transcript	-	9912362	9925413	0	-5990	84328	LZIC	996600	leucine zipper and CTNNBIP1 domain containing	http://genome.ucsc.edu/cgi-bin/hgTracks?hgsid=167433603&clade=mammal&org=Human&db=hg18&position=chr1%3A9912362-9925413&hgt.suggest=&pix=800&Submit=submit	NM_032368	13724	MGC15436
222	chr1	9925333	9925391	-1.2838	1	Primary Transcript	-	9912362	9925413	0	-6474	84328	LZIC	996600	leucine zipper and CTNNBIP1 domain containing	http://genome.ucsc.edu/cgi-bin/hgTracks?hgsid=167433603&clade=mammal&org=Human&db=hg18&position=chr1%3A9912362-9925413&hgt.suggest=&pix=800&Submit=submit	NM_032368	13724	MGC15436
223	chr1	10191294	10191351	1.7707	1	Primary Transcript	+	10193350	10291242	-1999	-50974	23095	KIF1B	996600	kinesin family member 1B	KIAA0591,CMT2A,NBLST1,FLJ23699,KIAA1448,CMT2A1,http://genome.ucsc.edu/cgi-bin/hgTracks?hgsid=167433603&clade=mammal&org=Human&db=hg18&position=chr1%3A10193350-10291242&hgt.suggest=&pix=800&Submit=submit,HMSNII,KLP,MGC134844	NM_183416	20046	CMT2
224	chr1	10191398	10191447	1.2493	1	Primary Transcript	+	10193350	10291242	-1903	-50874	23095	KIF1B	996600	kinesin family member 1B	KIAA0591,CMT2A,NBLST1,FLJ23699,KIAA1448,CMT2A1,http://genome.ucsc.edu/cgi-bin/hgTracks?hgsid=167433603&clade=mammal&org=Human&db=hg18&position=chr1%3A10193350-10291242&hgt.suggest=&pix=800&Submit=submit,HMSNII,KLP,MGC134844	NM_183416	20046	CMT2
225	chr1	10308932	10308981	1.2154	1	Primary Transcript	+	10193350	10364248	0	30157	23095	KIF1B	996600	kinesin family member 1B	KIAA0591,CMT2A,http://genome.ucsc.edu/cgi-bin/hgTracks?hgsid=167433603&clade=mammal&org=Human&db=hg18&position=chr1%3A10193350-10364248&hgt.suggest=&pix=800&Submit=submit,NBLST1,FLJ23699,KIAA1448,CMT2A1,HMSNII,KLP,MGC134844	NM_015074	3099	CMT2
226	chr1	10382378	10382427	-1.1089	1	Primary Transcript	+	10381671	10402788	0	-9828	5226	PGD	996600	phosphogluconate dehydrogenase	http://genome.ucsc.edu/cgi-bin/hgTracks?hgsid=167433603&clade=mammal&org=Human&db=hg18&position=chr1%3A10381671-10402788&hgt.suggest=&pix=800&Submit=submit	NM_002631	15327	6PGD
227	chr1	10431141	10431203	1.2717	1	Primary Transcript	+	10412745	10434797	0	7401	378708	APITD1	996600	apoptosis-inducing, TAF9-like domain 1	MGC32686,MHF1,CENPS,http://genome.ucsc.edu/cgi-bin/hgTracks?hgsid=167433603&clade=mammal&org=Human&db=hg18&position=chr1%3A10412745-10434797&hgt.suggest=&pix=800&Submit=submit	NM_198544	13742	CENP-S
228	chr1	10432843	10432892	1.6998	1	Primary Transcript	+	10412745	10434797	0	9097	378708	APITD1	996600	apoptosis-inducing, TAF9-like domain 1	MGC32686,MHF1,CENPS,http://genome.ucsc.edu/cgi-bin/hgTracks?hgsid=167433603&clade=mammal&org=Human&db=hg18&position=chr1%3A10412745-10434797&hgt.suggest=&pix=800&Submit=submit	NM_198544	13742	CENP-S
229	chr1	10432959	10433008	3.6401	1	Primary Transcript	+	10412745	10434797	0	9213	378708	APITD1	996600	apoptosis-inducing, TAF9-like domain 1	MGC32686,MHF1,CENPS,http://genome.ucsc.edu/cgi-bin/hgTracks?hgsid=167433603&clade=mammal&org=Human&db=hg18&position=chr1%3A10412745-10434797&hgt.suggest=&pix=800&Submit=submit	NM_198544	13742	CENP-S
230	chr1	10433059	10433108	2.2845	1	Primary Transcript	+	10412745	10434797	0	9313	378708	APITD1	996600	apoptosis-inducing, TAF9-like domain 1	MGC32686,MHF1,CENPS,http://genome.ucsc.edu/cgi-bin/hgTracks?hgsid=167433603&clade=mammal&org=Human&db=hg18&position=chr1%3A10412745-10434797&hgt.suggest=&pix=800&Submit=submit	NM_198544	13742	CENP-S
231	chr1	10433145	10433194	2.2688	1	Primary Transcript	+	10412745	10434797	0	9399	378708	APITD1	996600	apoptosis-inducing, TAF9-like domain 1	MGC32686,MHF1,CENPS,http://genome.ucsc.edu/cgi-bin/hgTracks?hgsid=167433603&clade=mammal&org=Human&db=hg18&position=chr1%3A10412745-10434797&hgt.suggest=&pix=800&Submit=submit	NM_198544	13742	CENP-S
232	chr1	10455795	10455851	1.2364	1	Primary Transcript	-	10443189	10455200	-595	-6629	1676	DFFA	996600	DNA fragmentation factor, 45kDa, alpha polypeptide	ICAD,DFF1,http://genome.ucsc.edu/cgi-bin/hgTracks?hgsid=167433603&clade=mammal&org=Human&db=hg18&position=chr1%3A10443189-10455200&hgt.suggest=&pix=800&Submit=submit	NM_213566	4497	DFF-45
233	chr1	10456784	10456833	0.9077	1	Primary Transcript	+	10457589	10613405	-756	-78689	5195	PEX14	996600	peroxisomal biogenesis factor 14	http://genome.ucsc.edu/cgi-bin/hgTracks?hgsid=167433603&clade=mammal&org=Human&db=hg18&position=chr1%3A10457589-10613405&hgt.suggest=&pix=800&Submit=submit,NAPP2,dJ734G22.2,Pex14p	NM_004565	22853	MGC12767
234	chr1	10457364	10457421	0.9934	1	Primary Transcript	+	10457589	10613405	-168	-78105	5195	PEX14	996600	peroxisomal biogenesis factor 14	http://genome.ucsc.edu/cgi-bin/hgTracks?hgsid=167433603&clade=mammal&org=Human&db=hg18&position=chr1%3A10457589-10613405&hgt.suggest=&pix=800&Submit=submit,NAPP2,dJ734G22.2,Pex14p	NM_004565	22853	MGC12767
235	chr1	10778033	10778082	1.0158	1	Primary Transcript	-	10619252	10779294	0	-78785	54897	CASZ1	996600	castor zinc finger 1	FLJ12223,http://genome.ucsc.edu/cgi-bin/hgTracks?hgsid=167433603&clade=mammal&org=Human&db=hg18&position=chr1%3A10619252-10779294&hgt.suggest=&pix=800&Submit=submit,SRG,FLJ20321,ZNF693,dJ734G22.1	NM_001079843	3520	CST
236	chr1	10779256	10779305	1.0948	1	Primary Transcript	-	10619252	10779294	0	-80007	54897	CASZ1	996600	castor zinc finger 1	FLJ12223,http://genome.ucsc.edu/cgi-bin/hgTracks?hgsid=167433603&clade=mammal&org=Human&db=hg18&position=chr1%3A10619252-10779294&hgt.suggest=&pix=800&Submit=submit,SRG,FLJ20321,ZNF693,dJ734G22.1	NM_001079843	3520	CST
237	chr1	10779943	10779999	1.8524	1	Primary Transcript	-	10619252	10779294	-649	-80698	54897	CASZ1	996600	castor zinc finger 1	FLJ12223,http://genome.ucsc.edu/cgi-bin/hgTracks?hgsid=167433603&clade=mammal&org=Human&db=hg18&position=chr1%3A10619252-10779294&hgt.suggest=&pix=800&Submit=submit,SRG,FLJ20321,ZNF693,dJ734G22.1	NM_001079843	3520	CST
238	chr1	10780127	10780176	2.1239	1	Primary Transcript	-	10619252	10779294	-833	-80879	54897	CASZ1	996600	castor zinc finger 1	FLJ12223,http://genome.ucsc.edu/cgi-bin/hgTracks?hgsid=167433603&clade=mammal&org=Human&db=hg18&position=chr1%3A10619252-10779294&hgt.suggest=&pix=800&Submit=submit,SRG,FLJ20321,ZNF693,dJ734G22.1	NM_001079843	3520	CST
239	chr1	10780229	10780278	1.8808	1	Primary Transcript	-	10619252	10779294	-935	-80981	54897	CASZ1	996600	castor zinc finger 1	FLJ12223,http://genome.ucsc.edu/cgi-bin/hgTracks?hgsid=167433603&clade=mammal&org=Human&db=hg18&position=chr1%3A10619252-10779294&hgt.suggest=&pix=800&Submit=submit,SRG,FLJ20321,ZNF693,dJ734G22.1	NM_001079843	3520	CST
240	chr1	10780311	10780360	0.9617	1	Primary Transcript	-	10619252	10779294	-1017	-81063	54897	CASZ1	996600	castor zinc finger 1	FLJ12223,http://genome.ucsc.edu/cgi-bin/hgTracks?hgsid=167433603&clade=mammal&org=Human&db=hg18&position=chr1%3A10619252-10779294&hgt.suggest=&pix=800&Submit=submit,SRG,FLJ20321,ZNF693,dJ734G22.1	NM_001079843	3520	CST
241	chr1	10780429	10780490	2.5428	1	Primary Transcript	-	10619252	10779294	-1135	-81187	54897	CASZ1	996600	castor zinc finger 1	FLJ12223,http://genome.ucsc.edu/cgi-bin/hgTracks?hgsid=167433603&clade=mammal&org=Human&db=hg18&position=chr1%3A10619252-10779294&hgt.suggest=&pix=800&Submit=submit,SRG,FLJ20321,ZNF693,dJ734G22.1	NM_001079843	3520	CST
242	chr1	10780517	10780573	0.9164	1	Primary Transcript	-	10619252	10779294	-1223	-81272	54897	CASZ1	996600	castor zinc finger 1	FLJ12223,http://genome.ucsc.edu/cgi-bin/hgTracks?hgsid=167433603&clade=mammal&org=Human&db=hg18&position=chr1%3A10619252-10779294&hgt.suggest=&pix=800&Submit=submit,SRG,FLJ20321,ZNF693,dJ734G22.1	NM_001079843	3520	CST
243	chr1	10781151	10781200	1.2473	1	Primary Transcript	-	10619252	10779294	-1857	-81903	54897	CASZ1	996600	castor zinc finger 1	FLJ12223,http://genome.ucsc.edu/cgi-bin/hgTracks?hgsid=167433603&clade=mammal&org=Human&db=hg18&position=chr1%3A10619252-10779294&hgt.suggest=&pix=800&Submit=submit,SRG,FLJ20321,ZNF693,dJ734G22.1	NM_001079843	3520	CST
244	chr1	10781237	10781286	2.2039	1	Primary Transcript	-	10619252	10779294	-1943	-81989	54897	CASZ1	996600	castor zinc finger 1	FLJ12223,http://genome.ucsc.edu/cgi-bin/hgTracks?hgsid=167433603&clade=mammal&org=Human&db=hg18&position=chr1%3A10619252-10779294&hgt.suggest=&pix=800&Submit=submit,SRG,FLJ20321,ZNF693,dJ734G22.1	NM_001079843	3520	CST
245	chr1	10781331	10781380	1.3372	1	Primary Transcript	-	10619252	10779294	-2037	-82083	54897	CASZ1	996600	castor zinc finger 1	FLJ12223,http://genome.ucsc.edu/cgi-bin/hgTracks?hgsid=167433603&clade=mammal&org=Human&db=hg18&position=chr1%3A10619252-10779294&hgt.suggest=&pix=800&Submit=submit,SRG,FLJ20321,ZNF693,dJ734G22.1	NM_001079843	3520	CST
246	chr1	10781437	10781486	1.0791	1	Primary Transcript	-	10619252	10779294	-2143	-82189	54897	CASZ1	996600	castor zinc finger 1	FLJ12223,http://genome.ucsc.edu/cgi-bin/hgTracks?hgsid=167433603&clade=mammal&org=Human&db=hg18&position=chr1%3A10619252-10779294&hgt.suggest=&pix=800&Submit=submit,SRG,FLJ20321,ZNF693,dJ734G22.1	NM_001079843	3520	CST
247	chr1	10781551	10781600	1.2201	1	Primary Transcript	-	10619252	10779294	-2257	-82303	54897	CASZ1	996600	castor zinc finger 1	FLJ12223,http://genome.ucsc.edu/cgi-bin/hgTracks?hgsid=167433603&clade=mammal&org=Human&db=hg18&position=chr1%3A10619252-10779294&hgt.suggest=&pix=800&Submit=submit,SRG,FLJ20321,ZNF693,dJ734G22.1	NM_001079843	3520	CST
248	chr1	10781731	10781780	1.0453	1	Primary Transcript	-	10619252	10779294	-2437	-82483	54897	CASZ1	996600	castor zinc finger 1	FLJ12223,http://genome.ucsc.edu/cgi-bin/hgTracks?hgsid=167433603&clade=mammal&org=Human&db=hg18&position=chr1%3A10619252-10779294&hgt.suggest=&pix=800&Submit=submit,SRG,FLJ20321,ZNF693,dJ734G22.1	NM_001079843	3520	CST
249	chr1	10949061	10949110	0.9867	1	Primary Transcript	-	10929119	10946845	-2216	-11104	148345	C1orf127	996600	chromosome 1 open reading frame 127	http://genome.ucsc.edu/cgi-bin/hgTracks?hgsid=167433603&clade=mammal&org=Human&db=hg18&position=chr1%3A10929119-10946845&hgt.suggest=&pix=800&Submit=submit,FLJ37833	NM_173507	13748	FLJ37118
250	chr1	10994599	10994648	1.5346	1	Primary Transcript	+	10995265	11008136	-617	-7076	23435	TARDBP	996600	TAR DNA binding protein	TDP-43,http://genome.ucsc.edu/cgi-bin/hgTracks?hgsid=167433603&clade=mammal&org=Human&db=hg18&position=chr1%3A10995265-11008136&hgt.suggest=&pix=800&Submit=submit	NM_007375	5175	ALS10
251	chr1	11044548	11044597	1.1949	1	Primary Transcript	-	11037235	11042678	-1870	-4616	6723	SRM	996600	spermidine synthase	SPS1,http://genome.ucsc.edu/cgi-bin/hgTracks?hgsid=167433603&clade=mammal&org=Human&db=hg18&position=chr1%3A11037235-11042678&hgt.suggest=&pix=800&Submit=submit,SRML1,SPDSY	NM_003132	13204	PAPT
252	chr1	11169759	11169808	1.0117	1	Primary Transcript	-	11089175	11245195	0	-2599	2475	MTOR	996600	mechanistic target of rapamycin (serine/threonine kinase)	http://genome.ucsc.edu/cgi-bin/hgTracks?hgsid=167433603&clade=mammal&org=Human&db=hg18&position=chr1%3A11089175-11245195&hgt.suggest=&pix=800&Submit=submit,FRAP2,FRAP1,RAPT1,FRAP,RAFT1	NM_004958	4827	FLJ44809
253	chr1	11255114	11255167	1.0208	1	Primary Transcript	+	11255841	11271077	-674	-8319	29914	UBIAD1	996600	UbiA prenyltransferase domain containing 1	http://genome.ucsc.edu/cgi-bin/hgTracks?hgsid=167433603&clade=mammal&org=Human&db=hg18&position=chr1%3A11255841-11271077&hgt.suggest=&pix=800&Submit=submit,TERE1,SCCD	NM_013319	26773	RP4-796F18.1
254	chr1	11255312	11255361	-1.2287	1	Primary Transcript	+	11255841	11271077	-480	-8123	29914	UBIAD1	996600	UbiA prenyltransferase domain containing 1	http://genome.ucsc.edu/cgi-bin/hgTracks?hgsid=167433603&clade=mammal&org=Human&db=hg18&position=chr1%3A11255841-11271077&hgt.suggest=&pix=800&Submit=submit,TERE1,SCCD	NM_013319	26773	RP4-796F18.1
255	chr1	11256124	11256173	0.9765	1	Primary Transcript	+	11255841	11271077	0	-7311	29914	UBIAD1	996600	UbiA prenyltransferase domain containing 1	http://genome.ucsc.edu/cgi-bin/hgTracks?hgsid=167433603&clade=mammal&org=Human&db=hg18&position=chr1%3A11255841-11271077&hgt.suggest=&pix=800&Submit=submit,TERE1,SCCD	NM_013319	26773	RP4-796F18.1
256	chr1	11635053	11635102	1.638	1	Primary Transcript	-	11631034	11637326	0	-898	26232	FBXO2	996600	F-box protein 2	NFB42,Fbs1,http://genome.ucsc.edu/cgi-bin/hgTracks?hgsid=167433603&clade=mammal&org=Human&db=hg18&position=chr1%3A11631034-11637326&hgt.suggest=&pix=800&Submit=submit,FBX2,OCP1	NM_012168	13763	FBG1
257	chr1	11635153	11635202	1.6222	1	Primary Transcript	-	11631034	11637326	0	-998	26232	FBXO2	996600	F-box protein 2	NFB42,Fbs1,http://genome.ucsc.edu/cgi-bin/hgTracks?hgsid=167433603&clade=mammal&org=Human&db=hg18&position=chr1%3A11631034-11637326&hgt.suggest=&pix=800&Submit=submit,FBX2,OCP1	NM_012168	13763	FBG1
258	chr1	11635229	11635278	1.6604	1	Primary Transcript	-	11631034	11637326	0	-1074	26232	FBXO2	996600	F-box protein 2	NFB42,Fbs1,http://genome.ucsc.edu/cgi-bin/hgTracks?hgsid=167433603&clade=mammal&org=Human&db=hg18&position=chr1%3A11631034-11637326&hgt.suggest=&pix=800&Submit=submit,FBX2,OCP1	NM_012168	13763	FBG1
259	chr1	11635337	11635386	1.3403	1	Primary Transcript	-	11631034	11637326	0	-1182	26232	FBXO2	996600	F-box protein 2	NFB42,Fbs1,http://genome.ucsc.edu/cgi-bin/hgTracks?hgsid=167433603&clade=mammal&org=Human&db=hg18&position=chr1%3A11631034-11637326&hgt.suggest=&pix=800&Submit=submit,FBX2,OCP1	NM_012168	13763	FBG1
260	chr1	11635531	11635580	1.1428	1	Primary Transcript	-	11631034	11637326	0	-1376	26232	FBXO2	996600	F-box protein 2	NFB42,Fbs1,http://genome.ucsc.edu/cgi-bin/hgTracks?hgsid=167433603&clade=mammal&org=Human&db=hg18&position=chr1%3A11631034-11637326&hgt.suggest=&pix=800&Submit=submit,FBX2,OCP1	NM_012168	13763	FBG1
261	chr1	11638675	11638724	1.5985	1	Primary Transcript	+	11637018	11645971	0	-2794	93611	FBXO44	996600	F-box protein 44	Fbx44,FBX30,MGC14140,FBX6A,http://genome.ucsc.edu/cgi-bin/hgTracks?hgsid=167433603&clade=mammal&org=Human&db=hg18&position=chr1%3A11637018-11645971&hgt.suggest=&pix=800&Submit=submit,Fbxo6a,FBG3	NM_183412	13764	DKFZp781J0852
262	chr1	11664357	11664406	-2.661	1	Primary Transcript	-	11657123	11674265	0	1312	10459	MAD2L2	996600	MAD2 mitotic arrest deficient-like 2 (yeast)	REV7,http://genome.ucsc.edu/cgi-bin/hgTracks?hgsid=167433603&clade=mammal&org=Human&db=hg18&position=chr1%3A11657123-11674265&hgt.suggest=&pix=800&Submit=submit	NM_001127325	16151	MAD2B
263	chr1	11664467	11664517	-1.823	1	Primary Transcript	-	11657123	11674265	0	1202	10459	MAD2L2	996600	MAD2 mitotic arrest deficient-like 2 (yeast)	REV7,http://genome.ucsc.edu/cgi-bin/hgTracks?hgsid=167433603&clade=mammal&org=Human&db=hg18&position=chr1%3A11657123-11674265&hgt.suggest=&pix=800&Submit=submit	NM_001127325	16151	MAD2B
264	chr1	11787724	11787773	-1.2145	1	Primary Transcript	-	11768373	11788702	0	-9210	4524	MTHFR	996600	methylenetetrahydrofolate reductase (NAD(P)H)	http://genome.ucsc.edu/cgi-bin/hgTracks?hgsid=167433603&clade=mammal&org=Human&db=hg18&position=chr1%3A11768373-11788702&hgt.suggest=&pix=800&Submit=submit	NM_005957	6639	-
265	chr1	11788010	11788059	-1.4428	1	Primary Transcript	-	11768373	11788702	0	-9496	4524	MTHFR	996600	methylenetetrahydrofolate reductase (NAD(P)H)	http://genome.ucsc.edu/cgi-bin/hgTracks?hgsid=167433603&clade=mammal&org=Human&db=hg18&position=chr1%3A11768373-11788702&hgt.suggest=&pix=800&Submit=submit	NM_005957	6639	-
266	chr1	11830636	11830685	1.2653	1	Primary Transcript	-	11828362	11830422	-214	-1268	4878	NPPA	996600	natriuretic peptide precursor A	http://genome.ucsc.edu/cgi-bin/hgTracks?hgsid=167433603&clade=mammal&org=Human&db=hg18&position=chr1%3A11828362-11830422&hgt.suggest=&pix=800&Submit=submit,CDD-ANF,ATFB6,PND,ANP	NM_006172	17604	ANF
267	chr1	11830712	11830761	1.7586	1	Primary Transcript	-	11828362	11830422	-290	-1344	4878	NPPA	996600	natriuretic peptide precursor A	http://genome.ucsc.edu/cgi-bin/hgTracks?hgsid=167433603&clade=mammal&org=Human&db=hg18&position=chr1%3A11828362-11830422&hgt.suggest=&pix=800&Submit=submit,CDD-ANF,ATFB6,PND,ANP	NM_006172	17604	ANF
268	chr1	11831020	11831077	1.5217	1	Primary Transcript	-	11828362	11830422	-598	-1656	4878	NPPA	996600	natriuretic peptide precursor A	http://genome.ucsc.edu/cgi-bin/hgTracks?hgsid=167433603&clade=mammal&org=Human&db=hg18&position=chr1%3A11828362-11830422&hgt.suggest=&pix=800&Submit=submit,CDD-ANF,ATFB6,PND,ANP	NM_006172	17604	ANF
269	chr1	11832062	11832111	1.4118	1	Primary Transcript	-	11828362	11830422	-1640	-2694	4878	NPPA	996600	natriuretic peptide precursor A	http://genome.ucsc.edu/cgi-bin/hgTracks?hgsid=167433603&clade=mammal&org=Human&db=hg18&position=chr1%3A11828362-11830422&hgt.suggest=&pix=800&Submit=submit,CDD-ANF,ATFB6,PND,ANP	NM_006172	17604	ANF
270	chr1	11843395	11843444	1.6859	1	Primary Transcript	-	11840107	11841579	-1816	-2577	4879	NPPB	996600	natriuretic peptide precursor B	http://genome.ucsc.edu/cgi-bin/hgTracks?hgsid=167433603&clade=mammal&org=Human&db=hg18&position=chr1%3A11840107-11841579&hgt.suggest=&pix=800&Submit=submit	NM_002521	15497	BNP
271	chr1	11843519	11843568	1.0877	1	Primary Transcript	-	11840107	11841579	-1940	-2701	4879	NPPB	996600	natriuretic peptide precursor B	http://genome.ucsc.edu/cgi-bin/hgTracks?hgsid=167433603&clade=mammal&org=Human&db=hg18&position=chr1%3A11840107-11841579&hgt.suggest=&pix=800&Submit=submit	NM_002521	15497	BNP
272	chr1	11843639	11843690	1.526	1	Primary Transcript	-	11840107	11841579	-2060	-2821	4879	NPPB	996600	natriuretic peptide precursor B	http://genome.ucsc.edu/cgi-bin/hgTracks?hgsid=167433603&clade=mammal&org=Human&db=hg18&position=chr1%3A11840107-11841579&hgt.suggest=&pix=800&Submit=submit	NM_002521	15497	BNP
273	chr1	11843743	11843792	0.9812	1	Primary Transcript	-	11840107	11841579	-2164	-2925	4879	NPPB	996600	natriuretic peptide precursor B	http://genome.ucsc.edu/cgi-bin/hgTracks?hgsid=167433603&clade=mammal&org=Human&db=hg18&position=chr1%3A11840107-11841579&hgt.suggest=&pix=800&Submit=submit	NM_002521	15497	BNP
274	chr1	11843927	11843983	1.6994	1	Primary Transcript	-	11840107	11841579	-2348	-3112	4879	NPPB	996600	natriuretic peptide precursor B	http://genome.ucsc.edu/cgi-bin/hgTracks?hgsid=167433603&clade=mammal&org=Human&db=hg18&position=chr1%3A11840107-11841579&hgt.suggest=&pix=800&Submit=submit	NM_002521	15497	BNP
275	chr1	11916041	11916090	1.009	1	Primary Transcript	+	11917332	11958181	-1242	-21690	5351	PLOD1	996600	procollagen-lysine 1, 2-oxoglutarate 5-dioxygenase 1	http://genome.ucsc.edu/cgi-bin/hgTracks?hgsid=167433603&clade=mammal&org=Human&db=hg18&position=chr1%3A11917332-11958181&hgt.suggest=&pix=800&Submit=submit,LH1,LH,LLH,PLOD	NM_000302	13361	FLJ42041
276	chr1	11916129	11916179	1.0148	1	Primary Transcript	+	11917332	11958181	-1153	-21602	5351	PLOD1	996600	procollagen-lysine 1, 2-oxoglutarate 5-dioxygenase 1	http://genome.ucsc.edu/cgi-bin/hgTracks?hgsid=167433603&clade=mammal&org=Human&db=hg18&position=chr1%3A11917332-11958181&hgt.suggest=&pix=800&Submit=submit,LH1,LH,LLH,PLOD	NM_000302	13361	FLJ42041
277	chr1	11917799	11917848	-2.0111	1	Primary Transcript	+	11917332	11958181	0	-19932	5351	PLOD1	996600	procollagen-lysine 1, 2-oxoglutarate 5-dioxygenase 1	http://genome.ucsc.edu/cgi-bin/hgTracks?hgsid=167433603&clade=mammal&org=Human&db=hg18&position=chr1%3A11917332-11958181&hgt.suggest=&pix=800&Submit=submit,LH1,LH,LLH,PLOD	NM_000302	13361	FLJ42041
278	chr1	12001327	12001376	1.2141	1	Primary Transcript	+	12002098	12014693	-722	-7044	60672	MIIP	996600	migration and invasion inhibitory protein	http://genome.ucsc.edu/cgi-bin/hgTracks?hgsid=167433603&clade=mammal&org=Human&db=hg18&position=chr1%3A12002098-12014693&hgt.suggest=&pix=800&Submit=submit,IIP45,FLJ38609	NM_021933	13785	FLJ12438
279	chr1	12106525	12106574	1.0781	1	Primary Transcript	+	12046020	12126851	0	20114	943	TNFRSF8	996600	tumor necrosis factor receptor superfamily, member 8	http://genome.ucsc.edu/cgi-bin/hgTracks?hgsid=167433603&clade=mammal&org=Human&db=hg18&position=chr1%3A12046020-12126851&hgt.suggest=&pix=800&Submit=submit,Ki-1,D1S166E	NM_001243	21370	CD30
280	chr1	12147334	12147383	1.0163	1	Primary Transcript	+	12149646	12191864	-2263	-23397	7133	TNFRSF1B	996600	tumor necrosis factor receptor superfamily, member 1B	TNFR1B,p75TNFR,TNFR2,TBPII,p75,TNF-R-II,TNFBR,TNFR80,TNF-R75,http://genome.ucsc.edu/cgi-bin/hgTracks?hgsid=167433603&clade=mammal&org=Human&db=hg18&position=chr1%3A12149646-12191864&hgt.suggest=&pix=800&Submit=submit	NM_001066	24811	CD120b
281	chr1	12147436	12147485	1.6802	1	Primary Transcript	+	12149646	12191864	-2161	-23295	7133	TNFRSF1B	996600	tumor necrosis factor receptor superfamily, member 1B	TNFR1B,p75TNFR,TNFR2,TBPII,p75,TNF-R-II,TNFBR,TNFR80,TNF-R75,http://genome.ucsc.edu/cgi-bin/hgTracks?hgsid=167433603&clade=mammal&org=Human&db=hg18&position=chr1%3A12149646-12191864&hgt.suggest=&pix=800&Submit=submit	NM_001066	24811	CD120b
282	chr1	12147538	12147587	2.5716	1	Primary Transcript	+	12149646	12191864	-2059	-23193	7133	TNFRSF1B	996600	tumor necrosis factor receptor superfamily, member 1B	TNFR1B,p75TNFR,TNFR2,TBPII,p75,TNF-R-II,TNFBR,TNFR80,TNF-R75,http://genome.ucsc.edu/cgi-bin/hgTracks?hgsid=167433603&clade=mammal&org=Human&db=hg18&position=chr1%3A12149646-12191864&hgt.suggest=&pix=800&Submit=submit	NM_001066	24811	CD120b
283	chr1	12147632	12147681	1.3098	1	Primary Transcript	+	12149646	12191864	-1965	-23099	7133	TNFRSF1B	996600	tumor necrosis factor receptor superfamily, member 1B	TNFR1B,p75TNFR,TNFR2,TBPII,p75,TNF-R-II,TNFBR,TNFR80,TNF-R75,http://genome.ucsc.edu/cgi-bin/hgTracks?hgsid=167433603&clade=mammal&org=Human&db=hg18&position=chr1%3A12149646-12191864&hgt.suggest=&pix=800&Submit=submit	NM_001066	24811	CD120b
284	chr1	12174223	12174272	0.9138	1	Primary Transcript	+	12149646	12191864	0	3493	7133	TNFRSF1B	996600	tumor necrosis factor receptor superfamily, member 1B	TNFR1B,p75TNFR,TNFR2,TBPII,p75,TNF-R-II,TNFBR,TNFR80,TNF-R75,http://genome.ucsc.edu/cgi-bin/hgTracks?hgsid=167433603&clade=mammal&org=Human&db=hg18&position=chr1%3A12149646-12191864&hgt.suggest=&pix=800&Submit=submit	NM_001066	24811	CD120b
285	chr1	12212112	12212161	1.5804	1	Primary Transcript	+	12212699	12494685	-538	-141556	55187	VPS13D	996600	vacuolar protein sorting 13 homolog D (S. cerevisiae)	http://genome.ucsc.edu/cgi-bin/hgTracks?hgsid=167433603&clade=mammal&org=Human&db=hg18&position=chr1%3A12212699-12494685&hgt.suggest=&pix=800&Submit=submit	NM_015378	13788	FLJ23066
286	chr1	12488768	12488817	1.1226	1	Primary Transcript	+	12212699	12494685	0	135100	55187	VPS13D	996600	vacuolar protein sorting 13 homolog D (S. cerevisiae)	http://genome.ucsc.edu/cgi-bin/hgTracks?hgsid=167433603&clade=mammal&org=Human&db=hg18&position=chr1%3A12212699-12494685&hgt.suggest=&pix=800&Submit=submit	NM_015378	13788	FLJ23066
287	chr1	12490346	12490395	1.6021	1	Primary Transcript	+	12212699	12494685	0	136678	55187	VPS13D	996600	vacuolar protein sorting 13 homolog D (S. cerevisiae)	http://genome.ucsc.edu/cgi-bin/hgTracks?hgsid=167433603&clade=mammal&org=Human&db=hg18&position=chr1%3A12212699-12494685&hgt.suggest=&pix=800&Submit=submit	NM_015378	13788	FLJ23066
288	chr1	12600131	12600180	-0.9461	1	Primary Transcript	-	12550525	12600407	0	-24690	9249	DHRS3	996600	dehydrogenase/reductase (SDR family) member 3	retSDR1,SDR16C1,Rsdr1,SDR1,http://genome.ucsc.edu/cgi-bin/hgTracks?hgsid=167433603&clade=mammal&org=Human&db=hg18&position=chr1%3A12550525-12600407&hgt.suggest=&pix=800&Submit=submit	NM_004753	18061	RDH17
289	chr1	12601260	12601309	-1.3721	1	Primary Transcript	-	12550525	12600407	-853	-25818	9249	DHRS3	996600	dehydrogenase/reductase (SDR family) member 3	retSDR1,SDR16C1,Rsdr1,SDR1,http://genome.ucsc.edu/cgi-bin/hgTracks?hgsid=167433603&clade=mammal&org=Human&db=hg18&position=chr1%3A12550525-12600407&hgt.suggest=&pix=800&Submit=submit	NM_004753	18061	RDH17
290	chr1	12601964	12602013	-1.4791	1	Primary Transcript	-	12550525	12600407	-1557	-26522	9249	DHRS3	996600	dehydrogenase/reductase (SDR family) member 3	retSDR1,SDR16C1,Rsdr1,SDR1,http://genome.ucsc.edu/cgi-bin/hgTracks?hgsid=167433603&clade=mammal&org=Human&db=hg18&position=chr1%3A12550525-12600407&hgt.suggest=&pix=800&Submit=submit	NM_004753	18061	RDH17
291	chr1	12625458	12625514	-0.9789	1	Primary Transcript	+	12627152	12649684	-1638	-12932	343066	AADACL4	996600	arylacetamide deacetylase-like 4	http://genome.ucsc.edu/cgi-bin/hgTracks?hgsid=167433603&clade=mammal&org=Human&db=hg18&position=chr1%3A12627152-12649684&hgt.suggest=&pix=800&Submit=submit	NM_001013630	13790	-
292	chr1	12755366	12755415	-1.436	1	Primary Transcript	+	12757570	12760635	-2155	-3712	390999	PRAMEF12	996600	PRAME family member 12	http://genome.ucsc.edu/cgi-bin/hgTracks?hgsid=167433603&clade=mammal&org=Human&db=hg18&position=chr1%3A12757570-12760635&hgt.suggest=&pix=800&Submit=submit	NM_001080830	6909	-
293	chr1	12755560	12755609	-1.4378	1	Primary Transcript	+	12757570	12760635	-1961	-3518	390999	PRAMEF12	996600	PRAME family member 12	http://genome.ucsc.edu/cgi-bin/hgTracks?hgsid=167433603&clade=mammal&org=Human&db=hg18&position=chr1%3A12757570-12760635&hgt.suggest=&pix=800&Submit=submit	NM_001080830	6909	-
294	chr1	12755656	12755713	-1.9007	1	Primary Transcript	+	12757570	12760635	-1857	-3418	390999	PRAMEF12	996600	PRAME family member 12	http://genome.ucsc.edu/cgi-bin/hgTracks?hgsid=167433603&clade=mammal&org=Human&db=hg18&position=chr1%3A12757570-12760635&hgt.suggest=&pix=800&Submit=submit	NM_001080830	6909	-
295	chr1	12755880	12755929	-1.0262	1	Primary Transcript	+	12757570	12760635	-1641	-3198	390999	PRAMEF12	996600	PRAME family member 12	http://genome.ucsc.edu/cgi-bin/hgTracks?hgsid=167433603&clade=mammal&org=Human&db=hg18&position=chr1%3A12757570-12760635&hgt.suggest=&pix=800&Submit=submit	NM_001080830	6909	-
296	chr1	12755960	12756009	-2.3756	1	Primary Transcript	+	12757570	12760635	-1561	-3118	390999	PRAMEF12	996600	PRAME family member 12	http://genome.ucsc.edu/cgi-bin/hgTracks?hgsid=167433603&clade=mammal&org=Human&db=hg18&position=chr1%3A12757570-12760635&hgt.suggest=&pix=800&Submit=submit	NM_001080830	6909	-
297	chr1	12756058	12756117	-1.9392	1	Primary Transcript	+	12757570	12760635	-1453	-3014	390999	PRAMEF12	996600	PRAME family member 12	http://genome.ucsc.edu/cgi-bin/hgTracks?hgsid=167433603&clade=mammal&org=Human&db=hg18&position=chr1%3A12757570-12760635&hgt.suggest=&pix=800&Submit=submit	NM_001080830	6909	-
298	chr1	12756168	12756217	-1.782	1	Primary Transcript	+	12757570	12760635	-1353	-2910	390999	PRAMEF12	996600	PRAME family member 12	http://genome.ucsc.edu/cgi-bin/hgTracks?hgsid=167433603&clade=mammal&org=Human&db=hg18&position=chr1%3A12757570-12760635&hgt.suggest=&pix=800&Submit=submit	NM_001080830	6909	-
299	chr1	12756280	12756340	-1.9681	1	Primary Transcript	+	12757570	12760635	-1230	-2792	390999	PRAMEF12	996600	PRAME family member 12	http://genome.ucsc.edu/cgi-bin/hgTracks?hgsid=167433603&clade=mammal&org=Human&db=hg18&position=chr1%3A12757570-12760635&hgt.suggest=&pix=800&Submit=submit	NM_001080830	6909	-
300	chr1	12756656	12756711	-1.7493	1	Primary Transcript	+	12757570	12760635	-859	-2418	390999	PRAMEF12	996600	PRAME family member 12	http://genome.ucsc.edu/cgi-bin/hgTracks?hgsid=167433603&clade=mammal&org=Human&db=hg18&position=chr1%3A12757570-12760635&hgt.suggest=&pix=800&Submit=submit	NM_001080830	6909	-
301	chr1	12773466	12773517	-1.5306	4	Primary Transcript	+	12774132	12778810	-615	-2979	65121	PRAMEF1	996600	PRAME family member 1	dJ1198H6.1,http://genome.ucsc.edu/cgi-bin/hgTracks?hgsid=167433603&clade=mammal&org=Human&db=hg18&position=chr1%3A12774132-12778810&hgt.suggest=&pix=800&Submit=submit	NM_023013	13794	RP5-845O24.1
302	chr1	12773560	12773609	-1.8446	2	Primary Transcript	+	12774132	12778810	-523	-2887	65121	PRAMEF1	996600	PRAME family member 1	dJ1198H6.1,http://genome.ucsc.edu/cgi-bin/hgTracks?hgsid=167433603&clade=mammal&org=Human&db=hg18&position=chr1%3A12774132-12778810&hgt.suggest=&pix=800&Submit=submit	NM_023013	13794	RP5-845O24.1
303	chr1	12773642	12773701	-1.8891	4	Primary Transcript	+	12774132	12778810	-431	-2799	65121	PRAMEF1	996600	PRAME family member 1	dJ1198H6.1,http://genome.ucsc.edu/cgi-bin/hgTracks?hgsid=167433603&clade=mammal&org=Human&db=hg18&position=chr1%3A12774132-12778810&hgt.suggest=&pix=800&Submit=submit	NM_023013	13794	RP5-845O24.1
304	chr1	12774153	12774202	-1.4804	2	Primary Transcript	+	12774132	12778810	0	-2293	65121	PRAMEF1	996600	PRAME family member 1	dJ1198H6.1,http://genome.ucsc.edu/cgi-bin/hgTracks?hgsid=167433603&clade=mammal&org=Human&db=hg18&position=chr1%3A12774132-12778810&hgt.suggest=&pix=800&Submit=submit	NM_023013	13794	RP5-845O24.1
305	chr1	12774255	12774304	-1.0354	4	Primary Transcript	+	12774132	12778810	0	-2191	65121	PRAMEF1	996600	PRAME family member 1	dJ1198H6.1,http://genome.ucsc.edu/cgi-bin/hgTracks?hgsid=167433603&clade=mammal&org=Human&db=hg18&position=chr1%3A12774132-12778810&hgt.suggest=&pix=800&Submit=submit	NM_023013	13794	RP5-845O24.1
306	chr1	12774347	12774406	-1.8529	4	Primary Transcript	+	12774132	12778810	0	-2095	65121	PRAMEF1	996600	PRAME family member 1	dJ1198H6.1,http://genome.ucsc.edu/cgi-bin/hgTracks?hgsid=167433603&clade=mammal&org=Human&db=hg18&position=chr1%3A12774132-12778810&hgt.suggest=&pix=800&Submit=submit	NM_023013	13794	RP5-845O24.1
307	chr1	12813891	12813942	-1.2145	1	Primary Transcript	-	12807054	12813851	-40	-3464	440560	PRAMEF11	996600	PRAME family member 11	http://genome.ucsc.edu/cgi-bin/hgTracks?hgsid=167433603&clade=mammal&org=Human&db=hg18&position=chr1%3A12807054-12813851&hgt.suggest=&pix=800&Submit=submit	NM_001146344	31431	RP5-845O24.2
308	chr1	12830535	12830584	-1.4066	2	Primary Transcript	-	12829822	12830824	0	-237	649330	LOC649330	996600	heterogeneous nuclear ribonucleoprotein C-like	http://genome.ucsc.edu/cgi-bin/hgTracks?hgsid=167433603&clade=mammal&org=Human&db=hg18&position=chr1%3A12829822-12830824&hgt.suggest=&pix=800&Submit=submit	NM_001146181	29799	-
309	chr1	12830917	12830973	-0.985	2	Primary Transcript	-	12829847	12831165	0	-439	343069	HNRNPCL1	996600	heterogeneous nuclear ribonucleoprotein C-like 1	http://genome.ucsc.edu/cgi-bin/hgTracks?hgsid=167433603&clade=mammal&org=Human&db=hg18&position=chr1%3A12829847-12831165&hgt.suggest=&pix=800&Submit=submit	NM_001013631	17229	HNRPCL1
310	chr1	12831017	12831066	-1.1861	1	Primary Transcript	-	12829847	12831165	0	-536	343069	HNRNPCL1	996600	heterogeneous nuclear ribonucleoprotein C-like 1	http://genome.ucsc.edu/cgi-bin/hgTracks?hgsid=167433603&clade=mammal&org=Human&db=hg18&position=chr1%3A12829847-12831165&hgt.suggest=&pix=800&Submit=submit	NM_001013631	17229	HNRPCL1
311	chr1	12831271	12831320	-1.1472	2	Primary Transcript	-	12829847	12831165	-106	-790	343069	HNRNPCL1	996600	heterogeneous nuclear ribonucleoprotein C-like 1	http://genome.ucsc.edu/cgi-bin/hgTracks?hgsid=167433603&clade=mammal&org=Human&db=hg18&position=chr1%3A12829847-12831165&hgt.suggest=&pix=800&Submit=submit	NM_001013631	17229	HNRPCL1
312	chr1	12837208	12837263	-0.9714	1	Primary Transcript	+	12839527	12844351	-2264	-4703	65122	PRAMEF2	996600	PRAME family member 2	RP5-845O24.1,FLJ43580,http://genome.ucsc.edu/cgi-bin/hgTracks?hgsid=167433603&clade=mammal&org=Human&db=hg18&position=chr1%3A12839527-12844351&hgt.suggest=&pix=800&Submit=submit	NM_023014	3180	DJ845O24.3
313	chr1	12837841	12837890	-1.4472	4	Primary Transcript	+	12839527	12844351	-1637	-4073	65122	PRAMEF2	996600	PRAME family member 2	RP5-845O24.1,FLJ43580,http://genome.ucsc.edu/cgi-bin/hgTracks?hgsid=167433603&clade=mammal&org=Human&db=hg18&position=chr1%3A12839527-12844351&hgt.suggest=&pix=800&Submit=submit	NM_023014	3180	DJ845O24.3
314	chr1	12838817	12838868	-1.9052	4	Primary Transcript	+	12839527	12844351	-659	-3097	65122	PRAMEF2	996600	PRAME family member 2	RP5-845O24.1,FLJ43580,http://genome.ucsc.edu/cgi-bin/hgTracks?hgsid=167433603&clade=mammal&org=Human&db=hg18&position=chr1%3A12839527-12844351&hgt.suggest=&pix=800&Submit=submit	NM_023014	3180	DJ845O24.3
315	chr1	12838935	12838984	-2.0262	2	Primary Transcript	+	12839527	12844351	-543	-2979	65122	PRAMEF2	996600	PRAME family member 2	RP5-845O24.1,FLJ43580,http://genome.ucsc.edu/cgi-bin/hgTracks?hgsid=167433603&clade=mammal&org=Human&db=hg18&position=chr1%3A12839527-12844351&hgt.suggest=&pix=800&Submit=submit	NM_023014	3180	DJ845O24.3
316	chr1	12839013	12839074	-2.1863	4	Primary Transcript	+	12839527	12844351	-453	-2895	65122	PRAMEF2	996600	PRAME family member 2	RP5-845O24.1,FLJ43580,http://genome.ucsc.edu/cgi-bin/hgTracks?hgsid=167433603&clade=mammal&org=Human&db=hg18&position=chr1%3A12839527-12844351&hgt.suggest=&pix=800&Submit=submit	NM_023014	3180	DJ845O24.3
317	chr1	12839518	12839567	-1.0082	2	Primary Transcript	+	12839527	12844351	0	-2397	65122	PRAMEF2	996600	PRAME family member 2	RP5-845O24.1,FLJ43580,http://genome.ucsc.edu/cgi-bin/hgTracks?hgsid=167433603&clade=mammal&org=Human&db=hg18&position=chr1%3A12839527-12844351&hgt.suggest=&pix=800&Submit=submit	NM_023014	3180	DJ845O24.3
318	chr1	12839634	12839683	-1.0308	4	Primary Transcript	+	12839527	12844351	0	-2281	65122	PRAMEF2	996600	PRAME family member 2	RP5-845O24.1,FLJ43580,http://genome.ucsc.edu/cgi-bin/hgTracks?hgsid=167433603&clade=mammal&org=Human&db=hg18&position=chr1%3A12839527-12844351&hgt.suggest=&pix=800&Submit=submit	NM_023014	3180	DJ845O24.3
319	chr1	12839726	12839786	-1.7661	4	Primary Transcript	+	12839527	12844351	0	-2183	65122	PRAMEF2	996600	PRAME family member 2	RP5-845O24.1,FLJ43580,http://genome.ucsc.edu/cgi-bin/hgTracks?hgsid=167433603&clade=mammal&org=Human&db=hg18&position=chr1%3A12839527-12844351&hgt.suggest=&pix=800&Submit=submit	NM_023014	3180	DJ845O24.3
320	chr1	12868639	12868688	-1.3316	1	Primary Transcript	-	12861619	12868612	-27	-3548	400735	PRAMEF4	996600	PRAME family member 4	http://genome.ucsc.edu/cgi-bin/hgTracks?hgsid=167433603&clade=mammal&org=Human&db=hg18&position=chr1%3A12861619-12868612&hgt.suggest=&pix=800&Submit=submit	NM_001009611	13795	RP5-845O24.6
321	chr1	12868795	12868862	-1.2415	4	Primary Transcript	-	12861619	12868612	-183	-3712	400735	PRAMEF4	996600	PRAME family member 4	http://genome.ucsc.edu/cgi-bin/hgTracks?hgsid=167433603&clade=mammal&org=Human&db=hg18&position=chr1%3A12861619-12868612&hgt.suggest=&pix=800&Submit=submit	NM_001009611	13795	RP5-845O24.6
322	chr1	12880442	12880495	-1.0788	5	Primary Transcript	-	12875313	12880681	0	-2471	343071	PRAMEF10	996600	PRAME family member 10	MGC138415,RP5-845O24.7,http://genome.ucsc.edu/cgi-bin/hgTracks?hgsid=167433603&clade=mammal&org=Human&db=hg18&position=chr1%3A12875313-12880681&hgt.suggest=&pix=800&Submit=submit	NM_001039361	22640	MGC138413
323	chr1	12880896	12880959	-1.2291	5	Primary Transcript	-	12875313	12880681	-215	-2931	343071	PRAMEF10	996600	PRAME family member 10	MGC138415,RP5-845O24.7,http://genome.ucsc.edu/cgi-bin/hgTracks?hgsid=167433603&clade=mammal&org=Human&db=hg18&position=chr1%3A12875313-12880681&hgt.suggest=&pix=800&Submit=submit	NM_001039361	22640	MGC138413
324	chr1	12882386	12882443	-1.6355	3	Primary Transcript	-	12875313	12880681	-1705	-4417	343071	PRAMEF10	996600	PRAME family member 10	MGC138415,RP5-845O24.7,http://genome.ucsc.edu/cgi-bin/hgTracks?hgsid=167433603&clade=mammal&org=Human&db=hg18&position=chr1%3A12875313-12880681&hgt.suggest=&pix=800&Submit=submit	NM_001039361	22640	MGC138413
325	chr1	12897501	12897552	-1.5697	5	Primary Transcript	+	12899036	12903155	-1484	-3570	391002	PRAMEF8	996600	PRAME family member 8	http://genome.ucsc.edu/cgi-bin/hgTracks?hgsid=167433603&clade=mammal&org=Human&db=hg18&position=chr1%3A12899036-12903155&hgt.suggest=&pix=800&Submit=submit	NM_001012276	13797	-
326	chr1	12897607	12897656	-0.9676	3	Primary Transcript	+	12899036	12903155	-1380	-3464	391002	PRAMEF8	996600	PRAME family member 8	http://genome.ucsc.edu/cgi-bin/hgTracks?hgsid=167433603&clade=mammal&org=Human&db=hg18&position=chr1%3A12899036-12903155&hgt.suggest=&pix=800&Submit=submit	NM_001012276	13797	-
327	chr1	12898453	12898502	-1.8376	3	Primary Transcript	+	12899036	12903155	-534	-2618	391002	PRAMEF8	996600	PRAME family member 8	http://genome.ucsc.edu/cgi-bin/hgTracks?hgsid=167433603&clade=mammal&org=Human&db=hg18&position=chr1%3A12899036-12903155&hgt.suggest=&pix=800&Submit=submit	NM_001012276	13797	-
328	chr1	12899470	12899522	-0.984	3	Primary Transcript	+	12899036	12903155	0	-1600	391002	PRAMEF8	996600	PRAME family member 8	http://genome.ucsc.edu/cgi-bin/hgTracks?hgsid=167433603&clade=mammal&org=Human&db=hg18&position=chr1%3A12899036-12903155&hgt.suggest=&pix=800&Submit=submit	NM_001012276	13797	-
329	chr1	12899966	12900015	-1.0848	3	Primary Transcript	+	12899036	12903155	0	-1106	391002	PRAMEF8	996600	PRAME family member 8	http://genome.ucsc.edu/cgi-bin/hgTracks?hgsid=167433603&clade=mammal&org=Human&db=hg18&position=chr1%3A12899036-12903155&hgt.suggest=&pix=800&Submit=submit	NM_001012276	13797	-
330	chr1	12900060	12900110	-2.0518	3	Primary Transcript	+	12899036	12903155	0	-1011	391002	PRAMEF8	996600	PRAME family member 8	http://genome.ucsc.edu/cgi-bin/hgTracks?hgsid=167433603&clade=mammal&org=Human&db=hg18&position=chr1%3A12899036-12903155&hgt.suggest=&pix=800&Submit=submit	NM_001012276	13797	-
331	chr1	12900570	12900620	-1.0125	3	Primary Transcript	+	12899036	12903155	0	-501	391002	PRAMEF8	996600	PRAME family member 8	http://genome.ucsc.edu/cgi-bin/hgTracks?hgsid=167433603&clade=mammal&org=Human&db=hg18&position=chr1%3A12899036-12903155&hgt.suggest=&pix=800&Submit=submit	NM_001012276	13797	-
332	chr1	12955713	12955762	-1.3435	3	Primary Transcript	+	12958129	12960968	-2367	-3810	653606	PRAMEF22	996600	PRAME family member 22	http://genome.ucsc.edu/cgi-bin/hgTracks?hgsid=167433603&clade=mammal&org=Human&db=hg18&position=chr1%3A12958129-12960968&hgt.suggest=&pix=800&Submit=submit	NM_001100631	23591	PRAMEF3L
333	chr1	12958345	12958395	-1.8191	5	Primary Transcript	+	12958129	12960968	0	-1178	653606	PRAMEF22	996600	PRAME family member 22	http://genome.ucsc.edu/cgi-bin/hgTracks?hgsid=167433603&clade=mammal&org=Human&db=hg18&position=chr1%3A12958129-12960968&hgt.suggest=&pix=800&Submit=submit	NM_001100631	23591	PRAMEF3L
334	chr1	13106265	13106314	-1.0328	2	Primary Transcript	-	13105547	13106554	0	-240	440563	LOC440563	996600	heterogeneous nuclear ribonucleoprotein C-like	http://genome.ucsc.edu/cgi-bin/hgTracks?hgsid=167433603&clade=mammal&org=Human&db=hg18&position=chr1%3A13105547-13106554&hgt.suggest=&pix=800&Submit=submit	NM_001136561	10997	-
335	chr1	13106389	13106438	1.1793	3	Primary Transcript	-	13105547	13106554	0	-364	440563	LOC440563	996600	heterogeneous nuclear ribonucleoprotein C-like	http://genome.ucsc.edu/cgi-bin/hgTracks?hgsid=167433603&clade=mammal&org=Human&db=hg18&position=chr1%3A13105547-13106554&hgt.suggest=&pix=800&Submit=submit	NM_001136561	10997	-
336	chr1	13106491	13106540	-0.9137	2	Primary Transcript	-	13105547	13106554	0	-466	440563	LOC440563	996600	heterogeneous nuclear ribonucleoprotein C-like	http://genome.ucsc.edu/cgi-bin/hgTracks?hgsid=167433603&clade=mammal&org=Human&db=hg18&position=chr1%3A13105547-13106554&hgt.suggest=&pix=800&Submit=submit	NM_001136561	10997	-
337	chr1	13106743	13106799	-1.3811	1	Primary Transcript	-	13105547	13106554	-189	-721	440563	LOC440563	996600	heterogeneous nuclear ribonucleoprotein C-like	http://genome.ucsc.edu/cgi-bin/hgTracks?hgsid=167433603&clade=mammal&org=Human&db=hg18&position=chr1%3A13105547-13106554&hgt.suggest=&pix=800&Submit=submit	NM_001136561	10997	-
338	chr1	13106839	13106889	-1.4452	1	Primary Transcript	-	13105547	13106554	-285	-814	440563	LOC440563	996600	heterogeneous nuclear ribonucleoprotein C-like	http://genome.ucsc.edu/cgi-bin/hgTracks?hgsid=167433603&clade=mammal&org=Human&db=hg18&position=chr1%3A13105547-13106554&hgt.suggest=&pix=800&Submit=submit	NM_001136561	10997	-
339	chr1	13106989	13107038	-1.6587	3	Primary Transcript	-	13105547	13106554	-435	-964	440563	LOC440563	996600	heterogeneous nuclear ribonucleoprotein C-like	http://genome.ucsc.edu/cgi-bin/hgTracks?hgsid=167433603&clade=mammal&org=Human&db=hg18&position=chr1%3A13105547-13106554&hgt.suggest=&pix=800&Submit=submit	NM_001136561	10997	-
340	chr1	13203972	13204021	-0.9118	5	Primary Transcript	-	13200782	13204279	0	-1466	401940	PRAMEF3	996600	PRAME family member 3	http://genome.ucsc.edu/cgi-bin/hgTracks?hgsid=167433603&clade=mammal&org=Human&db=hg18&position=chr1%3A13200782-13204279&hgt.suggest=&pix=800&Submit=submit	NM_001013692	25491	-
341	chr1	13204272	13204321	-1.2151	5	Primary Transcript	-	13200782	13204279	0	-1766	401940	PRAMEF3	996600	PRAME family member 3	http://genome.ucsc.edu/cgi-bin/hgTracks?hgsid=167433603&clade=mammal&org=Human&db=hg18&position=chr1%3A13200782-13204279&hgt.suggest=&pix=800&Submit=submit	NM_001013692	25491	-
342	chr1	13204364	13204413	-1.1924	3	Primary Transcript	-	13200782	13204279	-85	-1858	401940	PRAMEF3	996600	PRAME family member 3	http://genome.ucsc.edu/cgi-bin/hgTracks?hgsid=167433603&clade=mammal&org=Human&db=hg18&position=chr1%3A13200782-13204279&hgt.suggest=&pix=800&Submit=submit	NM_001013692	25491	-
343	chr1	13206647	13206696	-1.146	5	Primary Transcript	-	13200782	13204279	-2368	-4142	401940	PRAMEF3	996600	PRAME family member 3	http://genome.ucsc.edu/cgi-bin/hgTracks?hgsid=167433603&clade=mammal&org=Human&db=hg18&position=chr1%3A13200782-13204279&hgt.suggest=&pix=800&Submit=submit	NM_001013692	25491	-
344	chr1	13262851	13262901	-1.9747	3	Primary Transcript	-	13259233	13263352	0	-1584	391002	PRAMEF8	996600	PRAME family member 8	http://genome.ucsc.edu/cgi-bin/hgTracks?hgsid=167433603&clade=mammal&org=Human&db=hg18&position=chr1%3A13259233-13263352&hgt.suggest=&pix=800&Submit=submit	NM_001012276	13803	-
345	chr1	13262943	13262999	-1.8059	3	Primary Transcript	-	13259233	13263352	0	-1679	391002	PRAMEF8	996600	PRAME family member 8	http://genome.ucsc.edu/cgi-bin/hgTracks?hgsid=167433603&clade=mammal&org=Human&db=hg18&position=chr1%3A13259233-13263352&hgt.suggest=&pix=800&Submit=submit	NM_001012276	13803	-
346	chr1	13263542	13263597	-1.024	5	Primary Transcript	-	13259233	13263352	-190	-2278	391002	PRAMEF8	996600	PRAME family member 8	http://genome.ucsc.edu/cgi-bin/hgTracks?hgsid=167433603&clade=mammal&org=Human&db=hg18&position=chr1%3A13259233-13263352&hgt.suggest=&pix=800&Submit=submit	NM_001012276	13803	-
347	chr1	13263852	13263901	-0.9448	3	Primary Transcript	-	13259233	13263352	-500	-2584	391002	PRAMEF8	996600	PRAME family member 8	http://genome.ucsc.edu/cgi-bin/hgTracks?hgsid=167433603&clade=mammal&org=Human&db=hg18&position=chr1%3A13259233-13263352&hgt.suggest=&pix=800&Submit=submit	NM_001012276	13803	-
348	chr1	13263942	13263991	-0.9615	3	Primary Transcript	-	13259233	13263352	-590	-2674	391002	PRAMEF8	996600	PRAME family member 8	http://genome.ucsc.edu/cgi-bin/hgTracks?hgsid=167433603&clade=mammal&org=Human&db=hg18&position=chr1%3A13259233-13263352&hgt.suggest=&pix=800&Submit=submit	NM_001012276	13803	-
349	chr1	13264042	13264092	-1.0233	5	Primary Transcript	-	13259233	13263352	-690	-2775	391002	PRAMEF8	996600	PRAME family member 8	http://genome.ucsc.edu/cgi-bin/hgTracks?hgsid=167433603&clade=mammal&org=Human&db=hg18&position=chr1%3A13259233-13263352&hgt.suggest=&pix=800&Submit=submit	NM_001012276	13803	-
350	chr1	13264780	13264839	-1.8319	3	Primary Transcript	-	13259233	13263352	-1428	-3518	391002	PRAMEF8	996600	PRAME family member 8	http://genome.ucsc.edu/cgi-bin/hgTracks?hgsid=167433603&clade=mammal&org=Human&db=hg18&position=chr1%3A13259233-13263352&hgt.suggest=&pix=800&Submit=submit	NM_001012276	13803	-
351	chr1	13293510	13293573	-1.464	4	Primary Transcript	+	13293762	13300777	-189	-3728	653619	PRAMEF15	996600	PRAME family member 15	http://genome.ucsc.edu/cgi-bin/hgTracks?hgsid=167433603&clade=mammal&org=Human&db=hg18&position=chr1%3A13293762-13300777&hgt.suggest=&pix=800&Submit=submit	NM_001098376	13804	PRAMEF9
352	chr1	13293652	13293701	-1.3096	4	Primary Transcript	+	13293762	13300777	-61	-3594	653619	PRAMEF15	996600	PRAME family member 15	http://genome.ucsc.edu/cgi-bin/hgTracks?hgsid=167433603&clade=mammal&org=Human&db=hg18&position=chr1%3A13293762-13300777&hgt.suggest=&pix=800&Submit=submit	NM_001098376	13804	PRAMEF9
353	chr1	13325035	13325093	-2.0742	4	Primary Transcript	-	13320000	13325243	0	-2442	729528	PRAMEF14	996600	PRAME family member 14	http://genome.ucsc.edu/cgi-bin/hgTracks?hgsid=167433603&clade=mammal&org=Human&db=hg18&position=chr1%3A13320000-13325243&hgt.suggest=&pix=800&Submit=submit	NM_001099854	345	-
354	chr1	13325141	13325190	-1.9715	3	Primary Transcript	-	13320000	13325243	0	-2544	729528	PRAMEF14	996600	PRAME family member 14	http://genome.ucsc.edu/cgi-bin/hgTracks?hgsid=167433603&clade=mammal&org=Human&db=hg18&position=chr1%3A13320000-13325243&hgt.suggest=&pix=800&Submit=submit	NM_001099854	345	-
355	chr1	13325237	13325286	-1.8058	4	Primary Transcript	-	13320000	13325243	0	-2640	729528	PRAMEF14	996600	PRAME family member 14	http://genome.ucsc.edu/cgi-bin/hgTracks?hgsid=167433603&clade=mammal&org=Human&db=hg18&position=chr1%3A13320000-13325243&hgt.suggest=&pix=800&Submit=submit	NM_001099854	345	-
356	chr1	13325682	13325748	-2.0886	4	Primary Transcript	-	13320000	13325243	-439	-3093	729528	PRAMEF14	996600	PRAME family member 14	http://genome.ucsc.edu/cgi-bin/hgTracks?hgsid=167433603&clade=mammal&org=Human&db=hg18&position=chr1%3A13320000-13325243&hgt.suggest=&pix=800&Submit=submit	NM_001099854	345	-
357	chr1	13325774	13325825	-1.5991	2	Primary Transcript	-	13320000	13325243	-531	-3178	729528	PRAMEF14	996600	PRAME family member 14	http://genome.ucsc.edu/cgi-bin/hgTracks?hgsid=167433603&clade=mammal&org=Human&db=hg18&position=chr1%3A13320000-13325243&hgt.suggest=&pix=800&Submit=submit	NM_001099854	345	-
358	chr1	13325858	13325913	-2.3062	4	Primary Transcript	-	13320000	13325243	-615	-3264	729528	PRAMEF14	996600	PRAME family member 14	http://genome.ucsc.edu/cgi-bin/hgTracks?hgsid=167433603&clade=mammal&org=Human&db=hg18&position=chr1%3A13320000-13325243&hgt.suggest=&pix=800&Submit=submit	NM_001099854	345	-
359	chr1	13349856	13349905	-1.7343	5	Primary Transcript	-	13346639	13350156	0	-1482	391003	PRAMEF18	996600	PRAME family member 18	http://genome.ucsc.edu/cgi-bin/hgTracks?hgsid=167433603&clade=mammal&org=Human&db=hg18&position=chr1%3A13346639-13350156&hgt.suggest=&pix=800&Submit=submit	NM_001099850	21156	-
360	chr1	13367689	13367739	-1.1117	5	Primary Transcript	+	13367840	13370846	-101	-1629	654348	PRAMEF16	996600	PRAME family member 16	http://genome.ucsc.edu/cgi-bin/hgTracks?hgsid=167433603&clade=mammal&org=Human&db=hg18&position=chr1%3A13367840-13370846&hgt.suggest=&pix=800&Submit=submit	NM_001045480	11395	-
361	chr1	13388536	13388586	-1.0377	2	Primary Transcript	+	13388652	13399530	-66	-5530	645425	PRAMEF20	996600	PRAME family member 20	http://genome.ucsc.edu/cgi-bin/hgTracks?hgsid=167433603&clade=mammal&org=Human&db=hg18&position=chr1%3A13388652-13399530&hgt.suggest=&pix=800&Submit=submit	NM_001099852	7374	-
362	chr1	13388644	13388693	-1.5705	2	Primary Transcript	+	13388652	13399530	0	-5423	645425	PRAMEF20	996600	PRAME family member 20	http://genome.ucsc.edu/cgi-bin/hgTracks?hgsid=167433603&clade=mammal&org=Human&db=hg18&position=chr1%3A13388652-13399530&hgt.suggest=&pix=800&Submit=submit	NM_001099852	7374	-
363	chr1	13388738	13388787	-1.0169	3	Primary Transcript	+	13388652	13399530	0	-5329	645425	PRAMEF20	996600	PRAME family member 20	http://genome.ucsc.edu/cgi-bin/hgTracks?hgsid=167433603&clade=mammal&org=Human&db=hg18&position=chr1%3A13388652-13399530&hgt.suggest=&pix=800&Submit=submit	NM_001099852	7374	-
364	chr1	13388838	13388893	-0.9625	3	Primary Transcript	+	13388652	13399530	0	-5225	645425	PRAMEF20	996600	PRAME family member 20	http://genome.ucsc.edu/cgi-bin/hgTracks?hgsid=167433603&clade=mammal&org=Human&db=hg18&position=chr1%3A13388652-13399530&hgt.suggest=&pix=800&Submit=submit	NM_001099852	7374	-
365	chr1	13392114	13392171	-1.1056	2	Primary Transcript	+	13388652	13399530	0	-1949	645425	PRAMEF20	996600	PRAME family member 20	http://genome.ucsc.edu/cgi-bin/hgTracks?hgsid=167433603&clade=mammal&org=Human&db=hg18&position=chr1%3A13388652-13399530&hgt.suggest=&pix=800&Submit=submit	NM_001099852	7374	-
366	chr1	13394523	13394572	-1.0414	2	Primary Transcript	+	13388652	13399530	0	457	645425	PRAMEF20	996600	PRAME family member 20	http://genome.ucsc.edu/cgi-bin/hgTracks?hgsid=167433603&clade=mammal&org=Human&db=hg18&position=chr1%3A13388652-13399530&hgt.suggest=&pix=800&Submit=submit	NM_001099852	7374	-
367	chr1	13395033	13395082	-1.1872	2	Primary Transcript	+	13388652	13399530	0	967	645425	PRAMEF20	996600	PRAME family member 20	http://genome.ucsc.edu/cgi-bin/hgTracks?hgsid=167433603&clade=mammal&org=Human&db=hg18&position=chr1%3A13388652-13399530&hgt.suggest=&pix=800&Submit=submit	NM_001099852	7374	-
368	chr1	13482566	13482615	-0.9828	3	Primary Transcript	-	13480018	13484137	0	-512	391002	PRAMEF8	996600	PRAME family member 8	http://genome.ucsc.edu/cgi-bin/hgTracks?hgsid=167433603&clade=mammal&org=Human&db=hg18&position=chr1%3A13480018-13484137&hgt.suggest=&pix=800&Submit=submit	NM_001012276	13808	-
369	chr1	13483064	13483115	-2.256	3	Primary Transcript	-	13480018	13484137	0	-1012	391002	PRAMEF8	996600	PRAME family member 8	http://genome.ucsc.edu/cgi-bin/hgTracks?hgsid=167433603&clade=mammal&org=Human&db=hg18&position=chr1%3A13480018-13484137&hgt.suggest=&pix=800&Submit=submit	NM_001012276	13808	-
370	chr1	13483164	13483213	-1.3935	3	Primary Transcript	-	13480018	13484137	0	-1110	391002	PRAMEF8	996600	PRAME family member 8	http://genome.ucsc.edu/cgi-bin/hgTracks?hgsid=167433603&clade=mammal&org=Human&db=hg18&position=chr1%3A13480018-13484137&hgt.suggest=&pix=800&Submit=submit	NM_001012276	13808	-
371	chr1	13483670	13483719	-1.5773	3	Primary Transcript	-	13480018	13484137	0	-1616	391002	PRAMEF8	996600	PRAME family member 8	http://genome.ucsc.edu/cgi-bin/hgTracks?hgsid=167433603&clade=mammal&org=Human&db=hg18&position=chr1%3A13480018-13484137&hgt.suggest=&pix=800&Submit=submit	NM_001012276	13808	-
372	chr1	13484671	13484720	-1.0958	3	Primary Transcript	-	13480018	13484137	-534	-2618	391002	PRAMEF8	996600	PRAME family member 8	http://genome.ucsc.edu/cgi-bin/hgTracks?hgsid=167433603&clade=mammal&org=Human&db=hg18&position=chr1%3A13480018-13484137&hgt.suggest=&pix=800&Submit=submit	NM_001012276	13808	-
373	chr1	13484785	13484834	-1.4077	5	Primary Transcript	-	13480018	13484137	-648	-2732	391002	PRAMEF8	996600	PRAME family member 8	http://genome.ucsc.edu/cgi-bin/hgTracks?hgsid=167433603&clade=mammal&org=Human&db=hg18&position=chr1%3A13480018-13484137&hgt.suggest=&pix=800&Submit=submit	NM_001012276	13808	-
374	chr1	13484997	13485046	-0.9941	5	Primary Transcript	-	13480018	13484137	-860	-2944	391002	PRAMEF8	996600	PRAME family member 8	http://genome.ucsc.edu/cgi-bin/hgTracks?hgsid=167433603&clade=mammal&org=Human&db=hg18&position=chr1%3A13480018-13484137&hgt.suggest=&pix=800&Submit=submit	NM_001012276	13808	-
375	chr1	13485577	13485636	-1.8518	3	Primary Transcript	-	13480018	13484137	-1440	-3528	391002	PRAMEF8	996600	PRAME family member 8	http://genome.ucsc.edu/cgi-bin/hgTracks?hgsid=167433603&clade=mammal&org=Human&db=hg18&position=chr1%3A13480018-13484137&hgt.suggest=&pix=800&Submit=submit	NM_001012276	13808	-
376	chr1	13514307	13514370	-1.2281	4	Primary Transcript	+	13514559	13521574	-189	-3728	653619	PRAMEF15	996600	PRAME family member 15	http://genome.ucsc.edu/cgi-bin/hgTracks?hgsid=167433603&clade=mammal&org=Human&db=hg18&position=chr1%3A13514559-13521574&hgt.suggest=&pix=800&Submit=submit	NM_001098376	13810	PRAMEF9
377	chr1	13514449	13514498	-1.159	4	Primary Transcript	+	13514559	13521574	-61	-3592	653619	PRAMEF15	996600	PRAME family member 15	http://genome.ucsc.edu/cgi-bin/hgTracks?hgsid=167433603&clade=mammal&org=Human&db=hg18&position=chr1%3A13514559-13521574&hgt.suggest=&pix=800&Submit=submit	NM_001098376	13810	PRAMEF9
378	chr1	13545890	13545948	-2.1992	4	Primary Transcript	-	13540855	13546098	0	-2443	400736	PRAMEF13	996600	PRAME family member 13	http://genome.ucsc.edu/cgi-bin/hgTracks?hgsid=167433603&clade=mammal&org=Human&db=hg18&position=chr1%3A13540855-13546098&hgt.suggest=&pix=800&Submit=submit	NM_001024661	11407	-
379	chr1	13545996	13546045	-2.1267	3	Primary Transcript	-	13540855	13546098	0	-2544	400736	PRAMEF13	996600	PRAME family member 13	http://genome.ucsc.edu/cgi-bin/hgTracks?hgsid=167433603&clade=mammal&org=Human&db=hg18&position=chr1%3A13540855-13546098&hgt.suggest=&pix=800&Submit=submit	NM_001024661	11407	-
380	chr1	13546092	13546141	-2.1594	4	Primary Transcript	-	13540855	13546098	0	-2640	400736	PRAMEF13	996600	PRAME family member 13	http://genome.ucsc.edu/cgi-bin/hgTracks?hgsid=167433603&clade=mammal&org=Human&db=hg18&position=chr1%3A13540855-13546098&hgt.suggest=&pix=800&Submit=submit	NM_001024661	11407	-
381	chr1	13546537	13546603	-2.0011	4	Primary Transcript	-	13540855	13546098	-439	-3094	400736	PRAMEF13	996600	PRAME family member 13	http://genome.ucsc.edu/cgi-bin/hgTracks?hgsid=167433603&clade=mammal&org=Human&db=hg18&position=chr1%3A13540855-13546098&hgt.suggest=&pix=800&Submit=submit	NM_001024661	11407	-
382	chr1	13546629	13546680	-1.7906	2	Primary Transcript	-	13540855	13546098	-531	-3178	400736	PRAMEF13	996600	PRAME family member 13	http://genome.ucsc.edu/cgi-bin/hgTracks?hgsid=167433603&clade=mammal&org=Human&db=hg18&position=chr1%3A13540855-13546098&hgt.suggest=&pix=800&Submit=submit	NM_001024661	11407	-
383	chr1	13546713	13546768	-2.3865	4	Primary Transcript	-	13540855	13546098	-615	-3264	400736	PRAMEF13	996600	PRAME family member 13	http://genome.ucsc.edu/cgi-bin/hgTracks?hgsid=167433603&clade=mammal&org=Human&db=hg18&position=chr1%3A13540855-13546098&hgt.suggest=&pix=800&Submit=submit	NM_001024661	11407	-
384	chr1	13570692	13570741	-1.8386	5	Primary Transcript	-	13567475	13570992	0	-1482	391003	PRAMEF18	996600	PRAME family member 18	http://genome.ucsc.edu/cgi-bin/hgTracks?hgsid=167433603&clade=mammal&org=Human&db=hg18&position=chr1%3A13567475-13570992&hgt.suggest=&pix=800&Submit=submit	NM_001099850	11924	-
385	chr1	13588523	13588573	-0.9778	5	Primary Transcript	+	13588674	13591651	-101	-1614	391004	PRAMEF17	996600	PRAME family member 17	http://genome.ucsc.edu/cgi-bin/hgTracks?hgsid=167433603&clade=mammal&org=Human&db=hg18&position=chr1%3A13588674-13591651&hgt.suggest=&pix=800&Submit=submit,MGC181961	NM_001099851	13665	MGC178210
386	chr1	13609384	13609433	-1.5747	2	Primary Transcript	+	13609493	13620390	-60	-5534	645425	PRAMEF20	996600	PRAME family member 20	http://genome.ucsc.edu/cgi-bin/hgTracks?hgsid=167433603&clade=mammal&org=Human&db=hg18&position=chr1%3A13609493-13620390&hgt.suggest=&pix=800&Submit=submit	NM_001099852	6029	-
387	chr1	13609498	13609547	-1.1423	2	Primary Transcript	+	13609493	13620390	0	-5420	645425	PRAMEF20	996600	PRAME family member 20	http://genome.ucsc.edu/cgi-bin/hgTracks?hgsid=167433603&clade=mammal&org=Human&db=hg18&position=chr1%3A13609493-13620390&hgt.suggest=&pix=800&Submit=submit	NM_001099852	6029	-
388	chr1	13609578	13609627	-1.1678	3	Primary Transcript	+	13609493	13620390	0	-5340	645425	PRAMEF20	996600	PRAME family member 20	http://genome.ucsc.edu/cgi-bin/hgTracks?hgsid=167433603&clade=mammal&org=Human&db=hg18&position=chr1%3A13609493-13620390&hgt.suggest=&pix=800&Submit=submit	NM_001099852	6029	-
389	chr1	13612955	13613012	-1.0339	2	Primary Transcript	+	13609493	13620390	0	-1958	645425	PRAMEF20	996600	PRAME family member 20	http://genome.ucsc.edu/cgi-bin/hgTracks?hgsid=167433603&clade=mammal&org=Human&db=hg18&position=chr1%3A13609493-13620390&hgt.suggest=&pix=800&Submit=submit	NM_001099852	6029	-
390	chr1	13615362	13615411	-1.1069	2	Primary Transcript	+	13609493	13620390	0	444	645425	PRAMEF20	996600	PRAME family member 20	http://genome.ucsc.edu/cgi-bin/hgTracks?hgsid=167433603&clade=mammal&org=Human&db=hg18&position=chr1%3A13609493-13620390&hgt.suggest=&pix=800&Submit=submit	NM_001099852	6029	-
391	chr1	13615872	13615921	-1.0351	2	Primary Transcript	+	13609493	13620390	0	954	645425	PRAMEF20	996600	PRAME family member 20	http://genome.ucsc.edu/cgi-bin/hgTracks?hgsid=167433603&clade=mammal&org=Human&db=hg18&position=chr1%3A13609493-13620390&hgt.suggest=&pix=800&Submit=submit	NM_001099852	6029	-
392	chr1	13784861	13784910	-0.9249	1	Primary Transcript	+	13782838	13817039	0	-15052	10630	PDPN	996600	podoplanin	http://genome.ucsc.edu/cgi-bin/hgTracks?hgsid=167433603&clade=mammal&org=Human&db=hg18&position=chr1%3A13782838-13817039&hgt.suggest=&pix=800&Submit=submit,GP40,Gp38,T1A-2,PA2.26,OTS8,T1A,HT1A-1,GP36	NM_198389	24361	AGGRUS
393	chr1	13784973	13785029	-1.9064	1	Primary Transcript	+	13782838	13817039	0	-14937	10630	PDPN	996600	podoplanin	http://genome.ucsc.edu/cgi-bin/hgTracks?hgsid=167433603&clade=mammal&org=Human&db=hg18&position=chr1%3A13782838-13817039&hgt.suggest=&pix=800&Submit=submit,GP40,Gp38,T1A-2,PA2.26,OTS8,T1A,HT1A-1,GP36	NM_198389	24361	AGGRUS
394	chr1	13898016	13898075	1.2984	1	Primary Transcript	+	13899321	14024159	-1246	-63694	7799	PRDM2	996600	PR domain containing 2, with ZNF domain	MTB-ZF,KMT8,RIZ2,RIZ1,RIZ,http://genome.ucsc.edu/cgi-bin/hgTracks?hgsid=167433603&clade=mammal&org=Human&db=hg18&position=chr1%3A13899321-14024159&hgt.suggest=&pix=800&Submit=submit	NM_001135610	16839	HUMHOXY1
395	chr1	13902306	13902355	1.1165	1	Primary Transcript	+	13899321	14024159	0	-59410	7799	PRDM2	996600	PR domain containing 2, with ZNF domain	MTB-ZF,KMT8,RIZ2,RIZ1,RIZ,http://genome.ucsc.edu/cgi-bin/hgTracks?hgsid=167433603&clade=mammal&org=Human&db=hg18&position=chr1%3A13899321-14024159&hgt.suggest=&pix=800&Submit=submit	NM_001135610	16839	HUMHOXY1
396	chr1	13948073	13948129	-1.3022	1	Primary Transcript	+	13899321	14024159	0	-13639	7799	PRDM2	996600	PR domain containing 2, with ZNF domain	MTB-ZF,KMT8,RIZ2,RIZ1,RIZ,http://genome.ucsc.edu/cgi-bin/hgTracks?hgsid=167433603&clade=mammal&org=Human&db=hg18&position=chr1%3A13899321-14024159&hgt.suggest=&pix=800&Submit=submit	NM_001135610	16839	HUMHOXY1
397	chr1	14795408	14795457	1.3821	1	Primary Transcript	+	14797799	15267238	-2342	-237086	23254	KAZ	996600	kazrin	MGC142181,KIAA1026,http://genome.ucsc.edu/cgi-bin/hgTracks?hgsid=167433603&clade=mammal&org=Human&db=hg18&position=chr1%3A14797799-15267238&hgt.suggest=&pix=800&Submit=submit,FLJ43806,FLJ43398,MGC126686,FLJ32593,FLJ10199	NM_015209	2043	DKFZp686D08115
398	chr1	14797110	14797159	-1.3738	1	Primary Transcript	+	14797799	15267238	-640	-235384	23254	KAZ	996600	kazrin	MGC142181,KIAA1026,http://genome.ucsc.edu/cgi-bin/hgTracks?hgsid=167433603&clade=mammal&org=Human&db=hg18&position=chr1%3A14797799-15267238&hgt.suggest=&pix=800&Submit=submit,FLJ43806,FLJ43398,MGC126686,FLJ32593,FLJ10199	NM_015209	2043	DKFZp686D08115
399	chr1	15128843	15128892	1.4243	1	Primary Transcript	+	14797799	15267238	0	96350	23254	KAZ	996600	kazrin	MGC142181,KIAA1026,http://genome.ucsc.edu/cgi-bin/hgTracks?hgsid=167433603&clade=mammal&org=Human&db=hg18&position=chr1%3A14797799-15267238&hgt.suggest=&pix=800&Submit=submit,FLJ43806,FLJ43398,MGC126686,FLJ32593,FLJ10199	NM_015209	2043	DKFZp686D08115
400	chr1	15128965	15129014	2.015	1	Primary Transcript	+	14797799	15267238	0	96472	23254	KAZ	996600	kazrin	MGC142181,KIAA1026,http://genome.ucsc.edu/cgi-bin/hgTracks?hgsid=167433603&clade=mammal&org=Human&db=hg18&position=chr1%3A14797799-15267238&hgt.suggest=&pix=800&Submit=submit,FLJ43806,FLJ43398,MGC126686,FLJ32593,FLJ10199	NM_015209	2043	DKFZp686D08115
401	chr1	15129049	15129098	2.9517	1	Primary Transcript	+	14797799	15267238	0	96556	23254	KAZ	996600	kazrin	MGC142181,KIAA1026,http://genome.ucsc.edu/cgi-bin/hgTracks?hgsid=167433603&clade=mammal&org=Human&db=hg18&position=chr1%3A14797799-15267238&hgt.suggest=&pix=800&Submit=submit,FLJ43806,FLJ43398,MGC126686,FLJ32593,FLJ10199	NM_015209	2043	DKFZp686D08115
402	chr1	15129145	15129194	1.1965	1	Primary Transcript	+	14797799	15267238	0	96652	23254	KAZ	996600	kazrin	MGC142181,KIAA1026,http://genome.ucsc.edu/cgi-bin/hgTracks?hgsid=167433603&clade=mammal&org=Human&db=hg18&position=chr1%3A14797799-15267238&hgt.suggest=&pix=800&Submit=submit,FLJ43806,FLJ43398,MGC126686,FLJ32593,FLJ10199	NM_015209	2043	DKFZp686D08115
403	chr1	15129355	15129412	0.9342	1	Primary Transcript	+	14797799	15267238	0	96866	23254	KAZ	996600	kazrin	MGC142181,KIAA1026,http://genome.ucsc.edu/cgi-bin/hgTracks?hgsid=167433603&clade=mammal&org=Human&db=hg18&position=chr1%3A14797799-15267238&hgt.suggest=&pix=800&Submit=submit,FLJ43806,FLJ43398,MGC126686,FLJ32593,FLJ10199	NM_015209	2043	DKFZp686D08115
404	chr1	15247713	15247762	0.9649	3	Primary Transcript	+	14797799	15267238	0	215220	23254	KAZ	996600	kazrin	MGC142181,KIAA1026,http://genome.ucsc.edu/cgi-bin/hgTracks?hgsid=167433603&clade=mammal&org=Human&db=hg18&position=chr1%3A14797799-15267238&hgt.suggest=&pix=800&Submit=submit,FLJ43806,FLJ43398,MGC126686,FLJ32593,FLJ10199	NM_015209	2043	DKFZp686D08115
405	chr1	15247807	15247856	1.0565	1	Primary Transcript	+	14797799	15267238	0	215314	23254	KAZ	996600	kazrin	MGC142181,KIAA1026,http://genome.ucsc.edu/cgi-bin/hgTracks?hgsid=167433603&clade=mammal&org=Human&db=hg18&position=chr1%3A14797799-15267238&hgt.suggest=&pix=800&Submit=submit,FLJ43806,FLJ43398,MGC126686,FLJ32593,FLJ10199	NM_015209	2043	DKFZp686D08115
406	chr1	15353874	15353923	1.6304	1	Primary Transcript	+	15351614	15419560	0	-31689	55092	TMEM51	996600	transmembrane protein 51	http://genome.ucsc.edu/cgi-bin/hgTracks?hgsid=167433603&clade=mammal&org=Human&db=hg18&position=chr1%3A15351614-15419560&hgt.suggest=&pix=800&Submit=submit,FLJ10199	NM_001136216	1686	C1orf72
407	chr1	15413575	15413624	1.5433	1	Primary Transcript	+	15351614	15419560	0	28013	55092	TMEM51	996600	transmembrane protein 51	http://genome.ucsc.edu/cgi-bin/hgTracks?hgsid=167433603&clade=mammal&org=Human&db=hg18&position=chr1%3A15351614-15419560&hgt.suggest=&pix=800&Submit=submit,FLJ10199	NM_001136216	1686	C1orf72
408	chr1	15653781	15653831	1.4558	1	Primary Transcript	+	15655810	15671169	-1979	-9684	63036	CELA2A	996600	chymotrypsin-like elastase family, member 2A	PE-1,http://genome.ucsc.edu/cgi-bin/hgTracks?hgsid=167433603&clade=mammal&org=Human&db=hg18&position=chr1%3A15655810-15671169&hgt.suggest=&pix=800&Submit=submit	NM_033440	19565	ELA2A
409	chr1	15653873	15653924	1.2719	2	Primary Transcript	+	15655810	15671169	-1886	-9592	63036	CELA2A	996600	chymotrypsin-like elastase family, member 2A	PE-1,http://genome.ucsc.edu/cgi-bin/hgTracks?hgsid=167433603&clade=mammal&org=Human&db=hg18&position=chr1%3A15655810-15671169&hgt.suggest=&pix=800&Submit=submit	NM_033440	19565	ELA2A
410	chr1	15655968	15656027	1.0954	1	Primary Transcript	+	15655810	15671169	0	-7492	63036	CELA2A	996600	chymotrypsin-like elastase family, member 2A	PE-1,http://genome.ucsc.edu/cgi-bin/hgTracks?hgsid=167433603&clade=mammal&org=Human&db=hg18&position=chr1%3A15655810-15671169&hgt.suggest=&pix=800&Submit=submit	NM_033440	19565	ELA2A
411	chr1	15673191	15673241	1.4901	2	Primary Transcript	+	15675182	15690482	-1941	-9616	51032	CELA2B	996600	chymotrypsin-like elastase family, member 2B	MGC97052,http://genome.ucsc.edu/cgi-bin/hgTracks?hgsid=167433603&clade=mammal&org=Human&db=hg18&position=chr1%3A15675182-15690482&hgt.suggest=&pix=800&Submit=submit,MGC142100,MGC142102	NM_015849	11299	ELA2B
412	chr1	15673271	15673323	1.1876	2	Primary Transcript	+	15675182	15690482	-1859	-9535	51032	CELA2B	996600	chymotrypsin-like elastase family, member 2B	MGC97052,http://genome.ucsc.edu/cgi-bin/hgTracks?hgsid=167433603&clade=mammal&org=Human&db=hg18&position=chr1%3A15675182-15690482&hgt.suggest=&pix=800&Submit=submit,MGC142100,MGC142102	NM_015849	11299	ELA2B
413	chr1	15673992	15674041	1.1735	1	Primary Transcript	+	15675182	15690482	-1141	-8816	51032	CELA2B	996600	chymotrypsin-like elastase family, member 2B	MGC97052,http://genome.ucsc.edu/cgi-bin/hgTracks?hgsid=167433603&clade=mammal&org=Human&db=hg18&position=chr1%3A15675182-15690482&hgt.suggest=&pix=800&Submit=submit,MGC142100,MGC142102	NM_015849	11299	ELA2B
414	chr1	15674076	15674125	1.0515	2	Primary Transcript	+	15675182	15690482	-1057	-8732	51032	CELA2B	996600	chymotrypsin-like elastase family, member 2B	MGC97052,http://genome.ucsc.edu/cgi-bin/hgTracks?hgsid=167433603&clade=mammal&org=Human&db=hg18&position=chr1%3A15675182-15690482&hgt.suggest=&pix=800&Submit=submit,MGC142100,MGC142102	NM_015849	11299	ELA2B
415	chr1	15675142	15675191	0.9845	2	Primary Transcript	+	15675182	15690482	0	-7666	51032	CELA2B	996600	chymotrypsin-like elastase family, member 2B	MGC97052,http://genome.ucsc.edu/cgi-bin/hgTracks?hgsid=167433603&clade=mammal&org=Human&db=hg18&position=chr1%3A15675182-15690482&hgt.suggest=&pix=800&Submit=submit,MGC142100,MGC142102	NM_015849	11299	ELA2B
416	chr1	15675344	15675402	1.1943	1	Primary Transcript	+	15675182	15690482	0	-7459	51032	CELA2B	996600	chymotrypsin-like elastase family, member 2B	MGC97052,http://genome.ucsc.edu/cgi-bin/hgTracks?hgsid=167433603&clade=mammal&org=Human&db=hg18&position=chr1%3A15675182-15690482&hgt.suggest=&pix=800&Submit=submit,MGC142100,MGC142102	NM_015849	11299	ELA2B
417	chr1	15675466	15675515	0.9433	1	Primary Transcript	+	15675182	15690482	0	-7342	51032	CELA2B	996600	chymotrypsin-like elastase family, member 2B	MGC97052,http://genome.ucsc.edu/cgi-bin/hgTracks?hgsid=167433603&clade=mammal&org=Human&db=hg18&position=chr1%3A15675182-15690482&hgt.suggest=&pix=800&Submit=submit,MGC142100,MGC142102	NM_015849	11299	ELA2B
418	chr1	15675552	15675601	1.7568	1	Primary Transcript	+	15675182	15690482	0	-7256	51032	CELA2B	996600	chymotrypsin-like elastase family, member 2B	MGC97052,http://genome.ucsc.edu/cgi-bin/hgTracks?hgsid=167433603&clade=mammal&org=Human&db=hg18&position=chr1%3A15675182-15690482&hgt.suggest=&pix=800&Submit=submit,MGC142100,MGC142102	NM_015849	11299	ELA2B
419	chr1	15725815	15725864	-1.0043	1	Primary Transcript	+	15725938	15770815	-74	-22536	23341	DNAJC16	996600	DnaJ (Hsp40) homolog, subfamily C, member 16	http://genome.ucsc.edu/cgi-bin/hgTracks?hgsid=167433603&clade=mammal&org=Human&db=hg18&position=chr1%3A15725938-15770815&hgt.suggest=&pix=800&Submit=submit,DKFZp781I1547,DKFZp686N0387,KIAA0962	NM_015291	13125	DKFZp686G1298
420	chr1	15784798	15784847	1.0154	1	Primary Transcript	-	15771738	15784192	-606	-6857	79814	AGMAT	996600	agmatine ureohydrolase (agmatinase)	http://genome.ucsc.edu/cgi-bin/hgTracks?hgsid=167433603&clade=mammal&org=Human&db=hg18&position=chr1%3A15771738-15784192&hgt.suggest=&pix=800&Submit=submit	NM_024758	21165	FLJ23384
421	chr1	15786000	15786049	1.0935	1	Primary Transcript	-	15771738	15784192	-1808	-8059	79814	AGMAT	996600	agmatine ureohydrolase (agmatinase)	http://genome.ucsc.edu/cgi-bin/hgTracks?hgsid=167433603&clade=mammal&org=Human&db=hg18&position=chr1%3A15771738-15784192&hgt.suggest=&pix=800&Submit=submit	NM_024758	21165	FLJ23384
422	chr1	15816595	15816644	1.0103	1	Primary Transcript	+	15816656	15859335	-12	-21376	84301	DDI2	996600	DNA-damage inducible 1 homolog 2 (S. cerevisiae)	RP4-680D5.5,http://genome.ucsc.edu/cgi-bin/hgTracks?hgsid=167433603&clade=mammal&org=Human&db=hg18&position=chr1%3A15816656-15859335&hgt.suggest=&pix=800&Submit=submit	NM_032341	13828	MGC14844
423	chr1	15857771	15857820	0.9873	3	Primary Transcript	+	15816656	15859335	0	19800	84301	DDI2	996600	DNA-damage inducible 1 homolog 2 (S. cerevisiae)	RP4-680D5.5,http://genome.ucsc.edu/cgi-bin/hgTracks?hgsid=167433603&clade=mammal&org=Human&db=hg18&position=chr1%3A15816656-15859335&hgt.suggest=&pix=800&Submit=submit	NM_032341	13828	MGC14844
424	chr1	15884242	15884292	-1.706	1	Primary Transcript	+	15883413	15933849	0	-24364	23207	PLEKHM2	996600	pleckstrin homology domain containing, family M (with RUN domain) member 2	RP11-169K16.1,http://genome.ucsc.edu/cgi-bin/hgTracks?hgsid=167433603&clade=mammal&org=Human&db=hg18&position=chr1%3A15883413-15933849&hgt.suggest=&pix=800&Submit=submit,SKIP	NM_015164	9102	KIAA0842
425	chr1	15926232	15926281	1.2051	1	Primary Transcript	+	15883413	15933849	0	17625	23207	PLEKHM2	996600	pleckstrin homology domain containing, family M (with RUN domain) member 2	RP11-169K16.1,http://genome.ucsc.edu/cgi-bin/hgTracks?hgsid=167433603&clade=mammal&org=Human&db=hg18&position=chr1%3A15883413-15933849&hgt.suggest=&pix=800&Submit=submit,SKIP	NM_015164	9102	KIAA0842
426	chr1	15926332	15926381	1.6677	1	Primary Transcript	+	15883413	15933849	0	17725	23207	PLEKHM2	996600	pleckstrin homology domain containing, family M (with RUN domain) member 2	RP11-169K16.1,http://genome.ucsc.edu/cgi-bin/hgTracks?hgsid=167433603&clade=mammal&org=Human&db=hg18&position=chr1%3A15883413-15933849&hgt.suggest=&pix=800&Submit=submit,SKIP	NM_015164	9102	KIAA0842
427	chr1	15926536	15926585	3.3247	1	Primary Transcript	+	15883413	15933849	0	17929	23207	PLEKHM2	996600	pleckstrin homology domain containing, family M (with RUN domain) member 2	RP11-169K16.1,http://genome.ucsc.edu/cgi-bin/hgTracks?hgsid=167433603&clade=mammal&org=Human&db=hg18&position=chr1%3A15883413-15933849&hgt.suggest=&pix=800&Submit=submit,SKIP	NM_015164	9102	KIAA0842
428	chr1	15955817	15955866	1.0895	1	Primary Transcript	+	15957841	15985671	-1975	-15914	54751	FBLIM1	996600	filamin binding LIM protein 1	FBLP-1,FBLP1,DKFZp434G171,http://genome.ucsc.edu/cgi-bin/hgTracks?hgsid=167433603&clade=mammal&org=Human&db=hg18&position=chr1%3A15957841-15985671&hgt.suggest=&pix=800&Submit=submit	NM_017556	3985	CAL
429	chr1	15956303	15956352	1.0222	1	Primary Transcript	+	15957841	15985671	-1489	-15428	54751	FBLIM1	996600	filamin binding LIM protein 1	FBLP-1,FBLP1,DKFZp434G171,http://genome.ucsc.edu/cgi-bin/hgTracks?hgsid=167433603&clade=mammal&org=Human&db=hg18&position=chr1%3A15957841-15985671&hgt.suggest=&pix=800&Submit=submit	NM_017556	3985	CAL
430	chr1	16006271	16006332	1.7469	2	Primary Transcript	-	16006243	16006781	0	210	440567	UQCRHL	996600	ubiquinol-cytochrome c reductase hinge protein-like	http://genome.ucsc.edu/cgi-bin/hgTracks?hgsid=167433603&clade=mammal&org=Human&db=hg18&position=chr1%3A16006243-16006781&hgt.suggest=&pix=800&Submit=submit	NM_001089591	13837	-
431	chr1	16006371	16006430	1.5925	2	Primary Transcript	-	16006243	16006781	0	112	440567	UQCRHL	996600	ubiquinol-cytochrome c reductase hinge protein-like	http://genome.ucsc.edu/cgi-bin/hgTracks?hgsid=167433603&clade=mammal&org=Human&db=hg18&position=chr1%3A16006243-16006781&hgt.suggest=&pix=800&Submit=submit	NM_001089591	13837	-
432	chr1	16006559	16006608	1.0219	1	Primary Transcript	-	16006243	16006781	0	-72	440567	UQCRHL	996600	ubiquinol-cytochrome c reductase hinge protein-like	http://genome.ucsc.edu/cgi-bin/hgTracks?hgsid=167433603&clade=mammal&org=Human&db=hg18&position=chr1%3A16006243-16006781&hgt.suggest=&pix=800&Submit=submit	NM_001089591	13837	-
433	chr1	16006671	16006720	1.0175	2	Primary Transcript	-	16006243	16006781	0	-184	440567	UQCRHL	996600	ubiquinol-cytochrome c reductase hinge protein-like	http://genome.ucsc.edu/cgi-bin/hgTracks?hgsid=167433603&clade=mammal&org=Human&db=hg18&position=chr1%3A16006243-16006781&hgt.suggest=&pix=800&Submit=submit	NM_001089591	13837	-
434	chr1	16048104	16048162	-1.2949	1	Primary Transcript	+	16046945	16139537	0	-45108	23013	SPEN	996600	spen homolog, transcriptional regulator (Drosophila)	RBM15C,SHARP,http://genome.ucsc.edu/cgi-bin/hgTracks?hgsid=167433603&clade=mammal&org=Human&db=hg18&position=chr1%3A16046945-16139537&hgt.suggest=&pix=800&Submit=submit,MINT	NM_015001	5293	KIAA0929
435	chr1	16049002	16049051	-2.333	1	Primary Transcript	+	16046945	16139537	0	-44215	23013	SPEN	996600	spen homolog, transcriptional regulator (Drosophila)	RBM15C,SHARP,http://genome.ucsc.edu/cgi-bin/hgTracks?hgsid=167433603&clade=mammal&org=Human&db=hg18&position=chr1%3A16046945-16139537&hgt.suggest=&pix=800&Submit=submit,MINT	NM_015001	5293	KIAA0929
436	chr1	16049104	16049153	-1.1141	1	Primary Transcript	+	16046945	16139537	0	-44113	23013	SPEN	996600	spen homolog, transcriptional regulator (Drosophila)	RBM15C,SHARP,http://genome.ucsc.edu/cgi-bin/hgTracks?hgsid=167433603&clade=mammal&org=Human&db=hg18&position=chr1%3A16046945-16139537&hgt.suggest=&pix=800&Submit=submit,MINT	NM_015001	5293	KIAA0929
437	chr1	16049200	16049249	-1.6606	1	Primary Transcript	+	16046945	16139537	0	-44017	23013	SPEN	996600	spen homolog, transcriptional regulator (Drosophila)	RBM15C,SHARP,http://genome.ucsc.edu/cgi-bin/hgTracks?hgsid=167433603&clade=mammal&org=Human&db=hg18&position=chr1%3A16046945-16139537&hgt.suggest=&pix=800&Submit=submit,MINT	NM_015001	5293	KIAA0929
438	chr1	16217865	16217920	1.5023	1	Primary Transcript	-	16213109	16217872	0	-2402	27129	HSPB7	996600	heat shock 27kDa protein family, member 7 (cardiovascular)	http://genome.ucsc.edu/cgi-bin/hgTracks?hgsid=167433603&clade=mammal&org=Human&db=hg18&position=chr1%3A16213109-16217872&hgt.suggest=&pix=800&Submit=submit,FLJ32733,cvHSP	NM_014424	13841	DKFZp779D0968
439	chr1	16273472	16273523	1.0377	1	Primary Transcript	-	16256850	16272714	-758	-8716	348487	FAM131C	996600	family with sequence similarity 131, member C	RP11-5P18.9,FLJ36766,http://genome.ucsc.edu/cgi-bin/hgTracks?hgsid=167433603&clade=mammal&org=Human&db=hg18&position=chr1%3A16256850-16272714&hgt.suggest=&pix=800&Submit=submit	NM_182623	21116	C1orf117
440	chr1	16274764	16274825	1.2133	1	Primary Transcript	-	16256850	16272714	-2050	-10012	348487	FAM131C	996600	family with sequence similarity 131, member C	RP11-5P18.9,FLJ36766,http://genome.ucsc.edu/cgi-bin/hgTracks?hgsid=167433603&clade=mammal&org=Human&db=hg18&position=chr1%3A16256850-16272714&hgt.suggest=&pix=800&Submit=submit	NM_182623	21116	C1orf117
441	chr1	16355593	16355649	-2.6306	1	Primary Transcript	-	16323418	16355151	-442	-16337	1969	EPHA2	996600	EPH receptor A2	http://genome.ucsc.edu/cgi-bin/hgTracks?hgsid=167433603&clade=mammal&org=Human&db=hg18&position=chr1%3A16323418-16355151&hgt.suggest=&pix=800&Submit=submit,ECK	NM_004431	9929	ARCC2
442	chr1	16355671	16355734	-1.5759	1	Primary Transcript	-	16323418	16355151	-520	-16418	1969	EPHA2	996600	EPH receptor A2	http://genome.ucsc.edu/cgi-bin/hgTracks?hgsid=167433603&clade=mammal&org=Human&db=hg18&position=chr1%3A16323418-16355151&hgt.suggest=&pix=800&Submit=submit,ECK	NM_004431	9929	ARCC2
443	chr1	16356996	16357045	0.9451	1	Primary Transcript	-	16323418	16355151	-1845	-17736	1969	EPHA2	996600	EPH receptor A2	http://genome.ucsc.edu/cgi-bin/hgTracks?hgsid=167433603&clade=mammal&org=Human&db=hg18&position=chr1%3A16323418-16355151&hgt.suggest=&pix=800&Submit=submit,ECK	NM_004431	9929	ARCC2
444	chr1	16553937	16553986	1.1021	1	Primary Transcript	-	16449145	16551535	-2402	-53622	54455	FBXO42	996600	F-box protein 42	http://genome.ucsc.edu/cgi-bin/hgTracks?hgsid=167433603&clade=mammal&org=Human&db=hg18&position=chr1%3A16449145-16551535&hgt.suggest=&pix=800&Submit=submit,KIAA1332	NM_018994	13853	Fbx42
445	chr1	16566863	16566912	-1.1466	1	Primary Transcript	+	16566169	16597227	0	-14810	26099	C1orf144	996600	chromosome 1 open reading frame 144	http://genome.ucsc.edu/cgi-bin/hgTracks?hgsid=167433603&clade=mammal&org=Human&db=hg18&position=chr1%3A16566169-16597227&hgt.suggest=&pix=800&Submit=submit,MGC70432	NM_001114600	13854	DKFZp566C0424
446	chr1	16692697	16692746	0.9169	2	Primary Transcript	-	16666517	16691783	-914	-13572	114819	CROCCP3	996600	ciliary rootlet coiled-coil, rootletin pseudogene 3	KIAA1922,KIAA0445,http://genome.ucsc.edu/cgi-bin/hgTracks?hgsid=167433603&clade=mammal&org=Human&db=hg18&position=chr1%3A16666517-16691783&hgt.suggest=&pix=800&Submit=submit,dJ798A10.2	NR_023386	27479	CROCCL2
447	chr1	16811973	16812022	-0.9835	2	Primary Transcript	-	16762998	16812569	0	-24212	55672	NBPF1	996600	neuroblastoma breakpoint family, member 1	AB23,FLJ20719,AB14,NBPF,NBG,http://genome.ucsc.edu/cgi-bin/hgTracks?hgsid=167433603&clade=mammal&org=Human&db=hg18&position=chr1%3A16762998-16812569&hgt.suggest=&pix=800&Submit=submit,AD2,KIAA1693	NM_017940	13858	AB13
448	chr1	16813685	16813735	1.0265	4	Primary Transcript	-	16762998	16812569	-1116	-25926	55672	NBPF1	996600	neuroblastoma breakpoint family, member 1	AB23,FLJ20719,AB14,NBPF,NBG,http://genome.ucsc.edu/cgi-bin/hgTracks?hgsid=167433603&clade=mammal&org=Human&db=hg18&position=chr1%3A16762998-16812569&hgt.suggest=&pix=800&Submit=submit,AD2,KIAA1693	NM_017940	13858	AB13
449	chr1	16813893	16813942	1.4252	1	Primary Transcript	-	16762998	16812569	-1324	-26132	55672	NBPF1	996600	neuroblastoma breakpoint family, member 1	AB23,FLJ20719,AB14,NBPF,NBG,http://genome.ucsc.edu/cgi-bin/hgTracks?hgsid=167433603&clade=mammal&org=Human&db=hg18&position=chr1%3A16762998-16812569&hgt.suggest=&pix=800&Submit=submit,AD2,KIAA1693	NM_017940	13858	AB13
450	chr1	16814009	16814060	1.6756	1	Primary Transcript	-	16762998	16812569	-1440	-26250	55672	NBPF1	996600	neuroblastoma breakpoint family, member 1	AB23,FLJ20719,AB14,NBPF,NBG,http://genome.ucsc.edu/cgi-bin/hgTracks?hgsid=167433603&clade=mammal&org=Human&db=hg18&position=chr1%3A16762998-16812569&hgt.suggest=&pix=800&Submit=submit,AD2,KIAA1693	NM_017940	13858	AB13
451	chr1	16831678	16831727	1.7426	1	Primary Transcript	-	16817339	16829988	-1690	-8040	84809	CROCCP2	996600	ciliary rootlet coiled-coil, rootletin pseudogene 2	http://genome.ucsc.edu/cgi-bin/hgTracks?hgsid=167433603&clade=mammal&org=Human&db=hg18&position=chr1%3A16817339-16829988&hgt.suggest=&pix=800&Submit=submit,MGC12760	NR_026752	30266	CROCCL1
452	chr1	16832002	16832051	1.442	4	Primary Transcript	-	16817339	16829988	-2014	-8364	84809	CROCCP2	996600	ciliary rootlet coiled-coil, rootletin pseudogene 2	http://genome.ucsc.edu/cgi-bin/hgTracks?hgsid=167433603&clade=mammal&org=Human&db=hg18&position=chr1%3A16817339-16829988&hgt.suggest=&pix=800&Submit=submit,MGC12760	NR_026752	30266	CROCCL1
453	chr1	16832094	16832143	1.4279	2	Primary Transcript	-	16817339	16829988	-2106	-8456	84809	CROCCP2	996600	ciliary rootlet coiled-coil, rootletin pseudogene 2	http://genome.ucsc.edu/cgi-bin/hgTracks?hgsid=167433603&clade=mammal&org=Human&db=hg18&position=chr1%3A16817339-16829988&hgt.suggest=&pix=800&Submit=submit,MGC12760	NR_026752	30266	CROCCL1
454	chr1	16832178	16832227	1.0836	1	Primary Transcript	-	16817339	16829988	-2190	-8540	84809	CROCCP2	996600	ciliary rootlet coiled-coil, rootletin pseudogene 2	http://genome.ucsc.edu/cgi-bin/hgTracks?hgsid=167433603&clade=mammal&org=Human&db=hg18&position=chr1%3A16817339-16829988&hgt.suggest=&pix=800&Submit=submit,MGC12760	NR_026752	30266	CROCCL1
455	chr1	16843120	16843170	-2.2627	2	Primary Transcript	+	16844655	16849501	-1485	-3934	11209	MST1P2	996600	macrophage stimulating 1 (hepatocyte growth factor-like) pseudogene 2	MSPL-3,MSTP3,MSTP2,MSPL1,MSPL3,MSTP1,MSPL2,http://genome.ucsc.edu/cgi-bin/hgTracks?hgsid=167433603&clade=mammal&org=Human&db=hg18&position=chr1%3A16844655-16849501&hgt.suggest=&pix=800&Submit=submit,MSPL-2,MSPL-1	NR_027504	6709	FLJ18435
456	chr1	16843220	16843269	-1.42	2	Primary Transcript	+	16844655	16849501	-1386	-3834	11209	MST1P2	996600	macrophage stimulating 1 (hepatocyte growth factor-like) pseudogene 2	MSPL-3,MSTP3,MSTP2,MSPL1,MSPL3,MSTP1,MSPL2,http://genome.ucsc.edu/cgi-bin/hgTracks?hgsid=167433603&clade=mammal&org=Human&db=hg18&position=chr1%3A16844655-16849501&hgt.suggest=&pix=800&Submit=submit,MSPL-2,MSPL-1	NR_027504	6709	FLJ18435
457	chr1	16843516	16843565	-0.9159	1	Primary Transcript	+	16844655	16849501	-1090	-3538	11209	MST1P2	996600	macrophage stimulating 1 (hepatocyte growth factor-like) pseudogene 2	MSPL-3,MSTP3,MSTP2,MSPL1,MSPL3,MSTP1,MSPL2,http://genome.ucsc.edu/cgi-bin/hgTracks?hgsid=167433603&clade=mammal&org=Human&db=hg18&position=chr1%3A16844655-16849501&hgt.suggest=&pix=800&Submit=submit,MSPL-2,MSPL-1	NR_027504	6709	FLJ18435
458	chr1	16843616	16843665	-1.1641	1	Primary Transcript	+	16844655	16849501	-990	-3438	11209	MST1P2	996600	macrophage stimulating 1 (hepatocyte growth factor-like) pseudogene 2	MSPL-3,MSTP3,MSTP2,MSPL1,MSPL3,MSTP1,MSPL2,http://genome.ucsc.edu/cgi-bin/hgTracks?hgsid=167433603&clade=mammal&org=Human&db=hg18&position=chr1%3A16844655-16849501&hgt.suggest=&pix=800&Submit=submit,MSPL-2,MSPL-1	NR_027504	6709	FLJ18435
459	chr1	16843740	16843789	-1.3216	1	Primary Transcript	+	16844655	16849501	-866	-3314	11209	MST1P2	996600	macrophage stimulating 1 (hepatocyte growth factor-like) pseudogene 2	MSPL-3,MSTP3,MSTP2,MSPL1,MSPL3,MSTP1,MSPL2,http://genome.ucsc.edu/cgi-bin/hgTracks?hgsid=167433603&clade=mammal&org=Human&db=hg18&position=chr1%3A16844655-16849501&hgt.suggest=&pix=800&Submit=submit,MSPL-2,MSPL-1	NR_027504	6709	FLJ18435
460	chr1	16844028	16844077	-1.0258	1	Primary Transcript	+	16844655	16849501	-578	-3026	11209	MST1P2	996600	macrophage stimulating 1 (hepatocyte growth factor-like) pseudogene 2	MSPL-3,MSTP3,MSTP2,MSPL1,MSPL3,MSTP1,MSPL2,http://genome.ucsc.edu/cgi-bin/hgTracks?hgsid=167433603&clade=mammal&org=Human&db=hg18&position=chr1%3A16844655-16849501&hgt.suggest=&pix=800&Submit=submit,MSPL-2,MSPL-1	NR_027504	6709	FLJ18435
461	chr1	16844118	16844167	-1.0215	2	Primary Transcript	+	16844655	16849501	-488	-2934	11209	MST1P2	996600	macrophage stimulating 1 (hepatocyte growth factor-like) pseudogene 2	MSPL-3,MSTP3,MSTP2,MSPL1,MSPL3,MSTP1,MSPL2,http://genome.ucsc.edu/cgi-bin/hgTracks?hgsid=167433603&clade=mammal&org=Human&db=hg18&position=chr1%3A16844655-16849501&hgt.suggest=&pix=800&Submit=submit,MSPL-2,MSPL-1	NR_027504	6709	FLJ18435
462	chr1	16846073	16846122	1.0018	3	Primary Transcript	+	16844655	16849501	0	-982	11209	MST1P2	996600	macrophage stimulating 1 (hepatocyte growth factor-like) pseudogene 2	MSPL-3,MSTP3,MSTP2,MSPL1,MSPL3,MSTP1,MSPL2,http://genome.ucsc.edu/cgi-bin/hgTracks?hgsid=167433603&clade=mammal&org=Human&db=hg18&position=chr1%3A16844655-16849501&hgt.suggest=&pix=800&Submit=submit,MSPL-2,MSPL-1	NR_027504	6709	FLJ18435
463	chr1	16898818	16898867	1.1926	1	Primary Transcript	-	16890299	16919239	0	5926	284729	ESPNP	996600	espin pseudogene	RP1-163M9.1,http://genome.ucsc.edu/cgi-bin/hgTracks?hgsid=167433603&clade=mammal&org=Human&db=hg18&position=chr1%3A16890299-16919239&hgt.suggest=&pix=800&Submit=submit,dJ1182A14.1	NR_026567	27926	FLJ60011
464	chr1	16919433	16919482	0.9436	2	Primary Transcript	-	16890299	16919239	-194	-14686	284729	ESPNP	996600	espin pseudogene	RP1-163M9.1,http://genome.ucsc.edu/cgi-bin/hgTracks?hgsid=167433603&clade=mammal&org=Human&db=hg18&position=chr1%3A16890299-16919239&hgt.suggest=&pix=800&Submit=submit,dJ1182A14.1	NR_026567	27926	FLJ60011
465	chr1	16920577	16920626	1.9728	1	Primary Transcript	-	16890299	16919239	-1338	-15830	284729	ESPNP	996600	espin pseudogene	RP1-163M9.1,http://genome.ucsc.edu/cgi-bin/hgTracks?hgsid=167433603&clade=mammal&org=Human&db=hg18&position=chr1%3A16890299-16919239&hgt.suggest=&pix=800&Submit=submit,dJ1182A14.1	NR_026567	27926	FLJ60011
466	chr1	16920679	16920731	1.8284	1	Primary Transcript	-	16890299	16919239	-1440	-15936	284729	ESPNP	996600	espin pseudogene	RP1-163M9.1,http://genome.ucsc.edu/cgi-bin/hgTracks?hgsid=167433603&clade=mammal&org=Human&db=hg18&position=chr1%3A16890299-16919239&hgt.suggest=&pix=800&Submit=submit,dJ1182A14.1	NR_026567	27926	FLJ60011
467	chr1	16920757	16920815	1.0648	3	Primary Transcript	-	16890299	16919239	-1518	-16016	284729	ESPNP	996600	espin pseudogene	RP1-163M9.1,http://genome.ucsc.edu/cgi-bin/hgTracks?hgsid=167433603&clade=mammal&org=Human&db=hg18&position=chr1%3A16890299-16919239&hgt.suggest=&pix=800&Submit=submit,dJ1182A14.1	NR_026567	27926	FLJ60011
468	chr1	16963152	16963201	-1.3359	2	Primary Transcript	-	16953988	16963562	0	-4400	11223	MST1P9	996600	macrophage stimulating 1 (hepatocyte growth factor-like) pseudogene 9	MSTP7,MSTP9,MSPL-7,http://genome.ucsc.edu/cgi-bin/hgTracks?hgsid=167433603&clade=mammal&org=Human&db=hg18&position=chr1%3A16953988-16963562&hgt.suggest=&pix=800&Submit=submit,MSPL7	NR_002729	28581	D1F15S1A
469	chr1	16963270	16963319	-1.2578	2	Primary Transcript	-	16953988	16963562	0	-4520	11223	MST1P9	996600	macrophage stimulating 1 (hepatocyte growth factor-like) pseudogene 9	MSTP7,MSTP9,MSPL-7,http://genome.ucsc.edu/cgi-bin/hgTracks?hgsid=167433603&clade=mammal&org=Human&db=hg18&position=chr1%3A16953988-16963562&hgt.suggest=&pix=800&Submit=submit,MSPL7	NR_002729	28581	D1F15S1A
470	chr1	16963376	16963425	-2.0801	2	Primary Transcript	-	16953988	16963562	0	-4624	11223	MST1P9	996600	macrophage stimulating 1 (hepatocyte growth factor-like) pseudogene 9	MSTP7,MSTP9,MSPL-7,http://genome.ucsc.edu/cgi-bin/hgTracks?hgsid=167433603&clade=mammal&org=Human&db=hg18&position=chr1%3A16953988-16963562&hgt.suggest=&pix=800&Submit=submit,MSPL7	NR_002729	28581	D1F15S1A
471	chr1	16963472	16963521	-2.2404	2	Primary Transcript	-	16953988	16963562	0	-4720	11223	MST1P9	996600	macrophage stimulating 1 (hepatocyte growth factor-like) pseudogene 9	MSTP7,MSTP9,MSPL-7,http://genome.ucsc.edu/cgi-bin/hgTracks?hgsid=167433603&clade=mammal&org=Human&db=hg18&position=chr1%3A16953988-16963562&hgt.suggest=&pix=800&Submit=submit,MSPL7	NR_002729	28581	D1F15S1A
472	chr1	16963702	16963751	-1.359	2	Primary Transcript	-	16953988	16963562	-140	-4952	11223	MST1P9	996600	macrophage stimulating 1 (hepatocyte growth factor-like) pseudogene 9	MSTP7,MSTP9,MSPL-7,http://genome.ucsc.edu/cgi-bin/hgTracks?hgsid=167433603&clade=mammal&org=Human&db=hg18&position=chr1%3A16953988-16963562&hgt.suggest=&pix=800&Submit=submit,MSPL7	NR_002729	28581	D1F15S1A
473	chr1	16963802	16963861	-1.1299	1	Primary Transcript	-	16953988	16963562	-240	-5056	11223	MST1P9	996600	macrophage stimulating 1 (hepatocyte growth factor-like) pseudogene 9	MSTP7,MSTP9,MSPL-7,http://genome.ucsc.edu/cgi-bin/hgTracks?hgsid=167433603&clade=mammal&org=Human&db=hg18&position=chr1%3A16953988-16963562&hgt.suggest=&pix=800&Submit=submit,MSPL7	NR_002729	28581	D1F15S1A
474	chr1	16963878	16963927	-1.7597	2	Primary Transcript	-	16953988	16963562	-316	-5128	11223	MST1P9	996600	macrophage stimulating 1 (hepatocyte growth factor-like) pseudogene 9	MSTP7,MSTP9,MSPL-7,http://genome.ucsc.edu/cgi-bin/hgTracks?hgsid=167433603&clade=mammal&org=Human&db=hg18&position=chr1%3A16953988-16963562&hgt.suggest=&pix=800&Submit=submit,MSPL7	NR_002729	28581	D1F15S1A
475	chr1	17121221	17121270	1.0557	1	Primary Transcript	+	17121031	17172061	0	-25302	9696	CROCC	996600	ciliary rootlet coiled-coil, rootletin	ROLT,http://genome.ucsc.edu/cgi-bin/hgTracks?hgsid=167433603&clade=mammal&org=Human&db=hg18&position=chr1%3A17121031-17172061&hgt.suggest=&pix=800&Submit=submit	NM_014675	15838	KIAA0445
476	chr1	17165546	17165595	0.9637	1	Primary Transcript	+	17121031	17172061	0	19026	9696	CROCC	996600	ciliary rootlet coiled-coil, rootletin	ROLT,http://genome.ucsc.edu/cgi-bin/hgTracks?hgsid=167433603&clade=mammal&org=Human&db=hg18&position=chr1%3A17121031-17172061&hgt.suggest=&pix=800&Submit=submit	NM_014675	15838	KIAA0445
477	chr1	17254342	17254395	1.6651	1	Primary Transcript	-	17217811	17253252	-1090	-18836	6390	SDHB	996600	succinate dehydrogenase complex, subunit B, iron sulfur (Ip)	PGL4,SDH,http://genome.ucsc.edu/cgi-bin/hgTracks?hgsid=167433603&clade=mammal&org=Human&db=hg18&position=chr1%3A17217811-17253252&hgt.suggest=&pix=800&Submit=submit,SDHIP,IP,SDH1,SDH2	NM_003000	3740	FLJ92337
478	chr1	17402412	17402469	1.1234	1	Primary Transcript	+	17404207	17445088	-1738	-22208	29943	PADI1	996600	peptidyl arginine deiminase, type I	http://genome.ucsc.edu/cgi-bin/hgTracks?hgsid=167433603&clade=mammal&org=Human&db=hg18&position=chr1%3A17404207-17445088&hgt.suggest=&pix=800&Submit=submit,PDI,PDI1,PAD1	NM_013358	8172	HPAD10
479	chr1	17402516	17402570	1.5033	1	Primary Transcript	+	17404207	17445088	-1637	-22104	29943	PADI1	996600	peptidyl arginine deiminase, type I	http://genome.ucsc.edu/cgi-bin/hgTracks?hgsid=167433603&clade=mammal&org=Human&db=hg18&position=chr1%3A17404207-17445088&hgt.suggest=&pix=800&Submit=submit,PDI,PDI1,PAD1	NM_013358	8172	HPAD10
480	chr1	17402604	17402653	1.5623	1	Primary Transcript	+	17404207	17445088	-1554	-22020	29943	PADI1	996600	peptidyl arginine deiminase, type I	http://genome.ucsc.edu/cgi-bin/hgTracks?hgsid=167433603&clade=mammal&org=Human&db=hg18&position=chr1%3A17404207-17445088&hgt.suggest=&pix=800&Submit=submit,PDI,PDI1,PAD1	NM_013358	8172	HPAD10
481	chr1	17402702	17402751	1.3726	1	Primary Transcript	+	17404207	17445088	-1456	-21920	29943	PADI1	996600	peptidyl arginine deiminase, type I	http://genome.ucsc.edu/cgi-bin/hgTracks?hgsid=167433603&clade=mammal&org=Human&db=hg18&position=chr1%3A17404207-17445088&hgt.suggest=&pix=800&Submit=submit,PDI,PDI1,PAD1	NM_013358	8172	HPAD10
482	chr1	17402800	17402849	1.5347	1	Primary Transcript	+	17404207	17445088	-1358	-21824	29943	PADI1	996600	peptidyl arginine deiminase, type I	http://genome.ucsc.edu/cgi-bin/hgTracks?hgsid=167433603&clade=mammal&org=Human&db=hg18&position=chr1%3A17404207-17445088&hgt.suggest=&pix=800&Submit=submit,PDI,PDI1,PAD1	NM_013358	8172	HPAD10
483	chr1	17402892	17402941	1.9666	1	Primary Transcript	+	17404207	17445088	-1266	-21732	29943	PADI1	996600	peptidyl arginine deiminase, type I	http://genome.ucsc.edu/cgi-bin/hgTracks?hgsid=167433603&clade=mammal&org=Human&db=hg18&position=chr1%3A17404207-17445088&hgt.suggest=&pix=800&Submit=submit,PDI,PDI1,PAD1	NM_013358	8172	HPAD10
484	chr1	17402994	17403043	1.8762	1	Primary Transcript	+	17404207	17445088	-1164	-21628	29943	PADI1	996600	peptidyl arginine deiminase, type I	http://genome.ucsc.edu/cgi-bin/hgTracks?hgsid=167433603&clade=mammal&org=Human&db=hg18&position=chr1%3A17404207-17445088&hgt.suggest=&pix=800&Submit=submit,PDI,PDI1,PAD1	NM_013358	8172	HPAD10
485	chr1	17404308	17404357	1.2906	1	Primary Transcript	+	17404207	17445088	0	-20316	29943	PADI1	996600	peptidyl arginine deiminase, type I	http://genome.ucsc.edu/cgi-bin/hgTracks?hgsid=167433603&clade=mammal&org=Human&db=hg18&position=chr1%3A17404207-17445088&hgt.suggest=&pix=800&Submit=submit,PDI,PDI1,PAD1	NM_013358	8172	HPAD10
486	chr1	17404400	17404449	0.9135	1	Primary Transcript	+	17404207	17445088	0	-20224	29943	PADI1	996600	peptidyl arginine deiminase, type I	http://genome.ucsc.edu/cgi-bin/hgTracks?hgsid=167433603&clade=mammal&org=Human&db=hg18&position=chr1%3A17404207-17445088&hgt.suggest=&pix=800&Submit=submit,PDI,PDI1,PAD1	NM_013358	8172	HPAD10
487	chr1	17404604	17404653	1.4132	1	Primary Transcript	+	17404207	17445088	0	-20020	29943	PADI1	996600	peptidyl arginine deiminase, type I	http://genome.ucsc.edu/cgi-bin/hgTracks?hgsid=167433603&clade=mammal&org=Human&db=hg18&position=chr1%3A17404207-17445088&hgt.suggest=&pix=800&Submit=submit,PDI,PDI1,PAD1	NM_013358	8172	HPAD10
488	chr1	17404692	17404741	1.9727	1	Primary Transcript	+	17404207	17445088	0	-19932	29943	PADI1	996600	peptidyl arginine deiminase, type I	http://genome.ucsc.edu/cgi-bin/hgTracks?hgsid=167433603&clade=mammal&org=Human&db=hg18&position=chr1%3A17404207-17445088&hgt.suggest=&pix=800&Submit=submit,PDI,PDI1,PAD1	NM_013358	8172	HPAD10
489	chr1	17447839	17447890	1.2674	1	Primary Transcript	+	17448179	17483314	-289	-17884	51702	PADI3	996600	peptidyl arginine deiminase, type III	http://genome.ucsc.edu/cgi-bin/hgTracks?hgsid=167433603&clade=mammal&org=Human&db=hg18&position=chr1%3A17448179-17483314&hgt.suggest=&pix=800&Submit=submit,PAD3,MGC126308,PDI3	NM_016233	2042	MGC126307
490	chr1	17448217	17448266	1.0105	1	Primary Transcript	+	17448179	17483314	0	-17508	51702	PADI3	996600	peptidyl arginine deiminase, type III	http://genome.ucsc.edu/cgi-bin/hgTracks?hgsid=167433603&clade=mammal&org=Human&db=hg18&position=chr1%3A17448179-17483314&hgt.suggest=&pix=800&Submit=submit,PAD3,MGC126308,PDI3	NM_016233	2042	MGC126307
491	chr1	17607010	17607059	1.0114	1	Primary Transcript	-	17605838	17637644	0	14704	55920	RCC2	996600	regulator of chromosome condensation 2	http://genome.ucsc.edu/cgi-bin/hgTracks?hgsid=167433603&clade=mammal&org=Human&db=hg18&position=chr1%3A17605838-17637644&hgt.suggest=&pix=800&Submit=submit,KIAA1470,TD-60	NM_001136204	910	DKFZp762N0610
492	chr1	17607124	17607173	3.0106	4	Primary Transcript	-	17605838	17637644	0	14592	55920	RCC2	996600	regulator of chromosome condensation 2	http://genome.ucsc.edu/cgi-bin/hgTracks?hgsid=167433603&clade=mammal&org=Human&db=hg18&position=chr1%3A17605838-17637644&hgt.suggest=&pix=800&Submit=submit,KIAA1470,TD-60	NM_001136204	910	DKFZp762N0610
493	chr1	17607322	17607371	1.5799	1	Primary Transcript	-	17605838	17637644	0	14392	55920	RCC2	996600	regulator of chromosome condensation 2	http://genome.ucsc.edu/cgi-bin/hgTracks?hgsid=167433603&clade=mammal&org=Human&db=hg18&position=chr1%3A17605838-17637644&hgt.suggest=&pix=800&Submit=submit,KIAA1470,TD-60	NM_001136204	910	DKFZp762N0610
494	chr1	17639560	17639609	-1.4599	1	Primary Transcript	-	17605838	17638807	-753	-17260	55920	RCC2	996600	regulator of chromosome condensation 2	KIAA1470,TD-60,http://genome.ucsc.edu/cgi-bin/hgTracks?hgsid=167433603&clade=mammal&org=Human&db=hg18&position=chr1%3A17605838-17638807&hgt.suggest=&pix=800&Submit=submit	NM_018715	24033	DKFZp762N0610
495	chr1	17640706	17640755	-1.4087	1	Primary Transcript	-	17605838	17638807	-1899	-18408	55920	RCC2	996600	regulator of chromosome condensation 2	KIAA1470,TD-60,http://genome.ucsc.edu/cgi-bin/hgTracks?hgsid=167433603&clade=mammal&org=Human&db=hg18&position=chr1%3A17605838-17638807&hgt.suggest=&pix=800&Submit=submit	NM_018715	24033	DKFZp762N0610
496	chr1	17640984	17641034	-1.7145	1	Primary Transcript	-	17605838	17638807	-2177	-18684	55920	RCC2	996600	regulator of chromosome condensation 2	KIAA1470,TD-60,http://genome.ucsc.edu/cgi-bin/hgTracks?hgsid=167433603&clade=mammal&org=Human&db=hg18&position=chr1%3A17605838-17638807&hgt.suggest=&pix=800&Submit=submit	NM_018715	24033	DKFZp762N0610
497	chr1	17739298	17739347	0.9683	1	Primary Transcript	+	17738916	17896957	0	-78612	55160	ARHGEF10L	996600	Rho guanine nucleotide exchange factor (GEF) 10-like	http://genome.ucsc.edu/cgi-bin/hgTracks?hgsid=167433603&clade=mammal&org=Human&db=hg18&position=chr1%3A17738916-17896957&hgt.suggest=&pix=800&Submit=submit,KIAA1626,GrinchGEF	NM_018125	4707	FLJ10521
498	chr1	17896397	17896446	1.1887	1	Primary Transcript	+	17738916	17896957	0	78484	55160	ARHGEF10L	996600	Rho guanine nucleotide exchange factor (GEF) 10-like	http://genome.ucsc.edu/cgi-bin/hgTracks?hgsid=167433603&clade=mammal&org=Human&db=hg18&position=chr1%3A17738916-17896957&hgt.suggest=&pix=800&Submit=submit,KIAA1626,GrinchGEF	NM_018125	4707	FLJ10521
499	chr1	17951956	17952005	-1.0937	1	Primary Transcript	+	17954394	18026143	-2389	-38288	81569	ACTL8	996600	actin-like 8	http://genome.ucsc.edu/cgi-bin/hgTracks?hgsid=167433603&clade=mammal&org=Human&db=hg18&position=chr1%3A17954394-18026143&hgt.suggest=&pix=800&Submit=submit	NM_030812	28772	CT57
500	chr1	17952456	17952511	-0.9352	1	Primary Transcript	+	17954394	18026143	-1883	-37784	81569	ACTL8	996600	actin-like 8	http://genome.ucsc.edu/cgi-bin/hgTracks?hgsid=167433603&clade=mammal&org=Human&db=hg18&position=chr1%3A17954394-18026143&hgt.suggest=&pix=800&Submit=submit	NM_030812	28772	CT57
501	chr1	17952656	17952705	-1.0035	1	Primary Transcript	+	17954394	18026143	-1689	-37588	81569	ACTL8	996600	actin-like 8	http://genome.ucsc.edu/cgi-bin/hgTracks?hgsid=167433603&clade=mammal&org=Human&db=hg18&position=chr1%3A17954394-18026143&hgt.suggest=&pix=800&Submit=submit	NM_030812	28772	CT57
502	chr1	17954958	17955007	-1.1058	1	Primary Transcript	+	17954394	18026143	0	-35284	81569	ACTL8	996600	actin-like 8	http://genome.ucsc.edu/cgi-bin/hgTracks?hgsid=167433603&clade=mammal&org=Human&db=hg18&position=chr1%3A17954394-18026143&hgt.suggest=&pix=800&Submit=submit	NM_030812	28772	CT57
503	chr1	18307982	18308031	1.3135	1	Primary Transcript	+	18306826	18577563	0	-134188	84966	IGSF21	996600	immunoglobin superfamily, member 21	MGC15730,http://genome.ucsc.edu/cgi-bin/hgTracks?hgsid=167433603&clade=mammal&org=Human&db=hg18&position=chr1%3A18306826-18577563&hgt.suggest=&pix=800&Submit=submit	NM_032880	13877	FLJ41177
504	chr1	18308088	18308137	1.4352	1	Primary Transcript	+	18306826	18577563	0	-134084	84966	IGSF21	996600	immunoglobin superfamily, member 21	MGC15730,http://genome.ucsc.edu/cgi-bin/hgTracks?hgsid=167433603&clade=mammal&org=Human&db=hg18&position=chr1%3A18306826-18577563&hgt.suggest=&pix=800&Submit=submit	NM_032880	13877	FLJ41177
505	chr1	18576043	18576092	0.9527	1	Primary Transcript	+	18306826	18577563	0	133872	84966	IGSF21	996600	immunoglobin superfamily, member 21	MGC15730,http://genome.ucsc.edu/cgi-bin/hgTracks?hgsid=167433603&clade=mammal&org=Human&db=hg18&position=chr1%3A18306826-18577563&hgt.suggest=&pix=800&Submit=submit	NM_032880	13877	FLJ41177
506	chr1	18829114	18829163	0.9421	1	Primary Transcript	+	18830086	18935218	-923	-53512	5081	PAX7	996600	paired box 7	RMS2,HUP1,PAX7B,http://genome.ucsc.edu/cgi-bin/hgTracks?hgsid=167433603&clade=mammal&org=Human&db=hg18&position=chr1%3A18830086-18935218&hgt.suggest=&pix=800&Submit=submit	NM_002584	2681	FLJ37460
507	chr1	18831522	18831571	-0.915	1	Primary Transcript	+	18830086	18935218	0	-51104	5081	PAX7	996600	paired box 7	RMS2,HUP1,PAX7B,http://genome.ucsc.edu/cgi-bin/hgTracks?hgsid=167433603&clade=mammal&org=Human&db=hg18&position=chr1%3A18830086-18935218&hgt.suggest=&pix=800&Submit=submit	NM_002584	2681	FLJ37460
508	chr1	19053445	19053494	1.4543	1	Primary Transcript	-	19038679	19058742	0	-4756	80834	TAS1R2	996600	taste receptor, type 1, member 2	T1R2,http://genome.ucsc.edu/cgi-bin/hgTracks?hgsid=167433603&clade=mammal&org=Human&db=hg18&position=chr1%3A19038679-19058742&hgt.suggest=&pix=800&Submit=submit,TR2	NM_152232	18509	GPR71
509	chr1	19060705	19060754	1.2708	1	Primary Transcript	-	19038679	19058742	-1963	-12016	80834	TAS1R2	996600	taste receptor, type 1, member 2	T1R2,http://genome.ucsc.edu/cgi-bin/hgTracks?hgsid=167433603&clade=mammal&org=Human&db=hg18&position=chr1%3A19038679-19058742&hgt.suggest=&pix=800&Submit=submit,TR2	NM_152232	18509	GPR71
510	chr1	19103450	19103499	-1.686	1	Primary Transcript	-	19103361	19155413	0	25910	126917	IFFO2	996600	intermediate filament family orphan 2	http://genome.ucsc.edu/cgi-bin/hgTracks?hgsid=167433603&clade=mammal&org=Human&db=hg18&position=chr1%3A19103361-19155413&hgt.suggest=&pix=800&Submit=submit	NM_001136265	28678	-
511	chr1	19103556	19103606	-1.2144	1	Primary Transcript	-	19103361	19155413	0	25806	126917	IFFO2	996600	intermediate filament family orphan 2	http://genome.ucsc.edu/cgi-bin/hgTracks?hgsid=167433603&clade=mammal&org=Human&db=hg18&position=chr1%3A19103361-19155413&hgt.suggest=&pix=800&Submit=submit	NM_001136265	28678	-
512	chr1	19103654	19103703	-0.9907	1	Primary Transcript	-	19103361	19155413	0	25706	126917	IFFO2	996600	intermediate filament family orphan 2	http://genome.ucsc.edu/cgi-bin/hgTracks?hgsid=167433603&clade=mammal&org=Human&db=hg18&position=chr1%3A19103361-19155413&hgt.suggest=&pix=800&Submit=submit	NM_001136265	28678	-
513	chr1	19157535	19157589	1.7405	1	Primary Transcript	-	19103361	19155413	-2122	-28176	126917	IFFO2	996600	intermediate filament family orphan 2	http://genome.ucsc.edu/cgi-bin/hgTracks?hgsid=167433603&clade=mammal&org=Human&db=hg18&position=chr1%3A19103361-19155413&hgt.suggest=&pix=800&Submit=submit	NM_001136265	28678	-
514	chr1	19409725	19409774	-1.1182	1	Primary Transcript	-	19273586	19409333	-392	-68288	23352	UBR4	996600	ubiquitin protein ligase E3 component n-recognin 4	http://genome.ucsc.edu/cgi-bin/hgTracks?hgsid=167433603&clade=mammal&org=Human&db=hg18&position=chr1%3A19273586-19409333&hgt.suggest=&pix=800&Submit=submit,RBAF600,ZUBR1,KIAA1307,KIAA0462,p600	NM_020765	13883	FLJ41863
515	chr1	19512562	19512611	1.4344	1	Primary Transcript	+	19511326	19528381	0	-7264	54896	PQLC2	996600	PQ loop repeat containing 2	FLJ23906,http://genome.ucsc.edu/cgi-bin/hgTracks?hgsid=167433603&clade=mammal&org=Human&db=hg18&position=chr1%3A19511326-19528381&hgt.suggest=&pix=800&Submit=submit,FLJ26665,FLJ26661	NM_001040125	13888	FLJ20320
516	chr1	19512662	19512711	1.5319	1	Primary Transcript	+	19511326	19528381	0	-7164	54896	PQLC2	996600	PQ loop repeat containing 2	FLJ23906,http://genome.ucsc.edu/cgi-bin/hgTracks?hgsid=167433603&clade=mammal&org=Human&db=hg18&position=chr1%3A19511326-19528381&hgt.suggest=&pix=800&Submit=submit,FLJ26665,FLJ26661	NM_001040125	13888	FLJ20320
517	chr1	19794160	19794215	1.4079	1	Primary Transcript	+	19796053	19827761	-1838	-17718	440574	C1orf151	996600	chromosome 1 open reading frame 151	http://genome.ucsc.edu/cgi-bin/hgTracks?hgsid=167433603&clade=mammal&org=Human&db=hg18&position=chr1%3A19796053-19827761&hgt.suggest=&pix=800&Submit=submit,FLJ75158	NM_001032363	13892	FLJ36999
518	chr1	19794262	19794323	1.9497	1	Primary Transcript	+	19796053	19827761	-1730	-17614	440574	C1orf151	996600	chromosome 1 open reading frame 151	http://genome.ucsc.edu/cgi-bin/hgTracks?hgsid=167433603&clade=mammal&org=Human&db=hg18&position=chr1%3A19796053-19827761&hgt.suggest=&pix=800&Submit=submit,FLJ75158	NM_001032363	13892	FLJ36999
519	chr1	19794362	19794411	1.1986	1	Primary Transcript	+	19796053	19827761	-1642	-17518	440574	C1orf151	996600	chromosome 1 open reading frame 151	http://genome.ucsc.edu/cgi-bin/hgTracks?hgsid=167433603&clade=mammal&org=Human&db=hg18&position=chr1%3A19796053-19827761&hgt.suggest=&pix=800&Submit=submit,FLJ75158	NM_001032363	13892	FLJ36999
520	chr1	19794760	19794809	2.109	1	Primary Transcript	+	19796053	19827761	-1244	-17122	440574	C1orf151	996600	chromosome 1 open reading frame 151	http://genome.ucsc.edu/cgi-bin/hgTracks?hgsid=167433603&clade=mammal&org=Human&db=hg18&position=chr1%3A19796053-19827761&hgt.suggest=&pix=800&Submit=submit,FLJ75158	NM_001032363	13892	FLJ36999
521	chr1	19794840	19794889	1.7567	1	Primary Transcript	+	19796053	19827761	-1164	-17042	440574	C1orf151	996600	chromosome 1 open reading frame 151	http://genome.ucsc.edu/cgi-bin/hgTracks?hgsid=167433603&clade=mammal&org=Human&db=hg18&position=chr1%3A19796053-19827761&hgt.suggest=&pix=800&Submit=submit,FLJ75158	NM_001032363	13892	FLJ36999
522	chr1	19795637	19795686	-1.8017	1	Primary Transcript	+	19796053	19827761	-367	-16246	440574	C1orf151	996600	chromosome 1 open reading frame 151	http://genome.ucsc.edu/cgi-bin/hgTracks?hgsid=167433603&clade=mammal&org=Human&db=hg18&position=chr1%3A19796053-19827761&hgt.suggest=&pix=800&Submit=submit,FLJ75158	NM_001032363	13892	FLJ36999
523	chr1	19840276	19840326	0.9327	1	Primary Transcript	+	19842312	19857532	-1986	-9622	4681	NBL1	996600	neuroblastoma, suppression of tumorigenicity 1	MGC8972,NO3,http://genome.ucsc.edu/cgi-bin/hgTracks?hgsid=167433603&clade=mammal&org=Human&db=hg18&position=chr1%3A19842312-19857532&hgt.suggest=&pix=800&Submit=submit,DAN,NB,DAND1	NM_182744	10001	D1S1733E
524	chr1	19841447	19841505	1.2015	1	Primary Transcript	+	19842312	19857532	-807	-8446	4681	NBL1	996600	neuroblastoma, suppression of tumorigenicity 1	MGC8972,NO3,http://genome.ucsc.edu/cgi-bin/hgTracks?hgsid=167433603&clade=mammal&org=Human&db=hg18&position=chr1%3A19842312-19857532&hgt.suggest=&pix=800&Submit=submit,DAN,NB,DAND1	NM_182744	10001	D1S1733E
525	chr1	20001028	20001080	1.2085	1	Primary Transcript	-	19881292	19998997	-2031	-60910	255104	TMCO4	996600	transmembrane and coiled-coil domains 4	http://genome.ucsc.edu/cgi-bin/hgTracks?hgsid=167433603&clade=mammal&org=Human&db=hg18&position=chr1%3A19881292-19998997&hgt.suggest=&pix=800&Submit=submit,RP5-1056L3.6	NM_181719	20334	DKFZp686C23231
526	chr1	20124652	20124701	-1.0757	1	Primary Transcript	-	20119386	20122697	-1955	-3636	30814	PLA2G2E	996600	phospholipase A2, group IIE	http://genome.ucsc.edu/cgi-bin/hgTracks?hgsid=167433603&clade=mammal&org=Human&db=hg18&position=chr1%3A20119386-20122697&hgt.suggest=&pix=800&Submit=submit	NM_014589	14918	-
527	chr1	20266848	20266903	-1.2959	1	Primary Transcript	+	20269287	20290981	-2384	-13258	5322	PLA2G5	996600	phospholipase A2, group V	GV-PLA2,hVPLA(2),PLA2-10,MGC46205,http://genome.ucsc.edu/cgi-bin/hgTracks?hgsid=167433603&clade=mammal&org=Human&db=hg18&position=chr1%3A20269287-20290981&hgt.suggest=&pix=800&Submit=submit	NM_000929	22645	DKFZp686C2294
528	chr1	20336269	20336319	-0.9227	1	Primary Transcript	+	20338409	20349466	-2090	-7642	64600	PLA2G2F	996600	phospholipase A2, group IIF	http://genome.ucsc.edu/cgi-bin/hgTracks?hgsid=167433603&clade=mammal&org=Human&db=hg18&position=chr1%3A20338409-20349466&hgt.suggest=&pix=800&Submit=submit,FLJ36326	NM_022819	13084	FLJ25429
529	chr1	20376487	20376536	1.0649	1	Primary Transcript	-	20363070	20374274	-2213	-7840	391013	PLA2G2C	996600	phospholipase A2, group IIC	http://genome.ucsc.edu/cgi-bin/hgTracks?hgsid=167433603&clade=mammal&org=Human&db=hg18&position=chr1%3A20363070-20374274&hgt.suggest=&pix=800&Submit=submit	NM_001105572	22767	-
530	chr1	20488580	20488629	-1.0703	1	Primary Transcript	+	20489998	20553974	-1369	-33382	127731	VWA5B1	996600	von Willebrand factor A domain containing 5B1	http://genome.ucsc.edu/cgi-bin/hgTracks?hgsid=167433603&clade=mammal&org=Human&db=hg18&position=chr1%3A20489998-20553974&hgt.suggest=&pix=800&Submit=submit,FLJ43845	NM_001039500	28679	FLJ32784
531	chr1	20488978	20489027	-1.0809	1	Primary Transcript	+	20489998	20553974	-971	-32982	127731	VWA5B1	996600	von Willebrand factor A domain containing 5B1	http://genome.ucsc.edu/cgi-bin/hgTracks?hgsid=167433603&clade=mammal&org=Human&db=hg18&position=chr1%3A20489998-20553974&hgt.suggest=&pix=800&Submit=submit,FLJ43845	NM_001039500	28679	FLJ32784
532	chr1	20489060	20489111	-1.0081	1	Primary Transcript	+	20489998	20553974	-887	-32900	127731	VWA5B1	996600	von Willebrand factor A domain containing 5B1	http://genome.ucsc.edu/cgi-bin/hgTracks?hgsid=167433603&clade=mammal&org=Human&db=hg18&position=chr1%3A20489998-20553974&hgt.suggest=&pix=800&Submit=submit,FLJ43845	NM_001039500	28679	FLJ32784
533	chr1	20687475	20687524	1.723	1	Primary Transcript	-	20681470	20685315	-2160	-4108	55450	CAMK2N1	996600	calcium/calmodulin-dependent protein kinase II inhibitor 1	PRO1489,http://genome.ucsc.edu/cgi-bin/hgTracks?hgsid=167433603&clade=mammal&org=Human&db=hg18&position=chr1%3A20681470-20685315&hgt.suggest=&pix=800&Submit=submit,RP11-401M16.1	NM_018584	2477	MGC22256
534	chr1	20687579	20687632	1.2716	1	Primary Transcript	-	20681470	20685315	-2264	-4214	55450	CAMK2N1	996600	calcium/calmodulin-dependent protein kinase II inhibitor 1	PRO1489,http://genome.ucsc.edu/cgi-bin/hgTracks?hgsid=167433603&clade=mammal&org=Human&db=hg18&position=chr1%3A20681470-20685315&hgt.suggest=&pix=800&Submit=submit,RP11-401M16.1	NM_018584	2477	MGC22256
535	chr1	20707275	20707324	-1.453	1	Primary Transcript	-	20698527	20707261	-14	-4406	79594	MUL1	996600	mitochondrial E3 ubiquitin ligase 1	RP11-401M16.2,RNF218,FLJ12875,http://genome.ucsc.edu/cgi-bin/hgTracks?hgsid=167433603&clade=mammal&org=Human&db=hg18&position=chr1%3A20698527-20707261&hgt.suggest=&pix=800&Submit=submit,GIDE,MULAN,MAPL	NM_024544	17153	C1orf166
536	chr1	20707955	20708004	1.6085	1	Primary Transcript	-	20698527	20707261	-694	-5086	79594	MUL1	996600	mitochondrial E3 ubiquitin ligase 1	RP11-401M16.2,RNF218,FLJ12875,http://genome.ucsc.edu/cgi-bin/hgTracks?hgsid=167433603&clade=mammal&org=Human&db=hg18&position=chr1%3A20698527-20707261&hgt.suggest=&pix=800&Submit=submit,GIDE,MULAN,MAPL	NM_024544	17153	C1orf166
537	chr1	20787117	20787167	-1.2574	1	Primary Transcript	+	20788030	20817987	-863	-15866	978	CDA	996600	cytidine deaminase	http://genome.ucsc.edu/cgi-bin/hgTracks?hgsid=167433603&clade=mammal&org=Human&db=hg18&position=chr1%3A20788030-20817987&hgt.suggest=&pix=800&Submit=submit	NM_001785	15473	CDD
538	chr1	20787215	20787272	-1.3141	1	Primary Transcript	+	20788030	20817987	-758	-15764	978	CDA	996600	cytidine deaminase	http://genome.ucsc.edu/cgi-bin/hgTracks?hgsid=167433603&clade=mammal&org=Human&db=hg18&position=chr1%3A20788030-20817987&hgt.suggest=&pix=800&Submit=submit	NM_001785	15473	CDD
539	chr1	20895813	20895862	1	1	Primary Transcript	-	20863093	20916904	0	-5838	57576	KIF17	996600	kinesin family member 17	http://genome.ucsc.edu/cgi-bin/hgTracks?hgsid=167433603&clade=mammal&org=Human&db=hg18&position=chr1%3A20863093-20916904&hgt.suggest=&pix=800&Submit=submit,KIF17B,KIF3X	NM_020816	2450	KIAA1405
540	chr1	20918719	20918770	1.5455	1	Primary Transcript	-	20918811	20931720	41	6522	400745	SH2D5	996600	SH2 domain containing 5	FLJ42879,http://genome.ucsc.edu/cgi-bin/hgTracks?hgsid=167433603&clade=mammal&org=Human&db=hg18&position=chr1%3A20918811-20931720&hgt.suggest=&pix=800&Submit=submit,FLJ41847	NM_001103160	7710	FLJ41242
541	chr1	21377216	21377274	1.2211	1	Primary Transcript	-	21005560	21375927	-1289	-186500	8672	EIF4G3	996600	eukaryotic translation initiation factor 4 gamma, 3	eIF4G 3,http://genome.ucsc.edu/cgi-bin/hgTracks?hgsid=167433603&clade=mammal&org=Human&db=hg18&position=chr1%3A21005560-21375927&hgt.suggest=&pix=800&Submit=submit,eIF4GII	NM_003760	13905	eIF-4G 3
542	chr1	21377306	21377355	1.119	1	Primary Transcript	-	21005560	21375927	-1379	-186588	8672	EIF4G3	996600	eukaryotic translation initiation factor 4 gamma, 3	eIF4G 3,http://genome.ucsc.edu/cgi-bin/hgTracks?hgsid=167433603&clade=mammal&org=Human&db=hg18&position=chr1%3A21005560-21375927&hgt.suggest=&pix=800&Submit=submit,eIF4GII	NM_003760	13905	eIF-4G 3
543	chr1	21377416	21377465	1.7285	1	Primary Transcript	-	21005560	21375927	-1489	-186696	8672	EIF4G3	996600	eukaryotic translation initiation factor 4 gamma, 3	eIF4G 3,http://genome.ucsc.edu/cgi-bin/hgTracks?hgsid=167433603&clade=mammal&org=Human&db=hg18&position=chr1%3A21005560-21375927&hgt.suggest=&pix=800&Submit=submit,eIF4GII	NM_003760	13905	eIF-4G 3
544	chr1	21480297	21480346	1.686	1	Primary Transcript	-	21416326	21489353	0	-27480	1889	ECE1	996600	endothelin converting enzyme 1	http://genome.ucsc.edu/cgi-bin/hgTracks?hgsid=167433603&clade=mammal&org=Human&db=hg18&position=chr1%3A21416326-21489353&hgt.suggest=&pix=800&Submit=submit	NM_001113349	13123	ECE
545	chr1	21480399	21480448	1.8619	1	Primary Transcript	-	21416326	21489353	0	-27584	1889	ECE1	996600	endothelin converting enzyme 1	http://genome.ucsc.edu/cgi-bin/hgTracks?hgsid=167433603&clade=mammal&org=Human&db=hg18&position=chr1%3A21416326-21489353&hgt.suggest=&pix=800&Submit=submit	NM_001113349	13123	ECE
546	chr1	21480685	21480734	1.3801	1	Primary Transcript	-	21416326	21489353	0	-27868	1889	ECE1	996600	endothelin converting enzyme 1	http://genome.ucsc.edu/cgi-bin/hgTracks?hgsid=167433603&clade=mammal&org=Human&db=hg18&position=chr1%3A21416326-21489353&hgt.suggest=&pix=800&Submit=submit	NM_001113349	13123	ECE
547	chr1	21491844	21491893	1.3266	1	Primary Transcript	-	21416326	21544621	0	-11396	1889	ECE1	996600	endothelin converting enzyme 1	http://genome.ucsc.edu/cgi-bin/hgTracks?hgsid=167433603&clade=mammal&org=Human&db=hg18&position=chr1%3A21416326-21544621&hgt.suggest=&pix=800&Submit=submit	NM_001113348	13124	ECE
548	chr1	21491956	21492005	1.2337	1	Primary Transcript	-	21416326	21544621	0	-11508	1889	ECE1	996600	endothelin converting enzyme 1	http://genome.ucsc.edu/cgi-bin/hgTracks?hgsid=167433603&clade=mammal&org=Human&db=hg18&position=chr1%3A21416326-21544621&hgt.suggest=&pix=800&Submit=submit	NM_001113348	13124	ECE
549	chr1	21545591	21545640	0.9262	1	Primary Transcript	-	21416326	21544621	-970	-65144	1889	ECE1	996600	endothelin converting enzyme 1	http://genome.ucsc.edu/cgi-bin/hgTracks?hgsid=167433603&clade=mammal&org=Human&db=hg18&position=chr1%3A21416326-21544621&hgt.suggest=&pix=800&Submit=submit	NM_001113348	13124	ECE
550	chr1	21638100	21638149	0.9938	1	Primary Transcript	+	21639217	21683980	-1068	-23474	84224	NBPF3	996600	neuroblastoma breakpoint family, member 3	DKFZp434D177,http://genome.ucsc.edu/cgi-bin/hgTracks?hgsid=167433603&clade=mammal&org=Human&db=hg18&position=chr1%3A21639217-21683980&hgt.suggest=&pix=800&Submit=submit	NM_032264	17872	AE2
551	chr1	21639701	21639750	-0.908	2	Primary Transcript	+	21639217	21683980	0	-21874	84224	NBPF3	996600	neuroblastoma breakpoint family, member 3	DKFZp434D177,http://genome.ucsc.edu/cgi-bin/hgTracks?hgsid=167433603&clade=mammal&org=Human&db=hg18&position=chr1%3A21639217-21683980&hgt.suggest=&pix=800&Submit=submit	NM_032264	17872	AE2
552	chr1	21658818	21658867	0.9074	1	Primary Transcript	+	21639217	21683980	0	-2754	84224	NBPF3	996600	neuroblastoma breakpoint family, member 3	DKFZp434D177,http://genome.ucsc.edu/cgi-bin/hgTracks?hgsid=167433603&clade=mammal&org=Human&db=hg18&position=chr1%3A21639217-21683980&hgt.suggest=&pix=800&Submit=submit	NM_032264	17872	AE2
553	chr1	21658940	21658989	1.589	1	Primary Transcript	+	21639217	21683980	0	-2634	84224	NBPF3	996600	neuroblastoma breakpoint family, member 3	DKFZp434D177,http://genome.ucsc.edu/cgi-bin/hgTracks?hgsid=167433603&clade=mammal&org=Human&db=hg18&position=chr1%3A21639217-21683980&hgt.suggest=&pix=800&Submit=submit	NM_032264	17872	AE2
554	chr1	21659016	21659065	2.6427	1	Primary Transcript	+	21639217	21683980	0	-2558	84224	NBPF3	996600	neuroblastoma breakpoint family, member 3	DKFZp434D177,http://genome.ucsc.edu/cgi-bin/hgTracks?hgsid=167433603&clade=mammal&org=Human&db=hg18&position=chr1%3A21639217-21683980&hgt.suggest=&pix=800&Submit=submit	NM_032264	17872	AE2
555	chr1	21659116	21659165	1.7764	1	Primary Transcript	+	21639217	21683980	0	-2458	84224	NBPF3	996600	neuroblastoma breakpoint family, member 3	DKFZp434D177,http://genome.ucsc.edu/cgi-bin/hgTracks?hgsid=167433603&clade=mammal&org=Human&db=hg18&position=chr1%3A21639217-21683980&hgt.suggest=&pix=800&Submit=submit	NM_032264	17872	AE2
556	chr1	21748469	21748518	1.0379	1	Primary Transcript	+	21708444	21777492	0	5524	249	ALPL	996600	alkaline phosphatase, liver/bone/kidney	MGC161443,MGC167935,FLJ93059,http://genome.ucsc.edu/cgi-bin/hgTracks?hgsid=167433603&clade=mammal&org=Human&db=hg18&position=chr1%3A21708444-21777492&hgt.suggest=&pix=800&Submit=submit,TNAP,TNSALP,FLJ40094,APTNAP,HOPS	NM_000478	14693	AP-TNAP
557	chr1	21850675	21850724	1.2292	1	Primary Transcript	-	21795295	21850935	0	-27584	5909	RAP1GAP	996600	RAP1 GTPase activating protein	http://genome.ucsc.edu/cgi-bin/hgTracks?hgsid=167433603&clade=mammal&org=Human&db=hg18&position=chr1%3A21795295-21850935&hgt.suggest=&pix=800&Submit=submit,RAP1GAPII,RAP1GA1,RAPGAP,RAP1GAP1	NM_001145658	16709	KIAA0474
558	chr1	22009527	22009583	1.0185	1	Primary Transcript	+	22011344	22024301	-1761	-8266	401944	LDLRAD2	996600	low density lipoprotein receptor class A domain containing 2	http://genome.ucsc.edu/cgi-bin/hgTracks?hgsid=167433603&clade=mammal&org=Human&db=hg18&position=chr1%3A22011344-22024301&hgt.suggest=&pix=800&Submit=submit	NM_001013693	6870	-
559	chr1	22064107	22064156	1.2409	1	Primary Transcript	-	22021323	22136337	0	14698	3339	HSPG2	996600	heparan sulfate proteoglycan 2	SJS1,SJA,SJS,PRCAN,http://genome.ucsc.edu/cgi-bin/hgTracks?hgsid=167433603&clade=mammal&org=Human&db=hg18&position=chr1%3A22021323-22136337&hgt.suggest=&pix=800&Submit=submit	NM_005529	21495	PLC
560	chr1	22137139	22137188	1.0187	1	Primary Transcript	-	22021323	22136337	-802	-58334	3339	HSPG2	996600	heparan sulfate proteoglycan 2	SJS1,SJA,SJS,PRCAN,http://genome.ucsc.edu/cgi-bin/hgTracks?hgsid=167433603&clade=mammal&org=Human&db=hg18&position=chr1%3A22021323-22136337&hgt.suggest=&pix=800&Submit=submit	NM_005529	21495	PLC
561	chr1	22173763	22173812	1.029	1	Primary Transcript	+	22176004	22188434	-2192	-8432	23436	CELA3B	996600	chymotrypsin-like elastase family, member 3B	ELA3B,E1,EL-1,http://genome.ucsc.edu/cgi-bin/hgTracks?hgsid=167433603&clade=mammal&org=Human&db=hg18&position=chr1%3A22176004-22188434&hgt.suggest=&pix=800&Submit=submit	NM_007352	10171	CBPP
562	chr1	22173839	22173888	1.4706	2	Primary Transcript	+	22176004	22188434	-2116	-8356	23436	CELA3B	996600	chymotrypsin-like elastase family, member 3B	ELA3B,E1,EL-1,http://genome.ucsc.edu/cgi-bin/hgTracks?hgsid=167433603&clade=mammal&org=Human&db=hg18&position=chr1%3A22176004-22188434&hgt.suggest=&pix=800&Submit=submit	NM_007352	10171	CBPP
563	chr1	22176053	22176102	1.2186	2	Primary Transcript	+	22176004	22188434	0	-6144	23436	CELA3B	996600	chymotrypsin-like elastase family, member 3B	ELA3B,E1,EL-1,http://genome.ucsc.edu/cgi-bin/hgTracks?hgsid=167433603&clade=mammal&org=Human&db=hg18&position=chr1%3A22176004-22188434&hgt.suggest=&pix=800&Submit=submit	NM_007352	10171	CBPP
564	chr1	22176139	22176188	1.1274	2	Primary Transcript	+	22176004	22188434	0	-6056	23436	CELA3B	996600	chymotrypsin-like elastase family, member 3B	ELA3B,E1,EL-1,http://genome.ucsc.edu/cgi-bin/hgTracks?hgsid=167433603&clade=mammal&org=Human&db=hg18&position=chr1%3A22176004-22188434&hgt.suggest=&pix=800&Submit=submit	NM_007352	10171	CBPP
565	chr1	22198307	22198356	0.9419	1	Primary Transcript	+	22200735	22211622	-2379	-7848	10136	CELA3A	996600	chymotrypsin-like elastase family, member 3A	ELA3A,http://genome.ucsc.edu/cgi-bin/hgTracks?hgsid=167433603&clade=mammal&org=Human&db=hg18&position=chr1%3A22200735-22211622&hgt.suggest=&pix=800&Submit=submit	NM_005747	2060	ELA3
566	chr1	22198771	22198820	1.7568	2	Primary Transcript	+	22200735	22211622	-1915	-7384	10136	CELA3A	996600	chymotrypsin-like elastase family, member 3A	ELA3A,http://genome.ucsc.edu/cgi-bin/hgTracks?hgsid=167433603&clade=mammal&org=Human&db=hg18&position=chr1%3A22200735-22211622&hgt.suggest=&pix=800&Submit=submit	NM_005747	2060	ELA3
567	chr1	22200720	22200769	1.5511	2	Primary Transcript	+	22200735	22211622	0	-5436	10136	CELA3A	996600	chymotrypsin-like elastase family, member 3A	ELA3A,http://genome.ucsc.edu/cgi-bin/hgTracks?hgsid=167433603&clade=mammal&org=Human&db=hg18&position=chr1%3A22200735-22211622&hgt.suggest=&pix=800&Submit=submit	NM_005747	2060	ELA3
568	chr1	22200912	22200961	1.1262	2	Primary Transcript	+	22200735	22211622	0	-5244	10136	CELA3A	996600	chymotrypsin-like elastase family, member 3A	ELA3A,http://genome.ucsc.edu/cgi-bin/hgTracks?hgsid=167433603&clade=mammal&org=Human&db=hg18&position=chr1%3A22200735-22211622&hgt.suggest=&pix=800&Submit=submit	NM_005747	2060	ELA3
569	chr1	22249402	22249460	1.1919	1	Primary Transcript	+	22251706	22289883	-2246	-21364	998	CDC42	996600	cell division cycle 42 (GTP binding protein, 25kDa)	http://genome.ucsc.edu/cgi-bin/hgTracks?hgsid=167433603&clade=mammal&org=Human&db=hg18&position=chr1%3A22251706-22289883&hgt.suggest=&pix=800&Submit=submit,G25K	NM_044472	8844	CDC42Hs
570	chr1	22649741	22649790	1.1289	1	Primary Transcript	+	22650930	22730237	-1140	-40820	9923	ZBTB40	996600	zinc finger and BTB domain containing 40	http://genome.ucsc.edu/cgi-bin/hgTracks?hgsid=167433603&clade=mammal&org=Human&db=hg18&position=chr1%3A22650930-22730237&hgt.suggest=&pix=800&Submit=submit,MGC133098,ZNF923	NM_001083621	17913	KIAA0478
571	chr1	22908110	22908159	1.6162	1	Primary Transcript	+	22909917	23114410	-1758	-104028	2048	EPHB2	996600	EPH receptor B2	Hek5,Tyro5,EK5,PCBC,ERK,http://genome.ucsc.edu/cgi-bin/hgTracks?hgsid=167433603&clade=mammal&org=Human&db=hg18&position=chr1%3A22909917-23114410&hgt.suggest=&pix=800&Submit=submit,EPHT3,MGC87492,DRT	NM_004442	12692	CAPB
572	chr1	23217312	23217361	1.1534	1	Primary Transcript	+	23218527	23282771	-1166	-33314	23028	KDM1A	996600	lysine (K)-specific demethylase 1A	KDM1,http://genome.ucsc.edu/cgi-bin/hgTracks?hgsid=167433603&clade=mammal&org=Human&db=hg18&position=chr1%3A23218527-23282771&hgt.suggest=&pix=800&Submit=submit,KIAA0601,LSD1,BHC110	NM_001009999	31432	AOF2
573	chr1	23217410	23217461	1.2741	1	Primary Transcript	+	23218527	23282771	-1066	-33214	23028	KDM1A	996600	lysine (K)-specific demethylase 1A	KDM1,http://genome.ucsc.edu/cgi-bin/hgTracks?hgsid=167433603&clade=mammal&org=Human&db=hg18&position=chr1%3A23218527-23282771&hgt.suggest=&pix=800&Submit=submit,KIAA0601,LSD1,BHC110	NM_001009999	31432	AOF2
574	chr1	23369354	23369403	-1.2136	1	Primary Transcript	-	23283102	23367938	-1416	-43860	7798	LUZP1	996600	leucine zipper protein 1	KIAA0601,LUZP,http://genome.ucsc.edu/cgi-bin/hgTracks?hgsid=167433603&clade=mammal&org=Human&db=hg18&position=chr1%3A23283102-23367938&hgt.suggest=&pix=800&Submit=submit	NM_033631	7340	FLJ35697
575	chr1	23394399	23394454	1.0633	1	Primary Transcript	-	23390974	23393809	-590	-2036	3352	HTR1D	996600	5-hydroxytryptamine (serotonin) receptor 1D	http://genome.ucsc.edu/cgi-bin/hgTracks?hgsid=167433603&clade=mammal&org=Human&db=hg18&position=chr1%3A23390974-23393809&hgt.suggest=&pix=800&Submit=submit,HTR1DA,HTRL,HT1DA,RDC4	NM_000864	25910	5-HT1D
576	chr1	23544143	23544205	-1.7813	1	Primary Transcript	-	23508862	23543440	-703	-18022	10236	HNRNPR	996600	heterogeneous nuclear ribonucleoprotein R	hnRNP-R,http://genome.ucsc.edu/cgi-bin/hgTracks?hgsid=167433603&clade=mammal&org=Human&db=hg18&position=chr1%3A23508862-23543440&hgt.suggest=&pix=800&Submit=submit,hnRNP R,HNRPR	NM_001102399	8860	FLJ25714
577	chr1	23544241	23544297	-2.6459	1	Primary Transcript	-	23508862	23543440	-801	-18116	10236	HNRNPR	996600	heterogeneous nuclear ribonucleoprotein R	hnRNP-R,http://genome.ucsc.edu/cgi-bin/hgTracks?hgsid=167433603&clade=mammal&org=Human&db=hg18&position=chr1%3A23508862-23543440&hgt.suggest=&pix=800&Submit=submit,hnRNP R,HNRPR	NM_001102399	8860	FLJ25714
578	chr1	23544333	23544382	-2.0336	1	Primary Transcript	-	23508862	23543440	-893	-18204	10236	HNRNPR	996600	heterogeneous nuclear ribonucleoprotein R	hnRNP-R,http://genome.ucsc.edu/cgi-bin/hgTracks?hgsid=167433603&clade=mammal&org=Human&db=hg18&position=chr1%3A23508862-23543440&hgt.suggest=&pix=800&Submit=submit,hnRNP R,HNRPR	NM_001102399	8860	FLJ25714
579	chr1	23565634	23565690	2.4675	1	Primary Transcript	-	23558527	23567466	0	-2666	80818	ZNF436	996600	zinc finger protein 436	ZNF,http://genome.ucsc.edu/cgi-bin/hgTracks?hgsid=167433603&clade=mammal&org=Human&db=hg18&position=chr1%3A23558527-23567466&hgt.suggest=&pix=800&Submit=submit,Zfp46	NM_030634	13940	KIAA1710
580	chr1	23565714	23565763	1.1093	1	Primary Transcript	-	23558527	23567466	0	-2744	80818	ZNF436	996600	zinc finger protein 436	ZNF,http://genome.ucsc.edu/cgi-bin/hgTracks?hgsid=167433603&clade=mammal&org=Human&db=hg18&position=chr1%3A23558527-23567466&hgt.suggest=&pix=800&Submit=submit,Zfp46	NM_030634	13940	KIAA1710
581	chr1	23565934	23565991	1.1367	1	Primary Transcript	-	23558527	23567466	0	-2968	80818	ZNF436	996600	zinc finger protein 436	ZNF,http://genome.ucsc.edu/cgi-bin/hgTracks?hgsid=167433603&clade=mammal&org=Human&db=hg18&position=chr1%3A23558527-23567466&hgt.suggest=&pix=800&Submit=submit,Zfp46	NM_030634	13940	KIAA1710
582	chr1	23566034	23566089	0.9797	1	Primary Transcript	-	23558527	23567466	0	-3064	80818	ZNF436	996600	zinc finger protein 436	ZNF,http://genome.ucsc.edu/cgi-bin/hgTracks?hgsid=167433603&clade=mammal&org=Human&db=hg18&position=chr1%3A23558527-23567466&hgt.suggest=&pix=800&Submit=submit,Zfp46	NM_030634	13940	KIAA1710
583	chr1	23566134	23566183	2.4886	1	Primary Transcript	-	23558527	23567466	0	-3164	80818	ZNF436	996600	zinc finger protein 436	ZNF,http://genome.ucsc.edu/cgi-bin/hgTracks?hgsid=167433603&clade=mammal&org=Human&db=hg18&position=chr1%3A23558527-23567466&hgt.suggest=&pix=800&Submit=submit,Zfp46	NM_030634	13940	KIAA1710
584	chr1	23566226	23566284	1.451	1	Primary Transcript	-	23558527	23567466	0	-3260	80818	ZNF436	996600	zinc finger protein 436	ZNF,http://genome.ucsc.edu/cgi-bin/hgTracks?hgsid=167433603&clade=mammal&org=Human&db=hg18&position=chr1%3A23558527-23567466&hgt.suggest=&pix=800&Submit=submit,Zfp46	NM_030634	13940	KIAA1710
585	chr1	23568610	23568659	-1.4338	1	Primary Transcript	-	23558527	23568944	0	-4900	80818	ZNF436	996600	zinc finger protein 436	http://genome.ucsc.edu/cgi-bin/hgTracks?hgsid=167433603&clade=mammal&org=Human&db=hg18&position=chr1%3A23558527-23568944&hgt.suggest=&pix=800&Submit=submit,ZNF,Zfp46	NM_001077195	11198	KIAA1710
586	chr1	23568916	23568972	-1.2445	1	Primary Transcript	-	23558527	23568944	0	-5208	80818	ZNF436	996600	zinc finger protein 436	http://genome.ucsc.edu/cgi-bin/hgTracks?hgsid=167433603&clade=mammal&org=Human&db=hg18&position=chr1%3A23558527-23568944&hgt.suggest=&pix=800&Submit=submit,ZNF,Zfp46	NM_001077195	11198	KIAA1710
587	chr1	23570915	23570975	1.316	1	Primary Transcript	+	23568050	23570866	49	1488	148898	C1orf213	996600	chromosome 1 open reading frame 213	http://genome.ucsc.edu/cgi-bin/hgTracks?hgsid=167433603&clade=mammal&org=Human&db=hg18&position=chr1%3A23568050-23570866&hgt.suggest=&pix=800&Submit=submit	NM_001008896	13942	FLJ90508
588	chr1	23571011	23571060	2.0645	1	Primary Transcript	+	23568050	23570866	145	1578	148898	C1orf213	996600	chromosome 1 open reading frame 213	http://genome.ucsc.edu/cgi-bin/hgTracks?hgsid=167433603&clade=mammal&org=Human&db=hg18&position=chr1%3A23568050-23570866&hgt.suggest=&pix=800&Submit=submit	NM_001008896	13942	FLJ90508
589	chr1	23571111	23571160	1.7323	1	Primary Transcript	+	23568050	23570866	245	1678	148898	C1orf213	996600	chromosome 1 open reading frame 213	http://genome.ucsc.edu/cgi-bin/hgTracks?hgsid=167433603&clade=mammal&org=Human&db=hg18&position=chr1%3A23568050-23570866&hgt.suggest=&pix=800&Submit=submit	NM_001008896	13942	FLJ90508
590	chr1	23571233	23571282	1.648	1	Primary Transcript	+	23568050	23570866	367	1798	148898	C1orf213	996600	chromosome 1 open reading frame 213	http://genome.ucsc.edu/cgi-bin/hgTracks?hgsid=167433603&clade=mammal&org=Human&db=hg18&position=chr1%3A23568050-23570866&hgt.suggest=&pix=800&Submit=submit	NM_001008896	13942	FLJ90508
591	chr1	23571315	23571364	2.2842	1	Primary Transcript	+	23568050	23570866	449	1882	148898	C1orf213	996600	chromosome 1 open reading frame 213	http://genome.ucsc.edu/cgi-bin/hgTracks?hgsid=167433603&clade=mammal&org=Human&db=hg18&position=chr1%3A23568050-23570866&hgt.suggest=&pix=800&Submit=submit	NM_001008896	13942	FLJ90508
592	chr1	23623796	23623845	1.1327	1	Primary Transcript	-	23580141	23623848	0	-21826	6920	TCEA3	996600	transcription elongation factor A (SII), 3	TFIIS.H,http://genome.ucsc.edu/cgi-bin/hgTracks?hgsid=167433603&clade=mammal&org=Human&db=hg18&position=chr1%3A23580141-23623848&hgt.suggest=&pix=800&Submit=submit	NM_003196	13944	TFIIS
593	chr1	23625972	23626021	1.1847	1	Primary Transcript	-	23580141	23623848	-2124	-24002	6920	TCEA3	996600	transcription elongation factor A (SII), 3	TFIIS.H,http://genome.ucsc.edu/cgi-bin/hgTracks?hgsid=167433603&clade=mammal&org=Human&db=hg18&position=chr1%3A23580141-23623848&hgt.suggest=&pix=800&Submit=submit	NM_003196	13944	TFIIS
594	chr1	23636541	23636590	1.1375	1	Primary Transcript	-	23627642	23683337	0	18924	55616	ASAP3	996600	ArfGAP with SH3 domain, ankyrin repeat and PH domain 3	FLJ20199,CENTB6,http://genome.ucsc.edu/cgi-bin/hgTracks?hgsid=167433603&clade=mammal&org=Human&db=hg18&position=chr1%3A23627642-23683337&hgt.suggest=&pix=800&Submit=submit,UPLC1,DDEFL1	NM_017707	9125	ACAP4
595	chr1	23757505	23757554	-1.1011	1	Primary Transcript	-	23756995	23758909	0	424	3399	ID3	996600	inhibitor of DNA binding 3, dominant negative helix-loop-helix protein	http://genome.ucsc.edu/cgi-bin/hgTracks?hgsid=167433603&clade=mammal&org=Human&db=hg18&position=chr1%3A23756995-23758909&hgt.suggest=&pix=800&Submit=submit,bHLHb25	NM_002167	19182	HEIR-1
596	chr1	23757725	23757775	-1.1649	1	Primary Transcript	-	23756995	23758909	0	202	3399	ID3	996600	inhibitor of DNA binding 3, dominant negative helix-loop-helix protein	http://genome.ucsc.edu/cgi-bin/hgTracks?hgsid=167433603&clade=mammal&org=Human&db=hg18&position=chr1%3A23756995-23758909&hgt.suggest=&pix=800&Submit=submit,bHLHb25	NM_002167	19182	HEIR-1
597	chr1	23759609	23759658	-0.9177	1	Primary Transcript	-	23756995	23758909	-700	-1680	3399	ID3	996600	inhibitor of DNA binding 3, dominant negative helix-loop-helix protein	http://genome.ucsc.edu/cgi-bin/hgTracks?hgsid=167433603&clade=mammal&org=Human&db=hg18&position=chr1%3A23756995-23758909&hgt.suggest=&pix=800&Submit=submit,bHLHb25	NM_002167	19182	HEIR-1
598	chr1	23759705	23759754	-1.5186	1	Primary Transcript	-	23756995	23758909	-796	-1776	3399	ID3	996600	inhibitor of DNA binding 3, dominant negative helix-loop-helix protein	http://genome.ucsc.edu/cgi-bin/hgTracks?hgsid=167433603&clade=mammal&org=Human&db=hg18&position=chr1%3A23756995-23758909&hgt.suggest=&pix=800&Submit=submit,bHLHb25	NM_002167	19182	HEIR-1
599	chr1	23759797	23759853	-1.6822	1	Primary Transcript	-	23756995	23758909	-888	-1872	3399	ID3	996600	inhibitor of DNA binding 3, dominant negative helix-loop-helix protein	http://genome.ucsc.edu/cgi-bin/hgTracks?hgsid=167433603&clade=mammal&org=Human&db=hg18&position=chr1%3A23756995-23758909&hgt.suggest=&pix=800&Submit=submit,bHLHb25	NM_002167	19182	HEIR-1
600	chr1	23760895	23760945	-1.0118	1	Primary Transcript	-	23756995	23758909	-1986	-2968	3399	ID3	996600	inhibitor of DNA binding 3, dominant negative helix-loop-helix protein	http://genome.ucsc.edu/cgi-bin/hgTracks?hgsid=167433603&clade=mammal&org=Human&db=hg18&position=chr1%3A23756995-23758909&hgt.suggest=&pix=800&Submit=submit,bHLHb25	NM_002167	19182	HEIR-1
601	chr1	23890796	23890845	-1.1196	1	Primary Transcript	+	23890880	23895502	-35	-2372	6135	RPL11	996600	ribosomal protein L11	GIG34,http://genome.ucsc.edu/cgi-bin/hgTracks?hgsid=167433603&clade=mammal&org=Human&db=hg18&position=chr1%3A23890880-23895502&hgt.suggest=&pix=800&Submit=submit	NM_000975	5080	DBA7
602	chr1	23976379	23976428	1.2584	1	Primary Transcript	+	23977462	23987307	-1034	-5980	57095	C1orf128	996600	chromosome 1 open reading frame 128	RP5-886K2.4,TXNL1CL,http://genome.ucsc.edu/cgi-bin/hgTracks?hgsid=167433603&clade=mammal&org=Human&db=hg18&position=chr1%3A23977462-23987307&hgt.suggest=&pix=800&Submit=submit	NM_020362	27277	HT014
603	chr1	23976477	23976526	2.8548	1	Primary Transcript	+	23977462	23987307	-936	-5884	57095	C1orf128	996600	chromosome 1 open reading frame 128	RP5-886K2.4,TXNL1CL,http://genome.ucsc.edu/cgi-bin/hgTracks?hgsid=167433603&clade=mammal&org=Human&db=hg18&position=chr1%3A23977462-23987307&hgt.suggest=&pix=800&Submit=submit	NM_020362	27277	HT014
604	chr1	23988017	23988073	1.1876	1	Primary Transcript	+	23977462	23987307	710	5660	57095	C1orf128	996600	chromosome 1 open reading frame 128	RP5-886K2.4,TXNL1CL,http://genome.ucsc.edu/cgi-bin/hgTracks?hgsid=167433603&clade=mammal&org=Human&db=hg18&position=chr1%3A23977462-23987307&hgt.suggest=&pix=800&Submit=submit	NM_020362	27277	HT014
605	chr1	23988295	23988344	0.9199	1	Primary Transcript	+	23977462	23987307	988	5936	57095	C1orf128	996600	chromosome 1 open reading frame 128	RP5-886K2.4,TXNL1CL,http://genome.ucsc.edu/cgi-bin/hgTracks?hgsid=167433603&clade=mammal&org=Human&db=hg18&position=chr1%3A23977462-23987307&hgt.suggest=&pix=800&Submit=submit	NM_020362	27277	HT014
606	chr1	24001382	24001431	1.43	1	Primary Transcript	-	24000953	24024536	0	11336	3155	HMGCL	996600	3-hydroxymethyl-3-methylglutaryl-CoA lyase	http://genome.ucsc.edu/cgi-bin/hgTracks?hgsid=167433603&clade=mammal&org=Human&db=hg18&position=chr1%3A24000953-24024536&hgt.suggest=&pix=800&Submit=submit	NM_000191	15032	HL
607	chr1	24069573	24069628	0.973	1	Primary Transcript	-	24044158	24067408	-2165	-13816	2517	FUCA1	996600	fucosidase, alpha-L- 1, tissue	http://genome.ucsc.edu/cgi-bin/hgTracks?hgsid=167433603&clade=mammal&org=Human&db=hg18&position=chr1%3A24044158-24067408&hgt.suggest=&pix=800&Submit=submit	NM_000147	1081	FUCA
608	chr1	24113054	24113115	1.2552	1	Primary Transcript	-	24073047	24112404	-650	-20358	1269	CNR2	996600	cannabinoid receptor 2 (macrophage)	http://genome.ucsc.edu/cgi-bin/hgTracks?hgsid=167433603&clade=mammal&org=Human&db=hg18&position=chr1%3A24073047-24112404&hgt.suggest=&pix=800&Submit=submit,CX5	NM_001841	6024	CB2
609	chr1	24157872	24157932	-1.2558	2	Primary Transcript	+	24158887	24162534	-955	-2810	55629	PNRC2	996600	proline-rich nuclear receptor coactivator 2	MGC99541,http://genome.ucsc.edu/cgi-bin/hgTracks?hgsid=167433603&clade=mammal&org=Human&db=hg18&position=chr1%3A24158887-24162534&hgt.suggest=&pix=800&Submit=submit	NM_017761	5323	FLJ20312
610	chr1	24158957	24159006	1.4409	3	Primary Transcript	+	24158887	24162534	0	-1732	55629	PNRC2	996600	proline-rich nuclear receptor coactivator 2	MGC99541,http://genome.ucsc.edu/cgi-bin/hgTracks?hgsid=167433603&clade=mammal&org=Human&db=hg18&position=chr1%3A24158887-24162534&hgt.suggest=&pix=800&Submit=submit	NM_017761	5323	FLJ20312
611	chr1	24159047	24159096	1.7518	2	Primary Transcript	+	24158887	24162534	0	-1640	55629	PNRC2	996600	proline-rich nuclear receptor coactivator 2	MGC99541,http://genome.ucsc.edu/cgi-bin/hgTracks?hgsid=167433603&clade=mammal&org=Human&db=hg18&position=chr1%3A24158887-24162534&hgt.suggest=&pix=800&Submit=submit	NM_017761	5323	FLJ20312
612	chr1	24181191	24181243	2.0864	2	Primary Transcript	-	24165525	24179408	-1783	-8752	10772	SRSF10	996600	serine/arginine-rich splicing factor 10	FUSIP1,FUSIP2,TASR1,TASR2,SFRS13A,FLJ30749,FLJ43846,NSSR,SRrp40,SFRS13,TASR,http://genome.ucsc.edu/cgi-bin/hgTracks?hgsid=167433603&clade=mammal&org=Human&db=hg18&position=chr1%3A24165525-24179408&hgt.suggest=&pix=800&Submit=submit,SRp38	NM_006625	13955	DKFZp686H0644
613	chr1	24311643	24311692	-1.3504	1	Primary Transcript	-	24255117	24311252	-391	-28484	127294	MYOM3	996600	myomesin family, member 3	http://genome.ucsc.edu/cgi-bin/hgTracks?hgsid=167433603&clade=mammal&org=Human&db=hg18&position=chr1%3A24255117-24311252&hgt.suggest=&pix=800&Submit=submit,RP11-293P20.1,MGC71483	NM_152372	29240	FLJ35961
614	chr1	24311861	24311910	-0.992	1	Primary Transcript	-	24255117	24311252	-609	-28700	127294	MYOM3	996600	myomesin family, member 3	http://genome.ucsc.edu/cgi-bin/hgTracks?hgsid=167433603&clade=mammal&org=Human&db=hg18&position=chr1%3A24255117-24311252&hgt.suggest=&pix=800&Submit=submit,RP11-293P20.1,MGC71483	NM_152372	29240	FLJ35961
615	chr1	24342810	24342859	1.0237	1	Primary Transcript	-	24318847	24342198	-612	-12312	58985	IL22RA1	996600	interleukin 22 receptor, alpha 1	IL22R,IL22R1,http://genome.ucsc.edu/cgi-bin/hgTracks?hgsid=167433603&clade=mammal&org=Human&db=hg18&position=chr1%3A24318847-24342198&hgt.suggest=&pix=800&Submit=submit	NM_021258	5708	CRF2-9
616	chr1	24342912	24342961	1.4554	1	Primary Transcript	-	24318847	24342198	-714	-12412	58985	IL22RA1	996600	interleukin 22 receptor, alpha 1	IL22R,IL22R1,http://genome.ucsc.edu/cgi-bin/hgTracks?hgsid=167433603&clade=mammal&org=Human&db=hg18&position=chr1%3A24318847-24342198&hgt.suggest=&pix=800&Submit=submit	NM_021258	5708	CRF2-9
617	chr1	24343088	24343137	0.9647	1	Primary Transcript	-	24318847	24342198	-890	-12588	58985	IL22RA1	996600	interleukin 22 receptor, alpha 1	IL22R,IL22R1,http://genome.ucsc.edu/cgi-bin/hgTracks?hgsid=167433603&clade=mammal&org=Human&db=hg18&position=chr1%3A24318847-24342198&hgt.suggest=&pix=800&Submit=submit	NM_021258	5708	CRF2-9
618	chr1	24344543	24344600	1.9591	1	Primary Transcript	-	24318847	24342198	-2345	-14048	58985	IL22RA1	996600	interleukin 22 receptor, alpha 1	IL22R,IL22R1,http://genome.ucsc.edu/cgi-bin/hgTracks?hgsid=167433603&clade=mammal&org=Human&db=hg18&position=chr1%3A24318847-24342198&hgt.suggest=&pix=800&Submit=submit	NM_021258	5708	CRF2-9
619	chr1	24385777	24385826	0.9261	1	Primary Transcript	-	24353233	24386338	0	-16016	163702	IL28RA	996600	interleukin 28 receptor, alpha (interferon, lambda receptor)	LICR2,IFNLR,http://genome.ucsc.edu/cgi-bin/hgTracks?hgsid=167433603&clade=mammal&org=Human&db=hg18&position=chr1%3A24353233-24386338&hgt.suggest=&pix=800&Submit=submit,IL-28R1,IFNLR1	NM_170743	14217	CRF2/12
620	chr1	24386376	24386425	0.9286	1	Primary Transcript	-	24353233	24386338	-38	-16616	163702	IL28RA	996600	interleukin 28 receptor, alpha (interferon, lambda receptor)	LICR2,IFNLR,http://genome.ucsc.edu/cgi-bin/hgTracks?hgsid=167433603&clade=mammal&org=Human&db=hg18&position=chr1%3A24353233-24386338&hgt.suggest=&pix=800&Submit=submit,IL-28R1,IFNLR1	NM_170743	14217	CRF2/12
621	chr1	24516851	24516915	1.4201	1	Primary Transcript	+	24518467	24554395	-1552	-19548	57822	GRHL3	996600	grainyhead-like 3 (Drosophila)	SOM,http://genome.ucsc.edu/cgi-bin/hgTracks?hgsid=167433603&clade=mammal&org=Human&db=hg18&position=chr1%3A24518467-24554395&hgt.suggest=&pix=800&Submit=submit,TFCP2L4	NM_198173	13959	MGC46624
622	chr1	24517427	24517490	1.4859	1	Primary Transcript	+	24518467	24554395	-977	-18972	57822	GRHL3	996600	grainyhead-like 3 (Drosophila)	SOM,http://genome.ucsc.edu/cgi-bin/hgTracks?hgsid=167433603&clade=mammal&org=Human&db=hg18&position=chr1%3A24518467-24554395&hgt.suggest=&pix=800&Submit=submit,TFCP2L4	NM_198173	13959	MGC46624
623	chr1	24518628	24518677	-1.5448	1	Primary Transcript	+	24518467	24554395	0	-17780	57822	GRHL3	996600	grainyhead-like 3 (Drosophila)	SOM,http://genome.ucsc.edu/cgi-bin/hgTracks?hgsid=167433603&clade=mammal&org=Human&db=hg18&position=chr1%3A24518467-24554395&hgt.suggest=&pix=800&Submit=submit,TFCP2L4	NM_198173	13959	MGC46624
624	chr1	24518752	24518801	-1.5256	1	Primary Transcript	+	24518467	24554395	0	-17656	57822	GRHL3	996600	grainyhead-like 3 (Drosophila)	SOM,http://genome.ucsc.edu/cgi-bin/hgTracks?hgsid=167433603&clade=mammal&org=Human&db=hg18&position=chr1%3A24518467-24554395&hgt.suggest=&pix=800&Submit=submit,TFCP2L4	NM_198173	13959	MGC46624
625	chr1	24521400	24521449	-1.1889	1	Primary Transcript	+	24518467	24554395	0	-15008	57822	GRHL3	996600	grainyhead-like 3 (Drosophila)	SOM,http://genome.ucsc.edu/cgi-bin/hgTracks?hgsid=167433603&clade=mammal&org=Human&db=hg18&position=chr1%3A24518467-24554395&hgt.suggest=&pix=800&Submit=submit,TFCP2L4	NM_198173	13959	MGC46624
626	chr1	24599933	24599989	2.4211	1	Primary Transcript	-	24556075	24600536	0	-21654	90529	C1orf201	996600	chromosome 1 open reading frame 201	http://genome.ucsc.edu/cgi-bin/hgTracks?hgsid=167433603&clade=mammal&org=Human&db=hg18&position=chr1%3A24556075-24600536&hgt.suggest=&pix=800&Submit=submit	NM_178122	13963	FLJ33340
627	chr1	24600027	24600076	0.9808	1	Primary Transcript	-	24556075	24600536	0	-21746	90529	C1orf201	996600	chromosome 1 open reading frame 201	http://genome.ucsc.edu/cgi-bin/hgTracks?hgsid=167433603&clade=mammal&org=Human&db=hg18&position=chr1%3A24556075-24600536&hgt.suggest=&pix=800&Submit=submit	NM_178122	13963	FLJ33340
628	chr1	24600127	24600177	1.2702	1	Primary Transcript	-	24556075	24600536	0	-21846	90529	C1orf201	996600	chromosome 1 open reading frame 201	http://genome.ucsc.edu/cgi-bin/hgTracks?hgsid=167433603&clade=mammal&org=Human&db=hg18&position=chr1%3A24556075-24600536&hgt.suggest=&pix=800&Submit=submit	NM_178122	13963	FLJ33340
629	chr1	24612302	24612351	-0.9044	1	Primary Transcript	+	24614831	24672059	-2480	-31118	57185	NIPAL3	996600	NIPA-like domain containing 3	http://genome.ucsc.edu/cgi-bin/hgTracks?hgsid=167433603&clade=mammal&org=Human&db=hg18&position=chr1%3A24614831-24672059&hgt.suggest=&pix=800&Submit=submit,DKFZp686E22155,NPAL3	NM_020448	7475	DJ462O23.2
630	chr1	24612420	24612469	-1.1529	1	Primary Transcript	+	24614831	24672059	-2362	-31002	57185	NIPAL3	996600	NIPA-like domain containing 3	http://genome.ucsc.edu/cgi-bin/hgTracks?hgsid=167433603&clade=mammal&org=Human&db=hg18&position=chr1%3A24614831-24672059&hgt.suggest=&pix=800&Submit=submit,DKFZp686E22155,NPAL3	NM_020448	7475	DJ462O23.2
631	chr1	24612520	24612569	-1.6771	1	Primary Transcript	+	24614831	24672059	-2262	-30902	57185	NIPAL3	996600	NIPA-like domain containing 3	http://genome.ucsc.edu/cgi-bin/hgTracks?hgsid=167433603&clade=mammal&org=Human&db=hg18&position=chr1%3A24614831-24672059&hgt.suggest=&pix=800&Submit=submit,DKFZp686E22155,NPAL3	NM_020448	7475	DJ462O23.2
632	chr1	24612706	24612755	-1.2063	1	Primary Transcript	+	24614831	24672059	-2076	-30714	57185	NIPAL3	996600	NIPA-like domain containing 3	http://genome.ucsc.edu/cgi-bin/hgTracks?hgsid=167433603&clade=mammal&org=Human&db=hg18&position=chr1%3A24614831-24672059&hgt.suggest=&pix=800&Submit=submit,DKFZp686E22155,NPAL3	NM_020448	7475	DJ462O23.2
633	chr1	24613995	24614044	1.4727	1	Primary Transcript	+	24614831	24672059	-787	-29426	57185	NIPAL3	996600	NIPA-like domain containing 3	http://genome.ucsc.edu/cgi-bin/hgTracks?hgsid=167433603&clade=mammal&org=Human&db=hg18&position=chr1%3A24614831-24672059&hgt.suggest=&pix=800&Submit=submit,DKFZp686E22155,NPAL3	NM_020448	7475	DJ462O23.2
634	chr1	24614095	24614152	2.1695	1	Primary Transcript	+	24614831	24672059	-679	-29322	57185	NIPAL3	996600	NIPA-like domain containing 3	http://genome.ucsc.edu/cgi-bin/hgTracks?hgsid=167433603&clade=mammal&org=Human&db=hg18&position=chr1%3A24614831-24672059&hgt.suggest=&pix=800&Submit=submit,DKFZp686E22155,NPAL3	NM_020448	7475	DJ462O23.2
635	chr1	24614181	24614230	1.7824	1	Primary Transcript	+	24614831	24672059	-601	-29242	57185	NIPAL3	996600	NIPA-like domain containing 3	http://genome.ucsc.edu/cgi-bin/hgTracks?hgsid=167433603&clade=mammal&org=Human&db=hg18&position=chr1%3A24614831-24672059&hgt.suggest=&pix=800&Submit=submit,DKFZp686E22155,NPAL3	NM_020448	7475	DJ462O23.2
636	chr1	24615373	24615422	-1.0965	1	Primary Transcript	+	24614831	24672059	0	-28050	57185	NIPAL3	996600	NIPA-like domain containing 3	http://genome.ucsc.edu/cgi-bin/hgTracks?hgsid=167433603&clade=mammal&org=Human&db=hg18&position=chr1%3A24614831-24672059&hgt.suggest=&pix=800&Submit=submit,DKFZp686E22155,NPAL3	NM_020448	7475	DJ462O23.2
637	chr1	24615473	24615522	-1.2687	1	Primary Transcript	+	24614831	24672059	0	-27950	57185	NIPAL3	996600	NIPA-like domain containing 3	http://genome.ucsc.edu/cgi-bin/hgTracks?hgsid=167433603&clade=mammal&org=Human&db=hg18&position=chr1%3A24614831-24672059&hgt.suggest=&pix=800&Submit=submit,DKFZp686E22155,NPAL3	NM_020448	7475	DJ462O23.2
638	chr1	24615679	24615728	-1.4552	1	Primary Transcript	+	24614831	24672059	0	-27742	57185	NIPAL3	996600	NIPA-like domain containing 3	http://genome.ucsc.edu/cgi-bin/hgTracks?hgsid=167433603&clade=mammal&org=Human&db=hg18&position=chr1%3A24614831-24672059&hgt.suggest=&pix=800&Submit=submit,DKFZp686E22155,NPAL3	NM_020448	7475	DJ462O23.2
639	chr1	24615791	24615841	-2.3524	1	Primary Transcript	+	24614831	24672059	0	-27630	57185	NIPAL3	996600	NIPA-like domain containing 3	http://genome.ucsc.edu/cgi-bin/hgTracks?hgsid=167433603&clade=mammal&org=Human&db=hg18&position=chr1%3A24614831-24672059&hgt.suggest=&pix=800&Submit=submit,DKFZp686E22155,NPAL3	NM_020448	7475	DJ462O23.2
640	chr1	24702307	24702356	-0.9487	1	Primary Transcript	+	24701973	24735014	0	-16160	11123	RCAN3	996600	RCAN family member 3	http://genome.ucsc.edu/cgi-bin/hgTracks?hgsid=167433603&clade=mammal&org=Human&db=hg18&position=chr1%3A24701973-24735014&hgt.suggest=&pix=800&Submit=submit,MCIP3,RCN3,hRCN3	NM_013441	14539	DSCR1L2
641	chr1	24702489	24702540	-1.5602	1	Primary Transcript	+	24701973	24735014	0	-15978	11123	RCAN3	996600	RCAN family member 3	http://genome.ucsc.edu/cgi-bin/hgTracks?hgsid=167433603&clade=mammal&org=Human&db=hg18&position=chr1%3A24701973-24735014&hgt.suggest=&pix=800&Submit=submit,MCIP3,RCN3,hRCN3	NM_013441	14539	DSCR1L2
642	chr1	24734172	24734221	1.5834	1	Primary Transcript	+	24701973	24735014	0	15704	11123	RCAN3	996600	RCAN family member 3	http://genome.ucsc.edu/cgi-bin/hgTracks?hgsid=167433603&clade=mammal&org=Human&db=hg18&position=chr1%3A24701973-24735014&hgt.suggest=&pix=800&Submit=submit,MCIP3,RCN3,hRCN3	NM_013441	14539	DSCR1L2
643	chr1	24734272	24734321	1.4339	1	Primary Transcript	+	24701973	24735014	0	15804	11123	RCAN3	996600	RCAN family member 3	http://genome.ucsc.edu/cgi-bin/hgTracks?hgsid=167433603&clade=mammal&org=Human&db=hg18&position=chr1%3A24701973-24735014&hgt.suggest=&pix=800&Submit=submit,MCIP3,RCN3,hRCN3	NM_013441	14539	DSCR1L2
644	chr1	24734468	24734517	1.0582	1	Primary Transcript	+	24701973	24735014	0	16000	11123	RCAN3	996600	RCAN family member 3	http://genome.ucsc.edu/cgi-bin/hgTracks?hgsid=167433603&clade=mammal&org=Human&db=hg18&position=chr1%3A24701973-24735014&hgt.suggest=&pix=800&Submit=submit,MCIP3,RCN3,hRCN3	NM_013441	14539	DSCR1L2
645	chr1	24942856	24942912	1.2297	1	Primary Transcript	+	24944346	25043403	-1434	-50992	25932	CLIC4	996600	chloride intracellular channel 4	MTCLIC,huH1,http://genome.ucsc.edu/cgi-bin/hgTracks?hgsid=167433603&clade=mammal&org=Human&db=hg18&position=chr1%3A24944346-25043403&hgt.suggest=&pix=800&Submit=submit,DKFZp566G223,H1,FLJ38640,p64H1	NM_013943	20090	CLIC4L
646	chr1	25431192	25431241	-1.268	1	Primary Transcript	-	25421353	25431600	0	-4740	25949	SYF2	996600	SYF2 homolog, RNA splicing factor (S. cerevisiae)	NTC31,DKFZp564O2082,fSAP29,P29,http://genome.ucsc.edu/cgi-bin/hgTracks?hgsid=167433603&clade=mammal&org=Human&db=hg18&position=chr1%3A25421353-25431600&hgt.suggest=&pix=800&Submit=submit	NM_207170	13969	CBPIN
647	chr1	25431508	25431557	-1.2745	1	Primary Transcript	-	25421353	25431600	0	-5056	25949	SYF2	996600	SYF2 homolog, RNA splicing factor (S. cerevisiae)	NTC31,DKFZp564O2082,fSAP29,P29,http://genome.ucsc.edu/cgi-bin/hgTracks?hgsid=167433603&clade=mammal&org=Human&db=hg18&position=chr1%3A25421353-25431600&hgt.suggest=&pix=800&Submit=submit	NM_207170	13969	CBPIN
648	chr1	25431592	25431641	-2.0172	1	Primary Transcript	-	25421353	25431600	0	-5140	25949	SYF2	996600	SYF2 homolog, RNA splicing factor (S. cerevisiae)	NTC31,DKFZp564O2082,fSAP29,P29,http://genome.ucsc.edu/cgi-bin/hgTracks?hgsid=167433603&clade=mammal&org=Human&db=hg18&position=chr1%3A25421353-25431600&hgt.suggest=&pix=800&Submit=submit	NM_207170	13969	CBPIN
649	chr1	25432114	25432165	-1.1646	1	Primary Transcript	-	25421353	25431600	-514	-5664	25949	SYF2	996600	SYF2 homolog, RNA splicing factor (S. cerevisiae)	NTC31,DKFZp564O2082,fSAP29,P29,http://genome.ucsc.edu/cgi-bin/hgTracks?hgsid=167433603&clade=mammal&org=Human&db=hg18&position=chr1%3A25421353-25431600&hgt.suggest=&pix=800&Submit=submit	NM_207170	13969	CBPIN
650	chr1	25433320	25433377	1.0107	1	Primary Transcript	-	25421353	25431600	-1720	-6872	25949	SYF2	996600	SYF2 homolog, RNA splicing factor (S. cerevisiae)	NTC31,DKFZp564O2082,fSAP29,P29,http://genome.ucsc.edu/cgi-bin/hgTracks?hgsid=167433603&clade=mammal&org=Human&db=hg18&position=chr1%3A25421353-25431600&hgt.suggest=&pix=800&Submit=submit	NM_207170	13969	CBPIN
651	chr1	25448248	25448303	1.6248	1	Primary Transcript	-	25441326	25446572	-1676	-4328	57035	C1orf63	996600	chromosome 1 open reading frame 63	NPD014,http://genome.ucsc.edu/cgi-bin/hgTracks?hgsid=167433603&clade=mammal&org=Human&db=hg18&position=chr1%3A25441326-25446572&hgt.suggest=&pix=800&Submit=submit,RP3-465N24.4	NM_020317	13970	DJ465N24.2.1
652	chr1	25448344	25448401	1.578	1	Primary Transcript	-	25441326	25446572	-1772	-4424	57035	C1orf63	996600	chromosome 1 open reading frame 63	NPD014,http://genome.ucsc.edu/cgi-bin/hgTracks?hgsid=167433603&clade=mammal&org=Human&db=hg18&position=chr1%3A25441326-25446572&hgt.suggest=&pix=800&Submit=submit,RP3-465N24.4	NM_020317	13970	DJ465N24.2.1
653	chr1	25471605	25471654	1.2479	2	Primary Transcript	+	25471567	25529523	0	-28918	6007	RHD	996600	Rh blood group, D antigen	RH,RhDCw,RhPI,Rh4,http://genome.ucsc.edu/cgi-bin/hgTracks?hgsid=167433603&clade=mammal&org=Human&db=hg18&position=chr1%3A25471567-25529523&hgt.suggest=&pix=800&Submit=submit,MGC165007,RHCED,RHPII,RHDVA(TT),DIIIc,RhII,RH30,RHDel,RhK562-II,RHXIII	NM_001127691	10669	CD240D
654	chr1	25814524	25814573	0.9711	1	Primary Transcript	+	25816545	25983845	-1972	-85646	57134	MAN1C1	996600	mannosidase, alpha, class 1C, member 1	pp6318,MAN1A3,http://genome.ucsc.edu/cgi-bin/hgTracks?hgsid=167433603&clade=mammal&org=Human&db=hg18&position=chr1%3A25816545-25983845&hgt.suggest=&pix=800&Submit=submit,MAN1C	NM_020379	3619	HMIC
655	chr1	26016568	26016617	1.0527	1	Primary Transcript	+	25999253	26017300	0	8316	57190	SEPN1	996600	selenoprotein N, 1	RSMD1,SELN,http://genome.ucsc.edu/cgi-bin/hgTracks?hgsid=167433603&clade=mammal&org=Human&db=hg18&position=chr1%3A25999253-26017300&hgt.suggest=&pix=800&Submit=submit,MDRS1,RSS	NM_020451	9093	FLJ24021
656	chr1	26024870	26024920	0.9583	1	Primary Transcript	+	26018983	26032020	0	-606	56181	FAM54B	996600	family with sequence similarity 54, member B	http://genome.ucsc.edu/cgi-bin/hgTracks?hgsid=167433603&clade=mammal&org=Human&db=hg18&position=chr1%3A26018983-26032020&hgt.suggest=&pix=800&Submit=submit,MSTP116	NM_001099625	3165	MST116
657	chr1	26070725	26070774	1.0198	1	Primary Transcript	-	26060561	26070331	-394	-5302	164091	PAQR7	996600	progestin and adipoQ receptor family member VII	PGLP,mSR,http://genome.ucsc.edu/cgi-bin/hgTracks?hgsid=167433603&clade=mammal&org=Human&db=hg18&position=chr1%3A26060561-26070331&hgt.suggest=&pix=800&Submit=submit	NM_178422	24993	MPRA
658	chr1	26070837	26070887	1.4865	1	Primary Transcript	-	26060561	26070331	-506	-5416	164091	PAQR7	996600	progestin and adipoQ receptor family member VII	PGLP,mSR,http://genome.ucsc.edu/cgi-bin/hgTracks?hgsid=167433603&clade=mammal&org=Human&db=hg18&position=chr1%3A26060561-26070331&hgt.suggest=&pix=800&Submit=submit	NM_178422	24993	MPRA
659	chr1	26071121	26071171	0.9135	1	Primary Transcript	-	26060561	26070331	-790	-5700	164091	PAQR7	996600	progestin and adipoQ receptor family member VII	PGLP,mSR,http://genome.ucsc.edu/cgi-bin/hgTracks?hgsid=167433603&clade=mammal&org=Human&db=hg18&position=chr1%3A26060561-26070331&hgt.suggest=&pix=800&Submit=submit	NM_178422	24993	MPRA
660	chr1	26105758	26105807	0.9652	1	Primary Transcript	-	26099193	26105955	0	-3210	3925	STMN1	996600	stathmin 1	SMN,PP19,OP18,LAP18,FLJ32206,Lag,MGC138869,PR22,MGC138870,PP17,http://genome.ucsc.edu/cgi-bin/hgTracks?hgsid=167433603&clade=mammal&org=Human&db=hg18&position=chr1%3A26099193-26105955&hgt.suggest=&pix=800&Submit=submit	NM_203399	9298	C1orf215
661	chr1	26106744	26106794	1.5393	1	Primary Transcript	-	26099193	26105955	-789	-4194	3925	STMN1	996600	stathmin 1	SMN,PP19,OP18,LAP18,FLJ32206,Lag,MGC138869,PR22,MGC138870,PP17,http://genome.ucsc.edu/cgi-bin/hgTracks?hgsid=167433603&clade=mammal&org=Human&db=hg18&position=chr1%3A26099193-26105955&hgt.suggest=&pix=800&Submit=submit	NM_203399	9298	C1orf215
662	chr1	26106850	26106901	2.3141	1	Primary Transcript	-	26099193	26105955	-895	-4302	3925	STMN1	996600	stathmin 1	SMN,PP19,OP18,LAP18,FLJ32206,Lag,MGC138869,PR22,MGC138870,PP17,http://genome.ucsc.edu/cgi-bin/hgTracks?hgsid=167433603&clade=mammal&org=Human&db=hg18&position=chr1%3A26099193-26105955&hgt.suggest=&pix=800&Submit=submit	NM_203399	9298	C1orf215
663	chr1	26106952	26107001	1.1582	1	Primary Transcript	-	26099193	26105955	-997	-4402	3925	STMN1	996600	stathmin 1	SMN,PP19,OP18,LAP18,FLJ32206,Lag,MGC138869,PR22,MGC138870,PP17,http://genome.ucsc.edu/cgi-bin/hgTracks?hgsid=167433603&clade=mammal&org=Human&db=hg18&position=chr1%3A26099193-26105955&hgt.suggest=&pix=800&Submit=submit	NM_203399	9298	C1orf215
664	chr1	26107044	26107106	1.0012	1	Primary Transcript	-	26099193	26105955	-1089	-4502	3925	STMN1	996600	stathmin 1	SMN,PP19,OP18,LAP18,FLJ32206,Lag,MGC138869,PR22,MGC138870,PP17,http://genome.ucsc.edu/cgi-bin/hgTracks?hgsid=167433603&clade=mammal&org=Human&db=hg18&position=chr1%3A26099193-26105955&hgt.suggest=&pix=800&Submit=submit	NM_203399	9298	C1orf215
665	chr1	26108256	26108305	1.3966	1	Primary Transcript	-	26099193	26105955	-2301	-5706	3925	STMN1	996600	stathmin 1	SMN,PP19,OP18,LAP18,FLJ32206,Lag,MGC138869,PR22,MGC138870,PP17,http://genome.ucsc.edu/cgi-bin/hgTracks?hgsid=167433603&clade=mammal&org=Human&db=hg18&position=chr1%3A26099193-26105955&hgt.suggest=&pix=800&Submit=submit	NM_203399	9298	C1orf215
666	chr1	26196641	26196690	-1.0724	1	Primary Transcript	-	26158844	26197235	0	-18624	5051	PAFAH2	996600	platelet-activating factor acetylhydrolase 2, 40kDa	HSD-PLA2,http://genome.ucsc.edu/cgi-bin/hgTracks?hgsid=167433603&clade=mammal&org=Human&db=hg18&position=chr1%3A26158844-26197235&hgt.suggest=&pix=800&Submit=submit	NM_000437	13783	FLJ26025
667	chr1	26196725	26196774	-1.4264	1	Primary Transcript	-	26158844	26197235	0	-18708	5051	PAFAH2	996600	platelet-activating factor acetylhydrolase 2, 40kDa	HSD-PLA2,http://genome.ucsc.edu/cgi-bin/hgTracks?hgsid=167433603&clade=mammal&org=Human&db=hg18&position=chr1%3A26158844-26197235&hgt.suggest=&pix=800&Submit=submit	NM_000437	13783	FLJ26025
668	chr1	26197247	26197296	-2.6656	1	Primary Transcript	-	26158844	26197235	-12	-19232	5051	PAFAH2	996600	platelet-activating factor acetylhydrolase 2, 40kDa	HSD-PLA2,http://genome.ucsc.edu/cgi-bin/hgTracks?hgsid=167433603&clade=mammal&org=Human&db=hg18&position=chr1%3A26158844-26197235&hgt.suggest=&pix=800&Submit=submit	NM_000437	13783	FLJ26025
669	chr1	26197337	26197386	-1.318	1	Primary Transcript	-	26158844	26197235	-102	-19320	5051	PAFAH2	996600	platelet-activating factor acetylhydrolase 2, 40kDa	HSD-PLA2,http://genome.ucsc.edu/cgi-bin/hgTracks?hgsid=167433603&clade=mammal&org=Human&db=hg18&position=chr1%3A26158844-26197235&hgt.suggest=&pix=800&Submit=submit	NM_000437	13783	FLJ26025
670	chr1	26197425	26197474	-2.1578	1	Primary Transcript	-	26158844	26197235	-190	-19408	5051	PAFAH2	996600	platelet-activating factor acetylhydrolase 2, 40kDa	HSD-PLA2,http://genome.ucsc.edu/cgi-bin/hgTracks?hgsid=167433603&clade=mammal&org=Human&db=hg18&position=chr1%3A26158844-26197235&hgt.suggest=&pix=800&Submit=submit	NM_000437	13783	FLJ26025
671	chr1	26356881	26356942	1.2515	1	Primary Transcript	+	26358097	26361706	-1155	-2988	79927	GRRP1	996600	glycine/arginine rich protein 1	FLJ14050,http://genome.ucsc.edu/cgi-bin/hgTracks?hgsid=167433603&clade=mammal&org=Human&db=hg18&position=chr1%3A26358097-26361706&hgt.suggest=&pix=800&Submit=submit,RP11-96L14.5	NM_024869	18513	FAM110D
672	chr1	26361097	26361146	0.9464	1	Primary Transcript	+	26358097	26361706	0	1220	79927	GRRP1	996600	glycine/arginine rich protein 1	FLJ14050,http://genome.ucsc.edu/cgi-bin/hgTracks?hgsid=167433603&clade=mammal&org=Human&db=hg18&position=chr1%3A26358097-26361706&hgt.suggest=&pix=800&Submit=submit,RP11-96L14.5	NM_024869	18513	FAM110D
673	chr1	26367133	26367182	1.5619	1	Primary Transcript	+	26368974	26369951	-1792	-2308	51042	ZNF593	996600	zinc finger protein 593	http://genome.ucsc.edu/cgi-bin/hgTracks?hgsid=167433603&clade=mammal&org=Human&db=hg18&position=chr1%3A26368974-26369951&hgt.suggest=&pix=800&Submit=submit	NM_015871	16772	ZT86
674	chr1	26367227	26367276	1.0721	1	Primary Transcript	+	26368974	26369951	-1698	-2212	51042	ZNF593	996600	zinc finger protein 593	http://genome.ucsc.edu/cgi-bin/hgTracks?hgsid=167433603&clade=mammal&org=Human&db=hg18&position=chr1%3A26368974-26369951&hgt.suggest=&pix=800&Submit=submit	NM_015871	16772	ZT86
675	chr1	26367317	26367367	1.0522	1	Primary Transcript	+	26368974	26369951	-1607	-2122	51042	ZNF593	996600	zinc finger protein 593	http://genome.ucsc.edu/cgi-bin/hgTracks?hgsid=167433603&clade=mammal&org=Human&db=hg18&position=chr1%3A26368974-26369951&hgt.suggest=&pix=800&Submit=submit	NM_015871	16772	ZT86
676	chr1	26367533	26367582	1.073	1	Primary Transcript	+	26368974	26369951	-1392	-1908	51042	ZNF593	996600	zinc finger protein 593	http://genome.ucsc.edu/cgi-bin/hgTracks?hgsid=167433603&clade=mammal&org=Human&db=hg18&position=chr1%3A26368974-26369951&hgt.suggest=&pix=800&Submit=submit	NM_015871	16772	ZT86
677	chr1	26369113	26369162	-0.9443	1	Primary Transcript	+	26368974	26369951	0	-328	51042	ZNF593	996600	zinc finger protein 593	http://genome.ucsc.edu/cgi-bin/hgTracks?hgsid=167433603&clade=mammal&org=Human&db=hg18&position=chr1%3A26368974-26369951&hgt.suggest=&pix=800&Submit=submit	NM_015871	16772	ZT86
678	chr1	26608613	26608662	-1.441	1	Primary Transcript	+	26609855	26628806	-1193	-10696	79727	LIN28A	996600	lin-28 homolog A (C. elegans)	ZCCHC1,http://genome.ucsc.edu/cgi-bin/hgTracks?hgsid=167433603&clade=mammal&org=Human&db=hg18&position=chr1%3A26609855-26628806&hgt.suggest=&pix=800&Submit=submit,LIN-28,LIN28,FLJ12457	NM_024674	26824	CSDD1
679	chr1	26608715	26608764	-2.4176	1	Primary Transcript	+	26609855	26628806	-1091	-10592	79727	LIN28A	996600	lin-28 homolog A (C. elegans)	ZCCHC1,http://genome.ucsc.edu/cgi-bin/hgTracks?hgsid=167433603&clade=mammal&org=Human&db=hg18&position=chr1%3A26609855-26628806&hgt.suggest=&pix=800&Submit=submit,LIN-28,LIN28,FLJ12457	NM_024674	26824	CSDD1
680	chr1	26631551	26631600	-1.1931	1	Primary Transcript	+	26631388	26670382	0	-19308	79947	DHDDS	996600	dehydrodolichyl diphosphate synthase	FLJ13102,CPT,http://genome.ucsc.edu/cgi-bin/hgTracks?hgsid=167433603&clade=mammal&org=Human&db=hg18&position=chr1%3A26631388-26670382&hgt.suggest=&pix=800&Submit=submit,DS,HDS	NM_024887	14003	CIT
681	chr1	26671198	26671247	1.3317	1	Primary Transcript	+	26671488	26675720	-241	-2380	3151	HMGN2	996600	high-mobility group nucleosomal binding domain 2	http://genome.ucsc.edu/cgi-bin/hgTracks?hgsid=167433603&clade=mammal&org=Human&db=hg18&position=chr1%3A26671488-26675720&hgt.suggest=&pix=800&Submit=submit,MGC5629,MGC88718	NM_005517	25375	HMG17
682	chr1	26729215	26729264	1.3912	1	Primary Transcript	+	26728835	26774107	0	-22232	6195	RPS6KA1	996600	ribosomal protein S6 kinase, 90kDa, polypeptide 1	RSK1,RSK,MAPKAPK1A,http://genome.ucsc.edu/cgi-bin/hgTracks?hgsid=167433603&clade=mammal&org=Human&db=hg18&position=chr1%3A26728835-26774107&hgt.suggest=&pix=800&Submit=submit	NM_002953	1586	HU-1
683	chr1	26743214	26743263	1.114	1	Primary Transcript	+	26728835	26774107	0	-8232	6195	RPS6KA1	996600	ribosomal protein S6 kinase, 90kDa, polypeptide 1	RSK1,RSK,MAPKAPK1A,http://genome.ucsc.edu/cgi-bin/hgTracks?hgsid=167433603&clade=mammal&org=Human&db=hg18&position=chr1%3A26728835-26774107&hgt.suggest=&pix=800&Submit=submit	NM_002953	1586	HU-1
684	chr1	26744048	26744097	0.9055	1	Primary Transcript	+	26728835	26774107	0	-7400	6195	RPS6KA1	996600	ribosomal protein S6 kinase, 90kDa, polypeptide 1	RSK1,RSK,MAPKAPK1A,http://genome.ucsc.edu/cgi-bin/hgTracks?hgsid=167433603&clade=mammal&org=Human&db=hg18&position=chr1%3A26728835-26774107&hgt.suggest=&pix=800&Submit=submit	NM_002953	1586	HU-1
685	chr1	26744160	26744209	1.4046	1	Primary Transcript	+	26728835	26774107	0	-7288	6195	RPS6KA1	996600	ribosomal protein S6 kinase, 90kDa, polypeptide 1	RSK1,RSK,MAPKAPK1A,http://genome.ucsc.edu/cgi-bin/hgTracks?hgsid=167433603&clade=mammal&org=Human&db=hg18&position=chr1%3A26728835-26774107&hgt.suggest=&pix=800&Submit=submit	NM_002953	1586	HU-1
686	chr1	26985232	26985281	-0.9756	1	Primary Transcript	+	26987072	26997474	-1791	-7016	55650	PIGV	996600	phosphatidylinositol glycan anchor biosynthesis, class V	http://genome.ucsc.edu/cgi-bin/hgTracks?hgsid=167433603&clade=mammal&org=Human&db=hg18&position=chr1%3A26987072-26997474&hgt.suggest=&pix=800&Submit=submit	NM_017837	15525	FLJ20477
687	chr1	26985354	26985403	-1.0009	1	Primary Transcript	+	26987072	26997474	-1669	-6892	55650	PIGV	996600	phosphatidylinositol glycan anchor biosynthesis, class V	http://genome.ucsc.edu/cgi-bin/hgTracks?hgsid=167433603&clade=mammal&org=Human&db=hg18&position=chr1%3A26987072-26997474&hgt.suggest=&pix=800&Submit=submit	NM_017837	15525	FLJ20477
688	chr1	26985656	26985714	-2.0318	1	Primary Transcript	+	26987072	26997474	-1358	-6588	55650	PIGV	996600	phosphatidylinositol glycan anchor biosynthesis, class V	http://genome.ucsc.edu/cgi-bin/hgTracks?hgsid=167433603&clade=mammal&org=Human&db=hg18&position=chr1%3A26987072-26997474&hgt.suggest=&pix=800&Submit=submit	NM_017837	15525	FLJ20477
689	chr1	26985736	26985785	-1.3904	1	Primary Transcript	+	26987072	26997474	-1287	-6512	55650	PIGV	996600	phosphatidylinositol glycan anchor biosynthesis, class V	http://genome.ucsc.edu/cgi-bin/hgTracks?hgsid=167433603&clade=mammal&org=Human&db=hg18&position=chr1%3A26987072-26997474&hgt.suggest=&pix=800&Submit=submit	NM_017837	15525	FLJ20477
690	chr1	26985836	26985885	-1.0368	1	Primary Transcript	+	26987072	26997474	-1187	-6412	55650	PIGV	996600	phosphatidylinositol glycan anchor biosynthesis, class V	http://genome.ucsc.edu/cgi-bin/hgTracks?hgsid=167433603&clade=mammal&org=Human&db=hg18&position=chr1%3A26987072-26997474&hgt.suggest=&pix=800&Submit=submit	NM_017837	15525	FLJ20477
691	chr1	26985939	26985988	-2.85	1	Primary Transcript	+	26987072	26997474	-1084	-6308	55650	PIGV	996600	phosphatidylinositol glycan anchor biosynthesis, class V	http://genome.ucsc.edu/cgi-bin/hgTracks?hgsid=167433603&clade=mammal&org=Human&db=hg18&position=chr1%3A26987072-26997474&hgt.suggest=&pix=800&Submit=submit	NM_017837	15525	FLJ20477
692	chr1	26986057	26986106	-1.6022	1	Primary Transcript	+	26987072	26997474	-966	-6192	55650	PIGV	996600	phosphatidylinositol glycan anchor biosynthesis, class V	http://genome.ucsc.edu/cgi-bin/hgTracks?hgsid=167433603&clade=mammal&org=Human&db=hg18&position=chr1%3A26987072-26997474&hgt.suggest=&pix=800&Submit=submit	NM_017837	15525	FLJ20477
693	chr1	27025099	27025148	1.2307	1	Primary Transcript	+	27025787	27054795	-639	-15168	84243	ZDHHC18	996600	zinc finger, DHHC-type containing 18	DKFZp667O2416,DHHC18,http://genome.ucsc.edu/cgi-bin/hgTracks?hgsid=167433603&clade=mammal&org=Human&db=hg18&position=chr1%3A27025787-27054795&hgt.suggest=&pix=800&Submit=submit	NM_032283	14012	DHHC-18
694	chr1	27061330	27061379	-1.3208	1	Primary Transcript	+	27062219	27063534	-840	-1520	2810	SFN	996600	stratifin	http://genome.ucsc.edu/cgi-bin/hgTracks?hgsid=167433603&clade=mammal&org=Human&db=hg18&position=chr1%3A27062219-27063534&hgt.suggest=&pix=800&Submit=submit	NM_006142	5670	YWHAS
695	chr1	27064278	27064327	1.3287	1	Primary Transcript	+	27062219	27063534	744	1428	2810	SFN	996600	stratifin	http://genome.ucsc.edu/cgi-bin/hgTracks?hgsid=167433603&clade=mammal&org=Human&db=hg18&position=chr1%3A27062219-27063534&hgt.suggest=&pix=800&Submit=submit	NM_006142	5670	YWHAS
696	chr1	27091439	27091488	1.5848	1	Primary Transcript	-	27089566	27099549	0	3092	63906	GPATCH3	996600	G patch domain containing 3	FLJ12455,GPATC3,http://genome.ucsc.edu/cgi-bin/hgTracks?hgsid=167433603&clade=mammal&org=Human&db=hg18&position=chr1%3A27089566-27099549&hgt.suggest=&pix=800&Submit=submit	NM_022078	5217	DKFZp686E0221
697	chr1	27091625	27091674	0.9574	1	Primary Transcript	-	27089566	27099549	0	2908	63906	GPATCH3	996600	G patch domain containing 3	FLJ12455,GPATC3,http://genome.ucsc.edu/cgi-bin/hgTracks?hgsid=167433603&clade=mammal&org=Human&db=hg18&position=chr1%3A27089566-27099549&hgt.suggest=&pix=800&Submit=submit	NM_022078	5217	DKFZp686E0221
698	chr1	27098955	27099004	-1.1047	1	Primary Transcript	-	27089566	27099549	0	-4424	63906	GPATCH3	996600	G patch domain containing 3	FLJ12455,GPATC3,http://genome.ucsc.edu/cgi-bin/hgTracks?hgsid=167433603&clade=mammal&org=Human&db=hg18&position=chr1%3A27089566-27099549&hgt.suggest=&pix=800&Submit=submit	NM_022078	5217	DKFZp686E0221
699	chr1	27099141	27099190	-1.0054	1	Primary Transcript	-	27089566	27099549	0	-4608	63906	GPATCH3	996600	G patch domain containing 3	FLJ12455,GPATC3,http://genome.ucsc.edu/cgi-bin/hgTracks?hgsid=167433603&clade=mammal&org=Human&db=hg18&position=chr1%3A27089566-27099549&hgt.suggest=&pix=800&Submit=submit	NM_022078	5217	DKFZp686E0221
700	chr1	27161044	27161094	-1.1369	1	Primary Transcript	-	27148647	27159484	-1560	-7002	126695	C1orf172	996600	chromosome 1 open reading frame 172	http://genome.ucsc.edu/cgi-bin/hgTracks?hgsid=167433603&clade=mammal&org=Human&db=hg18&position=chr1%3A27148647-27159484&hgt.suggest=&pix=800&Submit=submit,RP11-344H11.3	NM_152365	14016	FLJ34633
701	chr1	27161132	27161181	-1.1472	1	Primary Transcript	-	27148647	27159484	-1648	-7090	126695	C1orf172	996600	chromosome 1 open reading frame 172	http://genome.ucsc.edu/cgi-bin/hgTracks?hgsid=167433603&clade=mammal&org=Human&db=hg18&position=chr1%3A27148647-27159484&hgt.suggest=&pix=800&Submit=submit,RP11-344H11.3	NM_152365	14016	FLJ34633
702	chr1	27161348	27161410	0.9054	1	Primary Transcript	-	27148647	27159484	-1864	-7314	126695	C1orf172	996600	chromosome 1 open reading frame 172	http://genome.ucsc.edu/cgi-bin/hgTracks?hgsid=167433603&clade=mammal&org=Human&db=hg18&position=chr1%3A27148647-27159484&hgt.suggest=&pix=800&Submit=submit,RP11-344H11.3	NM_152365	14016	FLJ34633
703	chr1	27161452	27161512	1.066	1	Primary Transcript	-	27148647	27159484	-1968	-7416	126695	C1orf172	996600	chromosome 1 open reading frame 172	http://genome.ucsc.edu/cgi-bin/hgTracks?hgsid=167433603&clade=mammal&org=Human&db=hg18&position=chr1%3A27148647-27159484&hgt.suggest=&pix=800&Submit=submit,RP11-344H11.3	NM_152365	14016	FLJ34633
704	chr1	27192141	27192190	1.0764	1	Primary Transcript	+	27192781	27199964	-591	-4208	388610	TRNP1	996600	TMF1-regulated nuclear protein 1	TNRP,http://genome.ucsc.edu/cgi-bin/hgTracks?hgsid=167433603&clade=mammal&org=Human&db=hg18&position=chr1%3A27192781-27199964&hgt.suggest=&pix=800&Submit=submit	NM_001013642	29046	C1orf225
705	chr1	27192916	27192965	-1.053	1	Primary Transcript	+	27192781	27199964	0	-3432	388610	TRNP1	996600	TMF1-regulated nuclear protein 1	TNRP,http://genome.ucsc.edu/cgi-bin/hgTracks?hgsid=167433603&clade=mammal&org=Human&db=hg18&position=chr1%3A27192781-27199964&hgt.suggest=&pix=800&Submit=submit	NM_001013642	29046	C1orf225
706	chr1	27205547	27205596	0.918	1	Primary Transcript	-	27204099	27211920	0	2438	115572	FAM46B	996600	family with sequence similarity 46, member B	http://genome.ucsc.edu/cgi-bin/hgTracks?hgsid=167433603&clade=mammal&org=Human&db=hg18&position=chr1%3A27204099-27211920&hgt.suggest=&pix=800&Submit=submit,MGC20845,RP11-344H11.8	NM_052943	15598	MGC16491
707	chr1	27205643	27205692	1.857	1	Primary Transcript	-	27204099	27211920	0	2342	115572	FAM46B	996600	family with sequence similarity 46, member B	http://genome.ucsc.edu/cgi-bin/hgTracks?hgsid=167433603&clade=mammal&org=Human&db=hg18&position=chr1%3A27204099-27211920&hgt.suggest=&pix=800&Submit=submit,MGC20845,RP11-344H11.8	NM_052943	15598	MGC16491
708	chr1	27205725	27205774	1.1134	1	Primary Transcript	-	27204099	27211920	0	2262	115572	FAM46B	996600	family with sequence similarity 46, member B	http://genome.ucsc.edu/cgi-bin/hgTracks?hgsid=167433603&clade=mammal&org=Human&db=hg18&position=chr1%3A27204099-27211920&hgt.suggest=&pix=800&Submit=submit,MGC20845,RP11-344H11.8	NM_052943	15598	MGC16491
709	chr1	27212411	27212460	-1.3587	1	Primary Transcript	-	27204099	27211920	-491	-4426	115572	FAM46B	996600	family with sequence similarity 46, member B	http://genome.ucsc.edu/cgi-bin/hgTracks?hgsid=167433603&clade=mammal&org=Human&db=hg18&position=chr1%3A27204099-27211920&hgt.suggest=&pix=800&Submit=submit,MGC20845,RP11-344H11.8	NM_052943	15598	MGC16491
710	chr1	27213084	27213133	1.361	1	Primary Transcript	-	27204099	27211920	-1164	-5098	115572	FAM46B	996600	family with sequence similarity 46, member B	http://genome.ucsc.edu/cgi-bin/hgTracks?hgsid=167433603&clade=mammal&org=Human&db=hg18&position=chr1%3A27204099-27211920&hgt.suggest=&pix=800&Submit=submit,MGC20845,RP11-344H11.8	NM_052943	15598	MGC16491
711	chr1	27213168	27213217	1.9918	1	Primary Transcript	-	27204099	27211920	-1248	-5182	115572	FAM46B	996600	family with sequence similarity 46, member B	http://genome.ucsc.edu/cgi-bin/hgTracks?hgsid=167433603&clade=mammal&org=Human&db=hg18&position=chr1%3A27204099-27211920&hgt.suggest=&pix=800&Submit=submit,MGC20845,RP11-344H11.8	NM_052943	15598	MGC16491
712	chr1	27214333	27214389	0.9194	1	Primary Transcript	-	27204099	27211920	-2413	-6350	115572	FAM46B	996600	family with sequence similarity 46, member B	http://genome.ucsc.edu/cgi-bin/hgTracks?hgsid=167433603&clade=mammal&org=Human&db=hg18&position=chr1%3A27204099-27211920&hgt.suggest=&pix=800&Submit=submit,MGC20845,RP11-344H11.8	NM_052943	15598	MGC16491
713	chr1	27356225	27356284	1.099	1	Primary Transcript	-	27297887	27354038	-2187	-30290	6548	SLC9A1	996600	solute carrier family 9 (sodium/hydrogen exchanger), member 1	FLJ42224,NHE1,http://genome.ucsc.edu/cgi-bin/hgTracks?hgsid=167433603&clade=mammal&org=Human&db=hg18&position=chr1%3A27297887-27354038&hgt.suggest=&pix=800&Submit=submit	NM_003047	5897	APNH
714	chr1	27519487	27519538	1.1709	1	Primary Transcript	+	27521222	27535478	-1684	-8838	84065	TMEM222	996600	transmembrane protein 222	DKFZp564D0478,http://genome.ucsc.edu/cgi-bin/hgTracks?hgsid=167433603&clade=mammal&org=Human&db=hg18&position=chr1%3A27521222-27535478&hgt.suggest=&pix=800&Submit=submit,MGC111002	NM_032125	13585	C1orf160
715	chr1	27519583	27519637	1.0488	1	Primary Transcript	+	27521222	27535478	-1585	-8740	84065	TMEM222	996600	transmembrane protein 222	DKFZp564D0478,http://genome.ucsc.edu/cgi-bin/hgTracks?hgsid=167433603&clade=mammal&org=Human&db=hg18&position=chr1%3A27521222-27535478&hgt.suggest=&pix=800&Submit=submit,MGC111002	NM_032125	13585	C1orf160
716	chr1	27519693	27519755	1.3869	1	Primary Transcript	+	27521222	27535478	-1467	-8626	84065	TMEM222	996600	transmembrane protein 222	DKFZp564D0478,http://genome.ucsc.edu/cgi-bin/hgTracks?hgsid=167433603&clade=mammal&org=Human&db=hg18&position=chr1%3A27521222-27535478&hgt.suggest=&pix=800&Submit=submit,MGC111002	NM_032125	13585	C1orf160
717	chr1	27519807	27519865	1.1341	1	Primary Transcript	+	27521222	27535478	-1357	-8514	84065	TMEM222	996600	transmembrane protein 222	DKFZp564D0478,http://genome.ucsc.edu/cgi-bin/hgTracks?hgsid=167433603&clade=mammal&org=Human&db=hg18&position=chr1%3A27521222-27535478&hgt.suggest=&pix=800&Submit=submit,MGC111002	NM_032125	13585	C1orf160
718	chr1	27539060	27539109	1.5992	1	Primary Transcript	+	27541099	27553008	-1990	-7970	84958	SYTL1	996600	synaptotagmin-like 1	http://genome.ucsc.edu/cgi-bin/hgTracks?hgsid=167433603&clade=mammal&org=Human&db=hg18&position=chr1%3A27541099-27553008&hgt.suggest=&pix=800&Submit=submit,SLP1,JFC1	NM_032872	16585	FLJ14996
719	chr1	27549707	27549756	0.9275	1	Primary Transcript	+	27541099	27553008	0	2678	84958	SYTL1	996600	synaptotagmin-like 1	http://genome.ucsc.edu/cgi-bin/hgTracks?hgsid=167433603&clade=mammal&org=Human&db=hg18&position=chr1%3A27541099-27553008&hgt.suggest=&pix=800&Submit=submit,SLP1,JFC1	NM_032872	16585	FLJ14996
720	chr1	27549921	27549970	1.0362	1	Primary Transcript	+	27541099	27553008	0	2890	84958	SYTL1	996600	synaptotagmin-like 1	http://genome.ucsc.edu/cgi-bin/hgTracks?hgsid=167433603&clade=mammal&org=Human&db=hg18&position=chr1%3A27541099-27553008&hgt.suggest=&pix=800&Submit=submit,SLP1,JFC1	NM_032872	16585	FLJ14996
721	chr1	27550314	27550363	0.9578	1	Primary Transcript	+	27541099	27553008	0	3286	84958	SYTL1	996600	synaptotagmin-like 1	http://genome.ucsc.edu/cgi-bin/hgTracks?hgsid=167433603&clade=mammal&org=Human&db=hg18&position=chr1%3A27541099-27553008&hgt.suggest=&pix=800&Submit=submit,SLP1,JFC1	NM_032872	16585	FLJ14996
722	chr1	27550416	27550465	0.9985	1	Primary Transcript	+	27541099	27553008	0	3386	84958	SYTL1	996600	synaptotagmin-like 1	http://genome.ucsc.edu/cgi-bin/hgTracks?hgsid=167433603&clade=mammal&org=Human&db=hg18&position=chr1%3A27541099-27553008&hgt.suggest=&pix=800&Submit=submit,SLP1,JFC1	NM_032872	16585	FLJ14996
723	chr1	27550506	27550555	0.934	1	Primary Transcript	+	27541099	27553008	0	3478	84958	SYTL1	996600	synaptotagmin-like 1	http://genome.ucsc.edu/cgi-bin/hgTracks?hgsid=167433603&clade=mammal&org=Human&db=hg18&position=chr1%3A27541099-27553008&hgt.suggest=&pix=800&Submit=submit,SLP1,JFC1	NM_032872	16585	FLJ14996
724	chr1	27575487	27575536	1.7869	1	Primary Transcript	-	27568187	27573902	-1585	-4468	8547	FCN3	996600	ficolin (collagen/fibrinogen domain containing) 3 (Hakata antigen)	HAKA1,MGC22543,http://genome.ucsc.edu/cgi-bin/hgTracks?hgsid=167433603&clade=mammal&org=Human&db=hg18&position=chr1%3A27568187-27573902&hgt.suggest=&pix=800&Submit=submit	NM_173452	17233	FCNH
725	chr1	27575577	27575626	1.1529	1	Primary Transcript	-	27568187	27573902	-1675	-4556	8547	FCN3	996600	ficolin (collagen/fibrinogen domain containing) 3 (Hakata antigen)	HAKA1,MGC22543,http://genome.ucsc.edu/cgi-bin/hgTracks?hgsid=167433603&clade=mammal&org=Human&db=hg18&position=chr1%3A27568187-27573902&hgt.suggest=&pix=800&Submit=submit	NM_173452	17233	FCNH
726	chr1	27584508	27584568	1.0125	1	Primary Transcript	-	27578182	27582392	-2116	-4250	388611	CD164L2	996600	CD164 sialomucin-like 2	http://genome.ucsc.edu/cgi-bin/hgTracks?hgsid=167433603&clade=mammal&org=Human&db=hg18&position=chr1%3A27578182-27582392&hgt.suggest=&pix=800&Submit=submit	NM_207397	14025	UNQ6122
727	chr1	27589618	27589667	-1.1645	1	Primary Transcript	+	27591738	27594904	-2071	-3676	2827	GPR3	996600	G protein-coupled receptor 3	http://genome.ucsc.edu/cgi-bin/hgTracks?hgsid=167433603&clade=mammal&org=Human&db=hg18&position=chr1%3A27591738-27594904&hgt.suggest=&pix=800&Submit=submit	NM_005281	5204	ACCA
728	chr1	27589710	27589767	-1.1028	1	Primary Transcript	+	27591738	27594904	-1971	-3580	2827	GPR3	996600	G protein-coupled receptor 3	http://genome.ucsc.edu/cgi-bin/hgTracks?hgsid=167433603&clade=mammal&org=Human&db=hg18&position=chr1%3A27591738-27594904&hgt.suggest=&pix=800&Submit=submit	NM_005281	5204	ACCA
729	chr1	27590010	27590059	-1.0235	1	Primary Transcript	+	27591738	27594904	-1679	-3284	2827	GPR3	996600	G protein-coupled receptor 3	http://genome.ucsc.edu/cgi-bin/hgTracks?hgsid=167433603&clade=mammal&org=Human&db=hg18&position=chr1%3A27591738-27594904&hgt.suggest=&pix=800&Submit=submit	NM_005281	5204	ACCA
730	chr1	27803553	27803602	-1.1989	1	Primary Transcript	-	27733342	27802730	-823	-35540	27245	AHDC1	996600	AT hook, DNA binding motif, containing 1	http://genome.ucsc.edu/cgi-bin/hgTracks?hgsid=167433603&clade=mammal&org=Human&db=hg18&position=chr1%3A27733342-27802730&hgt.suggest=&pix=800&Submit=submit,RP1-159A19.1,DJ159A19.3	NM_001029882	14026	CL23945
731	chr1	27826361	27826410	0.9486	1	Primary Transcript	-	27811387	27834314	0	-3532	2268	FGR	996600	Gardner-Rasheed feline sarcoma viral (v-fgr) oncogene homolog	http://genome.ucsc.edu/cgi-bin/hgTracks?hgsid=167433603&clade=mammal&org=Human&db=hg18&position=chr1%3A27811387-27834314&hgt.suggest=&pix=800&Submit=submit,SRC2,p58c-fgr,p55-Fgr,c-src2,c-fgr,p55c-fgr,MGC75096	NM_005248	17615	FLJ43153
732	chr1	27826455	27826504	1.2975	1	Primary Transcript	-	27811387	27834314	0	-3628	2268	FGR	996600	Gardner-Rasheed feline sarcoma viral (v-fgr) oncogene homolog	http://genome.ucsc.edu/cgi-bin/hgTracks?hgsid=167433603&clade=mammal&org=Human&db=hg18&position=chr1%3A27811387-27834314&hgt.suggest=&pix=800&Submit=submit,SRC2,p58c-fgr,p55-Fgr,c-src2,c-fgr,p55c-fgr,MGC75096	NM_005248	17615	FLJ43153
733	chr1	27826577	27826639	0.9007	1	Primary Transcript	-	27811387	27834314	0	-3756	2268	FGR	996600	Gardner-Rasheed feline sarcoma viral (v-fgr) oncogene homolog	http://genome.ucsc.edu/cgi-bin/hgTracks?hgsid=167433603&clade=mammal&org=Human&db=hg18&position=chr1%3A27811387-27834314&hgt.suggest=&pix=800&Submit=submit,SRC2,p58c-fgr,p55-Fgr,c-src2,c-fgr,p55c-fgr,MGC75096	NM_005248	17615	FLJ43153
734	chr1	27835957	27836006	1.0385	1	Primary Transcript	-	27811387	27834314	-1643	-13128	2268	FGR	996600	Gardner-Rasheed feline sarcoma viral (v-fgr) oncogene homolog	http://genome.ucsc.edu/cgi-bin/hgTracks?hgsid=167433603&clade=mammal&org=Human&db=hg18&position=chr1%3A27811387-27834314&hgt.suggest=&pix=800&Submit=submit,SRC2,p58c-fgr,p55-Fgr,c-src2,c-fgr,p55c-fgr,MGC75096	NM_005248	17615	FLJ43153
735	chr1	27836149	27836198	0.9273	1	Primary Transcript	-	27811387	27834314	-1835	-13320	2268	FGR	996600	Gardner-Rasheed feline sarcoma viral (v-fgr) oncogene homolog	http://genome.ucsc.edu/cgi-bin/hgTracks?hgsid=167433603&clade=mammal&org=Human&db=hg18&position=chr1%3A27811387-27834314&hgt.suggest=&pix=800&Submit=submit,SRC2,p58c-fgr,p55-Fgr,c-src2,c-fgr,p55c-fgr,MGC75096	NM_005248	17615	FLJ43153
736	chr1	27836233	27836282	1.1634	1	Primary Transcript	-	27811387	27834314	-1919	-13404	2268	FGR	996600	Gardner-Rasheed feline sarcoma viral (v-fgr) oncogene homolog	http://genome.ucsc.edu/cgi-bin/hgTracks?hgsid=167433603&clade=mammal&org=Human&db=hg18&position=chr1%3A27811387-27834314&hgt.suggest=&pix=800&Submit=submit,SRC2,p58c-fgr,p55-Fgr,c-src2,c-fgr,p55c-fgr,MGC75096	NM_005248	17615	FLJ43153
737	chr1	27871857	27871906	0.9968	1	Primary Transcript	-	27865158	27871311	-546	-3644	2537	IFI6	996600	interferon, alpha-inducible protein 6	http://genome.ucsc.edu/cgi-bin/hgTracks?hgsid=167433603&clade=mammal&org=Human&db=hg18&position=chr1%3A27865158-27871311&hgt.suggest=&pix=800&Submit=submit,IFI616,G1P3,FAM14C,IFI-6-16	NM_022873	10766	2016-06-01
738	chr1	28134404	28134453	-1.0274	1	Primary Transcript	+	28134090	28155578	0	-10406	27293	SMPDL3B	996600	sphingomyelin phosphodiesterase, acid-like 3B	http://genome.ucsc.edu/cgi-bin/hgTracks?hgsid=167433603&clade=mammal&org=Human&db=hg18&position=chr1%3A28134090-28155578&hgt.suggest=&pix=800&Submit=submit	NM_001009568	14040	ASML3B
739	chr1	28156951	28157001	2.1695	1	Primary Transcript	+	28134090	28158250	0	10806	27293	SMPDL3B	996600	sphingomyelin phosphodiesterase, acid-like 3B	http://genome.ucsc.edu/cgi-bin/hgTracks?hgsid=167433603&clade=mammal&org=Human&db=hg18&position=chr1%3A28134090-28158250&hgt.suggest=&pix=800&Submit=submit	NM_014474	14041	ASML3B
740	chr1	28157071	28157120	1.8677	1	Primary Transcript	+	28134090	28158250	0	10926	27293	SMPDL3B	996600	sphingomyelin phosphodiesterase, acid-like 3B	http://genome.ucsc.edu/cgi-bin/hgTracks?hgsid=167433603&clade=mammal&org=Human&db=hg18&position=chr1%3A28134090-28158250&hgt.suggest=&pix=800&Submit=submit	NM_014474	14041	ASML3B
741	chr1	28157151	28157213	3.0357	1	Primary Transcript	+	28134090	28158250	0	11012	27293	SMPDL3B	996600	sphingomyelin phosphodiesterase, acid-like 3B	http://genome.ucsc.edu/cgi-bin/hgTracks?hgsid=167433603&clade=mammal&org=Human&db=hg18&position=chr1%3A28134090-28158250&hgt.suggest=&pix=800&Submit=submit	NM_014474	14041	ASML3B
742	chr1	28287721	28287770	-1.209	1	Primary Transcript	-	28173405	28287718	-3	-57184	2140	EYA3	996600	eyes absent homolog 3 (Drosophila)	http://genome.ucsc.edu/cgi-bin/hgTracks?hgsid=167433603&clade=mammal&org=Human&db=hg18&position=chr1%3A28173405-28287718&hgt.suggest=&pix=800&Submit=submit	NM_001990	9260	DKFZp686C132
743	chr1	28289183	28289232	0.915	1	Primary Transcript	-	28173405	28287718	-1465	-58648	2140	EYA3	996600	eyes absent homolog 3 (Drosophila)	http://genome.ucsc.edu/cgi-bin/hgTracks?hgsid=167433603&clade=mammal&org=Human&db=hg18&position=chr1%3A28173405-28287718&hgt.suggest=&pix=800&Submit=submit	NM_001990	9260	DKFZp686C132
744	chr1	28289676	28289725	1.0352	1	Primary Transcript	-	28173405	28287718	-1958	-59140	2140	EYA3	996600	eyes absent homolog 3 (Drosophila)	http://genome.ucsc.edu/cgi-bin/hgTracks?hgsid=167433603&clade=mammal&org=Human&db=hg18&position=chr1%3A28173405-28287718&hgt.suggest=&pix=800&Submit=submit	NM_001990	9260	DKFZp686C132
745	chr1	28297055	28297115	1.0445	1	Primary Transcript	-	28294032	28295656	-1399	-2242	653566	LOC653566	996600	signal peptidase complex subunit 2 homolog pseudogene	http://genome.ucsc.edu/cgi-bin/hgTracks?hgsid=167433603&clade=mammal&org=Human&db=hg18&position=chr1%3A28294032-28295656&hgt.suggest=&pix=800&Submit=submit	NR_027268	19888	-
746	chr1	28377768	28377817	0.9058	1	Primary Transcript	-	28348448	28375778	-1990	-15680	5724	PTAFR	996600	platelet-activating factor receptor	http://genome.ucsc.edu/cgi-bin/hgTracks?hgsid=167433603&clade=mammal&org=Human&db=hg18&position=chr1%3A28348448-28375778&hgt.suggest=&pix=800&Submit=submit	NM_000952	18714	PAFR
747	chr1	28378116	28378165	1.4058	1	Primary Transcript	-	28348448	28375778	-2338	-16028	5724	PTAFR	996600	platelet-activating factor receptor	http://genome.ucsc.edu/cgi-bin/hgTracks?hgsid=167433603&clade=mammal&org=Human&db=hg18&position=chr1%3A28348448-28375778&hgt.suggest=&pix=800&Submit=submit	NM_000952	18714	PAFR
748	chr1	28378194	28378243	1.742	1	Primary Transcript	-	28348448	28375778	-2416	-16108	5724	PTAFR	996600	platelet-activating factor receptor	http://genome.ucsc.edu/cgi-bin/hgTracks?hgsid=167433603&clade=mammal&org=Human&db=hg18&position=chr1%3A28348448-28375778&hgt.suggest=&pix=800&Submit=submit	NM_000952	18714	PAFR
749	chr1	28431520	28431569	-1.0019	1	Primary Transcript	-	28399376	28432129	0	-15792	22826	DNAJC8	996600	DnaJ (Hsp40) homolog, subfamily C, member 8	SPF31,http://genome.ucsc.edu/cgi-bin/hgTracks?hgsid=167433603&clade=mammal&org=Human&db=hg18&position=chr1%3A28399376-28432129&hgt.suggest=&pix=800&Submit=submit	NM_014280	12695	HSPC331
750	chr1	28431628	28431680	-1.4842	1	Primary Transcript	-	28399376	28432129	0	-15902	22826	DNAJC8	996600	DnaJ (Hsp40) homolog, subfamily C, member 8	SPF31,http://genome.ucsc.edu/cgi-bin/hgTracks?hgsid=167433603&clade=mammal&org=Human&db=hg18&position=chr1%3A28399376-28432129&hgt.suggest=&pix=800&Submit=submit	NM_014280	12695	HSPC331
751	chr1	28431744	28431793	-0.9164	1	Primary Transcript	-	28399376	28432129	0	-16016	22826	DNAJC8	996600	DnaJ (Hsp40) homolog, subfamily C, member 8	SPF31,http://genome.ucsc.edu/cgi-bin/hgTracks?hgsid=167433603&clade=mammal&org=Human&db=hg18&position=chr1%3A28399376-28432129&hgt.suggest=&pix=800&Submit=submit	NM_014280	12695	HSPC331
752	chr1	28431822	28431871	-0.9941	1	Primary Transcript	-	28399376	28432129	0	-16096	22826	DNAJC8	996600	DnaJ (Hsp40) homolog, subfamily C, member 8	SPF31,http://genome.ucsc.edu/cgi-bin/hgTracks?hgsid=167433603&clade=mammal&org=Human&db=hg18&position=chr1%3A28399376-28432129&hgt.suggest=&pix=800&Submit=submit	NM_014280	12695	HSPC331
753	chr1	28432024	28432073	-1.3623	1	Primary Transcript	-	28399376	28432129	0	-16296	22826	DNAJC8	996600	DnaJ (Hsp40) homolog, subfamily C, member 8	SPF31,http://genome.ucsc.edu/cgi-bin/hgTracks?hgsid=167433603&clade=mammal&org=Human&db=hg18&position=chr1%3A28399376-28432129&hgt.suggest=&pix=800&Submit=submit	NM_014280	12695	HSPC331
754	chr1	28432124	28432173	-0.9382	1	Primary Transcript	-	28399376	28432129	0	-16396	22826	DNAJC8	996600	DnaJ (Hsp40) homolog, subfamily C, member 8	SPF31,http://genome.ucsc.edu/cgi-bin/hgTracks?hgsid=167433603&clade=mammal&org=Human&db=hg18&position=chr1%3A28399376-28432129&hgt.suggest=&pix=800&Submit=submit	NM_014280	12695	HSPC331
755	chr1	28434743	28434801	-1.8611	1	Primary Transcript	+	28435197	28437198	-396	-1424	93974	ATPIF1	996600	ATPase inhibitory factor 1	IP,MGC1167,ATPIP,http://genome.ucsc.edu/cgi-bin/hgTracks?hgsid=167433603&clade=mammal&org=Human&db=hg18&position=chr1%3A28435197-28437198&hgt.suggest=&pix=800&Submit=submit,MGC8898	NM_016311	12477	ATPI
756	chr1	28456152	28456211	1.5704	1	Primary Transcript	+	28458592	28481589	-2381	-13908	83667	SESN2	996600	sestrin 2	http://genome.ucsc.edu/cgi-bin/hgTracks?hgsid=167433603&clade=mammal&org=Human&db=hg18&position=chr1%3A28458592-28481589&hgt.suggest=&pix=800&Submit=submit,DKFZp761M02121,SES2,HI95,SEST2	NM_031459	14045	DKFZp761M0212
757	chr1	28456582	28456631	1.3839	1	Primary Transcript	+	28458592	28481589	-1961	-13482	83667	SESN2	996600	sestrin 2	http://genome.ucsc.edu/cgi-bin/hgTracks?hgsid=167433603&clade=mammal&org=Human&db=hg18&position=chr1%3A28458592-28481589&hgt.suggest=&pix=800&Submit=submit,DKFZp761M02121,SES2,HI95,SEST2	NM_031459	14045	DKFZp761M0212
758	chr1	28457193	28457253	1.5292	1	Primary Transcript	+	28458592	28481589	-1339	-12868	83667	SESN2	996600	sestrin 2	http://genome.ucsc.edu/cgi-bin/hgTracks?hgsid=167433603&clade=mammal&org=Human&db=hg18&position=chr1%3A28458592-28481589&hgt.suggest=&pix=800&Submit=submit,DKFZp761M02121,SES2,HI95,SEST2	NM_031459	14045	DKFZp761M0212
759	chr1	28526166	28526215	-1.6871	1	Primary Transcript	+	28528099	28535065	-1884	-5390	54797	MED18	996600	mediator complex subunit 18	http://genome.ucsc.edu/cgi-bin/hgTracks?hgsid=167433603&clade=mammal&org=Human&db=hg18&position=chr1%3A28528099-28535065&hgt.suggest=&pix=800&Submit=submit,p28b	NM_001127350	7648	FLJ20045
760	chr1	28526260	28526317	-1.776	1	Primary Transcript	+	28528099	28535065	-1782	-5294	54797	MED18	996600	mediator complex subunit 18	http://genome.ucsc.edu/cgi-bin/hgTracks?hgsid=167433603&clade=mammal&org=Human&db=hg18&position=chr1%3A28528099-28535065&hgt.suggest=&pix=800&Submit=submit,p28b	NM_001127350	7648	FLJ20045
761	chr1	28527830	28527889	-1.576	1	Primary Transcript	+	28528099	28535065	-210	-3722	54797	MED18	996600	mediator complex subunit 18	http://genome.ucsc.edu/cgi-bin/hgTracks?hgsid=167433603&clade=mammal&org=Human&db=hg18&position=chr1%3A28528099-28535065&hgt.suggest=&pix=800&Submit=submit,p28b	NM_001127350	7648	FLJ20045
762	chr1	28527924	28527973	-1.1004	1	Primary Transcript	+	28528099	28535065	-126	-3634	54797	MED18	996600	mediator complex subunit 18	http://genome.ucsc.edu/cgi-bin/hgTracks?hgsid=167433603&clade=mammal&org=Human&db=hg18&position=chr1%3A28528099-28535065&hgt.suggest=&pix=800&Submit=submit,p28b	NM_001127350	7648	FLJ20045
763	chr1	28528026	28528075	-1.0856	1	Primary Transcript	+	28528099	28535065	-24	-3530	54797	MED18	996600	mediator complex subunit 18	http://genome.ucsc.edu/cgi-bin/hgTracks?hgsid=167433603&clade=mammal&org=Human&db=hg18&position=chr1%3A28528099-28535065&hgt.suggest=&pix=800&Submit=submit,p28b	NM_001127350	7648	FLJ20045
764	chr1	28636000	28636058	1.011	1	Primary Transcript	+	28568679	28699468	0	1954	65979	PHACTR4	996600	phosphatase and actin regulator 4	MGC20618,http://genome.ucsc.edu/cgi-bin/hgTracks?hgsid=167433603&clade=mammal&org=Human&db=hg18&position=chr1%3A28568679-28699468&hgt.suggest=&pix=800&Submit=submit,MGC34186,FLJ13171	NM_001048183	1851	DKFZp686L07205
765	chr1	28637429	28637486	-1.1114	1	Primary Transcript	+	28568679	28699468	0	3382	65979	PHACTR4	996600	phosphatase and actin regulator 4	MGC20618,http://genome.ucsc.edu/cgi-bin/hgTracks?hgsid=167433603&clade=mammal&org=Human&db=hg18&position=chr1%3A28568679-28699468&hgt.suggest=&pix=800&Submit=submit,MGC34186,FLJ13171	NM_001048183	1851	DKFZp686L07205
766	chr1	28704830	28704879	-1.9584	1	Primary Transcript	+	28705082	28708733	-203	-2052	8420	SNHG3	996600	small nucleolar RNA host gene 3 (non-protein coding)	U17HG-AB,U17HG,http://genome.ucsc.edu/cgi-bin/hgTracks?hgsid=167433603&clade=mammal&org=Human&db=hg18&position=chr1%3A28705082-28708733&hgt.suggest=&pix=800&Submit=submit,U17HG-A,NCRNA00014,RNU17C,RNU17D	NR_002909	3791	FLJ18619
767	chr1	28751320	28751371	1.3898	1	Primary Transcript	+	28752115	28777644	-744	-13534	54952	TRNAU1AP	996600	tRNA selenocysteine 1 associated protein 1	http://genome.ucsc.edu/cgi-bin/hgTracks?hgsid=167433603&clade=mammal&org=Human&db=hg18&position=chr1%3A28752115-28777644&hgt.suggest=&pix=800&Submit=submit,PRO1902,TRSPAP1,SECP43,RP4-669K10.4	NM_017846	13759	FLJ20503
768	chr1	28751634	28751683	1.3035	1	Primary Transcript	+	28752115	28777644	-432	-13220	54952	TRNAU1AP	996600	tRNA selenocysteine 1 associated protein 1	http://genome.ucsc.edu/cgi-bin/hgTracks?hgsid=167433603&clade=mammal&org=Human&db=hg18&position=chr1%3A28752115-28777644&hgt.suggest=&pix=800&Submit=submit,PRO1902,TRSPAP1,SECP43,RP4-669K10.4	NM_017846	13759	FLJ20503
769	chr1	28780432	28780481	-0.919	1	Primary Transcript	-	28777638	28780953	0	-1160	85028	SNHG12	996600	small nucleolar RNA host gene 12 (non-protein coding)	http://genome.ucsc.edu/cgi-bin/hgTracks?hgsid=167433603&clade=mammal&org=Human&db=hg18&position=chr1%3A28777638-28780953&hgt.suggest=&pix=800&Submit=submit,RP4-669K10.5,NCRNA00100	NR_024127	28396	C1orf79
770	chr1	28780914	28780963	-1.4678	1	Primary Transcript	-	28777638	28780953	0	-1644	85028	SNHG12	996600	small nucleolar RNA host gene 12 (non-protein coding)	http://genome.ucsc.edu/cgi-bin/hgTracks?hgsid=167433603&clade=mammal&org=Human&db=hg18&position=chr1%3A28777638-28780953&hgt.suggest=&pix=800&Submit=submit,RP4-669K10.5,NCRNA00100	NR_024127	28396	C1orf79
771	chr1	28781112	28781161	-1.1784	1	Primary Transcript	-	28777638	28780953	-159	-1840	85028	SNHG12	996600	small nucleolar RNA host gene 12 (non-protein coding)	http://genome.ucsc.edu/cgi-bin/hgTracks?hgsid=167433603&clade=mammal&org=Human&db=hg18&position=chr1%3A28777638-28780953&hgt.suggest=&pix=800&Submit=submit,RP4-669K10.5,NCRNA00100	NR_024127	28396	C1orf79
772	chr1	28781236	28781285	-0.9212	1	Primary Transcript	-	28777638	28780953	-283	-1964	85028	SNHG12	996600	small nucleolar RNA host gene 12 (non-protein coding)	http://genome.ucsc.edu/cgi-bin/hgTracks?hgsid=167433603&clade=mammal&org=Human&db=hg18&position=chr1%3A28777638-28780953&hgt.suggest=&pix=800&Submit=submit,RP4-669K10.5,NCRNA00100	NR_024127	28396	C1orf79
773	chr1	28843434	28843491	-1.1125	1	Primary Transcript	-	28802197	28842191	-1243	-21270	6883	TAF12	996600	TAF12 RNA polymerase II, TATA box binding protein (TBP)-associated factor, 20kDa	TAFII20,http://genome.ucsc.edu/cgi-bin/hgTracks?hgsid=167433603&clade=mammal&org=Human&db=hg18&position=chr1%3A28802197-28842191&hgt.suggest=&pix=800&Submit=submit	NM_005644	1792	TAF2J
774	chr1	28847289	28847338	-1.4737	1	Primary Transcript	+	28847698	28847833	-360	-452	26824	RNU11	996600	RNA, U11 small nuclear	http://genome.ucsc.edu/cgi-bin/hgTracks?hgsid=167433603&clade=mammal&org=Human&db=hg18&position=chr1%3A28847698-28847833&hgt.suggest=&pix=800&Submit=submit	NR_004407	28055	U11
775	chr1	28848133	28848191	-1.3334	1	Primary Transcript	+	28847698	28847833	300	398	26824	RNU11	996600	RNA, U11 small nuclear	http://genome.ucsc.edu/cgi-bin/hgTracks?hgsid=167433603&clade=mammal&org=Human&db=hg18&position=chr1%3A28847698-28847833&hgt.suggest=&pix=800&Submit=submit	NR_004407	28055	U11
776	chr1	28867008	28867057	1.4022	1	Primary Transcript	+	28867830	28913972	-773	-23868	10691	GMEB1	996600	glucocorticoid modulatory element binding protein 1	http://genome.ucsc.edu/cgi-bin/hgTracks?hgsid=167433603&clade=mammal&org=Human&db=hg18&position=chr1%3A28867830-28913972&hgt.suggest=&pix=800&Submit=submit,PIF96	NM_006582	25161	P96PIF
777	chr1	28867290	28867341	-1.6476	1	Primary Transcript	+	28867830	28913972	-489	-23584	10691	GMEB1	996600	glucocorticoid modulatory element binding protein 1	http://genome.ucsc.edu/cgi-bin/hgTracks?hgsid=167433603&clade=mammal&org=Human&db=hg18&position=chr1%3A28867830-28913972&hgt.suggest=&pix=800&Submit=submit,PIF96	NM_006582	25161	P96PIF
778	chr1	28867382	28867431	-1.1933	1	Primary Transcript	+	28867830	28913972	-399	-23492	10691	GMEB1	996600	glucocorticoid modulatory element binding protein 1	http://genome.ucsc.edu/cgi-bin/hgTracks?hgsid=167433603&clade=mammal&org=Human&db=hg18&position=chr1%3A28867830-28913972&hgt.suggest=&pix=800&Submit=submit,PIF96	NM_006582	25161	P96PIF
779	chr1	28867466	28867527	-2.2952	1	Primary Transcript	+	28867830	28913972	-303	-23404	10691	GMEB1	996600	glucocorticoid modulatory element binding protein 1	http://genome.ucsc.edu/cgi-bin/hgTracks?hgsid=167433603&clade=mammal&org=Human&db=hg18&position=chr1%3A28867830-28913972&hgt.suggest=&pix=800&Submit=submit,PIF96	NM_006582	25161	P96PIF
780	chr1	28867572	28867621	-1.4682	1	Primary Transcript	+	28867830	28913972	-209	-23304	10691	GMEB1	996600	glucocorticoid modulatory element binding protein 1	http://genome.ucsc.edu/cgi-bin/hgTracks?hgsid=167433603&clade=mammal&org=Human&db=hg18&position=chr1%3A28867830-28913972&hgt.suggest=&pix=800&Submit=submit,PIF96	NM_006582	25161	P96PIF
781	chr1	28867690	28867739	-1.2649	1	Primary Transcript	+	28867830	28913972	-91	-23184	10691	GMEB1	996600	glucocorticoid modulatory element binding protein 1	http://genome.ucsc.edu/cgi-bin/hgTracks?hgsid=167433603&clade=mammal&org=Human&db=hg18&position=chr1%3A28867830-28913972&hgt.suggest=&pix=800&Submit=submit,PIF96	NM_006582	25161	P96PIF
782	chr1	28933405	28933455	2.0915	1	Primary Transcript	+	28935722	28968874	-2267	-18868	51441	YTHDF2	996600	YTH domain family, member 2	NY-REN-2,http://genome.ucsc.edu/cgi-bin/hgTracks?hgsid=167433603&clade=mammal&org=Human&db=hg18&position=chr1%3A28935722-28968874&hgt.suggest=&pix=800&Submit=submit	NM_016258	10435	HGRG8
783	chr1	28934832	28934887	0.903	1	Primary Transcript	+	28935722	28968874	-835	-17438	51441	YTHDF2	996600	YTH domain family, member 2	NY-REN-2,http://genome.ucsc.edu/cgi-bin/hgTracks?hgsid=167433603&clade=mammal&org=Human&db=hg18&position=chr1%3A28935722-28968874&hgt.suggest=&pix=800&Submit=submit	NM_016258	10435	HGRG8
784	chr1	28935456	28935505	-1.7867	1	Primary Transcript	+	28935722	28968874	-217	-16818	51441	YTHDF2	996600	YTH domain family, member 2	NY-REN-2,http://genome.ucsc.edu/cgi-bin/hgTracks?hgsid=167433603&clade=mammal&org=Human&db=hg18&position=chr1%3A28935722-28968874&hgt.suggest=&pix=800&Submit=submit	NM_016258	10435	HGRG8
785	chr1	29010713	29010762	1.4739	1	Primary Transcript	+	29011240	29062795	-478	-26282	4985	OPRD1	996600	opioid receptor, delta 1	http://genome.ucsc.edu/cgi-bin/hgTracks?hgsid=167433603&clade=mammal&org=Human&db=hg18&position=chr1%3A29011240-29062795&hgt.suggest=&pix=800&Submit=submit	NM_000911	21748	OPRD
786	chr1	29010805	29010854	1.4652	1	Primary Transcript	+	29011240	29062795	-386	-26190	4985	OPRD1	996600	opioid receptor, delta 1	http://genome.ucsc.edu/cgi-bin/hgTracks?hgsid=167433603&clade=mammal&org=Human&db=hg18&position=chr1%3A29011240-29062795&hgt.suggest=&pix=800&Submit=submit	NM_000911	21748	OPRD
787	chr1	29084686	29084736	1.4675	1	Primary Transcript	+	29086214	29319545	-1478	-118168	2035	EPB41	996600	erythrocyte membrane protein band 4.1 (elliptocytosis 1, RH-linked)	HE,EL1,http://genome.ucsc.edu/cgi-bin/hgTracks?hgsid=167433603&clade=mammal&org=Human&db=hg18&position=chr1%3A29086214-29319545&hgt.suggest=&pix=800&Submit=submit	NM_004437	3930	4.1R
788	chr1	29084798	29084847	0.9046	1	Primary Transcript	+	29086214	29319545	-1367	-118056	2035	EPB41	996600	erythrocyte membrane protein band 4.1 (elliptocytosis 1, RH-linked)	HE,EL1,http://genome.ucsc.edu/cgi-bin/hgTracks?hgsid=167433603&clade=mammal&org=Human&db=hg18&position=chr1%3A29086214-29319545&hgt.suggest=&pix=800&Submit=submit	NM_004437	3930	4.1R
789	chr1	29085174	29085223	1.1086	1	Primary Transcript	+	29086214	29319545	-991	-117680	2035	EPB41	996600	erythrocyte membrane protein band 4.1 (elliptocytosis 1, RH-linked)	HE,EL1,http://genome.ucsc.edu/cgi-bin/hgTracks?hgsid=167433603&clade=mammal&org=Human&db=hg18&position=chr1%3A29086214-29319545&hgt.suggest=&pix=800&Submit=submit	NM_004437	3930	4.1R
790	chr1	29085290	29085346	0.9791	1	Primary Transcript	+	29086214	29319545	-868	-117562	2035	EPB41	996600	erythrocyte membrane protein band 4.1 (elliptocytosis 1, RH-linked)	HE,EL1,http://genome.ucsc.edu/cgi-bin/hgTracks?hgsid=167433603&clade=mammal&org=Human&db=hg18&position=chr1%3A29086214-29319545&hgt.suggest=&pix=800&Submit=submit	NM_004437	3930	4.1R
791	chr1	29085890	29085939	-2.4591	1	Primary Transcript	+	29086214	29319545	-275	-116964	2035	EPB41	996600	erythrocyte membrane protein band 4.1 (elliptocytosis 1, RH-linked)	HE,EL1,http://genome.ucsc.edu/cgi-bin/hgTracks?hgsid=167433603&clade=mammal&org=Human&db=hg18&position=chr1%3A29086214-29319545&hgt.suggest=&pix=800&Submit=submit	NM_004437	3930	4.1R
792	chr1	29429977	29430026	-1.1834	1	Primary Transcript	-	29391971	29430041	0	-18994	51102	MECR	996600	mitochondrial trans-2-enoyl-CoA reductase	NRBF1,http://genome.ucsc.edu/cgi-bin/hgTracks?hgsid=167433603&clade=mammal&org=Human&db=hg18&position=chr1%3A29391971-29430041&hgt.suggest=&pix=800&Submit=submit,FASN2B	NM_016011	22257	CGI-63
793	chr1	29436641	29436690	1.2272	1	Primary Transcript	+	29435633	29525903	0	-44104	10076	PTPRU	996600	protein tyrosine phosphatase, receptor type, U	GLEPP1,PTPPSI,FMI,http://genome.ucsc.edu/cgi-bin/hgTracks?hgsid=167433603&clade=mammal&org=Human&db=hg18&position=chr1%3A29435633-29525903&hgt.suggest=&pix=800&Submit=submit,R-PTP-PSI,PTPU2,hPTP-J,PTP-J,PCP-2,PTP-PI,PTPRO,PTP	NM_133178	10760	FLJ37530
794	chr1	29437321	29437370	1.1204	1	Primary Transcript	+	29435633	29525903	0	-43424	10076	PTPRU	996600	protein tyrosine phosphatase, receptor type, U	GLEPP1,PTPPSI,FMI,http://genome.ucsc.edu/cgi-bin/hgTracks?hgsid=167433603&clade=mammal&org=Human&db=hg18&position=chr1%3A29435633-29525903&hgt.suggest=&pix=800&Submit=submit,R-PTP-PSI,PTPU2,hPTP-J,PTP-J,PCP-2,PTP-PI,PTPRO,PTP	NM_133178	10760	FLJ37530
795	chr1	30971123	30971173	1.8326	1	Primary Transcript	-	30956712	30969019	-2104	-8282	4146	MATN1	996600	matrilin 1, cartilage matrix protein	http://genome.ucsc.edu/cgi-bin/hgTracks?hgsid=167433603&clade=mammal&org=Human&db=hg18&position=chr1%3A30956712-30969019&hgt.suggest=&pix=800&Submit=submit,CRTM	NM_002379	14371	CMP
796	chr1	30971211	30971260	1.1192	1	Primary Transcript	-	30956712	30969019	-2192	-8370	4146	MATN1	996600	matrilin 1, cartilage matrix protein	http://genome.ucsc.edu/cgi-bin/hgTracks?hgsid=167433603&clade=mammal&org=Human&db=hg18&position=chr1%3A30956712-30969019&hgt.suggest=&pix=800&Submit=submit,CRTM	NM_002379	14371	CMP
797	chr1	31004489	31004539	-1.2198	1	Primary Transcript	-	30977901	31003270	-1219	-13930	7805	LAPTM5	996600	lysosomal protein transmembrane 5	MGC125861,FLJ61683,http://genome.ucsc.edu/cgi-bin/hgTracks?hgsid=167433603&clade=mammal&org=Human&db=hg18&position=chr1%3A30977901-31003270&hgt.suggest=&pix=800&Submit=submit,FLJ97251,MGC125860	NM_006762	27707	CLAST6
798	chr1	31180608	31180664	1.3395	1	Primary Transcript	-	31176939	31311151	0	63410	9698	PUM1	996600	pumilio homolog 1 (Drosophila)	http://genome.ucsc.edu/cgi-bin/hgTracks?hgsid=167433603&clade=mammal&org=Human&db=hg18&position=chr1%3A31176939-31311151&hgt.suggest=&pix=800&Submit=submit,PUMH,PUML1,PUMH1,KIAA0099	NM_001020658	8074	HSPUM
799	chr1	31213570	31213633	1.1187	1	Primary Transcript	-	31176939	31311151	0	30446	9698	PUM1	996600	pumilio homolog 1 (Drosophila)	http://genome.ucsc.edu/cgi-bin/hgTracks?hgsid=167433603&clade=mammal&org=Human&db=hg18&position=chr1%3A31176939-31311151&hgt.suggest=&pix=800&Submit=submit,PUMH,PUML1,PUMH1,KIAA0099	NM_001020658	8074	HSPUM
800	chr1	31214986	31215046	2.3664	1	Primary Transcript	-	31176939	31311151	0	29030	9698	PUM1	996600	pumilio homolog 1 (Drosophila)	http://genome.ucsc.edu/cgi-bin/hgTracks?hgsid=167433603&clade=mammal&org=Human&db=hg18&position=chr1%3A31176939-31311151&hgt.suggest=&pix=800&Submit=submit,PUMH,PUML1,PUMH1,KIAA0099	NM_001020658	8074	HSPUM
801	chr1	31231679	31231728	0.9507	1	Primary Transcript	-	31176939	31311151	0	12342	9698	PUM1	996600	pumilio homolog 1 (Drosophila)	http://genome.ucsc.edu/cgi-bin/hgTracks?hgsid=167433603&clade=mammal&org=Human&db=hg18&position=chr1%3A31176939-31311151&hgt.suggest=&pix=800&Submit=submit,PUMH,PUML1,PUMH1,KIAA0099	NM_001020658	8074	HSPUM
802	chr1	31233810	31233865	-0.9035	1	Primary Transcript	-	31176939	31311151	0	10210	9698	PUM1	996600	pumilio homolog 1 (Drosophila)	http://genome.ucsc.edu/cgi-bin/hgTracks?hgsid=167433603&clade=mammal&org=Human&db=hg18&position=chr1%3A31176939-31311151&hgt.suggest=&pix=800&Submit=submit,PUMH,PUML1,PUMH1,KIAA0099	NM_001020658	8074	HSPUM
803	chr1	31233924	31233980	-1.1906	1	Primary Transcript	-	31176939	31311151	0	10094	9698	PUM1	996600	pumilio homolog 1 (Drosophila)	http://genome.ucsc.edu/cgi-bin/hgTracks?hgsid=167433603&clade=mammal&org=Human&db=hg18&position=chr1%3A31176939-31311151&hgt.suggest=&pix=800&Submit=submit,PUMH,PUML1,PUMH1,KIAA0099	NM_001020658	8074	HSPUM
804	chr1	31234022	31234071	-1.225	1	Primary Transcript	-	31176939	31311151	0	9998	9698	PUM1	996600	pumilio homolog 1 (Drosophila)	http://genome.ucsc.edu/cgi-bin/hgTracks?hgsid=167433603&clade=mammal&org=Human&db=hg18&position=chr1%3A31176939-31311151&hgt.suggest=&pix=800&Submit=submit,PUMH,PUML1,PUMH1,KIAA0099	NM_001020658	8074	HSPUM
805	chr1	31313400	31313454	1.1652	1	Primary Transcript	-	31176939	31311151	-2249	-69382	9698	PUM1	996600	pumilio homolog 1 (Drosophila)	http://genome.ucsc.edu/cgi-bin/hgTracks?hgsid=167433603&clade=mammal&org=Human&db=hg18&position=chr1%3A31176939-31311151&hgt.suggest=&pix=800&Submit=submit,PUMH,PUML1,PUMH1,KIAA0099	NM_001020658	8074	HSPUM
806	chr1	31542311	31542360	-1.3447	1	Primary Transcript	+	31542428	31610367	-68	-34062	51538	ZCCHC17	996600	zinc finger, CCHC domain containing 17	pNO40,RP11-266K22.1,http://genome.ucsc.edu/cgi-bin/hgTracks?hgsid=167433603&clade=mammal&org=Human&db=hg18&position=chr1%3A31542428-31610367&hgt.suggest=&pix=800&Submit=submit,PS1D	NM_016505	14081	HSPC251
807	chr1	31617924	31617978	1.245	1	Primary Transcript	-	31610686	31618510	0	-3354	2170	FABP3	996600	fatty acid binding protein 3, muscle and heart (mammary-derived growth inhibitor)	MDGI,http://genome.ucsc.edu/cgi-bin/hgTracks?hgsid=167433603&clade=mammal&org=Human&db=hg18&position=chr1%3A31610686-31618510&hgt.suggest=&pix=800&Submit=submit,O-FABP,H-FABP	NM_004102	22118	FABP11
808	chr1	31619982	31620031	1.7795	1	Primary Transcript	-	31610686	31618510	-1472	-5410	2170	FABP3	996600	fatty acid binding protein 3, muscle and heart (mammary-derived growth inhibitor)	MDGI,http://genome.ucsc.edu/cgi-bin/hgTracks?hgsid=167433603&clade=mammal&org=Human&db=hg18&position=chr1%3A31610686-31618510&hgt.suggest=&pix=800&Submit=submit,O-FABP,H-FABP	NM_004102	22118	FABP11
809	chr1	31620094	31620143	1.2286	1	Primary Transcript	-	31610686	31618510	-1584	-5522	2170	FABP3	996600	fatty acid binding protein 3, muscle and heart (mammary-derived growth inhibitor)	MDGI,http://genome.ucsc.edu/cgi-bin/hgTracks?hgsid=167433603&clade=mammal&org=Human&db=hg18&position=chr1%3A31610686-31618510&hgt.suggest=&pix=800&Submit=submit,O-FABP,H-FABP	NM_004102	22118	FABP11
810	chr1	31620476	31620525	1.4086	1	Primary Transcript	-	31610686	31618510	-1966	-5902	2170	FABP3	996600	fatty acid binding protein 3, muscle and heart (mammary-derived growth inhibitor)	MDGI,http://genome.ucsc.edu/cgi-bin/hgTracks?hgsid=167433603&clade=mammal&org=Human&db=hg18&position=chr1%3A31610686-31618510&hgt.suggest=&pix=800&Submit=submit,O-FABP,H-FABP	NM_004102	22118	FABP11
811	chr1	31656409	31656458	1.1887	1	Primary Transcript	+	31658549	31680112	-2091	-12898	347735	SERINC2	996600	serine incorporator 2	http://genome.ucsc.edu/cgi-bin/hgTracks?hgsid=167433603&clade=mammal&org=Human&db=hg18&position=chr1%3A31658549-31680112&hgt.suggest=&pix=800&Submit=submit,PRO0899,TDE2L,TDE2	NM_178865	4230	MGC90340
812	chr1	31656617	31656675	1.1687	1	Primary Transcript	+	31658549	31680112	-1874	-12684	347735	SERINC2	996600	serine incorporator 2	http://genome.ucsc.edu/cgi-bin/hgTracks?hgsid=167433603&clade=mammal&org=Human&db=hg18&position=chr1%3A31658549-31680112&hgt.suggest=&pix=800&Submit=submit,PRO0899,TDE2L,TDE2	NM_178865	4230	MGC90340
813	chr1	31853667	31853716	1.1105	1	Primary Transcript	+	31855887	31865506	-2171	-7004	3061	HCRTR1	996600	hypocretin (orexin) receptor 1	http://genome.ucsc.edu/cgi-bin/hgTracks?hgsid=167433603&clade=mammal&org=Human&db=hg18&position=chr1%3A31855887-31865506&hgt.suggest=&pix=800&Submit=submit	NM_001525	16712	OX1R
814	chr1	31853857	31853906	2.0045	1	Primary Transcript	+	31855887	31865506	-1981	-6816	3061	HCRTR1	996600	hypocretin (orexin) receptor 1	http://genome.ucsc.edu/cgi-bin/hgTracks?hgsid=167433603&clade=mammal&org=Human&db=hg18&position=chr1%3A31855887-31865506&hgt.suggest=&pix=800&Submit=submit	NM_001525	16712	OX1R
815	chr1	31853969	31854018	1.2381	1	Primary Transcript	+	31855887	31865506	-1869	-6704	3061	HCRTR1	996600	hypocretin (orexin) receptor 1	http://genome.ucsc.edu/cgi-bin/hgTracks?hgsid=167433603&clade=mammal&org=Human&db=hg18&position=chr1%3A31855887-31865506&hgt.suggest=&pix=800&Submit=submit	NM_001525	16712	OX1R
816	chr1	31854063	31854112	1.6007	1	Primary Transcript	+	31855887	31865506	-1775	-6608	3061	HCRTR1	996600	hypocretin (orexin) receptor 1	http://genome.ucsc.edu/cgi-bin/hgTracks?hgsid=167433603&clade=mammal&org=Human&db=hg18&position=chr1%3A31855887-31865506&hgt.suggest=&pix=800&Submit=submit	NM_001525	16712	OX1R
817	chr1	31854159	31854208	1.8026	1	Primary Transcript	+	31855887	31865506	-1679	-6512	3061	HCRTR1	996600	hypocretin (orexin) receptor 1	http://genome.ucsc.edu/cgi-bin/hgTracks?hgsid=167433603&clade=mammal&org=Human&db=hg18&position=chr1%3A31855887-31865506&hgt.suggest=&pix=800&Submit=submit	NM_001525	16712	OX1R
818	chr1	31884003	31884063	1.0471	1	Primary Transcript	-	31868057	31883064	-939	-8474	553115	PEF1	996600	penta-EF-hand domain containing 1	http://genome.ucsc.edu/cgi-bin/hgTracks?hgsid=167433603&clade=mammal&org=Human&db=hg18&position=chr1%3A31868057-31883064&hgt.suggest=&pix=800&Submit=submit,PEF1A	NM_012392	14087	ABP32
819	chr1	31884097	31884146	0.9758	1	Primary Transcript	-	31868057	31883064	-1033	-8560	553115	PEF1	996600	penta-EF-hand domain containing 1	http://genome.ucsc.edu/cgi-bin/hgTracks?hgsid=167433603&clade=mammal&org=Human&db=hg18&position=chr1%3A31868057-31883064&hgt.suggest=&pix=800&Submit=submit,PEF1A	NM_012392	14087	ABP32
820	chr1	31884197	31884246	1.1328	1	Primary Transcript	-	31868057	31883064	-1133	-8660	553115	PEF1	996600	penta-EF-hand domain containing 1	http://genome.ucsc.edu/cgi-bin/hgTracks?hgsid=167433603&clade=mammal&org=Human&db=hg18&position=chr1%3A31868057-31883064&hgt.suggest=&pix=800&Submit=submit,PEF1A	NM_012392	14087	ABP32
821	chr1	31884279	31884332	1.0441	1	Primary Transcript	-	31868057	31883064	-1215	-8746	553115	PEF1	996600	penta-EF-hand domain containing 1	http://genome.ucsc.edu/cgi-bin/hgTracks?hgsid=167433603&clade=mammal&org=Human&db=hg18&position=chr1%3A31868057-31883064&hgt.suggest=&pix=800&Submit=submit,PEF1A	NM_012392	14087	ABP32
822	chr1	31885221	31885270	1.4637	1	Primary Transcript	-	31868057	31883064	-2157	-9684	553115	PEF1	996600	penta-EF-hand domain containing 1	http://genome.ucsc.edu/cgi-bin/hgTracks?hgsid=167433603&clade=mammal&org=Human&db=hg18&position=chr1%3A31868057-31883064&hgt.suggest=&pix=800&Submit=submit,PEF1A	NM_012392	14087	ABP32
823	chr1	31885305	31885354	1.3867	1	Primary Transcript	-	31868057	31883064	-2241	-9768	553115	PEF1	996600	penta-EF-hand domain containing 1	http://genome.ucsc.edu/cgi-bin/hgTracks?hgsid=167433603&clade=mammal&org=Human&db=hg18&position=chr1%3A31868057-31883064&hgt.suggest=&pix=800&Submit=submit,PEF1A	NM_012392	14087	ABP32
824	chr1	31944466	31944518	1.0528	1	Primary Transcript	-	31890434	31942355	-2111	-28096	1307	COL16A1	996600	collagen, type XVI, alpha 1	http://genome.ucsc.edu/cgi-bin/hgTracks?hgsid=167433603&clade=mammal&org=Human&db=hg18&position=chr1%3A31890434-31942355&hgt.suggest=&pix=800&Submit=submit	NM_001856	25719	447AA
825	chr1	32176766	32176815	1.0852	1	Primary Transcript	-	32146379	32176575	-191	-15314	8073	PTP4A2	996600	protein tyrosine phosphatase type IVA, member 2	PTP4A,ptp-IV1b,ptp-IV1a,OV-1,PTPCAAX2,HH7-2,PRL2,PRL-2,HU-PP-1,http://genome.ucsc.edu/cgi-bin/hgTracks?hgsid=167433603&clade=mammal&org=Human&db=hg18&position=chr1%3A32146379-32176575&hgt.suggest=&pix=800&Submit=submit	NM_080392	21618	HH13
826	chr1	32310021	32310070	1.6364	1	Primary Transcript	+	32311089	32341054	-1019	-16028	55116	TMEM39B	996600	transmembrane protein 39B	http://genome.ucsc.edu/cgi-bin/hgTracks?hgsid=167433603&clade=mammal&org=Human&db=hg18&position=chr1%3A32311089-32341054&hgt.suggest=&pix=800&Submit=submit	NM_018056	19844	FLJ10315
827	chr1	32345140	32345195	1.7451	1	Primary Transcript	+	32346230	32414755	-1035	-35324	23633	KPNA6	996600	karyopherin alpha 6 (importin alpha 7)	http://genome.ucsc.edu/cgi-bin/hgTracks?hgsid=167433603&clade=mammal&org=Human&db=hg18&position=chr1%3A32346230-32414755&hgt.suggest=&pix=800&Submit=submit,IPOA7,KPNA7,MGC17918	NM_012316	14102	FLJ11249
828	chr1	32345230	32345279	1.4084	1	Primary Transcript	+	32346230	32414755	-951	-35236	23633	KPNA6	996600	karyopherin alpha 6 (importin alpha 7)	http://genome.ucsc.edu/cgi-bin/hgTracks?hgsid=167433603&clade=mammal&org=Human&db=hg18&position=chr1%3A32346230-32414755&hgt.suggest=&pix=800&Submit=submit,IPOA7,KPNA7,MGC17918	NM_012316	14102	FLJ11249
829	chr1	32346864	32346913	-1.6092	1	Primary Transcript	+	32346230	32414755	0	-33604	23633	KPNA6	996600	karyopherin alpha 6 (importin alpha 7)	http://genome.ucsc.edu/cgi-bin/hgTracks?hgsid=167433603&clade=mammal&org=Human&db=hg18&position=chr1%3A32346230-32414755&hgt.suggest=&pix=800&Submit=submit,IPOA7,KPNA7,MGC17918	NM_012316	14102	FLJ11249
830	chr1	32436762	32436812	1.6231	1	Primary Transcript	+	32417931	32436473	289	9586	200081	TXLNA	996600	taxilin alpha	MGC118870,http://genome.ucsc.edu/cgi-bin/hgTracks?hgsid=167433603&clade=mammal&org=Human&db=hg18&position=chr1%3A32417931-32436473&hgt.suggest=&pix=800&Submit=submit,MGC118871,RP4-622L5.4,TXLN,IL14	NM_175852	12750	DKFZp451J0118
831	chr1	32443043	32443093	1.0595	1	Primary Transcript	+	32438788	32443578	0	1884	79140	CCDC28B	996600	coiled-coil domain containing 28B	MGC16441,RP4-622L5.5,http://genome.ucsc.edu/cgi-bin/hgTracks?hgsid=167433603&clade=mammal&org=Human&db=hg18&position=chr1%3A32438788-32443578&hgt.suggest=&pix=800&Submit=submit	NM_024296	18275	MGC1203
832	chr1	32443955	32444004	-0.9706	1	Primary Transcript	+	32443858	32446875	0	-1388	55721	IQCC	996600	IQ motif containing C	MGC120341,RP4-622L5.6,http://genome.ucsc.edu/cgi-bin/hgTracks?hgsid=167433603&clade=mammal&org=Human&db=hg18&position=chr1%3A32443858-32446875&hgt.suggest=&pix=800&Submit=submit	NM_018134	14104	FLJ10547
833	chr1	32488098	32488147	1.6217	1	Primary Transcript	+	32489426	32524353	-1279	-18764	3932	LCK	996600	lymphocyte-specific protein tyrosine kinase	pp58lck,YT16,p56lck,http://genome.ucsc.edu/cgi-bin/hgTracks?hgsid=167433603&clade=mammal&org=Human&db=hg18&position=chr1%3A32489426-32524353&hgt.suggest=&pix=800&Submit=submit	NM_005356	12558	LSK
834	chr1	32489606	32489655	0.9841	1	Primary Transcript	+	32489426	32524353	0	-17256	3932	LCK	996600	lymphocyte-specific protein tyrosine kinase	pp58lck,YT16,p56lck,http://genome.ucsc.edu/cgi-bin/hgTracks?hgsid=167433603&clade=mammal&org=Human&db=hg18&position=chr1%3A32489426-32524353&hgt.suggest=&pix=800&Submit=submit	NM_005356	12558	LSK
835	chr1	32510082	32510145	2.1681	1	Primary Transcript	+	32489426	32524353	0	3224	3932	LCK	996600	lymphocyte-specific protein tyrosine kinase	pp58lck,YT16,p56lck,http://genome.ucsc.edu/cgi-bin/hgTracks?hgsid=167433603&clade=mammal&org=Human&db=hg18&position=chr1%3A32489426-32524353&hgt.suggest=&pix=800&Submit=submit	NM_005356	12558	LSK
836	chr1	32510160	32510209	1.4273	1	Primary Transcript	+	32489426	32524353	0	3296	3932	LCK	996600	lymphocyte-specific protein tyrosine kinase	pp58lck,YT16,p56lck,http://genome.ucsc.edu/cgi-bin/hgTracks?hgsid=167433603&clade=mammal&org=Human&db=hg18&position=chr1%3A32489426-32524353&hgt.suggest=&pix=800&Submit=submit	NM_005356	12558	LSK
837	chr1	32510431	32510488	1.469	1	Primary Transcript	+	32489426	32524353	0	3572	3932	LCK	996600	lymphocyte-specific protein tyrosine kinase	pp58lck,YT16,p56lck,http://genome.ucsc.edu/cgi-bin/hgTracks?hgsid=167433603&clade=mammal&org=Human&db=hg18&position=chr1%3A32489426-32524353&hgt.suggest=&pix=800&Submit=submit	NM_005356	12558	LSK
838	chr1	32511243	32511292	1.1774	1	Primary Transcript	+	32489426	32524353	0	4380	3932	LCK	996600	lymphocyte-specific protein tyrosine kinase	pp58lck,YT16,p56lck,http://genome.ucsc.edu/cgi-bin/hgTracks?hgsid=167433603&clade=mammal&org=Human&db=hg18&position=chr1%3A32489426-32524353&hgt.suggest=&pix=800&Submit=submit	NM_005356	12558	LSK
839	chr1	32529429	32529480	2.4711	1	Primary Transcript	+	32530294	32571811	-814	-21598	3065	HDAC1	996600	histone deacetylase 1	HD1,RPD3L1,http://genome.ucsc.edu/cgi-bin/hgTracks?hgsid=167433603&clade=mammal&org=Human&db=hg18&position=chr1%3A32530294-32571811&hgt.suggest=&pix=800&Submit=submit,GON-10,RPD3	NM_004964	23929	DKFZp686H12203
840	chr1	32529716	32529765	-1.3698	1	Primary Transcript	+	32530294	32571811	-529	-21312	3065	HDAC1	996600	histone deacetylase 1	HD1,RPD3L1,http://genome.ucsc.edu/cgi-bin/hgTracks?hgsid=167433603&clade=mammal&org=Human&db=hg18&position=chr1%3A32530294-32571811&hgt.suggest=&pix=800&Submit=submit,GON-10,RPD3	NM_004964	23929	DKFZp686H12203
841	chr1	32598707	32598760	0.9451	1	Primary Transcript	+	32600448	32602511	-1688	-2746	81629	TSSK3	996600	testis-specific serine kinase 3	TSK3,STK22D,http://genome.ucsc.edu/cgi-bin/hgTracks?hgsid=167433603&clade=mammal&org=Human&db=hg18&position=chr1%3A32600448-32602511&hgt.suggest=&pix=800&Submit=submit,STK22C	NM_052841	583	SPOGA3
842	chr1	32599179	32599228	1.1312	1	Primary Transcript	+	32600448	32602511	-1220	-2276	81629	TSSK3	996600	testis-specific serine kinase 3	TSK3,STK22D,http://genome.ucsc.edu/cgi-bin/hgTracks?hgsid=167433603&clade=mammal&org=Human&db=hg18&position=chr1%3A32600448-32602511&hgt.suggest=&pix=800&Submit=submit,STK22C	NM_052841	583	SPOGA3
843	chr1	32599283	32599332	1.9225	1	Primary Transcript	+	32600448	32602511	-1116	-2172	81629	TSSK3	996600	testis-specific serine kinase 3	TSK3,STK22D,http://genome.ucsc.edu/cgi-bin/hgTracks?hgsid=167433603&clade=mammal&org=Human&db=hg18&position=chr1%3A32600448-32602511&hgt.suggest=&pix=800&Submit=submit,STK22C	NM_052841	583	SPOGA3
844	chr1	32599361	32599410	0.9012	1	Primary Transcript	+	32600448	32602511	-1038	-2096	81629	TSSK3	996600	testis-specific serine kinase 3	TSK3,STK22D,http://genome.ucsc.edu/cgi-bin/hgTracks?hgsid=167433603&clade=mammal&org=Human&db=hg18&position=chr1%3A32600448-32602511&hgt.suggest=&pix=800&Submit=submit,STK22C	NM_052841	583	SPOGA3
845	chr1	32632243	32632292	-0.9877	1	Primary Transcript	-	32603293	32632649	0	-14298	55108	BSDC1	996600	BSD domain containing 1	http://genome.ucsc.edu/cgi-bin/hgTracks?hgsid=167433603&clade=mammal&org=Human&db=hg18&position=chr1%3A32603293-32632649&hgt.suggest=&pix=800&Submit=submit,FLJ10276	NM_001143889	23273	DKFZp686B09139
846	chr1	32632347	32632396	-1.473	1	Primary Transcript	-	32603293	32632649	0	-14402	55108	BSDC1	996600	BSD domain containing 1	http://genome.ucsc.edu/cgi-bin/hgTracks?hgsid=167433603&clade=mammal&org=Human&db=hg18&position=chr1%3A32603293-32632649&hgt.suggest=&pix=800&Submit=submit,FLJ10276	NM_001143889	23273	DKFZp686B09139
847	chr1	32632463	32632512	-1.1271	1	Primary Transcript	-	32603293	32632649	0	-14518	55108	BSDC1	996600	BSD domain containing 1	http://genome.ucsc.edu/cgi-bin/hgTracks?hgsid=167433603&clade=mammal&org=Human&db=hg18&position=chr1%3A32603293-32632649&hgt.suggest=&pix=800&Submit=submit,FLJ10276	NM_001143889	23273	DKFZp686B09139
848	chr1	32632563	32632612	-2.0247	1	Primary Transcript	-	32603293	32632649	0	-14618	55108	BSDC1	996600	BSD domain containing 1	http://genome.ucsc.edu/cgi-bin/hgTracks?hgsid=167433603&clade=mammal&org=Human&db=hg18&position=chr1%3A32603293-32632649&hgt.suggest=&pix=800&Submit=submit,FLJ10276	NM_001143889	23273	DKFZp686B09139
849	chr1	32632661	32632710	-1.5275	1	Primary Transcript	-	32603293	32632649	-12	-14714	55108	BSDC1	996600	BSD domain containing 1	http://genome.ucsc.edu/cgi-bin/hgTracks?hgsid=167433603&clade=mammal&org=Human&db=hg18&position=chr1%3A32603293-32632649&hgt.suggest=&pix=800&Submit=submit,FLJ10276	NM_001143889	23273	DKFZp686B09139
850	chr1	32632863	32632912	-1.532	1	Primary Transcript	-	32603293	32632649	-214	-14918	55108	BSDC1	996600	BSD domain containing 1	http://genome.ucsc.edu/cgi-bin/hgTracks?hgsid=167433603&clade=mammal&org=Human&db=hg18&position=chr1%3A32603293-32632649&hgt.suggest=&pix=800&Submit=submit,FLJ10276	NM_001143889	23273	DKFZp686B09139
851	chr1	32632959	32633008	-1.4983	1	Primary Transcript	-	32603293	32632649	-310	-15014	55108	BSDC1	996600	BSD domain containing 1	http://genome.ucsc.edu/cgi-bin/hgTracks?hgsid=167433603&clade=mammal&org=Human&db=hg18&position=chr1%3A32603293-32632649&hgt.suggest=&pix=800&Submit=submit,FLJ10276	NM_001143889	23273	DKFZp686B09139
852	chr1	32890294	32890350	-1.8179	1	Primary Transcript	+	32889335	32924397	0	-16544	5928	RBBP4	996600	retinoblastoma binding protein 4	http://genome.ucsc.edu/cgi-bin/hgTracks?hgsid=167433603&clade=mammal&org=Human&db=hg18&position=chr1%3A32889335-32924397&hgt.suggest=&pix=800&Submit=submit,RBAP48	NM_005610	1181	NURF55
853	chr1	32890380	32890433	-1.0942	1	Primary Transcript	+	32889335	32924397	0	-16460	5928	RBBP4	996600	retinoblastoma binding protein 4	http://genome.ucsc.edu/cgi-bin/hgTracks?hgsid=167433603&clade=mammal&org=Human&db=hg18&position=chr1%3A32889335-32924397&hgt.suggest=&pix=800&Submit=submit,RBAP48	NM_005610	1181	NURF55
854	chr1	32941963	32942012	0.9233	1	Primary Transcript	-	32918093	32940948	-1015	-12468	81493	SYNC	996600	syncoilin, intermediate filament protein	MGC149626,http://genome.ucsc.edu/cgi-bin/hgTracks?hgsid=167433603&clade=mammal&org=Human&db=hg18&position=chr1%3A32918093-32940948&hgt.suggest=&pix=800&Submit=submit,SYNCOILIN,SYNC1	NM_030786	13614	MGC149625
855	chr1	32942143	32942193	1.1085	1	Primary Transcript	-	32918093	32940948	-1195	-12648	81493	SYNC	996600	syncoilin, intermediate filament protein	MGC149626,http://genome.ucsc.edu/cgi-bin/hgTracks?hgsid=167433603&clade=mammal&org=Human&db=hg18&position=chr1%3A32918093-32940948&hgt.suggest=&pix=800&Submit=submit,SYNCOILIN,SYNC1	NM_030786	13614	MGC149625
856	chr1	32943236	32943286	0.9436	1	Primary Transcript	-	32918093	32940948	-2288	-13740	81493	SYNC	996600	syncoilin, intermediate filament protein	MGC149626,http://genome.ucsc.edu/cgi-bin/hgTracks?hgsid=167433603&clade=mammal&org=Human&db=hg18&position=chr1%3A32918093-32940948&hgt.suggest=&pix=800&Submit=submit,SYNCOILIN,SYNC1	NM_030786	13614	MGC149625
857	chr1	33008451	33008500	1.4132	1	Primary Transcript	+	32980098	33013158	0	11848	57648	KIAA1522	996600	KIAA1522	http://genome.ucsc.edu/cgi-bin/hgTracks?hgsid=167433603&clade=mammal&org=Human&db=hg18&position=chr1%3A32980098-33013158&hgt.suggest=&pix=800&Submit=submit	NM_020888	22676	-
858	chr1	33055286	33055335	-1.1831	1	Primary Transcript	-	33013426	33056220	0	-20488	8565	YARS	996600	tyrosyl-tRNA synthetase	http://genome.ucsc.edu/cgi-bin/hgTracks?hgsid=167433603&clade=mammal&org=Human&db=hg18&position=chr1%3A33013426-33056220&hgt.suggest=&pix=800&Submit=submit,YTS,TYRRS,YRS	NM_003680	19424	CMTDIC
859	chr1	33055372	33055421	-1.3668	1	Primary Transcript	-	33013426	33056220	0	-20572	8565	YARS	996600	tyrosyl-tRNA synthetase	http://genome.ucsc.edu/cgi-bin/hgTracks?hgsid=167433603&clade=mammal&org=Human&db=hg18&position=chr1%3A33013426-33056220&hgt.suggest=&pix=800&Submit=submit,YTS,TYRRS,YRS	NM_003680	19424	CMTDIC
860	chr1	33055596	33055645	-0.9814	1	Primary Transcript	-	33013426	33056220	0	-20796	8565	YARS	996600	tyrosyl-tRNA synthetase	http://genome.ucsc.edu/cgi-bin/hgTracks?hgsid=167433603&clade=mammal&org=Human&db=hg18&position=chr1%3A33013426-33056220&hgt.suggest=&pix=800&Submit=submit,YTS,TYRRS,YRS	NM_003680	19424	CMTDIC
861	chr1	33055696	33055745	-1.1398	1	Primary Transcript	-	33013426	33056220	0	-20896	8565	YARS	996600	tyrosyl-tRNA synthetase	http://genome.ucsc.edu/cgi-bin/hgTracks?hgsid=167433603&clade=mammal&org=Human&db=hg18&position=chr1%3A33013426-33056220&hgt.suggest=&pix=800&Submit=submit,YTS,TYRRS,YRS	NM_003680	19424	CMTDIC
862	chr1	33055797	33055846	-1.1516	1	Primary Transcript	-	33013426	33056220	0	-20996	8565	YARS	996600	tyrosyl-tRNA synthetase	http://genome.ucsc.edu/cgi-bin/hgTracks?hgsid=167433603&clade=mammal&org=Human&db=hg18&position=chr1%3A33013426-33056220&hgt.suggest=&pix=800&Submit=submit,YTS,TYRRS,YRS	NM_003680	19424	CMTDIC
863	chr1	33055875	33055924	-1.0295	1	Primary Transcript	-	33013426	33056220	0	-21076	8565	YARS	996600	tyrosyl-tRNA synthetase	http://genome.ucsc.edu/cgi-bin/hgTracks?hgsid=167433603&clade=mammal&org=Human&db=hg18&position=chr1%3A33013426-33056220&hgt.suggest=&pix=800&Submit=submit,YTS,TYRRS,YRS	NM_003680	19424	CMTDIC
864	chr1	33123645	33123694	1.1252	1	Primary Transcript	+	33124684	33132834	-990	-5092	3208	HPCA	996600	hippocalcin	http://genome.ucsc.edu/cgi-bin/hgTracks?hgsid=167433603&clade=mammal&org=Human&db=hg18&position=chr1%3A33124684-33132834&hgt.suggest=&pix=800&Submit=submit	NM_002143	14120	BDR2
865	chr1	33131772	33131821	1.4018	1	Primary Transcript	+	33124684	33132834	0	3036	3208	HPCA	996600	hippocalcin	http://genome.ucsc.edu/cgi-bin/hgTracks?hgsid=167433603&clade=mammal&org=Human&db=hg18&position=chr1%3A33124684-33132834&hgt.suggest=&pix=800&Submit=submit	NM_002143	14120	BDR2
866	chr1	33140779	33140828	1.4724	1	Primary Transcript	-	33132782	33139540	-1239	-4644	113452	TMEM54	996600	transmembrane protein 54	http://genome.ucsc.edu/cgi-bin/hgTracks?hgsid=167433603&clade=mammal&org=Human&db=hg18&position=chr1%3A33132782-33139540&hgt.suggest=&pix=800&Submit=submit,CAC-1,CAC1,MGC10137	NM_033504	14121	BCLP
867	chr1	33202936	33202985	-1.0639	1	Primary Transcript	-	33174636	33202873	-63	-14206	127544	RNF19B	996600	ring finger protein 19B	IBRDC3,NKLAM,http://genome.ucsc.edu/cgi-bin/hgTracks?hgsid=167433603&clade=mammal&org=Human&db=hg18&position=chr1%3A33174636-33202873&hgt.suggest=&pix=800&Submit=submit	NM_153341	21164	FLJ90005
868	chr1	33204658	33204707	1.0801	1	Primary Transcript	-	33174636	33202873	-1785	-15930	127544	RNF19B	996600	ring finger protein 19B	IBRDC3,NKLAM,http://genome.ucsc.edu/cgi-bin/hgTracks?hgsid=167433603&clade=mammal&org=Human&db=hg18&position=chr1%3A33174636-33202873&hgt.suggest=&pix=800&Submit=submit	NM_153341	21164	FLJ90005
869	chr1	33274849	33274898	-1.0813	1	Primary Transcript	-	33246172	33275079	0	-14246	204	AK2	996600	adenylate kinase 2	http://genome.ucsc.edu/cgi-bin/hgTracks?hgsid=167433603&clade=mammal&org=Human&db=hg18&position=chr1%3A33246172-33275079&hgt.suggest=&pix=800&Submit=submit	NM_013411	23329	ADK2
870	chr1	33274969	33275018	-1.6115	2	Primary Transcript	-	33246172	33275079	0	-14366	204	AK2	996600	adenylate kinase 2	http://genome.ucsc.edu/cgi-bin/hgTracks?hgsid=167433603&clade=mammal&org=Human&db=hg18&position=chr1%3A33246172-33275079&hgt.suggest=&pix=800&Submit=submit	NM_013411	23329	ADK2
871	chr1	33275165	33275214	-2.6967	1	Primary Transcript	-	33246172	33275079	-86	-14562	204	AK2	996600	adenylate kinase 2	http://genome.ucsc.edu/cgi-bin/hgTracks?hgsid=167433603&clade=mammal&org=Human&db=hg18&position=chr1%3A33246172-33275079&hgt.suggest=&pix=800&Submit=submit	NM_013411	23329	ADK2
872	chr1	33317903	33317952	1.0375	1	Primary Transcript	+	33319300	33358582	-1348	-21012	113451	ADC	996600	arginine decarboxylase	ODC1L,ODC-p,http://genome.ucsc.edu/cgi-bin/hgTracks?hgsid=167433603&clade=mammal&org=Human&db=hg18&position=chr1%3A33319300-33358582&hgt.suggest=&pix=800&Submit=submit,KIAA1945	NM_052998	19130	AZI2
873	chr1	33317985	33318041	2.022	1	Primary Transcript	+	33319300	33358582	-1259	-20928	113451	ADC	996600	arginine decarboxylase	ODC1L,ODC-p,http://genome.ucsc.edu/cgi-bin/hgTracks?hgsid=167433603&clade=mammal&org=Human&db=hg18&position=chr1%3A33319300-33358582&hgt.suggest=&pix=800&Submit=submit,KIAA1945	NM_052998	19130	AZI2
874	chr1	33318943	33318993	-1.3956	1	Primary Transcript	+	33319300	33358582	-307	-19972	113451	ADC	996600	arginine decarboxylase	ODC1L,ODC-p,http://genome.ucsc.edu/cgi-bin/hgTracks?hgsid=167433603&clade=mammal&org=Human&db=hg18&position=chr1%3A33319300-33358582&hgt.suggest=&pix=800&Submit=submit,KIAA1945	NM_052998	19130	AZI2
875	chr1	33319059	33319108	-1.7106	1	Primary Transcript	+	33319300	33358582	-192	-19856	113451	ADC	996600	arginine decarboxylase	ODC1L,ODC-p,http://genome.ucsc.edu/cgi-bin/hgTracks?hgsid=167433603&clade=mammal&org=Human&db=hg18&position=chr1%3A33319300-33358582&hgt.suggest=&pix=800&Submit=submit,KIAA1945	NM_052998	19130	AZI2
876	chr1	33319159	33319208	-2.5868	1	Primary Transcript	+	33319300	33358582	-92	-19756	113451	ADC	996600	arginine decarboxylase	ODC1L,ODC-p,http://genome.ucsc.edu/cgi-bin/hgTracks?hgsid=167433603&clade=mammal&org=Human&db=hg18&position=chr1%3A33319300-33358582&hgt.suggest=&pix=800&Submit=submit,KIAA1945	NM_052998	19130	AZI2
877	chr1	33319241	33319290	-2.2054	1	Primary Transcript	+	33319300	33358582	-10	-19676	113451	ADC	996600	arginine decarboxylase	ODC1L,ODC-p,http://genome.ucsc.edu/cgi-bin/hgTracks?hgsid=167433603&clade=mammal&org=Human&db=hg18&position=chr1%3A33319300-33358582&hgt.suggest=&pix=800&Submit=submit,KIAA1945	NM_052998	19130	AZI2
878	chr1	33319451	33319500	-1.0125	1	Primary Transcript	+	33319300	33358582	0	-19464	113451	ADC	996600	arginine decarboxylase	ODC1L,ODC-p,http://genome.ucsc.edu/cgi-bin/hgTracks?hgsid=167433603&clade=mammal&org=Human&db=hg18&position=chr1%3A33319300-33358582&hgt.suggest=&pix=800&Submit=submit,KIAA1945	NM_052998	19130	AZI2
879	chr1	33421722	33421771	1.0864	1	Primary Transcript	-	33383590	33420258	-1464	-19824	55223	TRIM62	996600	tripartite motif-containing 62	FLJ16558,http://genome.ucsc.edu/cgi-bin/hgTracks?hgsid=167433603&clade=mammal&org=Human&db=hg18&position=chr1%3A33383590-33420258&hgt.suggest=&pix=800&Submit=submit,FLJ10759	NM_018207	7661	DEAR1
880	chr1	33421808	33421857	1.0285	1	Primary Transcript	-	33383590	33420258	-1550	-19908	55223	TRIM62	996600	tripartite motif-containing 62	FLJ16558,http://genome.ucsc.edu/cgi-bin/hgTracks?hgsid=167433603&clade=mammal&org=Human&db=hg18&position=chr1%3A33383590-33420258&hgt.suggest=&pix=800&Submit=submit,FLJ10759	NM_018207	7661	DEAR1
881	chr1	33492696	33492745	1.3726	1	Primary Transcript	+	33494760	33538907	-2015	-24114	149076	ZNF362	996600	zinc finger protein 362	MGC138318,http://genome.ucsc.edu/cgi-bin/hgTracks?hgsid=167433603&clade=mammal&org=Human&db=hg18&position=chr1%3A33494760-33538907&hgt.suggest=&pix=800&Submit=submit,lin-29,RN	NM_152493	14123	FLJ25476
882	chr1	33559176	33559225	1.084	1	Primary Transcript	-	33544953	33559286	0	-7080	127550	A3GALT2	996600	alpha 1,3-galactosyltransferase 2	http://genome.ucsc.edu/cgi-bin/hgTracks?hgsid=167433603&clade=mammal&org=Human&db=hg18&position=chr1%3A33544953-33559286&hgt.suggest=&pix=800&Submit=submit	NM_001080438	8985	IGBS3S
883	chr1	33561200	33561249	1.1632	1	Primary Transcript	-	33561810	33588086	561	13724	1912	PHC2	996600	polyhomeotic homolog 2 (Drosophila)	PH2,MGC163502,http://genome.ucsc.edu/cgi-bin/hgTracks?hgsid=167433603&clade=mammal&org=Human&db=hg18&position=chr1%3A33561810-33588086&hgt.suggest=&pix=800&Submit=submit,HPH2	NM_004427	14124	EDR2
884	chr1	33613796	33613853	1.2139	1	Primary Transcript	-	33561810	33613781	-15	-26032	1912	PHC2	996600	polyhomeotic homolog 2 (Drosophila)	PH2,MGC163502,http://genome.ucsc.edu/cgi-bin/hgTracks?hgsid=167433603&clade=mammal&org=Human&db=hg18&position=chr1%3A33561810-33613781&hgt.suggest=&pix=800&Submit=submit,HPH2	NM_198040	14125	EDR2
885	chr1	33708379	33708439	-1.7959	1	Primary Transcript	+	33710818	33734582	-2379	-14292	7579	ZSCAN20	996600	zinc finger and SCAN domain containing 20	ZNF360,http://genome.ucsc.edu/cgi-bin/hgTracks?hgsid=167433603&clade=mammal&org=Human&db=hg18&position=chr1%3A33710818-33734582&hgt.suggest=&pix=800&Submit=submit,ZFP-31,ZNF31	NM_145238	6310	KOX29
886	chr1	33708487	33708537	-1.9488	1	Primary Transcript	+	33710818	33734582	-2281	-14188	7579	ZSCAN20	996600	zinc finger and SCAN domain containing 20	ZNF360,http://genome.ucsc.edu/cgi-bin/hgTracks?hgsid=167433603&clade=mammal&org=Human&db=hg18&position=chr1%3A33710818-33734582&hgt.suggest=&pix=800&Submit=submit,ZFP-31,ZNF31	NM_145238	6310	KOX29
887	chr1	33708601	33708650	-1.5476	1	Primary Transcript	+	33710818	33734582	-2168	-14076	7579	ZSCAN20	996600	zinc finger and SCAN domain containing 20	ZNF360,http://genome.ucsc.edu/cgi-bin/hgTracks?hgsid=167433603&clade=mammal&org=Human&db=hg18&position=chr1%3A33710818-33734582&hgt.suggest=&pix=800&Submit=submit,ZFP-31,ZNF31	NM_145238	6310	KOX29
888	chr1	33708703	33708752	-1.2586	1	Primary Transcript	+	33710818	33734582	-2066	-13972	7579	ZSCAN20	996600	zinc finger and SCAN domain containing 20	ZNF360,http://genome.ucsc.edu/cgi-bin/hgTracks?hgsid=167433603&clade=mammal&org=Human&db=hg18&position=chr1%3A33710818-33734582&hgt.suggest=&pix=800&Submit=submit,ZFP-31,ZNF31	NM_145238	6310	KOX29
889	chr1	33708791	33708840	-1.3731	1	Primary Transcript	+	33710818	33734582	-1978	-13884	7579	ZSCAN20	996600	zinc finger and SCAN domain containing 20	ZNF360,http://genome.ucsc.edu/cgi-bin/hgTracks?hgsid=167433603&clade=mammal&org=Human&db=hg18&position=chr1%3A33710818-33734582&hgt.suggest=&pix=800&Submit=submit,ZFP-31,ZNF31	NM_145238	6310	KOX29
890	chr1	33708897	33708946	-1.1005	1	Primary Transcript	+	33710818	33734582	-1872	-13780	7579	ZSCAN20	996600	zinc finger and SCAN domain containing 20	ZNF360,http://genome.ucsc.edu/cgi-bin/hgTracks?hgsid=167433603&clade=mammal&org=Human&db=hg18&position=chr1%3A33710818-33734582&hgt.suggest=&pix=800&Submit=submit,ZFP-31,ZNF31	NM_145238	6310	KOX29
891	chr1	33708981	33709030	-1.4838	1	Primary Transcript	+	33710818	33734582	-1788	-13692	7579	ZSCAN20	996600	zinc finger and SCAN domain containing 20	ZNF360,http://genome.ucsc.edu/cgi-bin/hgTracks?hgsid=167433603&clade=mammal&org=Human&db=hg18&position=chr1%3A33710818-33734582&hgt.suggest=&pix=800&Submit=submit,ZFP-31,ZNF31	NM_145238	6310	KOX29
892	chr1	33709095	33709144	-1.4892	1	Primary Transcript	+	33710818	33734582	-1674	-13580	7579	ZSCAN20	996600	zinc finger and SCAN domain containing 20	ZNF360,http://genome.ucsc.edu/cgi-bin/hgTracks?hgsid=167433603&clade=mammal&org=Human&db=hg18&position=chr1%3A33710818-33734582&hgt.suggest=&pix=800&Submit=submit,ZFP-31,ZNF31	NM_145238	6310	KOX29
893	chr1	33709203	33709252	-1.4998	1	Primary Transcript	+	33710818	33734582	-1566	-13472	7579	ZSCAN20	996600	zinc finger and SCAN domain containing 20	ZNF360,http://genome.ucsc.edu/cgi-bin/hgTracks?hgsid=167433603&clade=mammal&org=Human&db=hg18&position=chr1%3A33710818-33734582&hgt.suggest=&pix=800&Submit=submit,ZFP-31,ZNF31	NM_145238	6310	KOX29
894	chr1	33709285	33709343	-1.1291	1	Primary Transcript	+	33710818	33734582	-1475	-13388	7579	ZSCAN20	996600	zinc finger and SCAN domain containing 20	ZNF360,http://genome.ucsc.edu/cgi-bin/hgTracks?hgsid=167433603&clade=mammal&org=Human&db=hg18&position=chr1%3A33710818-33734582&hgt.suggest=&pix=800&Submit=submit,ZFP-31,ZNF31	NM_145238	6310	KOX29
895	chr1	33710827	33710876	-0.9372	1	Primary Transcript	+	33710818	33734582	0	-11848	7579	ZSCAN20	996600	zinc finger and SCAN domain containing 20	ZNF360,http://genome.ucsc.edu/cgi-bin/hgTracks?hgsid=167433603&clade=mammal&org=Human&db=hg18&position=chr1%3A33710818-33734582&hgt.suggest=&pix=800&Submit=submit,ZFP-31,ZNF31	NM_145238	6310	KOX29
896	chr1	33711009	33711058	-1.0243	1	Primary Transcript	+	33710818	33734582	0	-11668	7579	ZSCAN20	996600	zinc finger and SCAN domain containing 20	ZNF360,http://genome.ucsc.edu/cgi-bin/hgTracks?hgsid=167433603&clade=mammal&org=Human&db=hg18&position=chr1%3A33710818-33734582&hgt.suggest=&pix=800&Submit=submit,ZFP-31,ZNF31	NM_145238	6310	KOX29
897	chr1	34100786	34100835	-1.7034	1	Primary Transcript	-	33752195	34404030	0	-22696	114784	CSMD2	996600	CUB and Sushi multiple domains 2	dJ947L8.1,dJ1007G16.1,dJ1007G16.2,http://genome.ucsc.edu/cgi-bin/hgTracks?hgsid=167433603&clade=mammal&org=Human&db=hg18&position=chr1%3A33752195-34404030&hgt.suggest=&pix=800&Submit=submit	NM_052896	17388	KIAA1884
898	chr1	34100902	34100951	-1.0815	1	Primary Transcript	-	33752195	34404030	0	-22816	114784	CSMD2	996600	CUB and Sushi multiple domains 2	dJ947L8.1,dJ1007G16.1,dJ1007G16.2,http://genome.ucsc.edu/cgi-bin/hgTracks?hgsid=167433603&clade=mammal&org=Human&db=hg18&position=chr1%3A33752195-34404030&hgt.suggest=&pix=800&Submit=submit	NM_052896	17388	KIAA1884
899	chr1	34101098	34101148	-1.5324	1	Primary Transcript	-	33752195	34404030	0	-23008	114784	CSMD2	996600	CUB and Sushi multiple domains 2	dJ947L8.1,dJ1007G16.1,dJ1007G16.2,http://genome.ucsc.edu/cgi-bin/hgTracks?hgsid=167433603&clade=mammal&org=Human&db=hg18&position=chr1%3A33752195-34404030&hgt.suggest=&pix=800&Submit=submit	NM_052896	17388	KIAA1884
900	chr1	34414148	34414197	-1.3932	1	Primary Transcript	+	34405210	34457318	0	-17092	84970	C1orf94	996600	chromosome 1 open reading frame 94	http://genome.ucsc.edu/cgi-bin/hgTracks?hgsid=167433603&clade=mammal&org=Human&db=hg18&position=chr1%3A34405210-34457318&hgt.suggest=&pix=800&Submit=submit	NM_032884	16584	MGC15882
901	chr1	34992816	34992865	1.0977	1	Primary Transcript	+	34993307	34996699	-442	-2164	2709	GJB5	996600	gap junction protein, beta 5, 31.1kDa	http://genome.ucsc.edu/cgi-bin/hgTracks?hgsid=167433603&clade=mammal&org=Human&db=hg18&position=chr1%3A34993307-34996699&hgt.suggest=&pix=800&Submit=submit	NM_005268	14132	CX31.1
902	chr1	34992904	34992953	1.6861	1	Primary Transcript	+	34993307	34996699	-354	-2076	2709	GJB5	996600	gap junction protein, beta 5, 31.1kDa	http://genome.ucsc.edu/cgi-bin/hgTracks?hgsid=167433603&clade=mammal&org=Human&db=hg18&position=chr1%3A34993307-34996699&hgt.suggest=&pix=800&Submit=submit	NM_005268	14132	CX31.1
903	chr1	34996940	34996989	1.1452	1	Primary Transcript	+	34993307	34996699	241	1960	2709	GJB5	996600	gap junction protein, beta 5, 31.1kDa	http://genome.ucsc.edu/cgi-bin/hgTracks?hgsid=167433603&clade=mammal&org=Human&db=hg18&position=chr1%3A34993307-34996699&hgt.suggest=&pix=800&Submit=submit	NM_005268	14132	CX31.1
904	chr1	35098722	35098778	1.5367	1	Primary Transcript	-	35091710	35097932	-790	-3924	113444	C1orf212	996600	chromosome 1 open reading frame 212	http://genome.ucsc.edu/cgi-bin/hgTracks?hgsid=167433603&clade=mammal&org=Human&db=hg18&position=chr1%3A35091710-35097932&hgt.suggest=&pix=800&Submit=submit,MGC138436	NM_138428	14137	FLJ90372
905	chr1	35269547	35269596	-1.2796	1	Primary Transcript	-	35224353	35270156	0	-22316	9204	ZMYM6	996600	zinc finger, MYM-type 6	http://genome.ucsc.edu/cgi-bin/hgTracks?hgsid=167433603&clade=mammal&org=Human&db=hg18&position=chr1%3A35224353-35270156&hgt.suggest=&pix=800&Submit=submit,MYM,ZNF198L4,ZNF258	NM_007167	19847	Buster2
906	chr1	35269848	35269897	-1.2264	1	Primary Transcript	-	35224353	35270156	0	-22616	9204	ZMYM6	996600	zinc finger, MYM-type 6	http://genome.ucsc.edu/cgi-bin/hgTracks?hgsid=167433603&clade=mammal&org=Human&db=hg18&position=chr1%3A35224353-35270156&hgt.suggest=&pix=800&Submit=submit,MYM,ZNF198L4,ZNF258	NM_007167	19847	Buster2
907	chr1	35270056	35270105	-1.1349	1	Primary Transcript	-	35224353	35270156	0	-22824	9204	ZMYM6	996600	zinc finger, MYM-type 6	http://genome.ucsc.edu/cgi-bin/hgTracks?hgsid=167433603&clade=mammal&org=Human&db=hg18&position=chr1%3A35224353-35270156&hgt.suggest=&pix=800&Submit=submit,MYM,ZNF198L4,ZNF258	NM_007167	19847	Buster2
908	chr1	35317962	35318018	-0.9891	1	Primary Transcript	+	35317558	35354042	0	-17812	79830	ZMYM1	996600	zinc finger, MYM-type 1	FLJ43753,MYM,RP11-181E22.4,http://genome.ucsc.edu/cgi-bin/hgTracks?hgsid=167433603&clade=mammal&org=Human&db=hg18&position=chr1%3A35317558-35354042&hgt.suggest=&pix=800&Submit=submit	NM_024772	22269	FLJ23151
909	chr1	35507739	35507788	-0.9319	1	Primary Transcript	+	35507154	35660132	0	-75876	9202	ZMYM4	996600	zinc finger, MYM-type 4	ZNF262,DKFZp686B09210,MYM,KIAA0425,DKFZp686L0547,http://genome.ucsc.edu/cgi-bin/hgTracks?hgsid=167433603&clade=mammal&org=Human&db=hg18&position=chr1%3A35507154-35660132&hgt.suggest=&pix=800&Submit=submit,ZNF198L3	NM_005095	14142	CDIR
910	chr1	35796346	35796395	-1.4545	1	Primary Transcript	+	35795979	35804967	0	-4104	23154	NCDN	996600	neurochondrin	http://genome.ucsc.edu/cgi-bin/hgTracks?hgsid=167433603&clade=mammal&org=Human&db=hg18&position=chr1%3A35795979-35804967&hgt.suggest=&pix=800&Submit=submit	NM_001014839	14147	KIAA0607
911	chr1	35796464	35796513	-1.2731	1	Primary Transcript	+	35795979	35804967	0	-3984	23154	NCDN	996600	neurochondrin	http://genome.ucsc.edu/cgi-bin/hgTracks?hgsid=167433603&clade=mammal&org=Human&db=hg18&position=chr1%3A35795979-35804967&hgt.suggest=&pix=800&Submit=submit	NM_001014839	14147	KIAA0607
912	chr1	35815826	35815875	2.743	1	Primary Transcript	+	35811557	35833514	0	-6688	339488	TFAP2E	996600	transcription factor AP-2 epsilon (activating enhancer binding protein 2 epsilon)	MGC49007,http://genome.ucsc.edu/cgi-bin/hgTracks?hgsid=167433603&clade=mammal&org=Human&db=hg18&position=chr1%3A35811557-35833514&hgt.suggest=&pix=800&Submit=submit	NM_178548	20059	AP2E
913	chr1	35879395	35879444	-1.5806	1	Primary Transcript	-	35841325	35879730	0	-18892	5690	PSMB2	996600	proteasome (prosome, macropain) subunit, beta type, 2	MGC126885,MGC104215,http://genome.ucsc.edu/cgi-bin/hgTracks?hgsid=167433603&clade=mammal&org=Human&db=hg18&position=chr1%3A35841325-35879730&hgt.suggest=&pix=800&Submit=submit	NM_002794	26219	HC7-I
914	chr1	35879495	35879544	-0.999	1	Primary Transcript	-	35841325	35879730	0	-18992	5690	PSMB2	996600	proteasome (prosome, macropain) subunit, beta type, 2	MGC126885,MGC104215,http://genome.ucsc.edu/cgi-bin/hgTracks?hgsid=167433603&clade=mammal&org=Human&db=hg18&position=chr1%3A35841325-35879730&hgt.suggest=&pix=800&Submit=submit	NM_002794	26219	HC7-I
915	chr1	35879571	35879620	-2.809	1	Primary Transcript	-	35841325	35879730	0	-19068	5690	PSMB2	996600	proteasome (prosome, macropain) subunit, beta type, 2	MGC126885,MGC104215,http://genome.ucsc.edu/cgi-bin/hgTracks?hgsid=167433603&clade=mammal&org=Human&db=hg18&position=chr1%3A35841325-35879730&hgt.suggest=&pix=800&Submit=submit	NM_002794	26219	HC7-I
916	chr1	35879693	35879742	-1.9675	1	Primary Transcript	-	35841325	35879730	0	-19192	5690	PSMB2	996600	proteasome (prosome, macropain) subunit, beta type, 2	MGC126885,MGC104215,http://genome.ucsc.edu/cgi-bin/hgTracks?hgsid=167433603&clade=mammal&org=Human&db=hg18&position=chr1%3A35841325-35879730&hgt.suggest=&pix=800&Submit=submit	NM_002794	26219	HC7-I
917	chr1	35879773	35879822	-1.6021	1	Primary Transcript	-	35841325	35879730	-43	-19272	5690	PSMB2	996600	proteasome (prosome, macropain) subunit, beta type, 2	MGC126885,MGC104215,http://genome.ucsc.edu/cgi-bin/hgTracks?hgsid=167433603&clade=mammal&org=Human&db=hg18&position=chr1%3A35841325-35879730&hgt.suggest=&pix=800&Submit=submit	NM_002794	26219	HC7-I
918	chr1	35880565	35880626	-2.5597	1	Primary Transcript	-	35841325	35879730	-835	-20064	5690	PSMB2	996600	proteasome (prosome, macropain) subunit, beta type, 2	MGC126885,MGC104215,http://genome.ucsc.edu/cgi-bin/hgTracks?hgsid=167433603&clade=mammal&org=Human&db=hg18&position=chr1%3A35841325-35879730&hgt.suggest=&pix=800&Submit=submit	NM_002794	26219	HC7-I
919	chr1	35880645	35880698	-1.364	1	Primary Transcript	-	35841325	35879730	-915	-20144	5690	PSMB2	996600	proteasome (prosome, macropain) subunit, beta type, 2	MGC126885,MGC104215,http://genome.ucsc.edu/cgi-bin/hgTracks?hgsid=167433603&clade=mammal&org=Human&db=hg18&position=chr1%3A35841325-35879730&hgt.suggest=&pix=800&Submit=submit	NM_002794	26219	HC7-I
920	chr1	36167340	36167389	-1.0006	1	Primary Transcript	+	36169358	36294650	-1969	-64640	192669	EIF2C3	996600	eukaryotic translation initiation factor 2C, 3	FLJ12765,http://genome.ucsc.edu/cgi-bin/hgTracks?hgsid=167433603&clade=mammal&org=Human&db=hg18&position=chr1%3A36169358-36294650&hgt.suggest=&pix=800&Submit=submit,MGC86946	NM_024852	2027	2003-08-01
921	chr1	36167422	36167483	-1.7976	1	Primary Transcript	+	36169358	36294650	-1875	-64548	192669	EIF2C3	996600	eukaryotic translation initiation factor 2C, 3	FLJ12765,http://genome.ucsc.edu/cgi-bin/hgTracks?hgsid=167433603&clade=mammal&org=Human&db=hg18&position=chr1%3A36169358-36294650&hgt.suggest=&pix=800&Submit=submit,MGC86946	NM_024852	2027	2003-08-01
922	chr1	36167524	36167586	-1.3853	1	Primary Transcript	+	36169358	36294650	-1772	-64452	192669	EIF2C3	996600	eukaryotic translation initiation factor 2C, 3	FLJ12765,http://genome.ucsc.edu/cgi-bin/hgTracks?hgsid=167433603&clade=mammal&org=Human&db=hg18&position=chr1%3A36169358-36294650&hgt.suggest=&pix=800&Submit=submit,MGC86946	NM_024852	2027	2003-08-01
923	chr1	36167636	36167685	-1.2784	1	Primary Transcript	+	36169358	36294650	-1673	-64344	192669	EIF2C3	996600	eukaryotic translation initiation factor 2C, 3	FLJ12765,http://genome.ucsc.edu/cgi-bin/hgTracks?hgsid=167433603&clade=mammal&org=Human&db=hg18&position=chr1%3A36169358-36294650&hgt.suggest=&pix=800&Submit=submit,MGC86946	NM_024852	2027	2003-08-01
924	chr1	36320120	36320169	1.5756	1	Primary Transcript	+	36322262	36326463	-2093	-4220	27285	TEKT2	996600	tektin 2 (testicular)	TEKTIN-T,http://genome.ucsc.edu/cgi-bin/hgTracks?hgsid=167433603&clade=mammal&org=Human&db=hg18&position=chr1%3A36322262-36326463&hgt.suggest=&pix=800&Submit=submit,h-tektin-t	NM_014466	17014	TEKTB1
925	chr1	36320402	36320451	2.03	1	Primary Transcript	+	36322262	36326463	-1811	-3940	27285	TEKT2	996600	tektin 2 (testicular)	TEKTIN-T,http://genome.ucsc.edu/cgi-bin/hgTracks?hgsid=167433603&clade=mammal&org=Human&db=hg18&position=chr1%3A36322262-36326463&hgt.suggest=&pix=800&Submit=submit,h-tektin-t	NM_014466	17014	TEKTB1
926	chr1	36320939	36320988	1.1778	1	Primary Transcript	+	36322262	36326463	-1274	-3400	27285	TEKT2	996600	tektin 2 (testicular)	TEKTIN-T,http://genome.ucsc.edu/cgi-bin/hgTracks?hgsid=167433603&clade=mammal&org=Human&db=hg18&position=chr1%3A36322262-36326463&hgt.suggest=&pix=800&Submit=submit,h-tektin-t	NM_014466	17014	TEKTB1
927	chr1	36321571	36321620	1.734	1	Primary Transcript	+	36322262	36326463	-642	-2768	27285	TEKT2	996600	tektin 2 (testicular)	TEKTIN-T,http://genome.ucsc.edu/cgi-bin/hgTracks?hgsid=167433603&clade=mammal&org=Human&db=hg18&position=chr1%3A36322262-36326463&hgt.suggest=&pix=800&Submit=submit,h-tektin-t	NM_014466	17014	TEKTB1
928	chr1	36321747	36321805	1.5096	1	Primary Transcript	+	36322262	36326463	-457	-2588	27285	TEKT2	996600	tektin 2 (testicular)	TEKTIN-T,http://genome.ucsc.edu/cgi-bin/hgTracks?hgsid=167433603&clade=mammal&org=Human&db=hg18&position=chr1%3A36322262-36326463&hgt.suggest=&pix=800&Submit=submit,h-tektin-t	NM_014466	17014	TEKTB1
929	chr1	36339858	36339917	0.9064	1	Primary Transcript	-	36333432	36338437	-1421	-3952	1296	COL8A2	996600	collagen, type VIII, alpha 2	FECD1,PPCD2,MGC116972,PPCD,MGC116970,FLJ00201,http://genome.ucsc.edu/cgi-bin/hgTracks?hgsid=167433603&clade=mammal&org=Human&db=hg18&position=chr1%3A36333432-36338437&hgt.suggest=&pix=800&Submit=submit	NM_005202	22500	FECD
930	chr1	36387255	36387306	-1.6211	1	Primary Transcript	-	36374759	36387654	0	-6072	27095	TRAPPC3	996600	trafficking protein particle complex 3	http://genome.ucsc.edu/cgi-bin/hgTracks?hgsid=167433603&clade=mammal&org=Human&db=hg18&position=chr1%3A36374759-36387654&hgt.suggest=&pix=800&Submit=submit	NM_014408	14168	BET3
931	chr1	36388562	36388611	-0.9938	1	Primary Transcript	-	36374759	36387654	-908	-7376	27095	TRAPPC3	996600	trafficking protein particle complex 3	http://genome.ucsc.edu/cgi-bin/hgTracks?hgsid=167433603&clade=mammal&org=Human&db=hg18&position=chr1%3A36374759-36387654&hgt.suggest=&pix=800&Submit=submit	NM_014408	14168	BET3
932	chr1	36388846	36388897	-0.9427	1	Primary Transcript	-	36374759	36387654	-1192	-7664	27095	TRAPPC3	996600	trafficking protein particle complex 3	http://genome.ucsc.edu/cgi-bin/hgTracks?hgsid=167433603&clade=mammal&org=Human&db=hg18&position=chr1%3A36374759-36387654&hgt.suggest=&pix=800&Submit=submit	NM_014408	14168	BET3
933	chr1	36462225	36462274	-1.2614	1	Primary Transcript	+	36462603	36543544	-329	-40824	9967	THRAP3	996600	thyroid hormone receptor associated protein 3	TRAP150,MGC133083,MGC133082,http://genome.ucsc.edu/cgi-bin/hgTracks?hgsid=167433603&clade=mammal&org=Human&db=hg18&position=chr1%3A36462603-36543544&hgt.suggest=&pix=800&Submit=submit	NM_005119	14170	FLJ22082
934	chr1	36559288	36559337	1.3588	1	Primary Transcript	+	36545304	36563073	0	5124	79729	C1orf113	996600	chromosome 1 open reading frame 113	http://genome.ucsc.edu/cgi-bin/hgTracks?hgsid=167433603&clade=mammal&org=Human&db=hg18&position=chr1%3A36545304-36563073&hgt.suggest=&pix=800&Submit=submit	NM_024676	14171	FLJ22938
935	chr1	36562588	36562637	1.2476	1	Primary Transcript	+	36545304	36563073	0	8424	79729	C1orf113	996600	chromosome 1 open reading frame 113	http://genome.ucsc.edu/cgi-bin/hgTracks?hgsid=167433603&clade=mammal&org=Human&db=hg18&position=chr1%3A36545304-36563073&hgt.suggest=&pix=800&Submit=submit	NM_024676	14171	FLJ22938
936	chr1	36562908	36562958	1.1183	1	Primary Transcript	+	36545304	36563073	0	8748	79729	C1orf113	996600	chromosome 1 open reading frame 113	http://genome.ucsc.edu/cgi-bin/hgTracks?hgsid=167433603&clade=mammal&org=Human&db=hg18&position=chr1%3A36545304-36563073&hgt.suggest=&pix=800&Submit=submit	NM_024676	14171	FLJ22938
937	chr1	36624963	36625012	-1.1937	1	Primary Transcript	-	36577811	36624072	-891	-24044	83931	STK40	996600	serine/threonine kinase 40	http://genome.ucsc.edu/cgi-bin/hgTracks?hgsid=167433603&clade=mammal&org=Human&db=hg18&position=chr1%3A36577811-36624072&hgt.suggest=&pix=800&Submit=submit,SgK495,RP11-268J15.4,SHIK	NM_032017	7964	MGC4796
938	chr1	36625163	36625212	-0.9836	1	Primary Transcript	-	36577811	36624072	-1091	-24244	83931	STK40	996600	serine/threonine kinase 40	http://genome.ucsc.edu/cgi-bin/hgTracks?hgsid=167433603&clade=mammal&org=Human&db=hg18&position=chr1%3A36577811-36624072&hgt.suggest=&pix=800&Submit=submit,SgK495,RP11-268J15.4,SHIK	NM_032017	7964	MGC4796
939	chr1	36625275	36625324	-1.2267	1	Primary Transcript	-	36577811	36624072	-1203	-24356	83931	STK40	996600	serine/threonine kinase 40	http://genome.ucsc.edu/cgi-bin/hgTracks?hgsid=167433603&clade=mammal&org=Human&db=hg18&position=chr1%3A36577811-36624072&hgt.suggest=&pix=800&Submit=submit,SgK495,RP11-268J15.4,SHIK	NM_032017	7964	MGC4796
940	chr1	36625563	36625612	-0.9798	1	Primary Transcript	-	36577811	36624072	-1491	-24644	83931	STK40	996600	serine/threonine kinase 40	http://genome.ucsc.edu/cgi-bin/hgTracks?hgsid=167433603&clade=mammal&org=Human&db=hg18&position=chr1%3A36577811-36624072&hgt.suggest=&pix=800&Submit=submit,SgK495,RP11-268J15.4,SHIK	NM_032017	7964	MGC4796
941	chr1	36625679	36625728	-1.8933	1	Primary Transcript	-	36577811	36624072	-1607	-24760	83931	STK40	996600	serine/threonine kinase 40	http://genome.ucsc.edu/cgi-bin/hgTracks?hgsid=167433603&clade=mammal&org=Human&db=hg18&position=chr1%3A36577811-36624072&hgt.suggest=&pix=800&Submit=submit,SgK495,RP11-268J15.4,SHIK	NM_032017	7964	MGC4796
942	chr1	36636194	36636245	-1.0792	1	Primary Transcript	-	36631617	36636080	-114	-2368	84967	LSM10	996600	LSM10, U7 small nuclear RNA associated	MSTP074,http://genome.ucsc.edu/cgi-bin/hgTracks?hgsid=167433603&clade=mammal&org=Human&db=hg18&position=chr1%3A36631617-36636080&hgt.suggest=&pix=800&Submit=submit,MST074	NM_032881	14173	MGC15749
943	chr1	36637451	36637500	-1.2074	1	Primary Transcript	-	36631617	36636080	-1371	-3628	84967	LSM10	996600	LSM10, U7 small nuclear RNA associated	MSTP074,http://genome.ucsc.edu/cgi-bin/hgTracks?hgsid=167433603&clade=mammal&org=Human&db=hg18&position=chr1%3A36631617-36636080&hgt.suggest=&pix=800&Submit=submit,MST074	NM_032881	14173	MGC15749
944	chr1	36637559	36637621	-1.3137	1	Primary Transcript	-	36631617	36636080	-1479	-3744	84967	LSM10	996600	LSM10, U7 small nuclear RNA associated	MSTP074,http://genome.ucsc.edu/cgi-bin/hgTracks?hgsid=167433603&clade=mammal&org=Human&db=hg18&position=chr1%3A36631617-36636080&hgt.suggest=&pix=800&Submit=submit,MST074	NM_032881	14173	MGC15749
945	chr1	36704027	36704076	0.9169	1	Primary Transcript	-	36704230	36721096	154	8612	1441	CSF3R	996600	colony stimulating factor 3 receptor (granulocyte)	http://genome.ucsc.edu/cgi-bin/hgTracks?hgsid=167433603&clade=mammal&org=Human&db=hg18&position=chr1%3A36704230-36721096&hgt.suggest=&pix=800&Submit=submit,GCSFR	NM_000760	3154	CD114
946	chr1	36722086	36722139	1.2569	1	Primary Transcript	-	36704230	36721096	-990	-9448	1441	CSF3R	996600	colony stimulating factor 3 receptor (granulocyte)	http://genome.ucsc.edu/cgi-bin/hgTracks?hgsid=167433603&clade=mammal&org=Human&db=hg18&position=chr1%3A36704230-36721096&hgt.suggest=&pix=800&Submit=submit,GCSFR	NM_000760	3154	CD114
947	chr1	36722288	36722337	1.3194	1	Primary Transcript	-	36704230	36721096	-1192	-9648	1441	CSF3R	996600	colony stimulating factor 3 receptor (granulocyte)	http://genome.ucsc.edu/cgi-bin/hgTracks?hgsid=167433603&clade=mammal&org=Human&db=hg18&position=chr1%3A36704230-36721096&hgt.suggest=&pix=800&Submit=submit,GCSFR	NM_000760	3154	CD114
948	chr1	36722394	36722443	1.3626	1	Primary Transcript	-	36704230	36721096	-1298	-9752	1441	CSF3R	996600	colony stimulating factor 3 receptor (granulocyte)	http://genome.ucsc.edu/cgi-bin/hgTracks?hgsid=167433603&clade=mammal&org=Human&db=hg18&position=chr1%3A36704230-36721096&hgt.suggest=&pix=800&Submit=submit,GCSFR	NM_000760	3154	CD114
949	chr1	37272766	37272815	-0.9604	1	Primary Transcript	-	37033714	37272431	-335	-119720	2899	GRIK3	996600	glutamate receptor, ionotropic, kainate 3	GluR7a,http://genome.ucsc.edu/cgi-bin/hgTracks?hgsid=167433603&clade=mammal&org=Human&db=hg18&position=chr1%3A37033714-37272431&hgt.suggest=&pix=800&Submit=submit,GLR7,GLUR7	NM_000831	5044	EAA5
950	chr1	37710766	37710815	1.1016	1	Primary Transcript	+	37712705	37722565	-1890	-6840	80149	ZC3H12A	996600	zinc finger CCCH-type containing 12A	RP3-423B22.1,http://genome.ucsc.edu/cgi-bin/hgTracks?hgsid=167433603&clade=mammal&org=Human&db=hg18&position=chr1%3A37712705-37722565&hgt.suggest=&pix=800&Submit=submit,dJ423B22.1,MCPIP1,MCPIP	NM_025079	6910	FLJ23231
951	chr1	37752941	37752990	-1.2705	1	Primary Transcript	-	37730762	37752951	0	-11112	64769	MEAF6	996600	MYST/Esa1-associated factor 6	http://genome.ucsc.edu/cgi-bin/hgTracks?hgsid=167433603&clade=mammal&org=Human&db=hg18&position=chr1%3A37730762-37752951&hgt.suggest=&pix=800&Submit=submit,FLJ11730,NY-SAR-91,CDABP0189,Eaf6	NM_022756	14070	C1orf149
952	chr1	37794558	37794607	0.9119	1	Primary Transcript	+	37795106	37805045	-499	-5488	7802	DNALI1	996600	dynein, axonemal, light intermediate chain 1	hp28,dJ423B22.5,http://genome.ucsc.edu/cgi-bin/hgTracks?hgsid=167433603&clade=mammal&org=Human&db=hg18&position=chr1%3A37795106-37805045&hgt.suggest=&pix=800&Submit=submit	NM_003462	14182	P28
953	chr1	37794692	37794750	1.3779	1	Primary Transcript	+	37795106	37805045	-356	-5352	7802	DNALI1	996600	dynein, axonemal, light intermediate chain 1	hp28,dJ423B22.5,http://genome.ucsc.edu/cgi-bin/hgTracks?hgsid=167433603&clade=mammal&org=Human&db=hg18&position=chr1%3A37795106-37805045&hgt.suggest=&pix=800&Submit=submit	NM_003462	14182	P28
954	chr1	37834563	37834612	-1.1501	1	Primary Transcript	-	37805000	37834173	-390	-15004	29889	GNL2	996600	guanine nucleotide binding protein-like 2 (nucleolar)	HUMAUANTIG,Ngp-1,NGP1,http://genome.ucsc.edu/cgi-bin/hgTracks?hgsid=167433603&clade=mammal&org=Human&db=hg18&position=chr1%3A37805000-37834173&hgt.suggest=&pix=800&Submit=submit	NM_013285	7669	FLJ40906
955	chr1	37928831	37928880	-1.7424	1	Primary Transcript	-	37919828	37928779	-52	-4552	54955	C1orf109	996600	chromosome 1 open reading frame 109	http://genome.ucsc.edu/cgi-bin/hgTracks?hgsid=167433603&clade=mammal&org=Human&db=hg18&position=chr1%3A37919828-37928779&hgt.suggest=&pix=800&Submit=submit	NM_017850	14185	FLJ20508
956	chr1	38044044	38044093	1.4923	1	Primary Transcript	-	38041200	38046452	0	-244	79693	YRDC	996600	yrdC domain containing (E. coli)	FLJ26165,FLJ23476,SUA5,IRIP,http://genome.ucsc.edu/cgi-bin/hgTracks?hgsid=167433603&clade=mammal&org=Human&db=hg18&position=chr1%3A38041200-38046452&hgt.suggest=&pix=800&Submit=submit,RP11-109P14.4	NM_024640	5566	DRIP3
957	chr1	38047220	38047269	-1.5091	1	Primary Transcript	+	38046059	38047713	0	356	127687	C1orf122	996600	chromosome 1 open reading frame 122	http://genome.ucsc.edu/cgi-bin/hgTracks?hgsid=167433603&clade=mammal&org=Human&db=hg18&position=chr1%3A38046059-38047713&hgt.suggest=&pix=800&Submit=submit,FLJ23476,FLJ45459	NM_001142726	2925	ALAESM
958	chr1	38047320	38047369	-1.0606	1	Primary Transcript	+	38046059	38047713	0	456	127687	C1orf122	996600	chromosome 1 open reading frame 122	http://genome.ucsc.edu/cgi-bin/hgTracks?hgsid=167433603&clade=mammal&org=Human&db=hg18&position=chr1%3A38046059-38047713&hgt.suggest=&pix=800&Submit=submit,FLJ23476,FLJ45459	NM_001142726	2925	ALAESM
959	chr1	38047524	38047573	-1.3965	1	Primary Transcript	+	38046059	38047713	0	660	127687	C1orf122	996600	chromosome 1 open reading frame 122	http://genome.ucsc.edu/cgi-bin/hgTracks?hgsid=167433603&clade=mammal&org=Human&db=hg18&position=chr1%3A38046059-38047713&hgt.suggest=&pix=800&Submit=submit,FLJ23476,FLJ45459	NM_001142726	2925	ALAESM
960	chr1	38097277	38097326	-1.1014	1	Primary Transcript	-	38047825	38097879	0	-24452	4520	MTF1	996600	metal-regulatory transcription factor 1	MTF-1,ZRF,http://genome.ucsc.edu/cgi-bin/hgTracks?hgsid=167433603&clade=mammal&org=Human&db=hg18&position=chr1%3A38047825-38097879&hgt.suggest=&pix=800&Submit=submit	NM_005955	393	MGC23036
961	chr1	38097675	38097724	-1.339	1	Primary Transcript	-	38047825	38097879	0	-24848	4520	MTF1	996600	metal-regulatory transcription factor 1	MTF-1,ZRF,http://genome.ucsc.edu/cgi-bin/hgTracks?hgsid=167433603&clade=mammal&org=Human&db=hg18&position=chr1%3A38047825-38097879&hgt.suggest=&pix=800&Submit=submit	NM_005955	393	MGC23036
962	chr1	38097769	38097818	-1.7049	1	Primary Transcript	-	38047825	38097879	0	-24940	4520	MTF1	996600	metal-regulatory transcription factor 1	MTF-1,ZRF,http://genome.ucsc.edu/cgi-bin/hgTracks?hgsid=167433603&clade=mammal&org=Human&db=hg18&position=chr1%3A38047825-38097879&hgt.suggest=&pix=800&Submit=submit	NM_005955	393	MGC23036
963	chr1	38098094	38098143	-2.0811	1	Primary Transcript	-	38047825	38097879	-215	-25268	4520	MTF1	996600	metal-regulatory transcription factor 1	MTF-1,ZRF,http://genome.ucsc.edu/cgi-bin/hgTracks?hgsid=167433603&clade=mammal&org=Human&db=hg18&position=chr1%3A38047825-38097879&hgt.suggest=&pix=800&Submit=submit	NM_005955	393	MGC23036
964	chr1	38098983	38099039	0.9893	1	Primary Transcript	-	38098955	38185316	0	43124	3633	INPP5B	996600	inositol polyphosphate-5-phosphatase, 75kDa	MGC71303,MGC65156,http://genome.ucsc.edu/cgi-bin/hgTracks?hgsid=167433603&clade=mammal&org=Human&db=hg18&position=chr1%3A38098955-38185316&hgt.suggest=&pix=800&Submit=submit	NM_005540	18225	5PTase
965	chr1	38185818	38185867	1.3611	1	Primary Transcript	-	38098955	38185316	-502	-43704	3633	INPP5B	996600	inositol polyphosphate-5-phosphatase, 75kDa	MGC71303,MGC65156,http://genome.ucsc.edu/cgi-bin/hgTracks?hgsid=167433603&clade=mammal&org=Human&db=hg18&position=chr1%3A38098955-38185316&hgt.suggest=&pix=800&Submit=submit	NM_005540	18225	5PTase
966	chr1	38185918	38185967	2.1736	1	Primary Transcript	-	38098955	38185316	-602	-43808	3633	INPP5B	996600	inositol polyphosphate-5-phosphatase, 75kDa	MGC71303,MGC65156,http://genome.ucsc.edu/cgi-bin/hgTracks?hgsid=167433603&clade=mammal&org=Human&db=hg18&position=chr1%3A38098955-38185316&hgt.suggest=&pix=800&Submit=submit	NM_005540	18225	5PTase
967	chr1	38186605	38186660	-1.6558	1	Primary Transcript	-	38098955	38185316	-1289	-44496	3633	INPP5B	996600	inositol polyphosphate-5-phosphatase, 75kDa	MGC71303,MGC65156,http://genome.ucsc.edu/cgi-bin/hgTracks?hgsid=167433603&clade=mammal&org=Human&db=hg18&position=chr1%3A38098955-38185316&hgt.suggest=&pix=800&Submit=submit	NM_005540	18225	5PTase
968	chr1	38186691	38186747	-1.8913	1	Primary Transcript	-	38098955	38185316	-1375	-44584	3633	INPP5B	996600	inositol polyphosphate-5-phosphatase, 75kDa	MGC71303,MGC65156,http://genome.ucsc.edu/cgi-bin/hgTracks?hgsid=167433603&clade=mammal&org=Human&db=hg18&position=chr1%3A38098955-38185316&hgt.suggest=&pix=800&Submit=submit	NM_005540	18225	5PTase
969	chr1	38186883	38186932	-1.101	1	Primary Transcript	-	38098955	38185316	-1567	-44772	3633	INPP5B	996600	inositol polyphosphate-5-phosphatase, 75kDa	MGC71303,MGC65156,http://genome.ucsc.edu/cgi-bin/hgTracks?hgsid=167433603&clade=mammal&org=Human&db=hg18&position=chr1%3A38098955-38185316&hgt.suggest=&pix=800&Submit=submit	NM_005540	18225	5PTase
970	chr1	38244147	38244196	0.9374	1	Primary Transcript	-	38235028	38243821	-326	-4748	2275	FHL3	996600	four and a half LIM domains 3	http://genome.ucsc.edu/cgi-bin/hgTracks?hgsid=167433603&clade=mammal&org=Human&db=hg18&position=chr1%3A38235028-38243821&hgt.suggest=&pix=800&Submit=submit,MGC8696,SLIM2,MGC23614	NM_004468	14195	MGC19547
971	chr1	39111330	39111379	-1.0765	1	Primary Transcript	-	39101222	39111637	0	-4920	26292	MYCBP	996600	c-myc binding protein	http://genome.ucsc.edu/cgi-bin/hgTracks?hgsid=167433603&clade=mammal&org=Human&db=hg18&position=chr1%3A39101222-39111637&hgt.suggest=&pix=800&Submit=submit,FLJ41056	NM_012333	14199	AMY-1
972	chr1	39111428	39111477	-0.9108	1	Primary Transcript	-	39101222	39111637	0	-5020	26292	MYCBP	996600	c-myc binding protein	http://genome.ucsc.edu/cgi-bin/hgTracks?hgsid=167433603&clade=mammal&org=Human&db=hg18&position=chr1%3A39101222-39111637&hgt.suggest=&pix=800&Submit=submit,FLJ41056	NM_012333	14199	AMY-1
973	chr1	39111938	39111987	-1.0919	1	Primary Transcript	-	39101222	39111637	-301	-5528	26292	MYCBP	996600	c-myc binding protein	http://genome.ucsc.edu/cgi-bin/hgTracks?hgsid=167433603&clade=mammal&org=Human&db=hg18&position=chr1%3A39101222-39111637&hgt.suggest=&pix=800&Submit=submit,FLJ41056	NM_012333	14199	AMY-1
974	chr1	39112052	39112110	-1.1449	1	Primary Transcript	-	39112325	39119876	215	4020	81025	GJA9	996600	gap junction protein, alpha 9, 59kDa	http://genome.ucsc.edu/cgi-bin/hgTracks?hgsid=167433603&clade=mammal&org=Human&db=hg18&position=chr1%3A39112325-39119876&hgt.suggest=&pix=800&Submit=submit,GJA10,MGC50985,CX59	NM_030772	17260	CX58
975	chr1	39114041	39114090	-0.9985	1	Primary Transcript	-	39112325	39119876	0	2036	81025	GJA9	996600	gap junction protein, alpha 9, 59kDa	http://genome.ucsc.edu/cgi-bin/hgTracks?hgsid=167433603&clade=mammal&org=Human&db=hg18&position=chr1%3A39112325-39119876&hgt.suggest=&pix=800&Submit=submit,GJA10,MGC50985,CX59	NM_030772	17260	CX58
976	chr1	39180056	39180105	-1.1047	1	Primary Transcript	-	39124065	39180043	-13	-28024	54933	RHBDL2	996600	rhomboid, veinlet-like 2 (Drosophila)	RRP2,http://genome.ucsc.edu/cgi-bin/hgTracks?hgsid=167433603&clade=mammal&org=Human&db=hg18&position=chr1%3A39124065-39180043&hgt.suggest=&pix=800&Submit=submit	NM_017821	1984	MGC16997
977	chr1	39180350	39180399	-1.9855	1	Primary Transcript	-	39124065	39180043	-307	-28320	54933	RHBDL2	996600	rhomboid, veinlet-like 2 (Drosophila)	RRP2,http://genome.ucsc.edu/cgi-bin/hgTracks?hgsid=167433603&clade=mammal&org=Human&db=hg18&position=chr1%3A39124065-39180043&hgt.suggest=&pix=800&Submit=submit	NM_017821	1984	MGC16997
978	chr1	39180434	39180483	-2.3013	1	Primary Transcript	-	39124065	39180043	-391	-28400	54933	RHBDL2	996600	rhomboid, veinlet-like 2 (Drosophila)	RRP2,http://genome.ucsc.edu/cgi-bin/hgTracks?hgsid=167433603&clade=mammal&org=Human&db=hg18&position=chr1%3A39124065-39180043&hgt.suggest=&pix=800&Submit=submit	NM_017821	1984	MGC16997
979	chr1	39180966	39181015	0.9742	1	Primary Transcript	-	39124065	39180043	-923	-28936	54933	RHBDL2	996600	rhomboid, veinlet-like 2 (Drosophila)	RRP2,http://genome.ucsc.edu/cgi-bin/hgTracks?hgsid=167433603&clade=mammal&org=Human&db=hg18&position=chr1%3A39124065-39180043&hgt.suggest=&pix=800&Submit=submit	NM_017821	1984	MGC16997
980	chr1	39228476	39228539	-1.0061	1	Primary Transcript	+	39229502	39244322	-963	-8404	79647	AKIRIN1	996600	akirin 1	RP11-781D11.2,http://genome.ucsc.edu/cgi-bin/hgTracks?hgsid=167433603&clade=mammal&org=Human&db=hg18&position=chr1%3A39229502-39244322&hgt.suggest=&pix=800&Submit=submit,FLJ12666,STRF2	NM_001136275	1027	C1orf108
981	chr1	39228562	39228622	-0.9619	1	Primary Transcript	+	39229502	39244322	-880	-8320	79647	AKIRIN1	996600	akirin 1	RP11-781D11.2,http://genome.ucsc.edu/cgi-bin/hgTracks?hgsid=167433603&clade=mammal&org=Human&db=hg18&position=chr1%3A39229502-39244322&hgt.suggest=&pix=800&Submit=submit,FLJ12666,STRF2	NM_001136275	1027	C1orf108
982	chr1	39568562	39568612	1.5931	1	Primary Transcript	+	39319704	39725376	0	46044	23499	MACF1	996600	microtubule-actin crosslinking factor 1	KIAA0465,http://genome.ucsc.edu/cgi-bin/hgTracks?hgsid=167433603&clade=mammal&org=Human&db=hg18&position=chr1%3A39319704-39725376&hgt.suggest=&pix=800&Submit=submit,OFC4,KIAA1251,ACF7,FLJ46776,MACF,FLJ45612	NM_012090	21313	ABP620
983	chr1	39727771	39727834	1.0836	1	Primary Transcript	+	39729904	39768128	-2070	-21216	353500	BMP8A	996600	bone morphogenetic protein 8a	FLJ45264,http://genome.ucsc.edu/cgi-bin/hgTracks?hgsid=167433603&clade=mammal&org=Human&db=hg18&position=chr1%3A39729904-39768128&hgt.suggest=&pix=800&Submit=submit	NM_181809	14212	FLJ14351
984	chr1	39728189	39728246	1.5418	1	Primary Transcript	+	39729904	39768128	-1658	-20800	353500	BMP8A	996600	bone morphogenetic protein 8a	FLJ45264,http://genome.ucsc.edu/cgi-bin/hgTracks?hgsid=167433603&clade=mammal&org=Human&db=hg18&position=chr1%3A39729904-39768128&hgt.suggest=&pix=800&Submit=submit	NM_181809	14212	FLJ14351
985	chr1	39797648	39797697	1.5499	1	Primary Transcript	-	39760538	39797957	0	-18424	728448	PPIEL	996600	peptidylprolyl isomerase E-like (pseudogene)	FLJ36340,http://genome.ucsc.edu/cgi-bin/hgTracks?hgsid=167433603&clade=mammal&org=Human&db=hg18&position=chr1%3A39760538-39797957&hgt.suggest=&pix=800&Submit=submit	NR_003929	28305	FLJ35287
986	chr1	39807032	39807081	1.019	1	Primary Transcript	-	39799071	39815108	0	32	8761	PABPC4	996600	poly(A) binding protein, cytoplasmic 4 (inducible form)	APP1,iPABP,http://genome.ucsc.edu/cgi-bin/hgTracks?hgsid=167433603&clade=mammal&org=Human&db=hg18&position=chr1%3A39799071-39815108&hgt.suggest=&pix=800&Submit=submit,FLJ43938,PABP4	NM_003819	449	APP-1
987	chr1	39807540	39807589	1.2884	1	Primary Transcript	-	39799071	39815108	0	-476	8761	PABPC4	996600	poly(A) binding protein, cytoplasmic 4 (inducible form)	APP1,iPABP,http://genome.ucsc.edu/cgi-bin/hgTracks?hgsid=167433603&clade=mammal&org=Human&db=hg18&position=chr1%3A39799071-39815108&hgt.suggest=&pix=800&Submit=submit,FLJ43938,PABP4	NM_003819	449	APP-1
988	chr1	39816379	39816438	1.6197	1	Primary Transcript	-	39799071	39815108	-1271	-9320	8761	PABPC4	996600	poly(A) binding protein, cytoplasmic 4 (inducible form)	APP1,iPABP,http://genome.ucsc.edu/cgi-bin/hgTracks?hgsid=167433603&clade=mammal&org=Human&db=hg18&position=chr1%3A39799071-39815108&hgt.suggest=&pix=800&Submit=submit,FLJ43938,PABP4	NM_003819	449	APP-1
989	chr1	39879175	39879225	1.3251	1	Primary Transcript	-	39861689	39877935	-1240	-9388	26508	HEYL	996600	hairy/enhancer-of-split related with YRPW motif-like	http://genome.ucsc.edu/cgi-bin/hgTracks?hgsid=167433603&clade=mammal&org=Human&db=hg18&position=chr1%3A39861689-39877935&hgt.suggest=&pix=800&Submit=submit,MGC12623,bHLHb33,HRT3	NM_014571	11519	HEY3
990	chr1	39912295	39912344	0.9214	1	Primary Transcript	-	39897379	39910297	-1998	-8480	84618	NT5C1A	996600	5'-nucleotidase, cytosolic IA	MGC119199,MGC119201,http://genome.ucsc.edu/cgi-bin/hgTracks?hgsid=167433603&clade=mammal&org=Human&db=hg18&position=chr1%3A39897379-39910297&hgt.suggest=&pix=800&Submit=submit,CN1A,CN-IA,CN1	NM_032526	16543	CN-I
991	chr1	40011427	40011484	1.1902	2	Primary Transcript	-	39996489	40027120	0	348	656	BMP8B	996600	bone morphogenetic protein 8b	OP2,MGC131757,http://genome.ucsc.edu/cgi-bin/hgTracks?hgsid=167433603&clade=mammal&org=Human&db=hg18&position=chr1%3A39996489-40027120&hgt.suggest=&pix=800&Submit=submit	NM_001720	24558	BMP8
992	chr1	40011615	40011664	1.1527	2	Primary Transcript	-	39996489	40027120	0	164	656	BMP8B	996600	bone morphogenetic protein 8b	OP2,MGC131757,http://genome.ucsc.edu/cgi-bin/hgTracks?hgsid=167433603&clade=mammal&org=Human&db=hg18&position=chr1%3A39996489-40027120&hgt.suggest=&pix=800&Submit=submit	NM_001720	24558	BMP8
993	chr1	40011817	40011866	0.9059	2	Primary Transcript	-	39996489	40027120	0	-36	656	BMP8B	996600	bone morphogenetic protein 8b	OP2,MGC131757,http://genome.ucsc.edu/cgi-bin/hgTracks?hgsid=167433603&clade=mammal&org=Human&db=hg18&position=chr1%3A39996489-40027120&hgt.suggest=&pix=800&Submit=submit	NM_001720	24558	BMP8
994	chr1	40121262	40121319	1.1349	1	Primary Transcript	-	40079292	40121764	0	-20764	54802	TRIT1	996600	tRNA isopentenyltransferase 1	MGC149242,IPT,MGC149243,http://genome.ucsc.edu/cgi-bin/hgTracks?hgsid=167433603&clade=mammal&org=Human&db=hg18&position=chr1%3A40079292-40121764&hgt.suggest=&pix=800&Submit=submit,MOD5	NM_017646	18845	FLJ20061
995	chr1	40190941	40190991	1.1017	1	Primary Transcript	+	40193370	40208214	-2379	-9824	84879	MFSD2A	996600	major facilitator superfamily domain containing 2A	FLJ35904,MFSD2,http://genome.ucsc.edu/cgi-bin/hgTracks?hgsid=167433603&clade=mammal&org=Human&db=hg18&position=chr1%3A40193370-40208214&hgt.suggest=&pix=800&Submit=submit	NM_001136493	5030	FLJ14490
996	chr1	40191751	40191800	-0.9276	1	Primary Transcript	+	40193370	40208214	-1570	-9016	84879	MFSD2A	996600	major facilitator superfamily domain containing 2A	FLJ35904,MFSD2,http://genome.ucsc.edu/cgi-bin/hgTracks?hgsid=167433603&clade=mammal&org=Human&db=hg18&position=chr1%3A40193370-40208214&hgt.suggest=&pix=800&Submit=submit	NM_001136493	5030	FLJ14490
997	chr1	40191831	40191881	-1.4293	1	Primary Transcript	+	40193370	40208214	-1489	-8936	84879	MFSD2A	996600	major facilitator superfamily domain containing 2A	FLJ35904,MFSD2,http://genome.ucsc.edu/cgi-bin/hgTracks?hgsid=167433603&clade=mammal&org=Human&db=hg18&position=chr1%3A40193370-40208214&hgt.suggest=&pix=800&Submit=submit	NM_001136493	5030	FLJ14490
998	chr1	40191955	40192004	-0.9997	1	Primary Transcript	+	40193370	40208214	-1366	-8812	84879	MFSD2A	996600	major facilitator superfamily domain containing 2A	FLJ35904,MFSD2,http://genome.ucsc.edu/cgi-bin/hgTracks?hgsid=167433603&clade=mammal&org=Human&db=hg18&position=chr1%3A40193370-40208214&hgt.suggest=&pix=800&Submit=submit	NM_001136493	5030	FLJ14490
999	chr1	40192055	40192104	-1.2044	1	Primary Transcript	+	40193370	40208214	-1266	-8712	84879	MFSD2A	996600	major facilitator superfamily domain containing 2A	FLJ35904,MFSD2,http://genome.ucsc.edu/cgi-bin/hgTracks?hgsid=167433603&clade=mammal&org=Human&db=hg18&position=chr1%3A40193370-40208214&hgt.suggest=&pix=800&Submit=submit	NM_001136493	5030	FLJ14490
1000	chr1	40276412	40276462	0.9163	1	Primary Transcript	+	40278841	40310908	-2379	-18432	10487	CAP1	996600	CAP, adenylate cyclase-associated protein 1 (yeast)	http://genome.ucsc.edu/cgi-bin/hgTracks?hgsid=167433603&clade=mammal&org=Human&db=hg18&position=chr1%3A40278841-40310908&hgt.suggest=&pix=800&Submit=submit,CAP1-PEN	NM_006367	4688	CAP
1001	chr1	40277926	40277980	-1.4396	1	Primary Transcript	+	40278841	40310908	-861	-16920	10487	CAP1	996600	CAP, adenylate cyclase-associated protein 1 (yeast)	http://genome.ucsc.edu/cgi-bin/hgTracks?hgsid=167433603&clade=mammal&org=Human&db=hg18&position=chr1%3A40278841-40310908&hgt.suggest=&pix=800&Submit=submit,CAP1-PEN	NM_006367	4688	CAP
1002	chr1	40279004	40279053	-0.9233	1	Primary Transcript	+	40278841	40310908	0	-15844	10487	CAP1	996600	CAP, adenylate cyclase-associated protein 1 (yeast)	http://genome.ucsc.edu/cgi-bin/hgTracks?hgsid=167433603&clade=mammal&org=Human&db=hg18&position=chr1%3A40278841-40310908&hgt.suggest=&pix=800&Submit=submit,CAP1-PEN	NM_006367	4688	CAP
1003	chr1	40279426	40279477	-3.1006	1	Primary Transcript	+	40278841	40310908	0	-15424	10487	CAP1	996600	CAP, adenylate cyclase-associated protein 1 (yeast)	http://genome.ucsc.edu/cgi-bin/hgTracks?hgsid=167433603&clade=mammal&org=Human&db=hg18&position=chr1%3A40278841-40310908&hgt.suggest=&pix=800&Submit=submit,CAP1-PEN	NM_006367	4688	CAP
1004	chr1	40336134	40336184	-1.3928	1	Primary Transcript	-	40310968	40335729	-405	-12812	5538	PPT1	996600	palmitoyl-protein thioesterase 1	http://genome.ucsc.edu/cgi-bin/hgTracks?hgsid=167433603&clade=mammal&org=Human&db=hg18&position=chr1%3A40310968-40335729&hgt.suggest=&pix=800&Submit=submit,INCL,PPT	NM_000310	8275	CLN1
1005	chr1	40336220	40336277	-1.063	1	Primary Transcript	-	40310968	40335729	-491	-12900	5538	PPT1	996600	palmitoyl-protein thioesterase 1	http://genome.ucsc.edu/cgi-bin/hgTracks?hgsid=167433603&clade=mammal&org=Human&db=hg18&position=chr1%3A40310968-40335729&hgt.suggest=&pix=800&Submit=submit,INCL,PPT	NM_000310	8275	CLN1
1006	chr1	40336427	40336476	1.4035	1	Primary Transcript	-	40310968	40335729	-698	-13104	5538	PPT1	996600	palmitoyl-protein thioesterase 1	http://genome.ucsc.edu/cgi-bin/hgTracks?hgsid=167433603&clade=mammal&org=Human&db=hg18&position=chr1%3A40310968-40335729&hgt.suggest=&pix=800&Submit=submit,INCL,PPT	NM_000310	8275	CLN1
1007	chr1	40494089	40494138	0.9668	1	Primary Transcript	+	40496319	40532443	-2181	-20272	10269	ZMPSTE24	996600	zinc metallopeptidase (STE24 homolog, S. cerevisiae)	http://genome.ucsc.edu/cgi-bin/hgTracks?hgsid=167433603&clade=mammal&org=Human&db=hg18&position=chr1%3A40496319-40532443&hgt.suggest=&pix=800&Submit=submit,STE24,HGPS,Ste24p,PRO1,FLJ14968,FACE1	NM_005857	26692	FACE-1
1008	chr1	40496403	40496452	-1.2697	1	Primary Transcript	+	40496319	40532443	0	-17956	10269	ZMPSTE24	996600	zinc metallopeptidase (STE24 homolog, S. cerevisiae)	http://genome.ucsc.edu/cgi-bin/hgTracks?hgsid=167433603&clade=mammal&org=Human&db=hg18&position=chr1%3A40496319-40532443&hgt.suggest=&pix=800&Submit=submit,STE24,HGPS,Ste24p,PRO1,FLJ14968,FACE1	NM_005857	26692	FACE-1
1009	chr1	40686026	40686079	1.1772	1	Primary Transcript	+	40688365	40701939	-2286	-9100	65243	ZNF643	996600	zinc finger protein 643	http://genome.ucsc.edu/cgi-bin/hgTracks?hgsid=167433603&clade=mammal&org=Human&db=hg18&position=chr1%3A40688365-40701939&hgt.suggest=&pix=800&Submit=submit,RP11-656D10.1	NM_023070	14233	FLJ34293
1010	chr1	40686525	40686584	1.11	1	Primary Transcript	+	40688365	40701939	-1781	-8600	65243	ZNF643	996600	zinc finger protein 643	http://genome.ucsc.edu/cgi-bin/hgTracks?hgsid=167433603&clade=mammal&org=Human&db=hg18&position=chr1%3A40688365-40701939&hgt.suggest=&pix=800&Submit=submit,RP11-656D10.1	NM_023070	14233	FLJ34293
1011	chr1	40687463	40687517	1.0428	1	Primary Transcript	+	40688365	40701939	-848	-7664	65243	ZNF643	996600	zinc finger protein 643	http://genome.ucsc.edu/cgi-bin/hgTracks?hgsid=167433603&clade=mammal&org=Human&db=hg18&position=chr1%3A40688365-40701939&hgt.suggest=&pix=800&Submit=submit,RP11-656D10.1	NM_023070	14233	FLJ34293
1012	chr1	40687551	40687609	1.9185	1	Primary Transcript	+	40688365	40701939	-756	-7572	65243	ZNF643	996600	zinc finger protein 643	http://genome.ucsc.edu/cgi-bin/hgTracks?hgsid=167433603&clade=mammal&org=Human&db=hg18&position=chr1%3A40688365-40701939&hgt.suggest=&pix=800&Submit=submit,RP11-656D10.1	NM_023070	14233	FLJ34293
1013	chr1	40687655	40687712	1.1469	1	Primary Transcript	+	40688365	40701939	-653	-7468	65243	ZNF643	996600	zinc finger protein 643	http://genome.ucsc.edu/cgi-bin/hgTracks?hgsid=167433603&clade=mammal&org=Human&db=hg18&position=chr1%3A40688365-40701939&hgt.suggest=&pix=800&Submit=submit,RP11-656D10.1	NM_023070	14233	FLJ34293
1014	chr1	40687751	40687800	1.1853	1	Primary Transcript	+	40688365	40701939	-565	-7376	65243	ZNF643	996600	zinc finger protein 643	http://genome.ucsc.edu/cgi-bin/hgTracks?hgsid=167433603&clade=mammal&org=Human&db=hg18&position=chr1%3A40688365-40701939&hgt.suggest=&pix=800&Submit=submit,RP11-656D10.1	NM_023070	14233	FLJ34293
1015	chr1	40769678	40769735	-0.9349	1	Primary Transcript	+	40769819	40786426	-84	-8412	127396	ZNF684	996600	zinc finger protein 684	http://genome.ucsc.edu/cgi-bin/hgTracks?hgsid=167433603&clade=mammal&org=Human&db=hg18&position=chr1%3A40769819-40786426&hgt.suggest=&pix=800&Submit=submit	NM_152373	14235	MGC27466
1016	chr1	40769772	40769821	-2.2927	1	Primary Transcript	+	40769819	40786426	0	-8324	127396	ZNF684	996600	zinc finger protein 684	http://genome.ucsc.edu/cgi-bin/hgTracks?hgsid=167433603&clade=mammal&org=Human&db=hg18&position=chr1%3A40769819-40786426&hgt.suggest=&pix=800&Submit=submit	NM_152373	14235	MGC27466
1017	chr1	40769878	40769927	-4.1407	1	Primary Transcript	+	40769819	40786426	0	-8216	127396	ZNF684	996600	zinc finger protein 684	http://genome.ucsc.edu/cgi-bin/hgTracks?hgsid=167433603&clade=mammal&org=Human&db=hg18&position=chr1%3A40769819-40786426&hgt.suggest=&pix=800&Submit=submit	NM_152373	14235	MGC27466
1018	chr1	40769970	40770019	-1.9776	1	Primary Transcript	+	40769819	40786426	0	-8128	127396	ZNF684	996600	zinc finger protein 684	http://genome.ucsc.edu/cgi-bin/hgTracks?hgsid=167433603&clade=mammal&org=Human&db=hg18&position=chr1%3A40769819-40786426&hgt.suggest=&pix=800&Submit=submit	NM_152373	14235	MGC27466
1019	chr1	40770074	40770123	-2.2638	1	Primary Transcript	+	40769819	40786426	0	-8024	127396	ZNF684	996600	zinc finger protein 684	http://genome.ucsc.edu/cgi-bin/hgTracks?hgsid=167433603&clade=mammal&org=Human&db=hg18&position=chr1%3A40769819-40786426&hgt.suggest=&pix=800&Submit=submit	NM_152373	14235	MGC27466
1020	chr1	40770154	40770203	-1.8876	1	Primary Transcript	+	40769819	40786426	0	-7944	127396	ZNF684	996600	zinc finger protein 684	http://genome.ucsc.edu/cgi-bin/hgTracks?hgsid=167433603&clade=mammal&org=Human&db=hg18&position=chr1%3A40769819-40786426&hgt.suggest=&pix=800&Submit=submit	NM_152373	14235	MGC27466
1021	chr1	40770274	40770324	-2.2924	1	Primary Transcript	+	40769819	40786426	0	-7824	127396	ZNF684	996600	zinc finger protein 684	http://genome.ucsc.edu/cgi-bin/hgTracks?hgsid=167433603&clade=mammal&org=Human&db=hg18&position=chr1%3A40769819-40786426&hgt.suggest=&pix=800&Submit=submit	NM_152373	14235	MGC27466
1022	chr1	40927835	40927885	0.9038	1	Primary Transcript	-	40927338	40930520	0	1068	100130557	LOC100130557	996600	hypothetical LOC100130557	http://genome.ucsc.edu/cgi-bin/hgTracks?hgsid=167433603&clade=mammal&org=Human&db=hg18&position=chr1%3A40927338-40930520&hgt.suggest=&pix=800&Submit=submit	NR_024567	29387	-
1023	chr1	40928717	40928775	1.3858	1	Primary Transcript	-	40927338	40930520	0	184	100130557	LOC100130557	996600	hypothetical LOC100130557	http://genome.ucsc.edu/cgi-bin/hgTracks?hgsid=167433603&clade=mammal&org=Human&db=hg18&position=chr1%3A40927338-40930520&hgt.suggest=&pix=800&Submit=submit	NR_024567	29387	-
1024	chr1	40928863	40928923	1.3501	1	Primary Transcript	-	40927338	40930520	0	32	100130557	LOC100130557	996600	hypothetical LOC100130557	http://genome.ucsc.edu/cgi-bin/hgTracks?hgsid=167433603&clade=mammal&org=Human&db=hg18&position=chr1%3A40927338-40930520&hgt.suggest=&pix=800&Submit=submit	NR_024567	29387	-
1025	chr1	40928957	40929010	1.2931	1	Primary Transcript	-	40927338	40930520	0	-56	100130557	LOC100130557	996600	hypothetical LOC100130557	http://genome.ucsc.edu/cgi-bin/hgTracks?hgsid=167433603&clade=mammal&org=Human&db=hg18&position=chr1%3A40927338-40930520&hgt.suggest=&pix=800&Submit=submit	NR_024567	29387	-
1026	chr1	40929145	40929202	1.0664	1	Primary Transcript	-	40927338	40930520	0	-244	100130557	LOC100130557	996600	hypothetical LOC100130557	http://genome.ucsc.edu/cgi-bin/hgTracks?hgsid=167433603&clade=mammal&org=Human&db=hg18&position=chr1%3A40927338-40930520&hgt.suggest=&pix=800&Submit=submit	NR_024567	29387	-
1027	chr1	40929649	40929698	1.0436	1	Primary Transcript	-	40927338	40930520	0	-744	100130557	LOC100130557	996600	hypothetical LOC100130557	http://genome.ucsc.edu/cgi-bin/hgTracks?hgsid=167433603&clade=mammal&org=Human&db=hg18&position=chr1%3A40927338-40930520&hgt.suggest=&pix=800&Submit=submit	NR_024567	29387	-
1028	chr1	40930860	40930909	-1.4795	1	Primary Transcript	+	40929828	41009860	0	-38960	4802	NFYC	996600	nuclear transcription factor Y, gamma	http://genome.ucsc.edu/cgi-bin/hgTracks?hgsid=167433603&clade=mammal&org=Human&db=hg18&position=chr1%3A40929828-41009860&hgt.suggest=&pix=800&Submit=submit,H1TF2A,HSM,CBFC,HAP5,DKFZp667G242,NF-YC,FLJ45775	NM_001142588	18613	CBF-C
1029	chr1	41215375	41215439	-1.3363	1	Primary Transcript	+	41217593	41250822	-2154	-18800	1503	CTPS	996600	CTP synthase	http://genome.ucsc.edu/cgi-bin/hgTracks?hgsid=167433603&clade=mammal&org=Human&db=hg18&position=chr1%3A41217593-41250822&hgt.suggest=&pix=800&Submit=submit	NM_001905	16863	-
1030	chr1	41217903	41217952	-1.0825	1	Primary Transcript	+	41217593	41250822	0	-16280	1503	CTPS	996600	CTP synthase	http://genome.ucsc.edu/cgi-bin/hgTracks?hgsid=167433603&clade=mammal&org=Human&db=hg18&position=chr1%3A41217593-41250822&hgt.suggest=&pix=800&Submit=submit	NM_001905	16863	-
1031	chr1	41261080	41261129	1.4301	1	Primary Transcript	-	41253855	41259974	-1106	-4188	200172	SLFNL1	996600	schlafen-like 1	http://genome.ucsc.edu/cgi-bin/hgTracks?hgsid=167433603&clade=mammal&org=Human&db=hg18&position=chr1%3A41253855-41259974&hgt.suggest=&pix=800&Submit=submit,MGC43873	NM_144990	14241	FLJ23878
1032	chr1	41261884	41261933	0.9404	1	Primary Transcript	-	41253855	41259974	-1910	-4992	200172	SLFNL1	996600	schlafen-like 1	http://genome.ucsc.edu/cgi-bin/hgTracks?hgsid=167433603&clade=mammal&org=Human&db=hg18&position=chr1%3A41253855-41259974&hgt.suggest=&pix=800&Submit=submit,MGC43873	NM_144990	14241	FLJ23878
1033	chr1	41262186	41262235	1.0235	1	Primary Transcript	-	41253855	41259974	-2212	-5292	200172	SLFNL1	996600	schlafen-like 1	http://genome.ucsc.edu/cgi-bin/hgTracks?hgsid=167433603&clade=mammal&org=Human&db=hg18&position=chr1%3A41253855-41259974&hgt.suggest=&pix=800&Submit=submit,MGC43873	NM_144990	14241	FLJ23878
1034	chr1	41399330	41399386	0.9316	1	Primary Transcript	-	41265460	41399633	0	-66812	22955	SCMH1	996600	sex comb on midleg homolog 1 (Drosophila)	http://genome.ucsc.edu/cgi-bin/hgTracks?hgsid=167433603&clade=mammal&org=Human&db=hg18&position=chr1%3A41265460-41399633&hgt.suggest=&pix=800&Submit=submit	NM_001031694	25255	Scml3
1035	chr1	41399444	41399501	1.2372	1	Primary Transcript	-	41265460	41399633	0	-66928	22955	SCMH1	996600	sex comb on midleg homolog 1 (Drosophila)	http://genome.ucsc.edu/cgi-bin/hgTracks?hgsid=167433603&clade=mammal&org=Human&db=hg18&position=chr1%3A41265460-41399633&hgt.suggest=&pix=800&Submit=submit	NM_001031694	25255	Scml3
1036	chr1	41401123	41401172	-0.9548	1	Primary Transcript	-	41265463	41480375	0	-28228	22955	SCMH1	996600	sex comb on midleg homolog 1 (Drosophila)	http://genome.ucsc.edu/cgi-bin/hgTracks?hgsid=167433603&clade=mammal&org=Human&db=hg18&position=chr1%3A41265463-41480375&hgt.suggest=&pix=800&Submit=submit	NM_012236	24385	Scml3
1037	chr1	41401625	41401674	2.2805	1	Primary Transcript	-	41265463	41480375	0	-28728	22955	SCMH1	996600	sex comb on midleg homolog 1 (Drosophila)	http://genome.ucsc.edu/cgi-bin/hgTracks?hgsid=167433603&clade=mammal&org=Human&db=hg18&position=chr1%3A41265463-41480375&hgt.suggest=&pix=800&Submit=submit	NM_012236	24385	Scml3
1038	chr1	42156883	42156932	1.0429	1	Primary Transcript	-	41748270	42157083	0	-204228	59269	HIVEP3	996600	human immunodeficiency virus type I enhancer binding protein 3	ZAS3,Schnurri-3,KRC,ZNF40C,SHN3,KBP1,http://genome.ucsc.edu/cgi-bin/hgTracks?hgsid=167433603&clade=mammal&org=Human&db=hg18&position=chr1%3A41748270-42157083&hgt.suggest=&pix=800&Submit=submit,KIAA1555,KBP-1	NM_024503	1427	FLJ16752
1039	chr1	42157483	42157533	1.7473	1	Primary Transcript	-	41748270	42157083	-400	-204828	59269	HIVEP3	996600	human immunodeficiency virus type I enhancer binding protein 3	ZAS3,Schnurri-3,KRC,ZNF40C,SHN3,KBP1,http://genome.ucsc.edu/cgi-bin/hgTracks?hgsid=167433603&clade=mammal&org=Human&db=hg18&position=chr1%3A41748270-42157083&hgt.suggest=&pix=800&Submit=submit,KIAA1555,KBP-1	NM_024503	1427	FLJ16752
1040	chr1	42157707	42157767	2.4674	1	Primary Transcript	-	41748270	42157083	-624	-205056	59269	HIVEP3	996600	human immunodeficiency virus type I enhancer binding protein 3	ZAS3,Schnurri-3,KRC,ZNF40C,SHN3,KBP1,http://genome.ucsc.edu/cgi-bin/hgTracks?hgsid=167433603&clade=mammal&org=Human&db=hg18&position=chr1%3A41748270-42157083&hgt.suggest=&pix=800&Submit=submit,KIAA1555,KBP-1	NM_024503	1427	FLJ16752
1041	chr1	42157805	42157858	1.3781	1	Primary Transcript	-	41748270	42157083	-722	-205152	59269	HIVEP3	996600	human immunodeficiency virus type I enhancer binding protein 3	ZAS3,Schnurri-3,KRC,ZNF40C,SHN3,KBP1,http://genome.ucsc.edu/cgi-bin/hgTracks?hgsid=167433603&clade=mammal&org=Human&db=hg18&position=chr1%3A41748270-42157083&hgt.suggest=&pix=800&Submit=submit,KIAA1555,KBP-1	NM_024503	1427	FLJ16752
1042	chr1	42403972	42404021	-2.6202	1	Primary Transcript	-	42400948	42402982	-990	-2028	2980	GUCA2A	996600	guanylate cyclase activator 2A (guanylin)	STARA,GUCA2,http://genome.ucsc.edu/cgi-bin/hgTracks?hgsid=167433603&clade=mammal&org=Human&db=hg18&position=chr1%3A42400948-42402982&hgt.suggest=&pix=800&Submit=submit	NM_033553	14245	GUANYLIN
1043	chr1	42404958	42405007	1.2597	1	Primary Transcript	-	42400948	42402982	-1976	-3016	2980	GUCA2A	996600	guanylate cyclase activator 2A (guanylin)	STARA,GUCA2,http://genome.ucsc.edu/cgi-bin/hgTracks?hgsid=167433603&clade=mammal&org=Human&db=hg18&position=chr1%3A42400948-42402982&hgt.suggest=&pix=800&Submit=submit	NM_033553	14245	GUANYLIN
1044	chr1	42405144	42405193	1.3529	4	Primary Transcript	-	42400948	42402982	-2162	-3200	2980	GUCA2A	996600	guanylate cyclase activator 2A (guanylin)	STARA,GUCA2,http://genome.ucsc.edu/cgi-bin/hgTracks?hgsid=167433603&clade=mammal&org=Human&db=hg18&position=chr1%3A42400948-42402982&hgt.suggest=&pix=800&Submit=submit	NM_033553	14245	GUANYLIN
1045	chr1	42405324	42405373	1.5822	4	Primary Transcript	-	42400948	42402982	-2342	-3380	2980	GUCA2A	996600	guanylate cyclase activator 2A (guanylin)	STARA,GUCA2,http://genome.ucsc.edu/cgi-bin/hgTracks?hgsid=167433603&clade=mammal&org=Human&db=hg18&position=chr1%3A42400948-42402982&hgt.suggest=&pix=800&Submit=submit	NM_033553	14245	GUANYLIN
1046	chr1	42574273	42574332	-1.3289	1	Primary Transcript	-	42414796	42573490	-783	-80160	22887	FOXJ3	996600	forkhead box J3	MGC176686,http://genome.ucsc.edu/cgi-bin/hgTracks?hgsid=167433603&clade=mammal&org=Human&db=hg18&position=chr1%3A42414796-42573490&hgt.suggest=&pix=800&Submit=submit	NM_014947	14246	MGC165036
1047	chr1	42574365	42574428	-2.6582	1	Primary Transcript	-	42414796	42573490	-875	-80252	22887	FOXJ3	996600	forkhead box J3	MGC176686,http://genome.ucsc.edu/cgi-bin/hgTracks?hgsid=167433603&clade=mammal&org=Human&db=hg18&position=chr1%3A42414796-42573490&hgt.suggest=&pix=800&Submit=submit	NM_014947	14246	MGC165036
1048	chr1	42574477	42574526	-2.2902	1	Primary Transcript	-	42414796	42573490	-987	-80360	22887	FOXJ3	996600	forkhead box J3	MGC176686,http://genome.ucsc.edu/cgi-bin/hgTracks?hgsid=167433603&clade=mammal&org=Human&db=hg18&position=chr1%3A42414796-42573490&hgt.suggest=&pix=800&Submit=submit	NM_014947	14246	MGC165036
1049	chr1	42574553	42574610	-2.0742	1	Primary Transcript	-	42414796	42573490	-1063	-80436	22887	FOXJ3	996600	forkhead box J3	MGC176686,http://genome.ucsc.edu/cgi-bin/hgTracks?hgsid=167433603&clade=mammal&org=Human&db=hg18&position=chr1%3A42414796-42573490&hgt.suggest=&pix=800&Submit=submit	NM_014947	14246	MGC165036
1050	chr1	42574665	42574722	-2.0686	1	Primary Transcript	-	42414796	42573490	-1175	-80548	22887	FOXJ3	996600	forkhead box J3	MGC176686,http://genome.ucsc.edu/cgi-bin/hgTracks?hgsid=167433603&clade=mammal&org=Human&db=hg18&position=chr1%3A42414796-42573490&hgt.suggest=&pix=800&Submit=submit	NM_014947	14246	MGC165036
1051	chr1	42574753	42574812	-1.7427	1	Primary Transcript	-	42414796	42573490	-1263	-80640	22887	FOXJ3	996600	forkhead box J3	MGC176686,http://genome.ucsc.edu/cgi-bin/hgTracks?hgsid=167433603&clade=mammal&org=Human&db=hg18&position=chr1%3A42414796-42573490&hgt.suggest=&pix=800&Submit=submit	NM_014947	14246	MGC165036
1052	chr1	42575577	42575626	1.1977	1	Primary Transcript	-	42414796	42573490	-2087	-81456	22887	FOXJ3	996600	forkhead box J3	MGC176686,http://genome.ucsc.edu/cgi-bin/hgTracks?hgsid=167433603&clade=mammal&org=Human&db=hg18&position=chr1%3A42414796-42573490&hgt.suggest=&pix=800&Submit=submit	NM_014947	14246	MGC165036
1053	chr1	42617886	42617941	1.631	1	Primary Transcript	+	42619054	42662487	-1113	-22860	284716	RIMKLA	996600	ribosomal modification protein rimK-like family member A	MGC47816,http://genome.ucsc.edu/cgi-bin/hgTracks?hgsid=167433603&clade=mammal&org=Human&db=hg18&position=chr1%3A42619054-42662487&hgt.suggest=&pix=800&Submit=submit	NM_173642	21142	FAM80A
1054	chr1	42695820	42695869	0.9957	1	Primary Transcript	+	42694759	42698673	0	-872	79717	PPCS	996600	phosphopantothenoylcysteine synthetase	MGC117357,http://genome.ucsc.edu/cgi-bin/hgTracks?hgsid=167433603&clade=mammal&org=Human&db=hg18&position=chr1%3A42694759-42698673&hgt.suggest=&pix=800&Submit=submit,MGC138220	NM_001077447	3646	FLJ11838
1055	chr1	42771896	42771945	1.1804	1	Primary Transcript	+	42773146	42892922	-1201	-61112	728621	CCDC30	996600	coiled-coil domain containing 30	PFDN6L,PFD6L,http://genome.ucsc.edu/cgi-bin/hgTracks?hgsid=167433603&clade=mammal&org=Human&db=hg18&position=chr1%3A42773146-42892922&hgt.suggest=&pix=800&Submit=submit	NM_001080850	14249	FLJ20972
1056	chr1	42772000	42772049	1.0052	1	Primary Transcript	+	42773146	42892922	-1097	-61008	728621	CCDC30	996600	coiled-coil domain containing 30	PFDN6L,PFD6L,http://genome.ucsc.edu/cgi-bin/hgTracks?hgsid=167433603&clade=mammal&org=Human&db=hg18&position=chr1%3A42773146-42892922&hgt.suggest=&pix=800&Submit=submit	NM_001080850	14249	FLJ20972
1057	chr1	42894389	42894438	0.9889	1	Primary Transcript	+	42896634	42915016	-2196	-11408	10465	PPIH	996600	peptidylprolyl isomerase H (cyclophilin H)	SnuCyp-20,MGC5016,USA-CYP,CYPH,http://genome.ucsc.edu/cgi-bin/hgTracks?hgsid=167433603&clade=mammal&org=Human&db=hg18&position=chr1%3A42896634-42915016&hgt.suggest=&pix=800&Submit=submit	NM_006347	19658	CYP-20
1058	chr1	42896713	42896762	0.9014	1	Primary Transcript	+	42896634	42915016	0	-9088	10465	PPIH	996600	peptidylprolyl isomerase H (cyclophilin H)	SnuCyp-20,MGC5016,USA-CYP,CYPH,http://genome.ucsc.edu/cgi-bin/hgTracks?hgsid=167433603&clade=mammal&org=Human&db=hg18&position=chr1%3A42896634-42915016&hgt.suggest=&pix=800&Submit=submit	NM_006347	19658	CYP-20
1059	chr1	42897116	42897165	2.0407	1	Primary Transcript	+	42896634	42915016	0	-8684	10465	PPIH	996600	peptidylprolyl isomerase H (cyclophilin H)	SnuCyp-20,MGC5016,USA-CYP,CYPH,http://genome.ucsc.edu/cgi-bin/hgTracks?hgsid=167433603&clade=mammal&org=Human&db=hg18&position=chr1%3A42896634-42915016&hgt.suggest=&pix=800&Submit=submit	NM_006347	19658	CYP-20
1060	chr1	43003777	43003839	-1.5106	1	Primary Transcript	-	42984592	43005342	0	-8840	64175	LEPRE1	996600	leucine proline-enriched proteoglycan (leprecan) 1	P3H1,OI8,MGC117314,http://genome.ucsc.edu/cgi-bin/hgTracks?hgsid=167433603&clade=mammal&org=Human&db=hg18&position=chr1%3A42984592-43005342&hgt.suggest=&pix=800&Submit=submit	NM_022356	2083	GROS1
1061	chr1	43004379	43004428	-2.6611	1	Primary Transcript	-	42984592	43005342	0	-9436	64175	LEPRE1	996600	leucine proline-enriched proteoglycan (leprecan) 1	P3H1,OI8,MGC117314,http://genome.ucsc.edu/cgi-bin/hgTracks?hgsid=167433603&clade=mammal&org=Human&db=hg18&position=chr1%3A42984592-43005342&hgt.suggest=&pix=800&Submit=submit	NM_022356	2083	GROS1
1062	chr1	43054877	43054926	-1.0063	1	Primary Transcript	-	43045309	43055646	0	-4424	374969	CCDC23	996600	coiled-coil domain containing 23	http://genome.ucsc.edu/cgi-bin/hgTracks?hgsid=167433603&clade=mammal&org=Human&db=hg18&position=chr1%3A43045309-43055646&hgt.suggest=&pix=800&Submit=submit	NM_199342	28833	-
1063	chr1	43063602	43063652	2.4068	1	Primary Transcript	+	43055362	43083247	0	-5680	114625	ERMAP	996600	erythroblast membrane-associated protein (Scianna blood group)	SC,PRO2801,http://genome.ucsc.edu/cgi-bin/hgTracks?hgsid=167433603&clade=mammal&org=Human&db=hg18&position=chr1%3A43055362-43083247&hgt.suggest=&pix=800&Submit=submit,RD,MGC118812,MGC118813,MGC118811	NM_001017922	4613	MGC118810
1064	chr1	43063698	43063747	1.2181	1	Primary Transcript	+	43055362	43083247	0	-5584	114625	ERMAP	996600	erythroblast membrane-associated protein (Scianna blood group)	SC,PRO2801,http://genome.ucsc.edu/cgi-bin/hgTracks?hgsid=167433603&clade=mammal&org=Human&db=hg18&position=chr1%3A43055362-43083247&hgt.suggest=&pix=800&Submit=submit,RD,MGC118812,MGC118813,MGC118811	NM_001017922	4613	MGC118810
1065	chr1	43063818	43063867	1.4248	1	Primary Transcript	+	43055362	43083247	0	-5464	114625	ERMAP	996600	erythroblast membrane-associated protein (Scianna blood group)	SC,PRO2801,http://genome.ucsc.edu/cgi-bin/hgTracks?hgsid=167433603&clade=mammal&org=Human&db=hg18&position=chr1%3A43055362-43083247&hgt.suggest=&pix=800&Submit=submit,RD,MGC118812,MGC118813,MGC118811	NM_001017922	4613	MGC118810
1066	chr1	43198729	43198778	1.069	1	Primary Transcript	-	43163632	43197434	-1295	-18220	6513	SLC2A1	996600	solute carrier family 2 (facilitated glucose transporter), member 1	MGC141896,GLUT1DS,GLUT1,http://genome.ucsc.edu/cgi-bin/hgTracks?hgsid=167433603&clade=mammal&org=Human&db=hg18&position=chr1%3A43163632-43197434&hgt.suggest=&pix=800&Submit=submit,PED,DYT18,GLUT,MGC141895	NM_006516	9381	DYT17
1067	chr1	43384944	43384993	1.3329	1	Primary Transcript	+	43386180	43394654	-1187	-5448	440585	FAM183A	996600	family with sequence similarity 183, member A	http://genome.ucsc.edu/cgi-bin/hgTracks?hgsid=167433603&clade=mammal&org=Human&db=hg18&position=chr1%3A43386180-43394654&hgt.suggest=&pix=800&Submit=submit	NM_001101376	1582	-
1068	chr1	43385052	43385103	1.8829	1	Primary Transcript	+	43386180	43394654	-1077	-5336	440585	FAM183A	996600	family with sequence similarity 183, member A	http://genome.ucsc.edu/cgi-bin/hgTracks?hgsid=167433603&clade=mammal&org=Human&db=hg18&position=chr1%3A43386180-43394654&hgt.suggest=&pix=800&Submit=submit	NM_001101376	1582	-
1069	chr1	43412658	43412721	1.5505	1	Primary Transcript	+	43410612	43449136	0	-17184	149465	WDR65	996600	WD repeat domain 65	http://genome.ucsc.edu/cgi-bin/hgTracks?hgsid=167433603&clade=mammal&org=Human&db=hg18&position=chr1%3A43410612-43449136&hgt.suggest=&pix=800&Submit=submit	NM_152498	21200	FLJ32000
1070	chr1	43412754	43412803	1.4349	1	Primary Transcript	+	43410612	43449136	0	-17096	149465	WDR65	996600	WD repeat domain 65	http://genome.ucsc.edu/cgi-bin/hgTracks?hgsid=167433603&clade=mammal&org=Human&db=hg18&position=chr1%3A43410612-43449136&hgt.suggest=&pix=800&Submit=submit	NM_152498	21200	FLJ32000
1071	chr1	43507748	43507810	1.3125	1	Primary Transcript	+	43508993	43512260	-1183	-2848	128218	TMEM125	996600	transmembrane protein 125	http://genome.ucsc.edu/cgi-bin/hgTracks?hgsid=167433603&clade=mammal&org=Human&db=hg18&position=chr1%3A43508993-43512260&hgt.suggest=&pix=800&Submit=submit	NM_144626	14259	MGC17299
1072	chr1	43538185	43538234	0.997	1	Primary Transcript	+	43539250	43561366	-1016	-12100	7075	TIE1	996600	tyrosine kinase with immunoglobulin-like and EGF-like domains 1	http://genome.ucsc.edu/cgi-bin/hgTracks?hgsid=167433603&clade=mammal&org=Human&db=hg18&position=chr1%3A43539250-43561366&hgt.suggest=&pix=800&Submit=submit,TIE	NM_005424	26635	JTK14
1073	chr1	43574846	43574895	1.0946	1	Primary Transcript	+	43576061	43592722	-1166	-9520	4352	MPL	996600	myeloproliferative leukemia virus oncogene	MPLV,CD110,TPOR,http://genome.ucsc.edu/cgi-bin/hgTracks?hgsid=167433603&clade=mammal&org=Human&db=hg18&position=chr1%3A43576061-43592722&hgt.suggest=&pix=800&Submit=submit	NM_005373	19075	C-MPL
1074	chr1	43575068	43575117	1.1939	2	Primary Transcript	+	43576061	43592722	-944	-9300	4352	MPL	996600	myeloproliferative leukemia virus oncogene	MPLV,CD110,TPOR,http://genome.ucsc.edu/cgi-bin/hgTracks?hgsid=167433603&clade=mammal&org=Human&db=hg18&position=chr1%3A43576061-43592722&hgt.suggest=&pix=800&Submit=submit	NM_005373	19075	C-MPL
1075	chr1	43594876	43594933	1.032	1	Primary Transcript	+	43597212	43601460	-2279	-4432	991	CDC20	996600	cell division cycle 20 homolog (S. cerevisiae)	p55CDC,bA276H19.3,http://genome.ucsc.edu/cgi-bin/hgTracks?hgsid=167433603&clade=mammal&org=Human&db=hg18&position=chr1%3A43597212-43601460&hgt.suggest=&pix=800&Submit=submit,MGC102824	NM_001255	6448	CDC20A
1076	chr1	43608651	43608707	1.0719	1	Primary Transcript	-	43601658	43606286	-2365	-4708	64834	ELOVL1	996600	elongation of very long chain fatty acids (FEN1/Elo2, SUR4/Elo3, yeast)-like 1	http://genome.ucsc.edu/cgi-bin/hgTracks?hgsid=167433603&clade=mammal&org=Human&db=hg18&position=chr1%3A43601658-43606286&hgt.suggest=&pix=800&Submit=submit	NM_022821	14267	Ssc1
1077	chr1	43659044	43659093	2.1077	1	Primary Transcript	+	43661383	43690891	-2290	-17068	23334	KIAA0467	996600	KIAA0467	http://genome.ucsc.edu/cgi-bin/hgTracks?hgsid=167433603&clade=mammal&org=Human&db=hg18&position=chr1%3A43661383-43690891&hgt.suggest=&pix=800&Submit=submit,FLJ10387,RP11-506B15.3,FLJ23425	NM_015284	14272	FLJ00408
1078	chr1	43659168	43659217	3.6677	1	Primary Transcript	+	43661383	43690891	-2166	-16944	23334	KIAA0467	996600	KIAA0467	http://genome.ucsc.edu/cgi-bin/hgTracks?hgsid=167433603&clade=mammal&org=Human&db=hg18&position=chr1%3A43661383-43690891&hgt.suggest=&pix=800&Submit=submit,FLJ10387,RP11-506B15.3,FLJ23425	NM_015284	14272	FLJ00408
1079	chr1	43659250	43659299	1.5417	1	Primary Transcript	+	43661383	43690891	-2084	-16864	23334	KIAA0467	996600	KIAA0467	http://genome.ucsc.edu/cgi-bin/hgTracks?hgsid=167433603&clade=mammal&org=Human&db=hg18&position=chr1%3A43661383-43690891&hgt.suggest=&pix=800&Submit=submit,FLJ10387,RP11-506B15.3,FLJ23425	NM_015284	14272	FLJ00408
1080	chr1	43659366	43659415	1.0019	1	Primary Transcript	+	43661383	43690891	-1968	-16744	23334	KIAA0467	996600	KIAA0467	http://genome.ucsc.edu/cgi-bin/hgTracks?hgsid=167433603&clade=mammal&org=Human&db=hg18&position=chr1%3A43661383-43690891&hgt.suggest=&pix=800&Submit=submit,FLJ10387,RP11-506B15.3,FLJ23425	NM_015284	14272	FLJ00408
1081	chr1	43659468	43659517	1.2251	1	Primary Transcript	+	43661383	43690891	-1866	-16644	23334	KIAA0467	996600	KIAA0467	http://genome.ucsc.edu/cgi-bin/hgTracks?hgsid=167433603&clade=mammal&org=Human&db=hg18&position=chr1%3A43661383-43690891&hgt.suggest=&pix=800&Submit=submit,FLJ10387,RP11-506B15.3,FLJ23425	NM_015284	14272	FLJ00408
1082	chr1	43659568	43659617	2.0939	1	Primary Transcript	+	43661383	43690891	-1766	-16544	23334	KIAA0467	996600	KIAA0467	http://genome.ucsc.edu/cgi-bin/hgTracks?hgsid=167433603&clade=mammal&org=Human&db=hg18&position=chr1%3A43661383-43690891&hgt.suggest=&pix=800&Submit=submit,FLJ10387,RP11-506B15.3,FLJ23425	NM_015284	14272	FLJ00408
1083	chr1	43692586	43692644	-1.9414	1	Primary Transcript	-	43689415	43692505	-81	-1656	81888	HYI	996600	hydroxypyruvate isomerase (putative)	http://genome.ucsc.edu/cgi-bin/hgTracks?hgsid=167433603&clade=mammal&org=Human&db=hg18&position=chr1%3A43689415-43692505&hgt.suggest=&pix=800&Submit=submit,MGC20767	NM_031207	1426	HT036
1084	chr1	43692770	43692822	-1.3407	1	Primary Transcript	-	43689415	43692505	-265	-1836	81888	HYI	996600	hydroxypyruvate isomerase (putative)	http://genome.ucsc.edu/cgi-bin/hgTracks?hgsid=167433603&clade=mammal&org=Human&db=hg18&position=chr1%3A43689415-43692505&hgt.suggest=&pix=800&Submit=submit,MGC20767	NM_031207	1426	HT036
1085	chr1	43694070	43694131	0.9917	1	Primary Transcript	-	43689415	43692505	-1565	-3144	81888	HYI	996600	hydroxypyruvate isomerase (putative)	http://genome.ucsc.edu/cgi-bin/hgTracks?hgsid=167433603&clade=mammal&org=Human&db=hg18&position=chr1%3A43689415-43692505&hgt.suggest=&pix=800&Submit=submit,MGC20767	NM_031207	1426	HT036
1086	chr1	43694284	43694343	1.0622	1	Primary Transcript	-	43689415	43692505	-1779	-3352	81888	HYI	996600	hydroxypyruvate isomerase (putative)	http://genome.ucsc.edu/cgi-bin/hgTracks?hgsid=167433603&clade=mammal&org=Human&db=hg18&position=chr1%3A43689415-43692505&hgt.suggest=&pix=800&Submit=submit,MGC20767	NM_031207	1426	HT036
1087	chr1	43767723	43767775	-0.9954	1	Primary Transcript	+	43769133	43861930	-1358	-47776	5792	PTPRF	996600	protein tyrosine phosphatase, receptor type, F	FLJ45062,LAR,FLJ45567,http://genome.ucsc.edu/cgi-bin/hgTracks?hgsid=167433603&clade=mammal&org=Human&db=hg18&position=chr1%3A43769133-43861930&hgt.suggest=&pix=800&Submit=submit	NM_002840	9855	FLJ43335
1088	chr1	43886544	43886595	0.9459	1	Primary Transcript	+	43888383	43943776	-1788	-29512	9682	KDM4A	996600	lysine (K)-specific demethylase 4A	http://genome.ucsc.edu/cgi-bin/hgTracks?hgsid=167433603&clade=mammal&org=Human&db=hg18&position=chr1%3A43888383-43943776&hgt.suggest=&pix=800&Submit=submit,JMJD2,KIAA0677,JMJD2A	NM_014663	25686	JHDM3A
1089	chr1	43886660	43886709	1.2827	1	Primary Transcript	+	43888383	43943776	-1674	-29396	9682	KDM4A	996600	lysine (K)-specific demethylase 4A	http://genome.ucsc.edu/cgi-bin/hgTracks?hgsid=167433603&clade=mammal&org=Human&db=hg18&position=chr1%3A43888383-43943776&hgt.suggest=&pix=800&Submit=submit,JMJD2,KIAA0677,JMJD2A	NM_014663	25686	JHDM3A
1090	chr1	43886844	43886903	1.465	1	Primary Transcript	+	43888383	43943776	-1480	-29208	9682	KDM4A	996600	lysine (K)-specific demethylase 4A	http://genome.ucsc.edu/cgi-bin/hgTracks?hgsid=167433603&clade=mammal&org=Human&db=hg18&position=chr1%3A43888383-43943776&hgt.suggest=&pix=800&Submit=submit,JMJD2,KIAA0677,JMJD2A	NM_014663	25686	JHDM3A
1091	chr1	43888917	43888966	-1.0661	1	Primary Transcript	+	43888383	43943776	0	-27136	9682	KDM4A	996600	lysine (K)-specific demethylase 4A	http://genome.ucsc.edu/cgi-bin/hgTracks?hgsid=167433603&clade=mammal&org=Human&db=hg18&position=chr1%3A43888383-43943776&hgt.suggest=&pix=800&Submit=submit,JMJD2,KIAA0677,JMJD2A	NM_014663	25686	JHDM3A
1092	chr1	43943689	43943743	1.0233	1	Primary Transcript	+	43888383	43943776	0	27636	9682	KDM4A	996600	lysine (K)-specific demethylase 4A	http://genome.ucsc.edu/cgi-bin/hgTracks?hgsid=167433603&clade=mammal&org=Human&db=hg18&position=chr1%3A43888383-43943776&hgt.suggest=&pix=800&Submit=submit,JMJD2,KIAA0677,JMJD2A	NM_014663	25686	JHDM3A
1093	chr1	44169253	44169302	1.1663	1	Primary Transcript	+	43945804	44169418	0	111672	6487	ST3GAL3	996600	ST3 beta-galactoside alpha-2,3-sialyltransferase 3	ST3N,ST3GalIII,http://genome.ucsc.edu/cgi-bin/hgTracks?hgsid=167433603&clade=mammal&org=Human&db=hg18&position=chr1%3A43945804-44169418&hgt.suggest=&pix=800&Submit=submit,ST3GALII	NM_174965	2381	SIAT6
1094	chr1	44169339	44169388	1.1909	1	Primary Transcript	+	43945804	44169418	0	111756	6487	ST3GAL3	996600	ST3 beta-galactoside alpha-2,3-sialyltransferase 3	ST3N,ST3GalIII,http://genome.ucsc.edu/cgi-bin/hgTracks?hgsid=167433603&clade=mammal&org=Human&db=hg18&position=chr1%3A43945804-44169418&hgt.suggest=&pix=800&Submit=submit,ST3GALII	NM_174965	2381	SIAT6
1095	chr1	44169457	44169506	1.6975	1	Primary Transcript	+	43945804	44169418	39	111872	6487	ST3GAL3	996600	ST3 beta-galactoside alpha-2,3-sialyltransferase 3	ST3N,ST3GalIII,http://genome.ucsc.edu/cgi-bin/hgTracks?hgsid=167433603&clade=mammal&org=Human&db=hg18&position=chr1%3A43945804-44169418&hgt.suggest=&pix=800&Submit=submit,ST3GALII	NM_174965	2381	SIAT6
1096	chr1	44169539	44169588	1.1853	1	Primary Transcript	+	43945804	44169418	121	111956	6487	ST3GAL3	996600	ST3 beta-galactoside alpha-2,3-sialyltransferase 3	ST3N,ST3GalIII,http://genome.ucsc.edu/cgi-bin/hgTracks?hgsid=167433603&clade=mammal&org=Human&db=hg18&position=chr1%3A43945804-44169418&hgt.suggest=&pix=800&Submit=submit,ST3GALII	NM_174965	2381	SIAT6
1097	chr1	44183924	44183973	1.6041	1	Primary Transcript	+	44185064	44206280	-1091	-11724	9670	IPO13	996600	importin 13	http://genome.ucsc.edu/cgi-bin/hgTracks?hgsid=167433603&clade=mammal&org=Human&db=hg18&position=chr1%3A44185064-44206280&hgt.suggest=&pix=800&Submit=submit,RANBP13,LGL2,KIAA0724,KAP13	NM_014652	10873	IMP13
1098	chr1	44208218	44208267	-1.1484	1	Primary Transcript	+	44208239	44211630	0	-1696	1802	DPH2	996600	DPH2 homolog (S. cerevisiae)	http://genome.ucsc.edu/cgi-bin/hgTracks?hgsid=167433603&clade=mammal&org=Human&db=hg18&position=chr1%3A44208239-44211630&hgt.suggest=&pix=800&Submit=submit	NM_001039589	288	DPH2L2
1099	chr1	44213273	44213322	-1.0182	1	Primary Transcript	+	44213188	44216559	0	-1576	533	ATP6V0B	996600	ATPase, H+ transporting, lysosomal 21kDa, V0 subunit b	http://genome.ucsc.edu/cgi-bin/hgTracks?hgsid=167433603&clade=mammal&org=Human&db=hg18&position=chr1%3A44213188-44216559&hgt.suggest=&pix=800&Submit=submit,HATPL,VMA16	NM_001039457	3200	ATP6F
1100	chr1	44269658	44269707	-1.0113	1	Primary Transcript	-	44234741	44269721	0	-17448	6536	SLC6A9	996600	solute carrier family 6 (neurotransmitter transporter, glycine), member 9	GLYT1,http://genome.ucsc.edu/cgi-bin/hgTracks?hgsid=167433603&clade=mammal&org=Human&db=hg18&position=chr1%3A44234741-44269721&hgt.suggest=&pix=800&Submit=submit	NM_001024845	803	DKFZp547A1118
1101	chr1	44356543	44356592	1.4534	1	Primary Transcript	+	44357108	44373396	-516	-8684	128209	KLF17	996600	Kruppel-like factor 17	Zfp393,http://genome.ucsc.edu/cgi-bin/hgTracks?hgsid=167433603&clade=mammal&org=Human&db=hg18&position=chr1%3A44357108-44373396&hgt.suggest=&pix=800&Submit=submit,ZNF393	NM_173484	14303	FLJ40160
1102	chr1	44356619	44356668	1.341	1	Primary Transcript	+	44357108	44373396	-440	-8608	128209	KLF17	996600	Kruppel-like factor 17	Zfp393,http://genome.ucsc.edu/cgi-bin/hgTracks?hgsid=167433603&clade=mammal&org=Human&db=hg18&position=chr1%3A44357108-44373396&hgt.suggest=&pix=800&Submit=submit,ZNF393	NM_173484	14303	FLJ40160
1103	chr1	44593938	44593996	-0.9594	1	Primary Transcript	-	44459328	44593526	-412	-67540	79033	ERI3	996600	ERI1 exoribonuclease family member 3	PRNPIP,PINT1,MGC2683,http://genome.ucsc.edu/cgi-bin/hgTracks?hgsid=167433603&clade=mammal&org=Human&db=hg18&position=chr1%3A44459328-44593526&hgt.suggest=&pix=800&Submit=submit	NM_024066	339	FLJ22943
1104	chr1	44594216	44594265	1.0425	1	Primary Transcript	-	44459328	44593526	-690	-67812	79033	ERI3	996600	ERI1 exoribonuclease family member 3	PRNPIP,PINT1,MGC2683,http://genome.ucsc.edu/cgi-bin/hgTracks?hgsid=167433603&clade=mammal&org=Human&db=hg18&position=chr1%3A44459328-44593526&hgt.suggest=&pix=800&Submit=submit	NM_024066	339	FLJ22943
1105	chr1	44594316	44594365	2.1806	1	Primary Transcript	-	44459328	44593526	-790	-67912	79033	ERI3	996600	ERI1 exoribonuclease family member 3	PRNPIP,PINT1,MGC2683,http://genome.ucsc.edu/cgi-bin/hgTracks?hgsid=167433603&clade=mammal&org=Human&db=hg18&position=chr1%3A44459328-44593526&hgt.suggest=&pix=800&Submit=submit	NM_024066	339	FLJ22943
1106	chr1	44594436	44594485	2.3958	1	Primary Transcript	-	44459328	44593526	-910	-68032	79033	ERI3	996600	ERI1 exoribonuclease family member 3	PRNPIP,PINT1,MGC2683,http://genome.ucsc.edu/cgi-bin/hgTracks?hgsid=167433603&clade=mammal&org=Human&db=hg18&position=chr1%3A44459328-44593526&hgt.suggest=&pix=800&Submit=submit	NM_024066	339	FLJ22943
1107	chr1	44641931	44641987	1.0929	1	Primary Transcript	+	44643546	44889983	-1559	-124804	55182	RNF220	996600	ring finger protein 220	FLJ10597,http://genome.ucsc.edu/cgi-bin/hgTracks?hgsid=167433603&clade=mammal&org=Human&db=hg18&position=chr1%3A44643546-44889983&hgt.suggest=&pix=800&Submit=submit	NM_018150	4199	C1orf164
1108	chr1	44644180	44644229	-1.1684	1	Primary Transcript	+	44643546	44889983	0	-122560	55182	RNF220	996600	ring finger protein 220	FLJ10597,http://genome.ucsc.edu/cgi-bin/hgTracks?hgsid=167433603&clade=mammal&org=Human&db=hg18&position=chr1%3A44643546-44889983&hgt.suggest=&pix=800&Submit=submit	NM_018150	4199	C1orf164
1109	chr1	44644605	44644654	-1.2271	1	Primary Transcript	+	44643546	44889983	0	-122132	55182	RNF220	996600	ring finger protein 220	FLJ10597,http://genome.ucsc.edu/cgi-bin/hgTracks?hgsid=167433603&clade=mammal&org=Human&db=hg18&position=chr1%3A44643546-44889983&hgt.suggest=&pix=800&Submit=submit	NM_018150	4199	C1orf164
1110	chr1	44910740	44910790	-1.049	1	Primary Transcript	-	44892087	44912686	0	-8380	79639	TMEM53	996600	transmembrane protein 53	http://genome.ucsc.edu/cgi-bin/hgTracks?hgsid=167433603&clade=mammal&org=Human&db=hg18&position=chr1%3A44892087-44912686&hgt.suggest=&pix=800&Submit=submit,NET4	NM_024587	14312	FLJ22353
1111	chr1	44911062	44911111	1.2919	1	Primary Transcript	-	44892087	44912686	0	-8700	79639	TMEM53	996600	transmembrane protein 53	http://genome.ucsc.edu/cgi-bin/hgTracks?hgsid=167433603&clade=mammal&org=Human&db=hg18&position=chr1%3A44892087-44912686&hgt.suggest=&pix=800&Submit=submit,NET4	NM_024587	14312	FLJ22353
1112	chr1	44911146	44911195	2.6338	1	Primary Transcript	-	44892087	44912686	0	-8780	79639	TMEM53	996600	transmembrane protein 53	http://genome.ucsc.edu/cgi-bin/hgTracks?hgsid=167433603&clade=mammal&org=Human&db=hg18&position=chr1%3A44892087-44912686&hgt.suggest=&pix=800&Submit=submit,NET4	NM_024587	14312	FLJ22353
1113	chr1	44911240	44911289	1.4794	1	Primary Transcript	-	44892087	44912686	0	-8876	79639	TMEM53	996600	transmembrane protein 53	http://genome.ucsc.edu/cgi-bin/hgTracks?hgsid=167433603&clade=mammal&org=Human&db=hg18&position=chr1%3A44892087-44912686&hgt.suggest=&pix=800&Submit=submit,NET4	NM_024587	14312	FLJ22353
1114	chr1	44911864	44911915	-0.9217	1	Primary Transcript	-	44892087	44912686	0	-9500	79639	TMEM53	996600	transmembrane protein 53	http://genome.ucsc.edu/cgi-bin/hgTracks?hgsid=167433603&clade=mammal&org=Human&db=hg18&position=chr1%3A44892087-44912686&hgt.suggest=&pix=800&Submit=submit,NET4	NM_024587	14312	FLJ22353
1115	chr1	44911948	44911997	-0.9607	1	Primary Transcript	-	44892087	44912686	0	-9584	79639	TMEM53	996600	transmembrane protein 53	http://genome.ucsc.edu/cgi-bin/hgTracks?hgsid=167433603&clade=mammal&org=Human&db=hg18&position=chr1%3A44892087-44912686&hgt.suggest=&pix=800&Submit=submit,NET4	NM_024587	14312	FLJ22353
1116	chr1	44977835	44977884	-1.6506	1	Primary Transcript	+	44978076	45006025	-192	-14188	11004	KIF2C	996600	kinesin family member 2C	http://genome.ucsc.edu/cgi-bin/hgTracks?hgsid=167433603&clade=mammal&org=Human&db=hg18&position=chr1%3A44978076-45006025&hgt.suggest=&pix=800&Submit=submit,MCAK	NM_006845	23340	KNSL6
1117	chr1	44978433	44978482	1.1772	1	Primary Transcript	+	44978076	45006025	0	-13592	11004	KIF2C	996600	kinesin family member 2C	http://genome.ucsc.edu/cgi-bin/hgTracks?hgsid=167433603&clade=mammal&org=Human&db=hg18&position=chr1%3A44978076-45006025&hgt.suggest=&pix=800&Submit=submit,MCAK	NM_006845	23340	KNSL6
1118	chr1	45014294	45014343	1.734	2	Primary Transcript	+	45013832	45016999	0	-1096	6202	RPS8	996600	ribosomal protein S8	http://genome.ucsc.edu/cgi-bin/hgTracks?hgsid=167433603&clade=mammal&org=Human&db=hg18&position=chr1%3A45013832-45016999&hgt.suggest=&pix=800&Submit=submit	NM_001012	16062	-
1119	chr1	45015910	45015959	2.6548	5	Primary Transcript	+	45013832	45016999	0	520	6202	RPS8	996600	ribosomal protein S8	http://genome.ucsc.edu/cgi-bin/hgTracks?hgsid=167433603&clade=mammal&org=Human&db=hg18&position=chr1%3A45013832-45016999&hgt.suggest=&pix=800&Submit=submit	NM_001012	16062	-
1120	chr1	45026599	45026648	0.9844	1	Primary Transcript	-	45021843	45026013	-586	-2696	266675	BEST4	996600	bestrophin 4	http://genome.ucsc.edu/cgi-bin/hgTracks?hgsid=167433603&clade=mammal&org=Human&db=hg18&position=chr1%3A45021843-45026013&hgt.suggest=&pix=800&Submit=submit,VMD2L2	NM_153274	14315	MGC126872
1121	chr1	45082193	45082242	1.2542	1	Primary Transcript	-	45060673	45081203	-990	-11280	8643	PTCH2	996600	patched 2	http://genome.ucsc.edu/cgi-bin/hgTracks?hgsid=167433603&clade=mammal&org=Human&db=hg18&position=chr1%3A45060673-45081203&hgt.suggest=&pix=800&Submit=submit	NM_003738	20315	PTC2
1122	chr1	45082313	45082362	2.0143	1	Primary Transcript	-	45060673	45081203	-1110	-11400	8643	PTCH2	996600	patched 2	http://genome.ucsc.edu/cgi-bin/hgTracks?hgsid=167433603&clade=mammal&org=Human&db=hg18&position=chr1%3A45060673-45081203&hgt.suggest=&pix=800&Submit=submit	NM_003738	20315	PTC2
1123	chr1	45577763	45577812	0.924	1	Primary Transcript	-	45567500	45578216	0	-4932	4595	MUTYH	996600	mutY homolog (E. coli)	MGC4416,MYH,http://genome.ucsc.edu/cgi-bin/hgTracks?hgsid=167433603&clade=mammal&org=Human&db=hg18&position=chr1%3A45567500-45578216&hgt.suggest=&pix=800&Submit=submit	NM_001048174	23070	CYP2C
1124	chr1	45580316	45580365	1.3438	1	Primary Transcript	+	45577928	45582237	0	260	114034	TOE1	996600	target of EGR1, member 1 (nuclear)	http://genome.ucsc.edu/cgi-bin/hgTracks?hgsid=167433603&clade=mammal&org=Human&db=hg18&position=chr1%3A45577928-45582237&hgt.suggest=&pix=800&Submit=submit	NM_025077	14332	FLJ13949
1125	chr1	45580414	45580463	1.5161	1	Primary Transcript	+	45577928	45582237	0	360	114034	TOE1	996600	target of EGR1, member 1 (nuclear)	http://genome.ucsc.edu/cgi-bin/hgTracks?hgsid=167433603&clade=mammal&org=Human&db=hg18&position=chr1%3A45577928-45582237&hgt.suggest=&pix=800&Submit=submit	NM_025077	14332	FLJ13949
1126	chr1	45580528	45580577	2.0207	1	Primary Transcript	+	45577928	45582237	0	472	114034	TOE1	996600	target of EGR1, member 1 (nuclear)	http://genome.ucsc.edu/cgi-bin/hgTracks?hgsid=167433603&clade=mammal&org=Human&db=hg18&position=chr1%3A45577928-45582237&hgt.suggest=&pix=800&Submit=submit	NM_025077	14332	FLJ13949
1127	chr1	45580630	45580679	1.2322	1	Primary Transcript	+	45577928	45582237	0	576	114034	TOE1	996600	target of EGR1, member 1 (nuclear)	http://genome.ucsc.edu/cgi-bin/hgTracks?hgsid=167433603&clade=mammal&org=Human&db=hg18&position=chr1%3A45577928-45582237&hgt.suggest=&pix=800&Submit=submit	NM_025077	14332	FLJ13949
1128	chr1	45580718	45580767	2.2301	1	Primary Transcript	+	45577928	45582237	0	664	114034	TOE1	996600	target of EGR1, member 1 (nuclear)	http://genome.ucsc.edu/cgi-bin/hgTracks?hgsid=167433603&clade=mammal&org=Human&db=hg18&position=chr1%3A45577928-45582237&hgt.suggest=&pix=800&Submit=submit	NM_025077	14332	FLJ13949
1129	chr1	45728818	45728867	-1.3161	1	Primary Transcript	-	45582141	45729427	0	-73056	10420	TESK2	996600	testis-specific kinase 2	http://genome.ucsc.edu/cgi-bin/hgTracks?hgsid=167433603&clade=mammal&org=Human&db=hg18&position=chr1%3A45582141-45729427&hgt.suggest=&pix=800&Submit=submit	NM_007170	3248	-
1130	chr1	45729522	45729571	-1.44	1	Primary Transcript	-	45582141	45729427	-95	-73760	10420	TESK2	996600	testis-specific kinase 2	http://genome.ucsc.edu/cgi-bin/hgTracks?hgsid=167433603&clade=mammal&org=Human&db=hg18&position=chr1%3A45582141-45729427&hgt.suggest=&pix=800&Submit=submit	NM_007170	3248	-
1131	chr1	45761295	45761351	1.4968	1	Primary Transcript	-	45749293	45760196	-1099	-6580	5052	PRDX1	996600	peroxiredoxin 1	PAGA,NKEFA,TDPX2,PRXI,PAGB,http://genome.ucsc.edu/cgi-bin/hgTracks?hgsid=167433603&clade=mammal&org=Human&db=hg18&position=chr1%3A45749293-45760196&hgt.suggest=&pix=800&Submit=submit,PAG,PRX1	NM_002574	19477	MSP23
1132	chr1	45761387	45761439	1.0308	1	Primary Transcript	-	45749293	45760196	-1191	-6672	5052	PRDX1	996600	peroxiredoxin 1	PAGA,NKEFA,TDPX2,PRXI,PAGB,http://genome.ucsc.edu/cgi-bin/hgTracks?hgsid=167433603&clade=mammal&org=Human&db=hg18&position=chr1%3A45749293-45760196&hgt.suggest=&pix=800&Submit=submit,PAG,PRX1	NM_002574	19477	MSP23
1133	chr1	45761725	45761775	1.2625	1	Primary Transcript	-	45749293	45760196	-1529	-7008	5052	PRDX1	996600	peroxiredoxin 1	PAGA,NKEFA,TDPX2,PRXI,PAGB,http://genome.ucsc.edu/cgi-bin/hgTracks?hgsid=167433603&clade=mammal&org=Human&db=hg18&position=chr1%3A45749293-45760196&hgt.suggest=&pix=800&Submit=submit,PAG,PRX1	NM_002574	19477	MSP23
1134	chr1	45789528	45789585	-1.2402	1	Primary Transcript	+	45789084	45808308	0	-9140	10327	AKR1A1	996600	aldo-keto reductase family 1, member A1 (aldehyde reductase)	MGC1380,DD3,http://genome.ucsc.edu/cgi-bin/hgTracks?hgsid=167433603&clade=mammal&org=Human&db=hg18&position=chr1%3A45789084-45808308&hgt.suggest=&pix=800&Submit=submit,ALR,ARM,MGC12529	NM_153326	8292	ALDR1
1135	chr1	45821741	45821790	-1.0989	1	Primary Transcript	+	45822303	45857154	-513	-17960	4678	NASP	996600	nuclear autoantigenic sperm protein (histone-binding)	FLB7527,MGC2297,MGC20372,PRO1999,http://genome.ucsc.edu/cgi-bin/hgTracks?hgsid=167433603&clade=mammal&org=Human&db=hg18&position=chr1%3A45822303-45857154&hgt.suggest=&pix=800&Submit=submit,FLJ35510,MGC19722,FLJ31599	NM_002482	1719	DKFZp547F162
1136	chr1	45861898	45861947	1.2825	1	Primary Transcript	-	45858302	45862316	0	-1608	149483	CCDC17	996600	coiled-coil domain containing 17	http://genome.ucsc.edu/cgi-bin/hgTracks?hgsid=167433603&clade=mammal&org=Human&db=hg18&position=chr1%3A45858302-45862316&hgt.suggest=&pix=800&Submit=submit,FLJ33084	NM_001114938	26145	FLJ17921
1137	chr1	45862006	45862055	1.2738	1	Primary Transcript	-	45858302	45862316	0	-1720	149483	CCDC17	996600	coiled-coil domain containing 17	http://genome.ucsc.edu/cgi-bin/hgTracks?hgsid=167433603&clade=mammal&org=Human&db=hg18&position=chr1%3A45858302-45862316&hgt.suggest=&pix=800&Submit=submit,FLJ33084	NM_001114938	26145	FLJ17921
1138	chr1	45862082	45862131	1.7047	1	Primary Transcript	-	45858302	45862316	0	-1792	149483	CCDC17	996600	coiled-coil domain containing 17	http://genome.ucsc.edu/cgi-bin/hgTracks?hgsid=167433603&clade=mammal&org=Human&db=hg18&position=chr1%3A45858302-45862316&hgt.suggest=&pix=800&Submit=submit,FLJ33084	NM_001114938	26145	FLJ17921
1139	chr1	45862284	45862333	1.3238	1	Primary Transcript	-	45858302	45862316	0	-1996	149483	CCDC17	996600	coiled-coil domain containing 17	http://genome.ucsc.edu/cgi-bin/hgTracks?hgsid=167433603&clade=mammal&org=Human&db=hg18&position=chr1%3A45858302-45862316&hgt.suggest=&pix=800&Submit=submit,FLJ33084	NM_001114938	26145	FLJ17921
1140	chr1	45862406	45862461	1.1063	1	Primary Transcript	-	45858302	45862316	-90	-2120	149483	CCDC17	996600	coiled-coil domain containing 17	http://genome.ucsc.edu/cgi-bin/hgTracks?hgsid=167433603&clade=mammal&org=Human&db=hg18&position=chr1%3A45858302-45862316&hgt.suggest=&pix=800&Submit=submit,FLJ33084	NM_001114938	26145	FLJ17921
1141	chr1	45862586	45862635	1.8621	1	Primary Transcript	-	45858302	45862316	-270	-2296	149483	CCDC17	996600	coiled-coil domain containing 17	http://genome.ucsc.edu/cgi-bin/hgTracks?hgsid=167433603&clade=mammal&org=Human&db=hg18&position=chr1%3A45858302-45862316&hgt.suggest=&pix=800&Submit=submit,FLJ33084	NM_001114938	26145	FLJ17921
1142	chr1	45862686	45862735	1.682	1	Primary Transcript	-	45858302	45862316	-370	-2400	149483	CCDC17	996600	coiled-coil domain containing 17	http://genome.ucsc.edu/cgi-bin/hgTracks?hgsid=167433603&clade=mammal&org=Human&db=hg18&position=chr1%3A45858302-45862316&hgt.suggest=&pix=800&Submit=submit,FLJ33084	NM_001114938	26145	FLJ17921
1143	chr1	45862782	45862832	1.4521	1	Primary Transcript	-	45858302	45862316	-466	-2496	149483	CCDC17	996600	coiled-coil domain containing 17	http://genome.ucsc.edu/cgi-bin/hgTracks?hgsid=167433603&clade=mammal&org=Human&db=hg18&position=chr1%3A45858302-45862316&hgt.suggest=&pix=800&Submit=submit,FLJ33084	NM_001114938	26145	FLJ17921
1144	chr1	45887357	45887410	1.1273	1	Primary Transcript	-	45865564	45924889	0	7840	60313	GPBP1L1	996600	GC-rich promoter binding protein 1-like 1	http://genome.ucsc.edu/cgi-bin/hgTracks?hgsid=167433603&clade=mammal&org=Human&db=hg18&position=chr1%3A45865564-45924889&hgt.suggest=&pix=800&Submit=submit	NM_021639	1360	RP11-767N6.1
1145	chr1	45925094	45925143	-1.8979	1	Primary Transcript	-	45865564	45924889	-205	-29896	60313	GPBP1L1	996600	GC-rich promoter binding protein 1-like 1	http://genome.ucsc.edu/cgi-bin/hgTracks?hgsid=167433603&clade=mammal&org=Human&db=hg18&position=chr1%3A45865564-45924889&hgt.suggest=&pix=800&Submit=submit	NM_021639	1360	RP11-767N6.1
1146	chr1	45926612	45926661	-1.2769	1	Primary Transcript	+	45926433	45932695	0	-2928	51249	TMEM69	996600	transmembrane protein 69	RP11-767N6.4,FLJ21029,MGC104183,http://genome.ucsc.edu/cgi-bin/hgTracks?hgsid=167433603&clade=mammal&org=Human&db=hg18&position=chr1%3A45926433-45932695&hgt.suggest=&pix=800&Submit=submit	NM_016486	6043	C1orf154
1147	chr1	46370477	46370526	-1.3783	1	Primary Transcript	-	46278398	46370967	0	-45820	8503	PIK3R3	996600	phosphoinositide-3-kinase, regulatory subunit 3 (gamma)	http://genome.ucsc.edu/cgi-bin/hgTracks?hgsid=167433603&clade=mammal&org=Human&db=hg18&position=chr1%3A46278398-46370967&hgt.suggest=&pix=800&Submit=submit,p55-GAMMA,FLJ41892,p55	NM_003629	16862	DKFZp686P05226
1148	chr1	46370557	46370606	-1.5913	1	Primary Transcript	-	46278398	46370967	0	-45900	8503	PIK3R3	996600	phosphoinositide-3-kinase, regulatory subunit 3 (gamma)	http://genome.ucsc.edu/cgi-bin/hgTracks?hgsid=167433603&clade=mammal&org=Human&db=hg18&position=chr1%3A46278398-46370967&hgt.suggest=&pix=800&Submit=submit,p55-GAMMA,FLJ41892,p55	NM_003629	16862	DKFZp686P05226
1149	chr1	46370669	46370718	-2.8903	1	Primary Transcript	-	46278398	46370967	0	-46012	8503	PIK3R3	996600	phosphoinositide-3-kinase, regulatory subunit 3 (gamma)	http://genome.ucsc.edu/cgi-bin/hgTracks?hgsid=167433603&clade=mammal&org=Human&db=hg18&position=chr1%3A46278398-46370967&hgt.suggest=&pix=800&Submit=submit,p55-GAMMA,FLJ41892,p55	NM_003629	16862	DKFZp686P05226
1150	chr1	46370777	46370826	-0.98	1	Primary Transcript	-	46278398	46370967	0	-46116	8503	PIK3R3	996600	phosphoinositide-3-kinase, regulatory subunit 3 (gamma)	http://genome.ucsc.edu/cgi-bin/hgTracks?hgsid=167433603&clade=mammal&org=Human&db=hg18&position=chr1%3A46278398-46370967&hgt.suggest=&pix=800&Submit=submit,p55-GAMMA,FLJ41892,p55	NM_003629	16862	DKFZp686P05226
1151	chr1	46419179	46419228	0.9019	1	Primary Transcript	+	46418798	46424217	0	-2304	10103	TSPAN1	996600	tetraspanin 1	http://genome.ucsc.edu/cgi-bin/hgTracks?hgsid=167433603&clade=mammal&org=Human&db=hg18&position=chr1%3A46418798-46424217&hgt.suggest=&pix=800&Submit=submit,TM4SF,TM4C	NM_005727	18123	NET1
1152	chr1	46442017	46442066	1.0901	1	Primary Transcript	-	46426940	46458564	0	712	55624	POMGNT1	996600	protein O-linked mannose beta1,2-N-acetylglucosaminyltransferase	MEB,GNTI.2,MGAT1.2,http://genome.ucsc.edu/cgi-bin/hgTracks?hgsid=167433603&clade=mammal&org=Human&db=hg18&position=chr1%3A46426940-46458564&hgt.suggest=&pix=800&Submit=submit,FLJ20277	NR_024332	28683	DKFZp761B182
1153	chr1	46459374	46459436	1.9831	1	Primary Transcript	+	46441592	46459514	0	8856	541468	C1orf190	996600	chromosome 1 open reading frame 190	http://genome.ucsc.edu/cgi-bin/hgTracks?hgsid=167433603&clade=mammal&org=Human&db=hg18&position=chr1%3A46441592-46459514&hgt.suggest=&pix=800&Submit=submit	NM_001013615	28782	FLJ25163
1154	chr1	46460182	46460231	-1.6503	1	Primary Transcript	+	46441592	46459514	668	9656	541468	C1orf190	996600	chromosome 1 open reading frame 190	http://genome.ucsc.edu/cgi-bin/hgTracks?hgsid=167433603&clade=mammal&org=Human&db=hg18&position=chr1%3A46441592-46459514&hgt.suggest=&pix=800&Submit=submit	NM_001013615	28782	FLJ25163
1155	chr1	46460780	46460835	1.008	1	Primary Transcript	-	46426940	46458564	-2216	-18056	55624	POMGNT1	996600	protein O-linked mannose beta1,2-N-acetylglucosaminyltransferase	MEB,GNTI.2,MGAT1.2,http://genome.ucsc.edu/cgi-bin/hgTracks?hgsid=167433603&clade=mammal&org=Human&db=hg18&position=chr1%3A46426940-46458564&hgt.suggest=&pix=800&Submit=submit,FLJ20277	NR_024332	28683	DKFZp761B182
1156	chr1	46460904	46460953	1.0771	1	Primary Transcript	-	46426940	46458564	-2340	-18176	55624	POMGNT1	996600	protein O-linked mannose beta1,2-N-acetylglucosaminyltransferase	MEB,GNTI.2,MGAT1.2,http://genome.ucsc.edu/cgi-bin/hgTracks?hgsid=167433603&clade=mammal&org=Human&db=hg18&position=chr1%3A46426940-46458564&hgt.suggest=&pix=800&Submit=submit,FLJ20277	NR_024332	28683	DKFZp761B182
1157	chr1	46486106	46486155	-1.0072	1	Primary Transcript	+	46485953	46516732	0	-15216	8438	RAD54L	996600	RAD54-like (S. cerevisiae)	http://genome.ucsc.edu/cgi-bin/hgTracks?hgsid=167433603&clade=mammal&org=Human&db=hg18&position=chr1%3A46485953-46516732&hgt.suggest=&pix=800&Submit=submit,hRAD54,RAD54A,hHR54	NM_003579	29655	HR54
1158	chr1	46486508	46486557	0.9141	1	Primary Transcript	+	46485953	46516732	0	-14812	8438	RAD54L	996600	RAD54-like (S. cerevisiae)	http://genome.ucsc.edu/cgi-bin/hgTracks?hgsid=167433603&clade=mammal&org=Human&db=hg18&position=chr1%3A46485953-46516732&hgt.suggest=&pix=800&Submit=submit,hRAD54,RAD54A,hHR54	NM_003579	29655	HR54
1159	chr1	46543436	46543485	1.0563	1	Primary Transcript	+	46541966	46555034	0	-5040	7388	UQCRH	996600	ubiquinol-cytochrome c reductase hinge protein	UQCR8,http://genome.ucsc.edu/cgi-bin/hgTracks?hgsid=167433603&clade=mammal&org=Human&db=hg18&position=chr1%3A46541966-46555034&hgt.suggest=&pix=800&Submit=submit,QCR6	NM_006004	14352	MGC111572
1160	chr1	46576640	46576689	1.0171	1	Primary Transcript	+	46578976	46603277	-2287	-14464	387338	NSUN4	996600	NOP2/Sun domain family, member 4	http://genome.ucsc.edu/cgi-bin/hgTracks?hgsid=167433603&clade=mammal&org=Human&db=hg18&position=chr1%3A46578976-46603277&hgt.suggest=&pix=800&Submit=submit,RP4-603I14.2	NM_199044	18517	MGC22960
1161	chr1	46577800	46577852	-1.1279	1	Primary Transcript	+	46578976	46603277	-1124	-13304	387338	NSUN4	996600	NOP2/Sun domain family, member 4	http://genome.ucsc.edu/cgi-bin/hgTracks?hgsid=167433603&clade=mammal&org=Human&db=hg18&position=chr1%3A46578976-46603277&hgt.suggest=&pix=800&Submit=submit,RP4-603I14.2	NM_199044	18517	MGC22960
1162	chr1	46632308	46632357	0.9669	1	Primary Transcript	+	46632525	46652107	-168	-9984	2166	FAAH	996600	fatty acid amide hydrolase	MGC102823,MGC138146,http://genome.ucsc.edu/cgi-bin/hgTracks?hgsid=167433603&clade=mammal&org=Human&db=hg18&position=chr1%3A46632525-46652107&hgt.suggest=&pix=800&Submit=submit	NM_001441	13068	FAAH-1
1163	chr1	46632908	46632958	2.2965	1	Primary Transcript	+	46632525	46652107	0	-9380	2166	FAAH	996600	fatty acid amide hydrolase	MGC102823,MGC138146,http://genome.ucsc.edu/cgi-bin/hgTracks?hgsid=167433603&clade=mammal&org=Human&db=hg18&position=chr1%3A46632525-46652107&hgt.suggest=&pix=800&Submit=submit	NM_001441	13068	FAAH-1
1164	chr1	46744242	46744301	1.127	1	Primary Transcript	+	46745254	46752473	-953	-4592	127343	DMBX1	996600	diencephalon/mesencephalon homeobox 1	http://genome.ucsc.edu/cgi-bin/hgTracks?hgsid=167433603&clade=mammal&org=Human&db=hg18&position=chr1%3A46745254-46752473&hgt.suggest=&pix=800&Submit=submit,OTX3,PAXB	NM_147192	14354	MBX
1165	chr1	46907794	46907856	-0.9596	1	Primary Transcript	-	46870997	46906686	-1108	-18984	64756	ATPAF1	996600	ATP synthase mitochondrial F1 complex assembly factor 1	http://genome.ucsc.edu/cgi-bin/hgTracks?hgsid=167433603&clade=mammal&org=Human&db=hg18&position=chr1%3A46870997-46906686&hgt.suggest=&pix=800&Submit=submit,FLJ22351,MGC88060,ATP11p	NM_001042546	5150	ATP11
1166	chr1	46908284	46908333	-1.0911	1	Primary Transcript	-	46870997	46906686	-1598	-19468	64756	ATPAF1	996600	ATP synthase mitochondrial F1 complex assembly factor 1	http://genome.ucsc.edu/cgi-bin/hgTracks?hgsid=167433603&clade=mammal&org=Human&db=hg18&position=chr1%3A46870997-46906686&hgt.suggest=&pix=800&Submit=submit,FLJ22351,MGC88060,ATP11p	NM_001042546	5150	ATP11
1167	chr1	47140322	47140378	-1.1046	2	Primary Transcript	-	47096492	47138734	-1588	-22732	163720	CYP4Z2P	996600	cytochrome P450, family 4, subfamily Z, polypeptide 2 pseudogene	http://genome.ucsc.edu/cgi-bin/hgTracks?hgsid=167433603&clade=mammal&org=Human&db=hg18&position=chr1%3A47096492-47138734&hgt.suggest=&pix=800&Submit=submit	NR_002788	27554	FLJ40054
1168	chr1	47180863	47180917	-1.0828	2	Primary Transcript	-	47167432	47179743	-1120	-7300	1579	CYP4A11	996600	cytochrome P450, family 4, subfamily A, polypeptide 11	CYP4A2,CYP4AII,http://genome.ucsc.edu/cgi-bin/hgTracks?hgsid=167433603&clade=mammal&org=Human&db=hg18&position=chr1%3A47167432-47179743&hgt.suggest=&pix=800&Submit=submit	NM_000778	10321	CP4Y
1169	chr1	47376003	47376059	-1.1236	1	Primary Transcript	+	47375693	47387113	0	-5368	284541	CYP4A22	996600	cytochrome P450, family 4, subfamily A, polypeptide 22	http://genome.ucsc.edu/cgi-bin/hgTracks?hgsid=167433603&clade=mammal&org=Human&db=hg18&position=chr1%3A47375693-47387113&hgt.suggest=&pix=800&Submit=submit	NM_001010969	13754	-
1170	chr1	47430522	47430571	1.1901	1	Primary Transcript	-	47421847	47428358	-2164	-5440	10158	PDZK1IP1	996600	PDZK1 interacting protein 1	http://genome.ucsc.edu/cgi-bin/hgTracks?hgsid=167433603&clade=mammal&org=Human&db=hg18&position=chr1%3A47421847-47428358&hgt.suggest=&pix=800&Submit=submit,SPAP,MAP17,RP1-18D14.5	NM_005764	22229	DD96
1171	chr1	47430622	47430671	0.9243	1	Primary Transcript	-	47421847	47428358	-2264	-5544	10158	PDZK1IP1	996600	PDZK1 interacting protein 1	http://genome.ucsc.edu/cgi-bin/hgTracks?hgsid=167433603&clade=mammal&org=Human&db=hg18&position=chr1%3A47421847-47428358&hgt.suggest=&pix=800&Submit=submit,SPAP,MAP17,RP1-18D14.5	NM_005764	22229	DD96
1172	chr1	47469658	47469707	1.2447	1	Primary Transcript	-	47454549	47468030	-1628	-8392	6886	TAL1	996600	T-cell acute lymphocytic leukemia 1	tal-1,TCL5,bHLHa17,http://genome.ucsc.edu/cgi-bin/hgTracks?hgsid=167433603&clade=mammal&org=Human&db=hg18&position=chr1%3A47454549-47468030&hgt.suggest=&pix=800&Submit=submit	NM_003189	5517	SCL
1173	chr1	47552413	47552462	-0.9714	1	Primary Transcript	-	47488397	47552406	-7	-32040	6491	STIL	996600	SCL/TAL1 interrupting locus	http://genome.ucsc.edu/cgi-bin/hgTracks?hgsid=167433603&clade=mammal&org=Human&db=hg18&position=chr1%3A47488397-47552406&hgt.suggest=&pix=800&Submit=submit,SIL,MCPH7	NM_001048166	5391	DKFZp686O09161
1174	chr1	47552497	47552546	-1.1675	1	Primary Transcript	-	47488397	47552406	-91	-32120	6491	STIL	996600	SCL/TAL1 interrupting locus	http://genome.ucsc.edu/cgi-bin/hgTracks?hgsid=167433603&clade=mammal&org=Human&db=hg18&position=chr1%3A47488397-47552406&hgt.suggest=&pix=800&Submit=submit,SIL,MCPH7	NM_001048166	5391	DKFZp686O09161
1175	chr1	47572257	47572306	0.9613	1	Primary Transcript	+	47572055	47617097	0	-22296	51727	CMPK1	996600	cytidine monophosphate (UMP-CMP) kinase 1, cytosolic	http://genome.ucsc.edu/cgi-bin/hgTracks?hgsid=167433603&clade=mammal&org=Human&db=hg18&position=chr1%3A47572055-47617097&hgt.suggest=&pix=800&Submit=submit,CMPK,UMP-CMPK,UMPK,UMK	NM_016308	26557	CMK
[truncated: 41,082 more rows]
